# Supplementary material for: Signature of antiphase boundaries in iron oxide nanoparticles
Source: J Appl Crystallogr. 2021 Nov 16;54(Pt 6):1719–29. doi: 10.1107/S1600576721010128 (PMC8662974; doi:10.1107/S1600576721010128)
Supplement: Supplementary file 2 [file j-54-01719-sup2.zip]

Archive with 4 entries (4 files):
- Spin_structure_7nm_5T_APB.txt
- Spin_structure_7nm_5T_noAPB.txt
- Spin_structure_9nm_5T_APB.txt.txt
- Spin_structure_9nm_5T_noAPB.txt
