# Supplementary material for: Signature of antiphase boundaries in iron oxide nanoparticles
Source: J Appl Crystallogr. 2021 Nov 16;54(Pt 6):1719–29. doi: 10.1107/S1600576721010128 (PMC8662974; doi:10.1107/S1600576721010128)
Supplement: Supplementary file 2 [file j-54-01719-sup2.zip › Spin_structure_7nm_5T_APB.txt]

# Averaged spin structure from 20 configurations with APB
# spherical particle diameter approx. 6.7 nm
#
# number of Monte Carlo steps: 5000
# Number of iron atoms: 5715
# temperature: 0.01 K
# field: 5.0 T
# FeTT: -21 K
# FeTO: -28.1 K
# FeOO: -8.6 K
# FeOO_APB: -106.28 K
# anisotropy constant: 3.25e-25 J/Atom
# lattice parameters: 8.3965, 8.3965, 8.3965 (Angstrom)
# Orientation: alpha=0, beta=0, gamma=-45�
# pos indicates the iron site: 1->octahedral; 0->tetrahedral
# APB indicates if the atom lies at the APB and is subject to the 
# modified exchange interactions: 1->at APB; 0->not at APB
# 
# x      y        z      spinx    spiny    spinz  pos      APB
1.49480 6.79810 4.12500 -0.99963 0.02032 -0.01825 1.00000 0.00000
1.49480 6.79810 5.12500 -0.99952 0.02043 -0.02345 1.00000 0.00000
2.20190 7.50520 4.12500 -0.99981 0.01854 -0.00599 1.00000 0.00000
2.20190 7.50520 5.12500 -0.99909 0.00554 -0.04225 1.00000 0.00000
0.78769 4.67678 3.12500 -0.75931 0.56388 -0.32477 1.00000 1.00000
0.78769 4.67678 4.12500 -0.89085 0.42345 -0.16455 1.00000 1.00000
0.78769 4.67678 5.12500 -0.99667 -0.07841 0.02243 1.00000 1.00000
1.49480 5.38388 2.12500 -0.99808 0.04974 0.03692 1.00000 0.00000
1.49480 5.38388 3.12500 -0.99958 0.02882 0.00244 1.00000 0.00000
1.49480 5.38388 4.12500 -0.99974 0.02244 -0.00394 1.00000 0.00000
1.49480 5.38388 5.12500 -0.99997 -0.00232 -0.00690 1.00000 0.00000
1.49480 5.38388 6.12500 -0.99990 0.00882 0.01150 1.00000 0.00000
2.20190 6.09099 2.12500 -0.99544 0.01248 -0.09454 1.00000 0.00000
2.20190 6.09099 3.12500 -0.99995 0.00963 -0.00214 1.00000 0.00000
2.20190 6.09099 4.12500 -0.99997 0.00792 -0.00092 1.00000 0.00000
2.20190 6.09099 5.12500 -0.99993 0.01131 -0.00158 1.00000 0.00000
2.20190 6.09099 6.12500 -0.99978 0.02025 -0.00489 1.00000 0.00000
2.20190 6.09099 7.12500 -0.99934 0.01756 -0.03189 1.00000 0.00000
2.90901 6.79810 2.12500 -0.99982 0.01506 -0.01144 1.00000 0.00000
2.90901 6.79810 3.12500 -0.99993 0.01214 -0.00134 1.00000 0.00000
2.90901 6.79810 4.12500 -0.99995 0.00965 0.00054 1.00000 0.00000
2.90901 6.79810 5.12500 -0.99993 0.01080 0.00388 1.00000 0.00000
2.90901 6.79810 6.12500 -0.99987 0.01485 0.00670 1.00000 0.00000
2.90901 6.79810 7.12500 -0.99349 0.06216 -0.09544 1.00000 0.00000
3.61612 7.50520 2.12500 -0.99795 -0.06374 -0.00511 1.00000 0.00000
3.61612 7.50520 3.12500 -0.99999 0.00346 0.00366 1.00000 0.00000
3.61612 7.50520 4.12500 -0.99999 0.00276 -0.00343 1.00000 0.00000
3.61612 7.50520 5.12500 -0.99999 0.00142 -0.00514 1.00000 0.00000
3.61612 7.50520 6.12500 -0.99987 0.00605 0.01461 1.00000 0.00000
4.32322 8.21231 3.12500 -0.96456 -0.25891 -0.05099 1.00000 0.00000
4.32322 8.21231 4.12500 -0.99998 0.00413 -0.00525 1.00000 0.00000
4.32322 8.21231 5.12500 -0.99943 -0.01871 -0.02800 1.00000 0.00000
1.14124 3.26256 3.12500 -0.99979 -0.01748 -0.01057 1.00000 0.00000
1.14124 3.26256 4.12500 -0.99951 -0.02877 -0.01242 1.00000 0.00000
1.14124 3.26256 5.12500 -0.99971 -0.00855 -0.02235 1.00000 0.00000
1.14124 3.26256 6.12500 -0.99990 0.00033 -0.01382 1.00000 0.00000
1.84835 3.96967 2.12500 -0.99989 0.01100 0.00967 1.00000 0.00000
1.84835 3.96967 3.12500 -0.99795 -0.06392 -0.00149 1.00000 0.00000
1.84835 3.96967 4.12500 -0.99869 -0.05061 -0.00747 1.00000 0.00000
1.84835 3.96967 5.12500 -0.99933 0.00960 -0.03533 1.00000 0.00000
1.84835 3.96967 6.12500 -0.99992 0.01083 0.00664 1.00000 0.00000
1.84835 3.96967 7.12500 -0.98735 0.12154 0.10178 1.00000 0.00000
2.20190 4.67678 2.12500 -0.68665 -0.07453 0.72315 1.00000 1.00000
2.20190 4.67678 3.12500 -0.29315 0.92797 0.23009 1.00000 1.00000
2.20190 4.67678 4.12500 -0.76426 0.61803 0.18425 1.00000 1.00000
2.20190 4.67678 5.12500 -0.91672 0.00322 0.39951 1.00000 1.00000
2.20190 4.67678 6.12500 -0.69141 -0.60305 -0.39785 1.00000 1.00000
2.20190 4.67678 7.12500 -0.28298 -0.47354 -0.83408 1.00000 1.00000
2.90901 5.38388 1.12500 -0.99989 0.01233 0.00834 1.00000 0.00000
2.90901 5.38388 2.12500 -0.99999 0.00456 -0.00181 1.00000 0.00000
2.90901 5.38388 3.12500 -0.99898 0.02450 -0.03802 1.00000 0.00000
2.90901 5.38388 4.12500 -0.99994 0.00909 0.00579 1.00000 0.00000
2.90901 5.38388 5.12500 -0.99999 0.00121 -0.00355 1.00000 0.00000
2.90901 5.38388 6.12500 -0.99994 0.01053 0.00050 1.00000 0.00000
2.90901 5.38388 7.12500 -0.99996 0.00414 -0.00792 1.00000 0.00000
3.61612 6.09099 1.12500 -0.99977 0.01747 -0.01222 1.00000 0.00000
3.61612 6.09099 2.12500 -0.99997 0.00219 -0.00786 1.00000 0.00000
3.61612 6.09099 3.12500 -0.99999 -0.00310 -0.00073 1.00000 0.00000
3.61612 6.09099 4.12500 -0.99999 0.00384 -0.00000 1.00000 0.00000
3.61612 6.09099 5.12500 -0.99998 0.00322 -0.00455 1.00000 0.00000
3.61612 6.09099 6.12500 -0.99995 0.00975 0.00050 1.00000 0.00000
3.61612 6.09099 7.12500 -0.99992 0.01253 0.00102 1.00000 0.00000
4.32322 6.79810 2.12500 -0.99979 -0.01554 -0.01322 1.00000 0.00000
4.32322 6.79810 3.12500 -0.99998 -0.00501 -0.00221 1.00000 0.00000
4.32322 6.79810 4.12500 -0.99995 -0.00172 -0.01018 1.00000 0.00000
4.32322 6.79810 5.12500 -0.99991 0.00674 -0.01143 1.00000 0.00000
4.32322 6.79810 6.12500 -0.99998 0.00154 0.00566 1.00000 0.00000
4.32322 6.79810 7.12500 -0.99996 0.00078 0.00839 1.00000 0.00000
5.03033 7.50520 2.12500 -0.99491 -0.09965 0.01461 1.00000 0.00000
5.03033 7.50520 3.12500 -0.99874 -0.04558 0.02122 1.00000 0.00000
5.03033 7.50520 4.12500 -0.99987 -0.01321 -0.00876 1.00000 0.00000
5.03033 7.50520 5.12500 -0.99995 -0.00286 -0.00920 1.00000 0.00000
5.03033 7.50520 6.12500 -0.99999 0.00439 -0.00318 1.00000 0.00000
5.73744 8.21231 4.12500 -0.98195 -0.10694 0.15604 1.00000 0.00000
5.73744 8.21231 5.12500 -0.99853 -0.05082 0.01875 1.00000 0.00000
1.84835 2.55546 3.12500 -0.99987 -0.01535 -0.00437 1.00000 0.00000
1.84835 2.55546 4.12500 -0.99976 -0.02073 -0.00740 1.00000 0.00000
1.84835 2.55546 5.12500 -0.99981 -0.01249 -0.01521 1.00000 0.00000
1.84835 2.55546 6.12500 -0.99949 -0.02083 -0.02435 1.00000 0.00000
2.55546 3.26256 2.12500 -0.99992 -0.01268 -0.00040 1.00000 0.00000
2.55546 3.26256 3.12500 -0.99994 -0.01037 -0.00255 1.00000 0.00000
2.55546 3.26256 4.12500 -0.99996 -0.00856 0.00098 1.00000 0.00000
2.55546 3.26256 5.12500 -0.99995 -0.00355 -0.00899 1.00000 0.00000
2.55546 3.26256 6.12500 -0.99991 -0.00347 -0.01278 1.00000 0.00000
2.55546 3.26256 7.12500 -0.99974 0.00782 -0.02151 1.00000 0.00000
3.26256 3.96967 1.12500 -0.99801 -0.05108 -0.03705 1.00000 0.00000
3.26256 3.96967 2.12500 -0.99872 -0.02907 -0.04133 1.00000 0.00000
3.26256 3.96967 3.12500 -0.99414 -0.07345 -0.07933 1.00000 0.00000
3.26256 3.96967 4.12500 -0.99916 -0.00595 -0.04046 1.00000 0.00000
3.26256 3.96967 5.12500 -0.99936 0.00279 -0.03555 1.00000 0.00000
3.26256 3.96967 6.12500 -0.99964 0.02232 0.01521 1.00000 0.00000
3.26256 3.96967 7.12500 -0.99530 0.05136 0.08210 1.00000 0.00000
3.26256 3.96967 8.12500 -0.99831 -0.01485 -0.05617 1.00000 0.00000
3.61612 4.67678 1.12500 -0.98377 -0.11408 0.13853 1.00000 1.00000
3.61612 4.67678 2.12500 -0.62812 0.25300 0.73584 1.00000 1.00000
3.61612 4.67678 3.12500 -0.42113 0.62580 0.65652 1.00000 1.00000
3.61612 4.67678 4.12500 -0.78139 0.12379 0.61164 1.00000 1.00000
3.61612 4.67678 5.12500 -0.82294 0.47555 0.31083 1.00000 1.00000
3.61612 4.67678 6.12500 -0.77468 -0.57882 -0.25464 1.00000 1.00000
3.61612 4.67678 7.12500 -0.31661 -0.54661 -0.77522 1.00000 1.00000
3.61612 4.67678 8.12500 -0.59304 -0.18813 -0.78289 1.00000 1.00000
4.32322 5.38388 1.12500 -0.99987 0.01603 0.00141 1.00000 0.00000
4.32322 5.38388 2.12500 -0.99998 -0.00273 -0.00565 1.00000 0.00000
4.32322 5.38388 3.12500 -0.99995 -0.00538 -0.00797 1.00000 0.00000
4.32322 5.38388 4.12500 -0.99992 0.01127 -0.00540 1.00000 0.00000
4.32322 5.38388 5.12500 -0.99995 0.00910 -0.00428 1.00000 0.00000
4.32322 5.38388 6.12500 -0.99998 -0.00600 -0.00155 1.00000 0.00000
4.32322 5.38388 7.12500 -0.99999 0.00271 0.00276 1.00000 0.00000
4.32322 5.38388 8.12500 -0.99949 0.01626 0.02741 1.00000 0.00000
5.03033 6.09099 1.12500 -0.99983 -0.01113 -0.01501 1.00000 0.00000
5.03033 6.09099 2.12500 -0.99992 -0.01061 -0.00651 1.00000 0.00000
5.03033 6.09099 3.12500 -0.99993 -0.01002 -0.00626 1.00000 0.00000
5.03033 6.09099 4.12500 -0.99998 -0.00293 -0.00483 1.00000 0.00000
5.03033 6.09099 5.12500 -0.99999 -0.00017 -0.00389 1.00000 0.00000
5.03033 6.09099 6.12500 -0.99998 -0.00058 0.00703 1.00000 0.00000
5.03033 6.09099 7.12500 -0.99995 -0.00064 0.01008 1.00000 0.00000
5.03033 6.09099 8.12500 -0.99949 -0.01291 0.02907 1.00000 0.00000
5.73744 6.79810 2.12500 -0.99984 -0.01797 -0.00061 1.00000 0.00000
5.73744 6.79810 3.12500 -0.99988 -0.01561 0.00092 1.00000 0.00000
5.73744 6.79810 4.12500 -0.99994 -0.01098 0.00160 1.00000 0.00000
5.73744 6.79810 5.12500 -0.99999 -0.00353 -0.00228 1.00000 0.00000
5.73744 6.79810 6.12500 -1.00000 -0.00289 -0.00096 1.00000 0.00000
5.73744 6.79810 7.12500 -0.99994 -0.01015 0.00392 1.00000 0.00000
6.44454 7.50520 3.12500 -0.99825 -0.04430 0.03914 1.00000 0.00000
6.44454 7.50520 4.12500 -0.99968 -0.02535 -0.00263 1.00000 0.00000
6.44454 7.50520 5.12500 -0.99963 -0.02171 -0.01632 1.00000 0.00000
6.44454 7.50520 6.12500 -0.99924 -0.02210 0.03204 1.00000 0.00000
2.55546 1.84835 3.12500 -0.99979 -0.01685 -0.01146 1.00000 0.00000
2.55546 1.84835 4.12500 -0.99979 -0.01737 -0.01088 1.00000 0.00000
2.55546 1.84835 5.12500 -0.99977 -0.01368 -0.01661 1.00000 0.00000
2.55546 1.84835 6.12500 -0.99949 -0.03190 -0.00220 1.00000 0.00000
3.26256 2.55546 2.12500 -0.99995 -0.01024 0.00139 1.00000 0.00000
3.26256 2.55546 3.12500 -0.99999 -0.00341 -0.00127 1.00000 0.00000
3.26256 2.55546 4.12500 -0.99997 -0.00630 -0.00477 1.00000 0.00000
3.26256 2.55546 5.12500 -0.99998 -0.00541 -0.00443 1.00000 0.00000
3.26256 2.55546 6.12500 -0.99978 -0.00881 -0.01899 1.00000 0.00000
3.26256 2.55546 7.12500 -0.99978 -0.01773 -0.01091 1.00000 0.00000
3.96967 3.26256 1.12500 -0.99996 -0.00785 -0.00382 1.00000 0.00000
3.96967 3.26256 2.12500 -0.99994 -0.00975 0.00437 1.00000 0.00000
3.96967 3.26256 3.12500 -0.99999 -0.00521 0.00028 1.00000 0.00000
3.96967 3.26256 4.12500 -1.00000 -0.00160 -0.00196 1.00000 0.00000
3.96967 3.26256 5.12500 -0.99987 -0.00640 -0.01450 1.00000 0.00000
3.96967 3.26256 6.12500 -1.00000 -0.00158 -0.00172 1.00000 0.00000
3.96967 3.26256 7.12500 -0.99999 -0.00126 -0.00291 1.00000 0.00000
3.96967 3.26256 8.12500 -0.99992 0.01284 0.00176 1.00000 0.00000
4.67678 3.96967 1.12500 -0.99876 -0.04892 0.00958 1.00000 0.00000
4.67678 3.96967 2.12500 -0.99995 0.00960 -0.00409 1.00000 0.00000
4.67678 3.96967 3.12500 -0.99548 -0.04358 -0.08433 1.00000 0.00000
4.67678 3.96967 4.12500 -0.99973 -0.01783 -0.01508 1.00000 0.00000
4.67678 3.96967 5.12500 -0.99855 -0.03981 0.03623 1.00000 0.00000
4.67678 3.96967 6.12500 -0.99613 0.08236 0.03070 1.00000 0.00000
4.67678 3.96967 7.12500 -0.99422 0.03802 0.10037 1.00000 0.00000
4.67678 3.96967 8.12500 -0.97682 0.02700 0.21233 1.00000 0.00000
5.03033 4.67678 1.12500 -0.91859 0.28010 0.27882 1.00000 1.00000
5.03033 4.67678 2.12500 -0.74560 0.53591 0.39607 1.00000 1.00000
5.03033 4.67678 3.12500 -0.47415 0.52505 0.70676 1.00000 1.00000
5.03033 4.67678 4.12500 -0.78288 0.01532 0.62199 1.00000 1.00000
5.03033 4.67678 5.12500 -0.80298 0.59576 0.01700 1.00000 1.00000
5.03033 4.67678 6.12500 -0.62638 -0.66762 -0.40241 1.00000 1.00000
5.03033 4.67678 7.12500 -0.41485 -0.38699 -0.82349 1.00000 1.00000
5.03033 4.67678 8.12500 -0.44156 -0.09084 -0.89262 1.00000 1.00000
5.73744 5.38388 1.12500 -0.99962 -0.00857 0.02603 1.00000 0.00000
5.73744 5.38388 2.12500 -0.99983 -0.01365 0.01201 1.00000 0.00000
5.73744 5.38388 3.12500 -0.99985 -0.01743 0.00157 1.00000 0.00000
5.73744 5.38388 4.12500 -0.99991 -0.00713 0.01177 1.00000 0.00000
5.73744 5.38388 5.12500 -1.00000 -0.00264 0.00119 1.00000 0.00000
5.73744 5.38388 6.12500 -0.99990 -0.00818 0.01126 1.00000 0.00000
5.73744 5.38388 7.12500 -0.99996 -0.00001 0.00911 1.00000 0.00000
5.73744 5.38388 8.12500 -0.99948 0.03228 -0.00056 1.00000 0.00000
6.44454 6.09099 2.12500 -0.99973 -0.02248 -0.00615 1.00000 0.00000
6.44454 6.09099 3.12500 -0.99983 -0.01752 -0.00547 1.00000 0.00000
6.44454 6.09099 4.12500 -0.99992 -0.01292 -0.00009 1.00000 0.00000
6.44454 6.09099 5.12500 -0.99997 -0.00653 0.00388 1.00000 0.00000
6.44454 6.09099 6.12500 -0.99999 -0.00236 0.00310 1.00000 0.00000
6.44454 6.09099 7.12500 -0.99993 -0.00133 0.01143 1.00000 0.00000
7.15165 6.79810 3.12500 -0.99945 -0.03266 0.00584 1.00000 0.00000
7.15165 6.79810 4.12500 -0.99978 -0.02056 -0.00442 1.00000 0.00000
7.15165 6.79810 5.12500 -0.99974 -0.01806 -0.01415 1.00000 0.00000
7.15165 6.79810 6.12500 -0.99548 -0.01090 0.09437 1.00000 0.00000
3.26256 1.14124 3.12500 -0.99941 -0.00529 -0.03381 1.00000 0.00000
3.26256 1.14124 4.12500 -0.99991 -0.00909 -0.00993 1.00000 0.00000
3.26256 1.14124 5.12500 -0.99995 -0.00543 0.00878 1.00000 0.00000
3.26256 1.14124 6.12500 -0.99969 -0.01608 -0.01900 1.00000 0.00000
3.96967 1.84835 2.12500 -0.99997 -0.00749 -0.00327 1.00000 0.00000
3.96967 1.84835 3.12500 -0.99999 -0.00292 -0.00164 1.00000 0.00000
3.96967 1.84835 4.12500 -1.00000 -0.00204 -0.00223 1.00000 0.00000
3.96967 1.84835 5.12500 -0.99999 -0.00229 -0.00258 1.00000 0.00000
3.96967 1.84835 6.12500 -0.99993 -0.00820 -0.00858 1.00000 0.00000
3.96967 1.84835 7.12500 -0.99873 -0.03510 -0.03622 1.00000 0.00000
4.67678 2.55546 1.12500 -0.99985 -0.01193 0.01287 1.00000 0.00000
4.67678 2.55546 2.12500 -0.99998 0.00259 0.00539 1.00000 0.00000
4.67678 2.55546 3.12500 -0.99998 -0.00310 0.00512 1.00000 0.00000
4.67678 2.55546 4.12500 -1.00000 0.00228 0.00099 1.00000 0.00000
4.67678 2.55546 5.12500 -0.99998 0.00335 -0.00509 1.00000 0.00000
4.67678 2.55546 6.12500 -0.99993 0.00995 -0.00683 1.00000 0.00000
4.67678 2.55546 7.12500 -0.99994 0.00792 -0.00795 1.00000 0.00000
5.38388 3.26256 1.12500 -0.99999 -0.00437 -0.00027 1.00000 0.00000
5.38388 3.26256 2.12500 -0.99971 0.00026 0.02398 1.00000 0.00000
5.38388 3.26256 3.12500 -0.99997 -0.00712 -0.00087 1.00000 0.00000
5.38388 3.26256 4.12500 -1.00000 -0.00154 0.00265 1.00000 0.00000
5.38388 3.26256 5.12500 -0.99994 0.00498 0.01011 1.00000 0.00000
5.38388 3.26256 6.12500 -0.99996 0.00665 0.00600 1.00000 0.00000
5.38388 3.26256 7.12500 -0.99980 0.01491 0.01324 1.00000 0.00000
5.38388 3.26256 8.12500 -0.99988 -0.00120 -0.01522 1.00000 0.00000
6.09099 3.96967 1.12500 -0.99558 0.02469 -0.09058 1.00000 0.00000
6.09099 3.96967 2.12500 -0.99969 -0.01899 -0.01582 1.00000 0.00000
6.09099 3.96967 3.12500 -0.99780 -0.04014 -0.05283 1.00000 0.00000
6.09099 3.96967 4.12500 -0.99888 -0.01530 -0.04466 1.00000 0.00000
6.09099 3.96967 5.12500 -0.99951 0.01074 0.02951 1.00000 0.00000
6.09099 3.96967 6.12500 -0.99916 0.03146 0.02623 1.00000 0.00000
6.09099 3.96967 7.12500 -0.98572 0.02454 0.16658 1.00000 0.00000
6.09099 3.96967 8.12500 -0.90876 0.00787 0.41724 1.00000 0.00000
6.44454 4.67678 1.12500 -0.82986 0.43288 0.35207 1.00000 1.00000
6.44454 4.67678 2.12500 -0.52554 0.60371 0.59945 1.00000 1.00000
6.44454 4.67678 3.12500 -0.45147 0.30966 0.83683 1.00000 1.00000
6.44454 4.67678 4.12500 -0.54284 -0.24609 0.80297 1.00000 1.00000
6.44454 4.67678 5.12500 -0.99002 -0.03470 -0.13662 1.00000 1.00000
6.44454 4.67678 6.12500 -0.71262 -0.55342 -0.43116 1.00000 1.00000
6.44454 4.67678 7.12500 -0.57664 -0.12790 -0.80693 1.00000 1.00000
7.15165 5.38388 2.12500 -0.99703 -0.00482 0.07690 1.00000 0.00000
7.15165 5.38388 3.12500 -0.99909 -0.04057 0.01284 1.00000 0.00000
7.15165 5.38388 4.12500 -0.99977 -0.01922 0.00915 1.00000 0.00000
7.15165 5.38388 5.12500 -0.99988 -0.00902 -0.01222 1.00000 0.00000
7.15165 5.38388 6.12500 -0.99999 -0.00246 0.00241 1.00000 0.00000
7.15165 5.38388 7.12500 -0.99752 -0.00564 -0.07012 1.00000 0.00000
7.85876 6.09099 3.12500 -0.99925 -0.03832 -0.00462 1.00000 0.00000
7.85876 6.09099 4.12500 -0.99974 -0.02286 0.00078 1.00000 0.00000
7.85876 6.09099 5.12500 -0.99983 -0.01865 -0.00119 1.00000 0.00000
4.67678 1.14124 3.12500 -0.99999 0.00367 -0.00324 1.00000 0.00000
4.67678 1.14124 4.12500 -1.00000 -0.00134 -0.00242 1.00000 0.00000
4.67678 1.14124 5.12500 -0.99996 0.00645 -0.00588 1.00000 0.00000
4.67678 1.14124 6.12500 -0.99959 -0.02115 -0.01926 1.00000 0.00000
5.38388 1.84835 2.12500 -0.99989 -0.01224 0.00887 1.00000 0.00000
5.38388 1.84835 3.12500 -0.99997 0.00483 -0.00559 1.00000 0.00000
5.38388 1.84835 4.12500 -0.99995 0.00457 -0.00869 1.00000 0.00000
5.38388 1.84835 5.12500 -0.99993 0.01197 -0.00138 1.00000 0.00000
5.38388 1.84835 6.12500 -0.99986 0.01563 0.00549 1.00000 0.00000
5.38388 1.84835 7.12500 -0.99995 0.01019 -0.00112 1.00000 0.00000
6.09099 2.55546 2.12500 -0.99996 0.00204 -0.00842 1.00000 0.00000
6.09099 2.55546 3.12500 -0.99999 0.00064 -0.00340 1.00000 0.00000
6.09099 2.55546 4.12500 -0.99999 0.00395 0.00004 1.00000 0.00000
6.09099 2.55546 5.12500 -0.99997 0.00763 0.00215 1.00000 0.00000
6.09099 2.55546 6.12500 -0.99987 0.01478 0.00615 1.00000 0.00000
6.09099 2.55546 7.12500 -0.99961 -0.00899 0.02637 1.00000 0.00000
6.79810 3.26256 2.12500 -0.99992 0.00147 -0.01240 1.00000 0.00000
6.79810 3.26256 3.12500 -0.99999 -0.00376 -0.00126 1.00000 0.00000
6.79810 3.26256 4.12500 -0.99999 -0.00009 -0.00339 1.00000 0.00000
6.79810 3.26256 5.12500 -0.99992 0.01139 0.00622 1.00000 0.00000
6.79810 3.26256 6.12500 -0.99985 0.01598 0.00718 1.00000 0.00000
6.79810 3.26256 7.12500 -0.99923 0.03229 0.02208 1.00000 0.00000
7.50520 3.96967 2.12500 -0.99989 0.00804 -0.01246 1.00000 0.00000
7.50520 3.96967 3.12500 -0.99584 -0.01831 -0.08929 1.00000 0.00000
7.50520 3.96967 4.12500 -0.99883 -0.03054 -0.03749 1.00000 0.00000
7.50520 3.96967 5.12500 -0.99903 0.02207 0.03800 1.00000 0.00000
7.50520 3.96967 6.12500 -0.99898 0.04045 0.02030 1.00000 0.00000
7.85876 4.67678 3.12500 -0.35953 0.04869 0.93186 1.00000 1.00000
7.85876 4.67678 4.12500 -0.33764 -0.13035 0.93221 1.00000 1.00000
7.85876 4.67678 5.12500 -0.99143 0.13062 -0.00029 1.00000 1.00000
7.85876 4.67678 6.12500 -0.93489 -0.33022 -0.13013 1.00000 1.00000
6.09099 1.14124 3.12500 -0.96338 -0.17107 0.20650 1.00000 0.00000
6.09099 1.14124 4.12500 -0.99969 0.02171 -0.01233 1.00000 0.00000
6.09099 1.14124 5.12500 -0.99913 0.01010 0.04038 1.00000 0.00000
6.79810 1.84835 3.12500 -0.99937 0.03462 0.00722 1.00000 0.00000
6.79810 1.84835 4.12500 -0.99988 0.01328 -0.00774 1.00000 0.00000
6.79810 1.84835 5.12500 -0.99972 0.02366 -0.00272 1.00000 0.00000
6.79810 1.84835 6.12500 -0.99921 0.02772 0.02855 1.00000 0.00000
7.50520 2.55546 3.12500 -0.99973 0.01630 0.01640 1.00000 0.00000
7.50520 2.55546 4.12500 -0.99991 0.01321 0.00278 1.00000 0.00000
7.50520 2.55546 5.12500 -0.99969 0.02474 0.00280 1.00000 0.00000
7.50520 2.55546 6.12500 -0.99613 0.05296 0.07008 1.00000 0.00000
8.21231 3.26256 4.12500 -0.99969 0.02048 -0.01417 1.00000 0.00000
8.21231 3.26256 5.12500 -0.99785 0.02659 0.05983 1.00000 0.00000
1.14124 5.73744 3.62500 -0.99935 0.02838 -0.02230 1.00000 0.00000
1.14124 5.73744 4.62500 -0.99978 0.01693 -0.01230 1.00000 0.00000
1.14124 5.73744 5.62500 -0.99963 0.02676 -0.00544 1.00000 0.00000
1.84835 6.44454 2.62500 -0.99806 0.02560 -0.05676 1.00000 0.00000
1.84835 6.44454 3.62500 -0.99989 0.01327 -0.00633 1.00000 0.00000
1.84835 6.44454 4.62500 -0.99971 0.01499 -0.01863 1.00000 0.00000
1.84835 6.44454 5.62500 -0.99985 0.01691 0.00409 1.00000 0.00000
1.84835 6.44454 6.62500 -0.99461 0.07102 -0.07556 1.00000 0.00000
2.55546 7.15165 2.62500 -0.99970 0.02367 -0.00690 1.00000 0.00000
2.55546 7.15165 3.62500 -0.99987 0.01591 0.00110 1.00000 0.00000
2.55546 7.15165 4.62500 -0.99986 0.01499 -0.00724 1.00000 0.00000
2.55546 7.15165 5.62500 -0.99991 0.01138 0.00703 1.00000 0.00000
2.55546 7.15165 6.62500 -0.99893 0.03694 -0.02771 1.00000 0.00000
3.26256 7.85876 3.62500 -0.99984 0.01775 0.00287 1.00000 0.00000
3.26256 7.85876 4.62500 -0.99998 0.00570 -0.00416 1.00000 0.00000
3.26256 7.85876 5.62500 -0.99934 0.01125 -0.03468 1.00000 0.00000
0.78769 3.61612 3.62500 -0.99830 -0.04996 -0.03002 1.00000 0.00000
0.78769 3.61612 4.62500 -0.99927 -0.01632 -0.03452 1.00000 0.00000
0.78769 3.61612 5.62500 -0.99711 0.04134 -0.06379 1.00000 0.00000
1.49480 4.32322 2.62500 0.65476 -0.67585 -0.33841 1.00000 1.00000
1.49480 4.32322 3.62500 -0.71974 -0.48496 -0.49678 1.00000 1.00000
1.49480 4.32322 4.62500 -0.87639 0.25752 -0.40696 1.00000 1.00000
1.49480 4.32322 5.62500 -0.58034 -0.40938 -0.70400 1.00000 1.00000
1.49480 4.32322 6.62500 -0.88936 0.34448 0.30063 1.00000 1.00000
1.84835 5.03033 1.62500 -0.98042 -0.02318 0.19553 1.00000 0.00000
1.84835 5.03033 2.62500 -0.99821 0.04817 0.03543 1.00000 0.00000
1.84835 5.03033 3.62500 -0.99854 0.05253 0.01224 1.00000 0.00000
1.84835 5.03033 4.62500 -0.99815 0.05916 0.01402 1.00000 0.00000
1.84835 5.03033 5.62500 -0.99957 -0.00212 0.02940 1.00000 0.00000
1.84835 5.03033 6.62500 -0.99655 -0.07354 -0.03853 1.00000 0.00000
2.55546 5.73744 1.62500 -0.99968 0.00845 -0.02391 1.00000 0.00000
2.55546 5.73744 2.62500 -0.99998 0.00372 -0.00480 1.00000 0.00000
2.55546 5.73744 3.62500 -0.99998 0.00256 -0.00553 1.00000 0.00000
2.55546 5.73744 4.62500 -0.99994 0.01061 -0.00298 1.00000 0.00000
2.55546 5.73744 5.62500 -0.99997 0.00729 -0.00267 1.00000 0.00000
2.55546 5.73744 6.62500 -0.99983 0.01830 0.00168 1.00000 0.00000
2.55546 5.73744 7.62500 -0.98849 -0.10469 -0.10923 1.00000 0.00000
3.26256 6.44454 1.62500 -0.99905 0.02178 -0.03780 1.00000 0.00000
3.26256 6.44454 2.62500 -0.99997 0.00737 -0.00096 1.00000 0.00000
3.26256 6.44454 3.62500 -0.99997 0.00502 -0.00566 1.00000 0.00000
3.26256 6.44454 4.62500 -0.99998 0.00552 -0.00060 1.00000 0.00000
3.26256 6.44454 5.62500 -0.99992 0.01177 0.00424 1.00000 0.00000
3.26256 6.44454 6.62500 -0.99988 0.01559 -0.00000 1.00000 0.00000
3.26256 6.44454 7.62500 -0.99300 0.07903 -0.08777 1.00000 0.00000
3.96967 7.15165 1.62500 -0.99561 -0.08947 -0.02747 1.00000 0.00000
3.96967 7.15165 2.62500 -0.99994 -0.01096 -0.00303 1.00000 0.00000
3.96967 7.15165 3.62500 -0.99999 0.00310 -0.00070 1.00000 0.00000
3.96967 7.15165 4.62500 -0.99956 0.02347 -0.01814 1.00000 0.00000
3.96967 7.15165 5.62500 -1.00000 0.00258 0.00104 1.00000 0.00000
3.96967 7.15165 6.62500 -0.99997 0.00149 0.00774 1.00000 0.00000
4.67678 7.85876 2.62500 -0.99386 -0.10737 -0.02686 1.00000 0.00000
4.67678 7.85876 3.62500 -0.99978 -0.02071 -0.00281 1.00000 0.00000
4.67678 7.85876 4.62500 -1.00000 -0.00165 -0.00196 1.00000 0.00000
4.67678 7.85876 5.62500 -0.99993 -0.00155 -0.01147 1.00000 0.00000
4.67678 7.85876 6.62500 -1.00000 0.00283 -0.00044 1.00000 0.00000
1.49480 2.90901 2.62500 -0.99989 -0.01321 -0.00656 1.00000 0.00000
1.49480 2.90901 3.62500 -0.99981 -0.01675 -0.00989 1.00000 0.00000
1.49480 2.90901 4.62500 -0.99982 -0.01043 -0.01615 1.00000 0.00000
1.49480 2.90901 5.62500 -0.99974 -0.01414 -0.01813 1.00000 0.00000
2.20190 3.61612 1.62500 -0.99890 -0.00851 -0.04620 1.00000 0.00000
2.20190 3.61612 2.62500 -0.99986 -0.01675 0.00219 1.00000 0.00000
2.20190 3.61612 3.62500 -0.99976 -0.01936 -0.01065 1.00000 0.00000
2.20190 3.61612 4.62500 -0.99989 -0.01352 -0.00575 1.00000 0.00000
2.20190 3.61612 5.62500 -0.99992 -0.00091 -0.01252 1.00000 0.00000
2.20190 3.61612 6.62500 -0.99993 0.00852 -0.00868 1.00000 0.00000
2.20190 3.61612 7.62500 -0.94458 0.32740 -0.02408 1.00000 0.00000
2.90901 4.32322 1.62500 -0.38707 -0.02892 -0.92159 1.00000 1.00000
2.90901 4.32322 2.62500 -0.61503 -0.59626 -0.51596 1.00000 1.00000
2.90901 4.32322 3.62500 -0.50004 -0.73519 -0.45766 1.00000 1.00000
2.90901 4.32322 4.62500 -0.91975 0.39165 0.02582 1.00000 1.00000
2.90901 4.32322 5.62500 -0.78878 -0.39980 -0.46688 1.00000 1.00000
2.90901 4.32322 6.62500 -0.50651 0.61669 0.60261 1.00000 1.00000
2.90901 4.32322 7.62500 -0.45358 0.33211 0.82703 1.00000 1.00000
3.26256 5.03033 1.62500 -0.99924 -0.00690 0.03837 1.00000 0.00000
3.26256 5.03033 2.62500 -0.99790 0.05939 0.02575 1.00000 0.00000
3.26256 5.03033 3.62500 -0.99892 0.03110 0.03466 1.00000 0.00000
3.26256 5.03033 4.62500 -0.99956 -0.00861 0.02839 1.00000 0.00000
3.26256 5.03033 5.62500 -0.99923 -0.00552 0.03879 1.00000 0.00000
3.26256 5.03033 6.62500 -0.99667 -0.04385 -0.06871 1.00000 0.00000
3.26256 5.03033 7.62500 -0.99484 -0.00035 -0.10141 1.00000 0.00000
3.96967 5.73744 1.62500 -0.99991 -0.00385 -0.01288 1.00000 0.00000
3.96967 5.73744 2.62500 -0.99997 -0.00634 -0.00486 1.00000 0.00000
3.96967 5.73744 3.62500 -0.99998 0.00388 -0.00461 1.00000 0.00000
3.96967 5.73744 4.62500 -0.99999 0.00284 -0.00240 1.00000 0.00000
3.96967 5.73744 5.62500 -0.99999 0.00380 -0.00092 1.00000 0.00000
3.96967 5.73744 6.62500 -0.99999 0.00246 0.00382 1.00000 0.00000
3.96967 5.73744 7.62500 -0.99989 0.01276 0.00770 1.00000 0.00000
4.67678 6.44454 1.62500 -0.99990 -0.01180 -0.00838 1.00000 0.00000
4.67678 6.44454 2.62500 -0.99997 0.00215 -0.00763 1.00000 0.00000
4.67678 6.44454 3.62500 -0.99996 -0.00759 -0.00567 1.00000 0.00000
4.67678 6.44454 4.62500 -0.99999 0.00111 -0.00506 1.00000 0.00000
4.67678 6.44454 5.62500 -1.00000 -0.00157 0.00160 1.00000 0.00000
4.67678 6.44454 6.62500 -0.99997 0.00358 0.00693 1.00000 0.00000
4.67678 6.44454 7.62500 -0.99961 0.01918 0.02039 1.00000 0.00000
5.38388 7.15165 2.62500 -0.99972 -0.02343 0.00394 1.00000 0.00000
5.38388 7.15165 3.62500 -0.99986 -0.01638 0.00365 1.00000 0.00000
5.38388 7.15165 4.62500 -0.99997 -0.00539 -0.00505 1.00000 0.00000
5.38388 7.15165 5.62500 -1.00000 0.00016 0.00094 1.00000 0.00000
5.38388 7.15165 6.62500 -0.99999 0.00035 0.00338 1.00000 0.00000
6.09099 7.85876 3.62500 -0.99868 -0.03495 0.03759 1.00000 0.00000
6.09099 7.85876 4.62500 -0.99956 -0.02885 0.00742 1.00000 0.00000
6.09099 7.85876 5.62500 -0.99963 -0.02673 0.00477 1.00000 0.00000
2.20190 2.20190 2.62500 -0.99979 -0.01984 -0.00554 1.00000 0.00000
2.20190 2.20190 3.62500 -0.99988 -0.01347 -0.00781 1.00000 0.00000
2.20190 2.20190 4.62500 -0.99985 -0.01541 -0.00778 1.00000 0.00000
2.20190 2.20190 5.62500 -0.99978 -0.01322 -0.01651 1.00000 0.00000
2.20190 2.20190 6.62500 -0.99822 -0.03254 -0.04989 1.00000 0.00000
2.90901 2.90901 1.62500 -0.99997 -0.00771 -0.00243 1.00000 0.00000
2.90901 2.90901 2.62500 -0.99995 -0.00795 0.00556 1.00000 0.00000
2.90901 2.90901 3.62500 -0.99998 -0.00580 -0.00105 1.00000 0.00000
2.90901 2.90901 4.62500 -0.99995 -0.00499 -0.00896 1.00000 0.00000
2.90901 2.90901 5.62500 -0.99977 -0.00714 -0.02046 1.00000 0.00000
2.90901 2.90901 6.62500 -0.99991 -0.00860 -0.01049 1.00000 0.00000
2.90901 2.90901 7.62500 -0.99814 -0.05241 -0.03114 1.00000 0.00000
3.61612 3.61612 1.62500 -0.99987 -0.01585 -0.00116 1.00000 0.00000
3.61612 3.61612 2.62500 -0.99973 -0.01829 -0.01464 1.00000 0.00000
3.61612 3.61612 3.62500 -0.99994 -0.00223 -0.01041 1.00000 0.00000
3.61612 3.61612 4.62500 -0.99998 0.00101 -0.00635 1.00000 0.00000
3.61612 3.61612 5.62500 -0.99998 0.00258 -0.00650 1.00000 0.00000
3.61612 3.61612 6.62500 -0.99997 0.00605 0.00397 1.00000 0.00000
3.61612 3.61612 7.62500 -0.99993 0.00117 0.01212 1.00000 0.00000
4.32322 4.32322 0.62500 0.91724 -0.32617 -0.22865 1.00000 1.00000
4.32322 4.32322 1.62500 -0.68116 -0.48664 -0.54699 1.00000 1.00000
4.32322 4.32322 2.62500 -0.48204 -0.52287 -0.70302 1.00000 1.00000
4.32322 4.32322 3.62500 -0.42339 -0.65410 -0.62681 1.00000 1.00000
4.32322 4.32322 4.62500 -0.75785 0.41277 0.50526 1.00000 1.00000
4.32322 4.32322 5.62500 -0.95237 -0.10483 -0.28634 1.00000 1.00000
4.32322 4.32322 6.62500 -0.33288 0.53558 0.77611 1.00000 1.00000
4.32322 4.32322 7.62500 -0.39681 0.16449 0.90304 1.00000 1.00000
4.67678 5.03033 0.62500 -0.99408 0.10820 -0.00971 1.00000 0.00000
4.67678 5.03033 1.62500 -0.99986 0.01335 0.01028 1.00000 0.00000
4.67678 5.03033 2.62500 -0.99697 0.03776 0.06797 1.00000 0.00000
4.67678 5.03033 3.62500 -0.99754 0.04963 0.04949 1.00000 0.00000
4.67678 5.03033 4.62500 -0.99971 0.00478 0.02376 1.00000 0.00000
4.67678 5.03033 5.62500 -0.99992 0.00552 -0.01154 1.00000 0.00000
4.67678 5.03033 6.62500 -0.99879 -0.02530 -0.04207 1.00000 0.00000
4.67678 5.03033 7.62500 -0.99552 -0.02096 -0.09218 1.00000 0.00000
5.38388 5.73744 1.62500 -0.99990 -0.01411 -0.00279 1.00000 0.00000
5.38388 5.73744 2.62500 -0.99992 -0.01231 0.00410 1.00000 0.00000
5.38388 5.73744 3.62500 -0.99990 -0.01409 -0.00064 1.00000 0.00000
5.38388 5.73744 4.62500 -0.99999 -0.00346 0.00035 1.00000 0.00000
5.38388 5.73744 5.62500 -0.99993 0.00130 0.01206 1.00000 0.00000
5.38388 5.73744 6.62500 -0.99914 -0.04153 -0.00018 1.00000 0.00000
5.38388 5.73744 7.62500 -0.99976 -0.00310 0.02174 1.00000 0.00000
6.09099 6.44454 1.62500 -0.99925 -0.03293 -0.02044 1.00000 0.00000
6.09099 6.44454 2.62500 -0.99984 -0.01774 -0.00254 1.00000 0.00000
6.09099 6.44454 3.62500 -0.99989 -0.01497 0.00012 1.00000 0.00000
6.09099 6.44454 4.62500 -0.99992 -0.01272 -0.00068 1.00000 0.00000
6.09099 6.44454 5.62500 -0.99996 -0.00773 -0.00483 1.00000 0.00000
6.09099 6.44454 6.62500 -0.99994 -0.00610 0.00950 1.00000 0.00000
6.79810 7.15165 2.62500 -0.99523 -0.04456 0.08680 1.00000 0.00000
6.79810 7.15165 3.62500 -0.99940 -0.03458 -0.00312 1.00000 0.00000
6.79810 7.15165 4.62500 -0.99981 -0.01265 -0.01462 1.00000 0.00000
6.79810 7.15165 5.62500 -0.99927 -0.01951 0.03298 1.00000 0.00000
2.90901 1.49480 2.62500 -0.99991 -0.01332 -0.00033 1.00000 0.00000
2.90901 1.49480 3.62500 -0.99987 -0.01365 -0.00821 1.00000 0.00000
2.90901 1.49480 4.62500 -0.99986 -0.01091 -0.01296 1.00000 0.00000
2.90901 1.49480 5.62500 -0.99988 -0.01462 -0.00581 1.00000 0.00000
3.61612 2.20190 1.62500 -0.99857 -0.03400 -0.04137 1.00000 0.00000
3.61612 2.20190 2.62500 -0.99998 -0.00580 -0.00106 1.00000 0.00000
3.61612 2.20190 3.62500 -0.99997 -0.00311 -0.00707 1.00000 0.00000
3.61612 2.20190 4.62500 -0.99999 -0.00013 -0.00402 1.00000 0.00000
3.61612 2.20190 5.62500 -0.99995 -0.00306 -0.00902 1.00000 0.00000
3.61612 2.20190 6.62500 -0.99962 -0.01793 -0.02102 1.00000 0.00000
3.61612 2.20190 7.62500 -0.99991 -0.00650 -0.01151 1.00000 0.00000
4.32322 2.90901 1.62500 -0.99992 -0.00725 0.01049 1.00000 0.00000
4.32322 2.90901 2.62500 -0.99998 -0.00671 -0.00017 1.00000 0.00000
4.32322 2.90901 3.62500 -0.99999 -0.00394 -0.00072 1.00000 0.00000
4.32322 2.90901 4.62500 -0.99999 -0.00284 0.00381 1.00000 0.00000
4.32322 2.90901 5.62500 -0.99999 -0.00061 -0.00479 1.00000 0.00000
4.32322 2.90901 6.62500 -0.99999 -0.00243 -0.00223 1.00000 0.00000
4.32322 2.90901 7.62500 -0.99998 0.00477 -0.00311 1.00000 0.00000
5.03033 3.61612 1.62500 -0.99997 0.00819 0.00155 1.00000 0.00000
5.03033 3.61612 2.62500 -0.99997 -0.00734 0.00303 1.00000 0.00000
5.03033 3.61612 3.62500 -0.99998 -0.00521 0.00249 1.00000 0.00000
5.03033 3.61612 4.62500 -0.99991 -0.00484 0.01234 1.00000 0.00000
5.03033 3.61612 5.62500 -0.99977 0.01299 0.01692 1.00000 0.00000
5.03033 3.61612 6.62500 -0.99961 0.01974 0.01957 1.00000 0.00000
5.03033 3.61612 7.62500 -0.99988 0.00725 0.01364 1.00000 0.00000
5.73744 4.32322 1.62500 -0.79933 -0.55149 -0.23860 1.00000 1.00000
5.73744 4.32322 2.62500 -0.52406 -0.00239 -0.85168 1.00000 1.00000
5.73744 4.32322 3.62500 -0.30308 -0.40041 -0.86476 1.00000 1.00000
5.73744 4.32322 4.62500 -0.69993 0.14378 0.69959 1.00000 1.00000
5.73744 4.32322 5.62500 -0.85386 -0.36118 -0.37479 1.00000 1.00000
5.73744 4.32322 6.62500 -0.28637 0.42139 0.86048 1.00000 1.00000
5.73744 4.32322 7.62500 -0.64221 0.15498 0.75070 1.00000 1.00000
6.09099 5.03033 1.62500 -0.99750 0.00507 0.07049 1.00000 0.00000
6.09099 5.03033 2.62500 -0.99861 0.00376 0.05259 1.00000 0.00000
6.09099 5.03033 3.62500 -0.99597 -0.02042 0.08734 1.00000 0.00000
6.09099 5.03033 4.62500 -0.99949 0.02204 0.02309 1.00000 0.00000
6.09099 5.03033 5.62500 -0.99960 -0.00916 -0.02689 1.00000 0.00000
6.09099 5.03033 6.62500 -0.99899 0.00297 -0.04490 1.00000 0.00000
6.09099 5.03033 7.62500 -0.99802 0.00438 -0.06277 1.00000 0.00000
6.79810 5.73744 1.62500 -0.99372 0.01739 0.11052 1.00000 0.00000
6.79810 5.73744 2.62500 -0.99953 -0.02468 0.01844 1.00000 0.00000
6.79810 5.73744 3.62500 -0.99973 -0.02184 -0.00774 1.00000 0.00000
6.79810 5.73744 4.62500 -0.99996 -0.00940 -0.00066 1.00000 0.00000
6.79810 5.73744 5.62500 -1.00000 -0.00176 -0.00091 1.00000 0.00000
6.79810 5.73744 6.62500 -0.99998 -0.00390 0.00537 1.00000 0.00000
7.50520 6.44454 3.62500 -0.99965 -0.02654 -0.00207 1.00000 0.00000
7.50520 6.44454 4.62500 -0.99979 -0.01996 -0.00377 1.00000 0.00000
7.50520 6.44454 5.62500 -0.99972 -0.02219 0.00873 1.00000 0.00000
3.61612 0.78769 3.62500 -0.98515 0.16742 -0.03819 1.00000 0.00000
3.61612 0.78769 4.62500 -0.99988 -0.00630 -0.01399 1.00000 0.00000
3.61612 0.78769 5.62500 -0.99877 -0.04311 -0.02436 1.00000 0.00000
4.32322 1.49480 2.62500 -1.00000 -0.00108 0.00240 1.00000 0.00000
4.32322 1.49480 3.62500 -0.99999 0.00258 -0.00334 1.00000 0.00000
4.32322 1.49480 4.62500 -0.99999 -0.00119 -0.00417 1.00000 0.00000
4.32322 1.49480 5.62500 -0.99998 0.00484 -0.00310 1.00000 0.00000
4.32322 1.49480 6.62500 -0.99979 -0.01372 -0.01550 1.00000 0.00000
5.03033 2.20190 1.62500 -0.99985 -0.00312 0.01674 1.00000 0.00000
5.03033 2.20190 2.62500 -0.99992 -0.00019 0.01245 1.00000 0.00000
5.03033 2.20190 3.62500 -0.99996 0.00413 -0.00828 1.00000 0.00000
5.03033 2.20190 4.62500 -0.99999 0.00207 0.00298 1.00000 0.00000
5.03033 2.20190 5.62500 -0.99995 0.00819 -0.00544 1.00000 0.00000
5.03033 2.20190 6.62500 -0.99991 0.01273 -0.00454 1.00000 0.00000
5.03033 2.20190 7.62500 -0.99993 0.00263 -0.01183 1.00000 0.00000
5.73744 2.90901 1.62500 -0.99997 -0.00640 -0.00444 1.00000 0.00000
5.73744 2.90901 2.62500 -1.00000 -0.00010 -0.00084 1.00000 0.00000
5.73744 2.90901 3.62500 -1.00000 -0.00036 -0.00114 1.00000 0.00000
5.73744 2.90901 4.62500 -0.99998 0.00662 -0.00075 1.00000 0.00000
5.73744 2.90901 5.62500 -0.99995 0.00850 0.00514 1.00000 0.00000
5.73744 2.90901 6.62500 -0.99988 0.01245 0.00890 1.00000 0.00000
5.73744 2.90901 7.62500 -0.99988 0.01235 0.00889 1.00000 0.00000
6.44454 3.61612 1.62500 -0.99989 0.00433 -0.01448 1.00000 0.00000
6.44454 3.61612 2.62500 -0.99990 -0.00919 -0.01047 1.00000 0.00000
6.44454 3.61612 3.62500 -0.99989 -0.01217 -0.00866 1.00000 0.00000
6.44454 3.61612 4.62500 -0.99995 0.00956 -0.00139 1.00000 0.00000
6.44454 3.61612 5.62500 -0.99994 0.00977 0.00498 1.00000 0.00000
6.44454 3.61612 6.62500 -0.99963 0.02074 0.01758 1.00000 0.00000
6.44454 3.61612 7.62500 -0.99635 0.03409 0.07828 1.00000 0.00000
7.15165 4.32322 1.62500 -0.71769 0.01737 0.69615 1.00000 1.00000
7.15165 4.32322 2.62500 -0.69827 -0.17485 -0.69416 1.00000 1.00000
7.15165 4.32322 3.62500 -0.20808 -0.44550 -0.87077 1.00000 1.00000
7.15165 4.32322 4.62500 -0.57533 0.01766 0.81773 1.00000 1.00000
7.15165 4.32322 5.62500 -0.83610 -0.42522 -0.34660 1.00000 1.00000
7.15165 4.32322 6.62500 -0.33396 0.29375 0.89565 1.00000 1.00000
7.50520 5.03033 2.62500 -0.99650 -0.02181 0.08073 1.00000 0.00000
7.50520 5.03033 3.62500 -0.99611 -0.02874 0.08332 1.00000 0.00000
7.50520 5.03033 4.62500 -0.99902 -0.03607 0.02548 1.00000 0.00000
7.50520 5.03033 5.62500 -0.99841 -0.04279 -0.03681 1.00000 0.00000
7.50520 5.03033 6.62500 -0.99996 0.00127 -0.00908 1.00000 0.00000
8.21231 5.73744 4.62500 -0.99985 -0.01723 0.00160 1.00000 0.00000
5.03033 0.78769 3.62500 -0.99961 0.00001 -0.02776 1.00000 0.00000
5.03033 0.78769 4.62500 -0.99989 0.01247 -0.00779 1.00000 0.00000
5.03033 0.78769 5.62500 -0.99977 -0.01889 -0.01061 1.00000 0.00000
5.73744 1.49480 2.62500 -0.99929 -0.02815 0.02524 1.00000 0.00000
5.73744 1.49480 3.62500 -1.00000 -0.00023 -0.00265 1.00000 0.00000
5.73744 1.49480 4.62500 -0.99992 0.01202 -0.00450 1.00000 0.00000
5.73744 1.49480 5.62500 -0.99988 0.01460 0.00446 1.00000 0.00000
5.73744 1.49480 6.62500 -0.99993 0.00339 0.01090 1.00000 0.00000
6.44454 2.20190 2.62500 -0.99990 0.01408 -0.00187 1.00000 0.00000
6.44454 2.20190 3.62500 -0.99996 0.00883 -0.00143 1.00000 0.00000
6.44454 2.20190 4.62500 -0.99997 0.00740 -0.00006 1.00000 0.00000
6.44454 2.20190 5.62500 -0.99981 0.01693 0.00950 1.00000 0.00000
6.44454 2.20190 6.62500 -0.99949 0.02729 0.01632 1.00000 0.00000
7.15165 2.90901 2.62500 -0.99980 0.01488 0.01345 1.00000 0.00000
7.15165 2.90901 3.62500 -0.99998 0.00553 0.00323 1.00000 0.00000
7.15165 2.90901 4.62500 -0.99994 0.01048 0.00283 1.00000 0.00000
7.15165 2.90901 5.62500 -0.99969 0.02037 0.01417 1.00000 0.00000
7.15165 2.90901 6.62500 -0.99968 0.01148 0.02237 1.00000 0.00000
7.85876 3.61612 2.62500 -0.99923 -0.01530 -0.03622 1.00000 0.00000
7.85876 3.61612 3.62500 -0.99954 -0.01128 -0.02819 1.00000 0.00000
7.85876 3.61612 4.62500 -0.99981 0.01882 0.00465 1.00000 0.00000
7.85876 3.61612 5.62500 -0.99949 0.02208 0.02326 1.00000 0.00000
0.78769 5.03033 3.87500 -0.99786 -0.02036 -0.06217 1.00000 0.00000
0.78769 5.03033 4.87500 -0.99900 -0.00928 -0.04371 1.00000 0.00000
0.78769 5.03033 5.87500 -0.98633 0.15188 0.06387 1.00000 0.00000
1.49480 5.73744 2.87500 -0.99962 0.01169 0.02515 1.00000 0.00000
1.49480 5.73744 3.87500 -0.99993 0.00644 -0.00965 1.00000 0.00000
1.49480 5.73744 4.87500 -0.99982 0.01672 -0.00892 1.00000 0.00000
1.49480 5.73744 5.87500 -0.99983 0.01850 0.00048 1.00000 0.00000
2.20190 6.44454 1.87500 -0.99111 -0.02049 0.13145 1.00000 0.00000
2.20190 6.44454 2.87500 -0.99989 0.01384 0.00526 1.00000 0.00000
2.20190 6.44454 3.87500 -0.99994 0.01101 0.00239 1.00000 0.00000
2.20190 6.44454 4.87500 -0.99992 0.01244 -0.00093 1.00000 0.00000
2.20190 6.44454 5.87500 -0.99984 0.01773 0.00118 1.00000 0.00000
2.20190 6.44454 6.87500 -0.99931 0.03363 0.01589 1.00000 0.00000
2.90901 7.15165 2.87500 -0.99983 0.01844 0.00143 1.00000 0.00000
2.90901 7.15165 3.87500 -0.99995 0.00948 -0.00193 1.00000 0.00000
2.90901 7.15165 4.87500 -0.99995 0.00898 0.00354 1.00000 0.00000
2.90901 7.15165 5.87500 -0.99969 0.01195 0.02163 1.00000 0.00000
2.90901 7.15165 6.87500 -0.99593 -0.01890 0.08813 1.00000 0.00000
3.61612 7.85876 2.87500 -0.99937 0.03242 0.01409 1.00000 0.00000
3.61612 7.85876 3.87500 -0.99993 0.01075 -0.00557 1.00000 0.00000
3.61612 7.85876 4.87500 -0.99995 0.00859 -0.00583 1.00000 0.00000
3.61612 7.85876 5.87500 -0.99964 0.01460 0.02260 1.00000 0.00000
1.14124 3.61612 2.87500 -0.99981 0.01886 0.00548 1.00000 0.00000
1.14124 3.61612 3.87500 -0.99982 0.00528 -0.01837 1.00000 0.00000
1.14124 3.61612 4.87500 -0.99992 -0.00793 -0.00939 1.00000 0.00000
1.14124 3.61612 5.87500 -0.99983 -0.01760 0.00584 1.00000 0.00000
1.84835 4.32322 1.87500 -0.91181 -0.12266 0.39187 1.00000 1.00000
1.84835 4.32322 2.87500 -0.97452 0.19959 0.10233 1.00000 1.00000
1.84835 4.32322 3.87500 -0.52266 0.61771 0.58758 1.00000 1.00000
1.84835 4.32322 4.87500 -0.62712 -0.52982 0.57097 1.00000 1.00000
1.84835 4.32322 5.87500 -0.85527 0.31286 0.41308 1.00000 1.00000
1.84835 4.32322 6.87500 0.25870 -0.74111 -0.61954 1.00000 1.00000
2.20190 5.03033 1.87500 -0.99925 0.01027 -0.03723 1.00000 0.00000
2.20190 5.03033 2.87500 -0.99860 -0.03695 -0.03787 1.00000 0.00000
2.20190 5.03033 3.87500 -0.99928 -0.03077 -0.02230 1.00000 0.00000
2.20190 5.03033 4.87500 -0.99938 0.00247 -0.03509 1.00000 0.00000
2.20190 5.03033 5.87500 -0.99980 0.01263 -0.01526 1.00000 0.00000
2.20190 5.03033 6.87500 -0.99373 0.10074 0.04848 1.00000 0.00000
2.90901 5.73744 1.87500 -0.99999 0.00096 -0.00315 1.00000 0.00000
2.90901 5.73744 2.87500 -0.99963 -0.00627 0.02653 1.00000 0.00000
2.90901 5.73744 3.87500 -0.99998 0.00445 -0.00419 1.00000 0.00000
2.90901 5.73744 4.87500 -0.99995 0.00593 -0.00842 1.00000 0.00000
2.90901 5.73744 5.87500 -0.99993 0.01140 0.00225 1.00000 0.00000
2.90901 5.73744 6.87500 -0.99993 0.01034 -0.00561 1.00000 0.00000
2.90901 5.73744 7.87500 -0.99674 0.06953 0.04105 1.00000 0.00000
3.61612 6.44454 1.87500 -0.99993 0.00776 -0.00849 1.00000 0.00000
3.61612 6.44454 2.87500 -0.99999 0.00444 -0.00293 1.00000 0.00000
3.61612 6.44454 3.87500 -0.99998 0.00545 -0.00163 1.00000 0.00000
3.61612 6.44454 4.87500 -1.00000 0.00231 0.00191 1.00000 0.00000
3.61612 6.44454 5.87500 -0.99999 0.00084 0.00537 1.00000 0.00000
3.61612 6.44454 6.87500 -0.99993 0.00707 0.00916 1.00000 0.00000
3.61612 6.44454 7.87500 -0.99551 -0.05818 0.07472 1.00000 0.00000
4.32322 7.15165 1.87500 -0.99931 0.03712 -0.00267 1.00000 0.00000
4.32322 7.15165 2.87500 -1.00000 -0.00294 -0.00043 1.00000 0.00000
4.32322 7.15165 3.87500 -0.99999 -0.00318 -0.00297 1.00000 0.00000
4.32322 7.15165 4.87500 -0.99978 -0.01994 0.00689 1.00000 0.00000
4.32322 7.15165 5.87500 -0.99999 0.00351 -0.00270 1.00000 0.00000
4.32322 7.15165 6.87500 -0.99997 -0.00142 0.00788 1.00000 0.00000
5.03033 7.85876 2.87500 -0.99921 0.03740 0.01317 1.00000 0.00000
5.03033 7.85876 3.87500 -0.99995 -0.00655 -0.00696 1.00000 0.00000
5.03033 7.85876 4.87500 -0.99987 -0.00016 -0.01598 1.00000 0.00000
5.03033 7.85876 5.87500 -0.99992 0.00811 -0.00944 1.00000 0.00000
1.84835 2.90901 2.87500 -0.99979 -0.01786 0.00988 1.00000 0.00000
1.84835 2.90901 3.87500 -0.99989 -0.01450 -0.00229 1.00000 0.00000
1.84835 2.90901 4.87500 -0.99986 -0.01504 -0.00697 1.00000 0.00000
1.84835 2.90901 5.87500 -0.99978 -0.01211 -0.01700 1.00000 0.00000
1.84835 2.90901 6.87500 -0.99675 -0.07858 -0.01776 1.00000 0.00000
2.55546 3.61612 1.87500 -0.99998 -0.00053 0.00624 1.00000 0.00000
2.55546 3.61612 2.87500 -0.99997 -0.00142 0.00806 1.00000 0.00000
2.55546 3.61612 3.87500 -0.99999 0.00171 0.00402 1.00000 0.00000
2.55546 3.61612 4.87500 -0.99998 0.00288 -0.00574 1.00000 0.00000
2.55546 3.61612 5.87500 -0.99993 -0.00288 -0.01147 1.00000 0.00000
2.55546 3.61612 6.87500 -0.99945 -0.01159 -0.03108 1.00000 0.00000
2.55546 3.61612 7.87500 -0.99320 -0.08726 -0.07705 1.00000 0.00000
3.26256 4.32322 0.87500 -0.97060 0.19475 0.14143 1.00000 1.00000
3.26256 4.32322 1.87500 -0.72589 0.10012 0.68048 1.00000 1.00000
3.26256 4.32322 2.87500 -0.70587 0.57693 0.41097 1.00000 1.00000
3.26256 4.32322 3.87500 -0.41752 0.77907 0.46768 1.00000 1.00000
3.26256 4.32322 4.87500 -0.62407 -0.72774 -0.28450 1.00000 1.00000
3.26256 4.32322 5.87500 -0.81017 0.35225 0.46855 1.00000 1.00000
3.26256 4.32322 6.87500 -0.28008 -0.64463 -0.71134 1.00000 1.00000
3.26256 4.32322 7.87500 -0.10534 -0.24909 -0.96273 1.00000 1.00000
3.61612 5.03033 0.87500 -0.99838 -0.03254 -0.04660 1.00000 0.00000
3.61612 5.03033 1.87500 -0.99823 -0.03251 -0.04981 1.00000 0.00000
3.61612 5.03033 2.87500 -0.99659 -0.04161 -0.07125 1.00000 0.00000
3.61612 5.03033 3.87500 -0.99772 -0.06135 -0.02806 1.00000 0.00000
3.61612 5.03033 4.87500 -0.99918 -0.00648 -0.03988 1.00000 0.00000
3.61612 5.03033 5.87500 -0.99976 0.02015 0.00847 1.00000 0.00000
3.61612 5.03033 6.87500 -0.98917 0.09572 0.11128 1.00000 0.00000
3.61612 5.03033 7.87500 -0.99925 0.01088 0.03706 1.00000 0.00000
4.32322 5.73744 0.87500 -0.99945 -0.03240 -0.00649 1.00000 0.00000
4.32322 5.73744 1.87500 -0.99993 -0.00855 -0.00816 1.00000 0.00000
4.32322 5.73744 2.87500 -0.99996 -0.00521 -0.00792 1.00000 0.00000
4.32322 5.73744 3.87500 -0.99996 -0.00183 -0.00862 1.00000 0.00000
4.32322 5.73744 4.87500 -0.99998 0.00159 -0.00617 1.00000 0.00000
4.32322 5.73744 5.87500 -0.99996 0.00745 0.00426 1.00000 0.00000
4.32322 5.73744 6.87500 -0.99995 0.00501 0.00886 1.00000 0.00000
4.32322 5.73744 7.87500 -0.99964 0.01100 0.02463 1.00000 0.00000
5.03033 6.44454 1.87500 -0.99980 -0.01707 -0.01040 1.00000 0.00000
5.03033 6.44454 2.87500 -0.99993 -0.01184 -0.00073 1.00000 0.00000
5.03033 6.44454 3.87500 -0.99995 -0.00718 -0.00634 1.00000 0.00000
5.03033 6.44454 4.87500 -1.00000 0.00084 0.00228 1.00000 0.00000
5.03033 6.44454 5.87500 -0.99999 0.00508 0.00020 1.00000 0.00000
5.03033 6.44454 6.87500 -0.99998 0.00110 0.00556 1.00000 0.00000
5.03033 6.44454 7.87500 -0.99631 0.01031 0.08522 1.00000 0.00000
5.73744 7.15165 1.87500 -0.99955 -0.02863 -0.00929 1.00000 0.00000
5.73744 7.15165 2.87500 -0.99977 -0.02100 -0.00338 1.00000 0.00000
5.73744 7.15165 3.87500 -0.99994 -0.00986 -0.00443 1.00000 0.00000
5.73744 7.15165 4.87500 -0.99996 -0.00699 -0.00610 1.00000 0.00000
5.73744 7.15165 5.87500 -0.99996 -0.00863 -0.00117 1.00000 0.00000
5.73744 7.15165 6.87500 -0.99901 -0.02889 -0.03381 1.00000 0.00000
6.44454 7.85876 3.87500 -0.99943 -0.03369 -0.00321 1.00000 0.00000
6.44454 7.85876 4.87500 -0.99758 -0.03795 -0.05818 1.00000 0.00000
2.55546 2.20190 1.87500 -0.99989 -0.01006 0.01072 1.00000 0.00000
2.55546 2.20190 2.87500 -0.99989 -0.01455 0.00134 1.00000 0.00000
2.55546 2.20190 3.87500 -0.99992 -0.01111 -0.00632 1.00000 0.00000
2.55546 2.20190 4.87500 -0.99987 -0.01434 -0.00757 1.00000 0.00000
2.55546 2.20190 5.87500 -0.99982 -0.00883 -0.01664 1.00000 0.00000
2.55546 2.20190 6.87500 -0.99950 0.00479 -0.03122 1.00000 0.00000
3.26256 2.90901 1.87500 -0.99996 -0.00899 0.00290 1.00000 0.00000
3.26256 2.90901 2.87500 -0.99998 -0.00581 -0.00226 1.00000 0.00000
3.26256 2.90901 3.87500 -0.99998 -0.00501 -0.00413 1.00000 0.00000
3.26256 2.90901 4.87500 -0.99998 -0.00307 -0.00471 1.00000 0.00000
3.26256 2.90901 5.87500 -1.00000 -0.00015 -0.00081 1.00000 0.00000
3.26256 2.90901 6.87500 -0.99992 -0.00923 -0.00881 1.00000 0.00000
3.26256 2.90901 7.87500 -0.99944 0.03044 -0.01356 1.00000 0.00000
3.96967 3.61612 0.87500 -0.99992 -0.00987 0.00752 1.00000 0.00000
3.96967 3.61612 1.87500 -0.99991 -0.00716 0.01177 1.00000 0.00000
3.96967 3.61612 2.87500 -0.99983 0.00227 0.01811 1.00000 0.00000
3.96967 3.61612 3.87500 -0.99998 0.00096 0.00588 1.00000 0.00000
3.96967 3.61612 4.87500 -0.99998 0.00407 0.00408 1.00000 0.00000
3.96967 3.61612 5.87500 -0.99999 -0.00323 0.00100 1.00000 0.00000
3.96967 3.61612 6.87500 -0.99975 -0.01003 -0.01978 1.00000 0.00000
3.96967 3.61612 7.87500 -0.99980 0.00091 -0.01982 1.00000 0.00000
4.67678 4.32322 0.87500 -0.98958 0.11164 0.09088 1.00000 1.00000
4.67678 4.32322 1.87500 -0.74188 0.52372 0.41872 1.00000 1.00000
4.67678 4.32322 2.87500 -0.53337 0.35438 0.76807 1.00000 1.00000
4.67678 4.32322 3.87500 -0.44368 0.53464 0.71924 1.00000 1.00000
4.67678 4.32322 4.87500 -0.60132 -0.45183 -0.65899 1.00000 1.00000
4.67678 4.32322 5.87500 -0.91901 0.22361 0.32468 1.00000 1.00000
4.67678 4.32322 6.87500 -0.42782 -0.47565 -0.76858 1.00000 1.00000
4.67678 4.32322 7.87500 -0.17494 -0.17668 -0.96860 1.00000 1.00000
5.03033 5.03033 0.87500 -0.99980 -0.01781 0.00918 1.00000 0.00000
5.03033 5.03033 1.87500 -0.99909 -0.02695 -0.03307 1.00000 0.00000
5.03033 5.03033 2.87500 -0.99625 -0.04958 -0.07093 1.00000 0.00000
5.03033 5.03033 3.87500 -0.99959 -0.00588 -0.02809 1.00000 0.00000
5.03033 5.03033 4.87500 -0.99999 -0.00011 0.00352 1.00000 0.00000
5.03033 5.03033 5.87500 -0.99954 -0.01707 0.02507 1.00000 0.00000
5.03033 5.03033 6.87500 -0.99436 0.05960 0.08774 1.00000 0.00000
5.03033 5.03033 7.87500 -0.98901 0.02264 0.14609 1.00000 0.00000
5.73744 5.73744 1.87500 -0.99982 -0.01776 -0.00679 1.00000 0.00000
5.73744 5.73744 2.87500 -0.99980 -0.01821 -0.00838 1.00000 0.00000
5.73744 5.73744 3.87500 -0.99996 -0.00840 0.00115 1.00000 0.00000
5.73744 5.73744 4.87500 -0.99999 -0.00402 0.00325 1.00000 0.00000
5.73744 5.73744 5.87500 -0.99997 -0.00181 0.00709 1.00000 0.00000
5.73744 5.73744 6.87500 -0.99970 0.01403 0.02022 1.00000 0.00000
5.73744 5.73744 7.87500 -0.99924 -0.01010 0.03765 1.00000 0.00000
6.44454 6.44454 1.87500 -0.99945 -0.03032 0.01358 1.00000 0.00000
6.44454 6.44454 2.87500 -0.99979 -0.02031 -0.00355 1.00000 0.00000
6.44454 6.44454 3.87500 -0.99992 -0.01238 -0.00145 1.00000 0.00000
6.44454 6.44454 4.87500 -0.99995 -0.01006 0.00122 1.00000 0.00000
6.44454 6.44454 5.87500 -0.99994 -0.01097 0.00133 1.00000 0.00000
6.44454 6.44454 6.87500 -0.99996 -0.00633 0.00574 1.00000 0.00000
7.15165 7.15165 3.87500 -0.99962 -0.02346 -0.01416 1.00000 0.00000
7.15165 7.15165 4.87500 -0.99974 -0.01693 -0.01558 1.00000 0.00000
7.15165 7.15165 5.87500 -0.98366 -0.02384 -0.17845 1.00000 0.00000
3.26256 1.49480 2.87500 -0.99972 -0.01218 -0.02005 1.00000 0.00000
3.26256 1.49480 3.87500 -0.99985 -0.01298 -0.01110 1.00000 0.00000
3.26256 1.49480 4.87500 -0.99997 -0.00783 -0.00286 1.00000 0.00000
3.26256 1.49480 5.87500 -0.99992 -0.01005 -0.00826 1.00000 0.00000
3.96967 2.20190 1.87500 -0.99992 -0.00876 0.00884 1.00000 0.00000
3.96967 2.20190 2.87500 -0.99999 -0.00342 0.00119 1.00000 0.00000
3.96967 2.20190 3.87500 -1.00000 -0.00089 -0.00089 1.00000 0.00000
3.96967 2.20190 4.87500 -1.00000 -0.00187 0.00100 1.00000 0.00000
3.96967 2.20190 5.87500 -0.99993 -0.00257 -0.01165 1.00000 0.00000
3.96967 2.20190 6.87500 -0.99980 0.01959 0.00282 1.00000 0.00000
4.67678 2.90901 0.87500 -0.99980 -0.02015 0.00076 1.00000 0.00000
4.67678 2.90901 1.87500 -0.99999 0.00227 0.00454 1.00000 0.00000
4.67678 2.90901 2.87500 -0.99999 -0.00306 0.00126 1.00000 0.00000
4.67678 2.90901 3.87500 -0.99999 -0.00219 0.00493 1.00000 0.00000
4.67678 2.90901 4.87500 -0.99995 -0.00193 0.00949 1.00000 0.00000
4.67678 2.90901 5.87500 -0.99999 0.00361 -0.00310 1.00000 0.00000
4.67678 2.90901 6.87500 -0.99998 0.00294 -0.00499 1.00000 0.00000
4.67678 2.90901 7.87500 -0.99996 0.00579 -0.00747 1.00000 0.00000
5.38388 3.61612 0.87500 -0.99993 0.01079 -0.00565 1.00000 0.00000
5.38388 3.61612 1.87500 -0.99992 0.00591 0.01129 1.00000 0.00000
5.38388 3.61612 2.87500 -0.99998 -0.00345 0.00510 1.00000 0.00000
5.38388 3.61612 3.87500 -0.99995 -0.00487 0.00895 1.00000 0.00000
5.38388 3.61612 4.87500 -0.99988 0.00596 0.01395 1.00000 0.00000
5.38388 3.61612 5.87500 -0.99995 0.00810 0.00655 1.00000 0.00000
5.38388 3.61612 6.87500 -0.99998 0.00591 -0.00040 1.00000 0.00000
5.38388 3.61612 7.87500 -0.99976 0.00340 -0.02145 1.00000 0.00000
6.09099 4.32322 0.87500 -0.98673 0.16237 0.00127 1.00000 1.00000
6.09099 4.32322 1.87500 -0.98233 0.18024 0.05040 1.00000 1.00000
6.09099 4.32322 2.87500 -0.29065 -0.00281 0.95683 1.00000 1.00000
6.09099 4.32322 3.87500 -0.43821 0.33582 0.83378 1.00000 1.00000
6.09099 4.32322 4.87500 -0.79549 0.00672 -0.60592 1.00000 1.00000
6.09099 4.32322 5.87500 -0.80382 0.43624 0.40444 1.00000 1.00000
6.09099 4.32322 6.87500 -0.36990 -0.36329 -0.85510 1.00000 1.00000
6.09099 4.32322 7.87500 0.38821 -0.15642 -0.90820 1.00000 1.00000
6.44454 5.03033 1.87500 -0.99799 -0.06133 -0.01611 1.00000 0.00000
6.44454 5.03033 2.87500 -0.98651 -0.04700 -0.15678 1.00000 0.00000
6.44454 5.03033 3.87500 -0.99762 -0.03149 -0.06137 1.00000 0.00000
6.44454 5.03033 4.87500 -0.99969 -0.01564 -0.01936 1.00000 0.00000
6.44454 5.03033 5.87500 -0.99815 0.01625 0.05860 1.00000 0.00000
6.44454 5.03033 6.87500 -0.99255 0.05627 0.10810 1.00000 0.00000
6.44454 5.03033 7.87500 -0.98102 0.07669 0.17807 1.00000 0.00000
7.15165 5.73744 1.87500 -0.89895 -0.18119 -0.39883 1.00000 0.00000
7.15165 5.73744 2.87500 -0.99912 -0.02984 -0.02961 1.00000 0.00000
7.15165 5.73744 3.87500 -0.99973 -0.02163 -0.00884 1.00000 0.00000
7.15165 5.73744 4.87500 -0.99987 -0.01575 0.00433 1.00000 0.00000
7.15165 5.73744 5.87500 -0.99995 -0.00961 -0.00050 1.00000 0.00000
7.15165 5.73744 6.87500 -1.00000 0.00232 -0.00140 1.00000 0.00000
7.85876 6.44454 3.87500 -0.99915 -0.02891 -0.02950 1.00000 0.00000
7.85876 6.44454 4.87500 -0.99956 -0.02426 -0.01701 1.00000 0.00000
3.96967 0.78769 3.87500 -0.99917 -0.02399 0.03296 1.00000 0.00000
3.96967 0.78769 4.87500 -0.99999 -0.00306 0.00130 1.00000 0.00000
3.96967 0.78769 5.87500 -0.99116 0.13229 -0.01032 1.00000 0.00000
4.67678 1.49480 1.87500 -0.99998 0.00060 0.00573 1.00000 0.00000
4.67678 1.49480 2.87500 -0.99998 -0.00052 0.00594 1.00000 0.00000
4.67678 1.49480 3.87500 -0.99999 0.00258 -0.00304 1.00000 0.00000
4.67678 1.49480 4.87500 -0.99997 0.00689 -0.00456 1.00000 0.00000
4.67678 1.49480 5.87500 -0.99981 0.01827 0.00747 1.00000 0.00000
4.67678 1.49480 6.87500 -0.99853 0.05392 0.00576 1.00000 0.00000
5.38388 2.20190 1.87500 -0.99997 -0.00097 -0.00736 1.00000 0.00000
5.38388 2.20190 2.87500 -1.00000 -0.00096 -0.00093 1.00000 0.00000
5.38388 2.20190 3.87500 -0.99999 0.00085 -0.00412 1.00000 0.00000
5.38388 2.20190 4.87500 -0.99997 0.00709 -0.00006 1.00000 0.00000
5.38388 2.20190 5.87500 -0.99996 0.00890 0.00028 1.00000 0.00000
5.38388 2.20190 6.87500 -0.99975 0.02210 0.00147 1.00000 0.00000
6.09099 2.90901 1.87500 -0.99987 0.01379 -0.00857 1.00000 0.00000
6.09099 2.90901 2.87500 -0.99998 0.00654 0.00067 1.00000 0.00000
6.09099 2.90901 3.87500 -0.99987 0.00710 0.01416 1.00000 0.00000
6.09099 2.90901 4.87500 -0.99997 0.00750 0.00210 1.00000 0.00000
6.09099 2.90901 5.87500 -0.99991 0.01118 0.00790 1.00000 0.00000
6.09099 2.90901 6.87500 -0.99989 0.01410 0.00493 1.00000 0.00000
6.79810 3.61612 1.87500 -0.99984 -0.00090 -0.01807 1.00000 0.00000
6.79810 3.61612 2.87500 -0.99997 -0.00105 0.00780 1.00000 0.00000
6.79810 3.61612 3.87500 -0.99995 -0.00008 0.01013 1.00000 0.00000
6.79810 3.61612 4.87500 -0.99985 0.01100 0.01375 1.00000 0.00000
6.79810 3.61612 5.87500 -0.99986 0.01664 0.00254 1.00000 0.00000
6.79810 3.61612 6.87500 -0.99956 0.02851 0.00822 1.00000 0.00000
7.50520 4.32322 1.87500 -0.87667 0.13444 -0.46192 1.00000 1.00000
7.50520 4.32322 2.87500 0.15109 0.29577 0.94323 1.00000 1.00000
7.50520 4.32322 3.87500 -0.56794 0.34656 0.74655 1.00000 1.00000
7.50520 4.32322 4.87500 -0.89181 0.04274 -0.45039 1.00000 1.00000
7.50520 4.32322 5.87500 -0.96358 0.23796 0.12204 1.00000 1.00000
7.50520 4.32322 6.87500 -0.45484 -0.16049 -0.87599 1.00000 1.00000
7.85876 5.03033 2.87500 -0.96139 -0.14822 -0.23184 1.00000 0.00000
7.85876 5.03033 3.87500 -0.99789 -0.01326 -0.06362 1.00000 0.00000
7.85876 5.03033 4.87500 -0.99957 -0.00714 -0.02832 1.00000 0.00000
7.85876 5.03033 5.87500 -0.99606 0.04612 0.07575 1.00000 0.00000
5.38388 0.78769 3.87500 -0.99936 0.02344 -0.02684 1.00000 0.00000
5.38388 0.78769 4.87500 -0.99991 0.00783 -0.01117 1.00000 0.00000
6.09099 1.49480 2.87500 -0.99222 0.10984 -0.05861 1.00000 0.00000
6.09099 1.49480 3.87500 -0.99994 0.00408 -0.00989 1.00000 0.00000
6.09099 1.49480 4.87500 -0.99983 0.01381 -0.01217 1.00000 0.00000
6.09099 1.49480 5.87500 -0.99982 0.01739 -0.00795 1.00000 0.00000
6.79810 2.20190 2.87500 -0.99981 0.01909 -0.00333 1.00000 0.00000
6.79810 2.20190 3.87500 -0.99991 0.01185 -0.00682 1.00000 0.00000
6.79810 2.20190 4.87500 -0.99992 0.01229 0.00036 1.00000 0.00000
6.79810 2.20190 5.87500 -0.99973 0.02186 0.00796 1.00000 0.00000
7.50520 2.90901 2.87500 -0.99980 0.00571 -0.01897 1.00000 0.00000
7.50520 2.90901 3.87500 -0.99995 0.00891 -0.00365 1.00000 0.00000
7.50520 2.90901 4.87500 -0.99990 0.01444 0.00022 1.00000 0.00000
7.50520 2.90901 5.87500 -0.99987 0.01554 0.00510 1.00000 0.00000
8.21231 3.61612 3.87500 -0.99907 -0.01317 0.04107 1.00000 0.00000
8.21231 3.61612 4.87500 -0.99433 0.01190 -0.10565 1.00000 0.00000
1.14124 5.38388 3.37500 -0.99992 -0.00805 -0.00943 1.00000 0.00000
1.14124 5.38388 4.37500 -0.99965 0.00712 -0.02538 1.00000 0.00000
1.14124 5.38388 5.37500 -0.99946 0.02869 -0.01630 1.00000 0.00000
1.14124 5.38388 6.37500 -0.99572 0.07050 0.05985 1.00000 0.00000
1.84835 6.09099 2.37500 -0.99754 0.02436 0.06572 1.00000 0.00000
1.84835 6.09099 3.37500 -0.99991 0.01119 0.00713 1.00000 0.00000
1.84835 6.09099 4.37500 -0.99991 0.00853 -0.00999 1.00000 0.00000
1.84835 6.09099 5.37500 -0.99988 0.01561 -0.00163 1.00000 0.00000
1.84835 6.09099 6.37500 -0.99985 0.01712 0.00407 1.00000 0.00000
2.55546 6.79810 2.37500 -0.99982 0.01747 0.00695 1.00000 0.00000
2.55546 6.79810 3.37500 -0.99991 0.01004 0.00863 1.00000 0.00000
2.55546 6.79810 4.37500 -0.99987 0.01623 -0.00053 1.00000 0.00000
2.55546 6.79810 5.37500 -0.99977 0.01828 0.01086 1.00000 0.00000
2.55546 6.79810 6.37500 -0.99965 0.02456 0.01018 1.00000 0.00000
3.26256 7.50520 2.37500 -0.99942 0.03289 0.00931 1.00000 0.00000
3.26256 7.50520 3.37500 -0.99992 0.01278 -0.00131 1.00000 0.00000
3.26256 7.50520 4.37500 -0.99991 0.01314 -0.00165 1.00000 0.00000
3.26256 7.50520 5.37500 -0.99993 0.00862 0.00751 1.00000 0.00000
3.26256 7.50520 6.37500 -0.99931 0.01919 0.03180 1.00000 0.00000
3.96967 8.21231 3.37500 -0.99864 0.05147 0.00857 1.00000 0.00000
3.96967 8.21231 4.37500 -1.00000 0.00172 0.00207 1.00000 0.00000
3.96967 8.21231 5.37500 -0.99995 0.00992 0.00036 1.00000 0.00000
0.78769 3.26256 4.37500 -0.99977 -0.02044 -0.00606 1.00000 0.00000
1.49480 3.96967 2.37500 -0.99827 -0.00311 0.05878 1.00000 0.00000
1.49480 3.96967 3.37500 -0.99803 0.06220 0.00788 1.00000 0.00000
1.49480 3.96967 4.37500 -0.99930 0.02359 -0.02888 1.00000 0.00000
1.49480 3.96967 5.37500 -0.99979 0.01531 0.01379 1.00000 0.00000
1.49480 3.96967 6.37500 -0.99734 -0.04631 -0.05629 1.00000 0.00000
1.84835 4.67678 2.37500 -0.52807 0.21310 -0.82203 1.00000 1.00000
1.84835 4.67678 3.37500 -0.52542 -0.84640 -0.08683 1.00000 1.00000
1.84835 4.67678 4.37500 -0.81390 -0.58036 -0.02744 1.00000 1.00000
1.84835 4.67678 5.37500 -0.96271 -0.04700 -0.26644 1.00000 1.00000
1.84835 4.67678 6.37500 -0.76203 0.46663 0.44895 1.00000 1.00000
1.84835 4.67678 7.37500 -0.43836 0.47300 0.76427 1.00000 1.00000
2.55546 5.38388 1.37500 -0.99991 -0.00040 0.01358 1.00000 0.00000
2.55546 5.38388 2.37500 -0.99994 -0.00808 0.00751 1.00000 0.00000
2.55546 5.38388 3.37500 -0.99996 -0.00715 -0.00497 1.00000 0.00000
2.55546 5.38388 4.37500 -0.99997 0.00202 -0.00720 1.00000 0.00000
2.55546 5.38388 5.37500 -0.99996 0.00659 -0.00663 1.00000 0.00000
2.55546 5.38388 6.37500 -0.99979 0.01917 0.00740 1.00000 0.00000
2.55546 5.38388 7.37500 -0.99991 0.00586 -0.01207 1.00000 0.00000
3.26256 6.09099 1.37500 -0.99993 0.00359 -0.01115 1.00000 0.00000
3.26256 6.09099 2.37500 -1.00000 0.00270 0.00078 1.00000 0.00000
3.26256 6.09099 3.37500 -1.00000 0.00073 0.00005 1.00000 0.00000
3.26256 6.09099 4.37500 -0.99998 0.00569 -0.00249 1.00000 0.00000
3.26256 6.09099 5.37500 -0.99998 0.00470 -0.00486 1.00000 0.00000
3.26256 6.09099 6.37500 -0.99996 0.00886 0.00070 1.00000 0.00000
3.26256 6.09099 7.37500 -0.99984 0.01501 0.00951 1.00000 0.00000
3.96967 6.79810 1.37500 -0.99984 0.00525 -0.01717 1.00000 0.00000
3.96967 6.79810 2.37500 -0.99998 0.00244 -0.00516 1.00000 0.00000
3.96967 6.79810 3.37500 -1.00000 -0.00042 -0.00197 1.00000 0.00000
3.96967 6.79810 4.37500 -0.99997 0.00812 -0.00091 1.00000 0.00000
3.96967 6.79810 5.37500 -0.99998 0.00379 0.00495 1.00000 0.00000
3.96967 6.79810 6.37500 -0.99997 0.00714 0.00124 1.00000 0.00000
3.96967 6.79810 7.37500 -0.99971 -0.00330 0.02377 1.00000 0.00000
4.67678 7.50520 2.37500 -0.99942 0.03147 0.01311 1.00000 0.00000
4.67678 7.50520 3.37500 -0.99996 -0.00789 -0.00477 1.00000 0.00000
4.67678 7.50520 4.37500 -0.99997 -0.00487 -0.00659 1.00000 0.00000
4.67678 7.50520 5.37500 -0.99994 0.00291 -0.01009 1.00000 0.00000
4.67678 7.50520 6.37500 -1.00000 -0.00129 -0.00069 1.00000 0.00000
5.38388 8.21231 3.37500 -0.99991 -0.01186 0.00574 1.00000 0.00000
5.38388 8.21231 4.37500 -0.99801 0.01622 -0.06090 1.00000 0.00000
5.38388 8.21231 5.37500 -0.99357 0.05469 -0.09911 1.00000 0.00000
1.49480 2.55546 3.37500 -0.99979 -0.02052 0.00111 1.00000 0.00000
1.49480 2.55546 4.37500 -0.99960 -0.02459 -0.01363 1.00000 0.00000
1.49480 2.55546 5.37500 -0.99986 -0.01685 -0.00220 1.00000 0.00000
2.20190 3.26256 2.37500 -0.99987 -0.00886 0.01380 1.00000 0.00000
2.20190 3.26256 3.37500 -0.99996 -0.00888 -0.00063 1.00000 0.00000
2.20190 3.26256 4.37500 -0.99990 -0.01269 -0.00688 1.00000 0.00000
2.20190 3.26256 5.37500 -0.99989 -0.00932 -0.01159 1.00000 0.00000
2.20190 3.26256 6.37500 -0.99976 -0.01106 -0.01893 1.00000 0.00000
2.20190 3.26256 7.37500 -0.98488 -0.16155 -0.06261 1.00000 0.00000
2.90901 3.96967 1.37500 -0.99892 -0.02817 0.03704 1.00000 0.00000
2.90901 3.96967 2.37500 -0.99830 0.01889 0.05518 1.00000 0.00000
2.90901 3.96967 3.37500 -0.99738 0.05023 0.05215 1.00000 0.00000
2.90901 3.96967 4.37500 -0.99976 0.02174 -0.00190 1.00000 0.00000
2.90901 3.96967 5.37500 -0.99955 0.01619 0.02514 1.00000 0.00000
2.90901 3.96967 6.37500 -0.99866 -0.03193 -0.04069 1.00000 0.00000
2.90901 3.96967 7.37500 -0.99026 -0.06246 -0.12444 1.00000 0.00000
3.26256 4.67678 1.37500 -0.96664 -0.01499 -0.25571 1.00000 1.00000
3.26256 4.67678 2.37500 -0.63458 -0.21789 -0.74151 1.00000 1.00000
3.26256 4.67678 3.37500 -0.53145 -0.66665 -0.52263 1.00000 1.00000
3.26256 4.67678 4.37500 -0.92648 -0.08742 -0.36606 1.00000 1.00000
3.26256 4.67678 5.37500 -0.74570 -0.50673 -0.43262 1.00000 1.00000
3.26256 4.67678 6.37500 -0.67121 0.59473 0.44246 1.00000 1.00000
3.26256 4.67678 7.37500 -0.29779 0.51135 0.80613 1.00000 1.00000
3.96967 5.38388 1.37500 -0.99992 -0.00942 -0.00798 1.00000 0.00000
3.96967 5.38388 2.37500 -0.99966 -0.01524 -0.02095 1.00000 0.00000
3.96967 5.38388 3.37500 -0.99989 -0.00709 -0.01331 1.00000 0.00000
3.96967 5.38388 4.37500 -0.99993 0.00946 -0.00645 1.00000 0.00000
3.96967 5.38388 5.37500 -0.99998 -0.00023 -0.00661 1.00000 0.00000
3.96967 5.38388 6.37500 -0.99990 0.00899 0.01099 1.00000 0.00000
3.96967 5.38388 7.37500 -0.99947 0.01728 0.02764 1.00000 0.00000
4.67678 6.09099 1.37500 -0.99995 -0.00442 -0.00874 1.00000 0.00000
4.67678 6.09099 2.37500 -0.99994 -0.00769 -0.00826 1.00000 0.00000
4.67678 6.09099 3.37500 -0.99996 -0.00891 -0.00281 1.00000 0.00000
4.67678 6.09099 4.37500 -1.00000 0.00146 0.00021 1.00000 0.00000
4.67678 6.09099 5.37500 -1.00000 0.00234 -0.00191 1.00000 0.00000
4.67678 6.09099 6.37500 -0.99998 0.00580 0.00026 1.00000 0.00000
4.67678 6.09099 7.37500 -0.99988 0.00174 0.01531 1.00000 0.00000
5.38388 6.79810 1.37500 -0.99972 -0.01923 -0.01344 1.00000 0.00000
5.38388 6.79810 2.37500 -0.99973 -0.02237 -0.00676 1.00000 0.00000
5.38388 6.79810 3.37500 -0.99990 -0.01380 -0.00096 1.00000 0.00000
5.38388 6.79810 4.37500 -0.99999 -0.00490 -0.00114 1.00000 0.00000
5.38388 6.79810 5.37500 -1.00000 0.00155 0.00226 1.00000 0.00000
5.38388 6.79810 6.37500 -0.99999 -0.00298 0.00261 1.00000 0.00000
5.38388 6.79810 7.37500 -0.99990 -0.01209 0.00680 1.00000 0.00000
6.09099 7.50520 3.37500 -0.99976 -0.02179 0.00356 1.00000 0.00000
6.09099 7.50520 4.37500 -0.99988 -0.01544 -0.00206 1.00000 0.00000
6.09099 7.50520 5.37500 -0.99995 -0.00923 -0.00472 1.00000 0.00000
6.09099 7.50520 6.37500 -0.99169 -0.04127 -0.12189 1.00000 0.00000
2.20190 1.84835 3.37500 -0.99978 -0.02085 0.00370 1.00000 0.00000
2.20190 1.84835 4.37500 -0.99981 -0.01562 -0.01183 1.00000 0.00000
2.20190 1.84835 5.37500 -0.99970 -0.02214 -0.01086 1.00000 0.00000
2.20190 1.84835 6.37500 -0.99885 0.04526 -0.01570 1.00000 0.00000
2.90901 2.55546 2.37500 -0.99991 -0.01363 0.00050 1.00000 0.00000
2.90901 2.55546 3.37500 -0.99996 -0.00865 0.00191 1.00000 0.00000
2.90901 2.55546 4.37500 -0.99995 -0.00759 -0.00640 1.00000 0.00000
2.90901 2.55546 5.37500 -0.99996 -0.00555 -0.00695 1.00000 0.00000
2.90901 2.55546 6.37500 -0.99996 -0.00534 -0.00740 1.00000 0.00000
2.90901 2.55546 7.37500 -0.99984 -0.01638 -0.00690 1.00000 0.00000
3.61612 3.26256 1.37500 -0.99978 -0.02003 0.00556 1.00000 0.00000
3.61612 3.26256 2.37500 -0.99996 -0.00216 0.00848 1.00000 0.00000
3.61612 3.26256 3.37500 -0.99999 -0.00078 -0.00502 1.00000 0.00000
3.61612 3.26256 4.37500 -0.99999 -0.00316 -0.00284 1.00000 0.00000
3.61612 3.26256 5.37500 -0.99982 0.00811 0.01736 1.00000 0.00000
3.61612 3.26256 6.37500 -0.99999 -0.00094 -0.00359 1.00000 0.00000
3.61612 3.26256 7.37500 -0.99993 -0.00784 -0.00872 1.00000 0.00000
4.32322 3.96967 1.37500 -0.99987 0.01532 -0.00438 1.00000 0.00000
4.32322 3.96967 2.37500 -0.99890 0.00435 0.04658 1.00000 0.00000
4.32322 3.96967 3.37500 -0.99508 0.02815 0.09497 1.00000 0.00000
4.32322 3.96967 4.37500 -0.99980 -0.01780 0.00885 1.00000 0.00000
4.32322 3.96967 5.37500 -0.99802 0.06100 0.01549 1.00000 0.00000
4.32322 3.96967 6.37500 -0.99954 -0.03046 -0.00055 1.00000 0.00000
4.32322 3.96967 7.37500 -0.98838 -0.07322 -0.13323 1.00000 0.00000
4.32322 3.96967 8.37500 -0.95276 -0.06599 -0.29647 1.00000 0.00000
4.67678 4.67678 1.37500 -0.89943 -0.31085 -0.30725 1.00000 1.00000
4.67678 4.67678 2.37500 -0.70993 -0.47190 -0.52279 1.00000 1.00000
4.67678 4.67678 3.37500 -0.52098 -0.47756 -0.70748 1.00000 1.00000
4.67678 4.67678 4.37500 -0.87580 0.18016 -0.44779 1.00000 1.00000
4.67678 4.67678 5.37500 -0.68837 -0.71087 -0.14423 1.00000 1.00000
4.67678 4.67678 6.37500 -0.73539 0.56775 0.36995 1.00000 1.00000
4.67678 4.67678 7.37500 -0.43301 0.43387 0.79010 1.00000 1.00000
4.67678 4.67678 8.37500 -0.01904 0.16199 0.98661 1.00000 1.00000
5.38388 5.38388 1.37500 -0.99991 -0.01152 -0.00672 1.00000 0.00000
5.38388 5.38388 2.37500 -0.99978 -0.01720 -0.01203 1.00000 0.00000
5.38388 5.38388 3.37500 -0.99977 -0.01848 -0.01097 1.00000 0.00000
5.38388 5.38388 4.37500 -1.00000 -0.00119 -0.00057 1.00000 0.00000
5.38388 5.38388 5.37500 -0.99998 -0.00259 -0.00577 1.00000 0.00000
5.38388 5.38388 6.37500 -0.99920 0.02714 0.02948 1.00000 0.00000
5.38388 5.38388 7.37500 -0.99902 0.00551 0.04385 1.00000 0.00000
6.09099 6.09099 1.37500 -0.99879 -0.04076 0.02759 1.00000 0.00000
6.09099 6.09099 2.37500 -0.99979 -0.02010 -0.00292 1.00000 0.00000
6.09099 6.09099 3.37500 -0.99989 -0.01383 -0.00598 1.00000 0.00000
6.09099 6.09099 4.37500 -0.99994 -0.00954 0.00585 1.00000 0.00000
6.09099 6.09099 5.37500 -0.99996 -0.00668 0.00546 1.00000 0.00000
6.09099 6.09099 6.37500 -0.99999 -0.00157 0.00276 1.00000 0.00000
6.09099 6.09099 7.37500 -0.99998 0.00544 0.00233 1.00000 0.00000
6.79810 6.79810 2.37500 -0.99647 -0.00765 -0.08359 1.00000 0.00000
6.79810 6.79810 3.37500 -0.99975 -0.02164 -0.00564 1.00000 0.00000
6.79810 6.79810 4.37500 -0.99986 -0.01663 -0.00334 1.00000 0.00000
6.79810 6.79810 5.37500 -0.99944 -0.01787 -0.02836 1.00000 0.00000
6.79810 6.79810 6.37500 -0.99982 -0.01884 0.00217 1.00000 0.00000
2.90901 1.14124 3.37500 -0.99969 -0.02459 -0.00463 1.00000 0.00000
2.90901 1.14124 4.37500 -0.99980 -0.01893 -0.00619 1.00000 0.00000
2.90901 1.14124 5.37500 -0.99816 -0.04282 -0.04283 1.00000 0.00000
3.61612 1.84835 2.37500 -0.99994 -0.01101 -0.00068 1.00000 0.00000
3.61612 1.84835 3.37500 -0.99998 -0.00391 -0.00484 1.00000 0.00000
3.61612 1.84835 4.37500 -0.99998 0.00127 -0.00664 1.00000 0.00000
3.61612 1.84835 5.37500 -0.99997 -0.00411 -0.00698 1.00000 0.00000
3.61612 1.84835 6.37500 -0.99974 0.00174 -0.02286 1.00000 0.00000
4.32322 2.55546 1.37500 -0.99970 -0.01179 -0.02153 1.00000 0.00000
4.32322 2.55546 2.37500 -0.99993 -0.00428 0.01135 1.00000 0.00000
4.32322 2.55546 3.37500 -0.99999 -0.00411 -0.00069 1.00000 0.00000
4.32322 2.55546 4.37500 -1.00000 -0.00168 0.00255 1.00000 0.00000
4.32322 2.55546 5.37500 -0.99999 -0.00513 0.00020 1.00000 0.00000
4.32322 2.55546 6.37500 -1.00000 -0.00103 -0.00097 1.00000 0.00000
4.32322 2.55546 7.37500 -0.99998 0.00435 -0.00490 1.00000 0.00000
5.03033 3.26256 1.37500 -0.99998 0.00357 0.00463 1.00000 0.00000
5.03033 3.26256 2.37500 -0.99999 0.00384 0.00023 1.00000 0.00000
5.03033 3.26256 3.37500 -0.99996 -0.00770 0.00335 1.00000 0.00000
5.03033 3.26256 4.37500 -0.99995 0.00262 0.00985 1.00000 0.00000
5.03033 3.26256 5.37500 -0.99997 0.00129 0.00716 1.00000 0.00000
5.03033 3.26256 6.37500 -0.99997 0.00781 -0.00065 1.00000 0.00000
5.03033 3.26256 7.37500 -0.99997 0.00566 -0.00509 1.00000 0.00000
5.73744 3.96967 1.37500 -0.99910 0.03147 0.02860 1.00000 0.00000
5.73744 3.96967 2.37500 -0.99870 0.01511 0.04861 1.00000 0.00000
5.73744 3.96967 3.37500 -0.99850 0.01504 0.05256 1.00000 0.00000
5.73744 3.96967 4.37500 -0.99799 -0.00536 0.06312 1.00000 0.00000
5.73744 3.96967 5.37500 -0.99977 0.01898 0.00996 1.00000 0.00000
5.73744 3.96967 6.37500 -0.99958 -0.02122 -0.01969 1.00000 0.00000
5.73744 3.96967 7.37500 -0.99273 -0.01085 -0.11985 1.00000 0.00000
6.09099 4.67678 1.37500 -0.57246 -0.62365 -0.53231 1.00000 1.00000
6.09099 4.67678 2.37500 -0.61875 -0.56591 -0.54488 1.00000 1.00000
6.09099 4.67678 3.37500 -0.46931 -0.50102 -0.72714 1.00000 1.00000
6.09099 4.67678 4.37500 -0.78131 0.27235 -0.56159 1.00000 1.00000
6.09099 4.67678 5.37500 -0.97347 -0.20734 -0.09678 1.00000 1.00000
6.09099 4.67678 6.37500 -0.46806 0.63221 0.61744 1.00000 1.00000
6.09099 4.67678 7.37500 -0.35925 0.21570 0.90797 1.00000 1.00000
6.79810 5.38388 1.37500 -0.92821 -0.14292 -0.34350 1.00000 0.00000
6.79810 5.38388 2.37500 -0.99748 -0.04209 -0.05717 1.00000 0.00000
6.79810 5.38388 3.37500 -0.99912 -0.03186 -0.02715 1.00000 0.00000
6.79810 5.38388 4.37500 -0.99995 -0.00897 -0.00353 1.00000 0.00000
6.79810 5.38388 5.37500 -0.99998 -0.00675 -0.00025 1.00000 0.00000
6.79810 5.38388 6.37500 -0.99953 0.01830 0.02457 1.00000 0.00000
6.79810 5.38388 7.37500 -0.99905 0.00474 0.04323 1.00000 0.00000
7.50520 6.09099 3.37500 -0.99946 -0.03001 -0.01327 1.00000 0.00000
7.50520 6.09099 4.37500 -0.99981 -0.01927 -0.00019 1.00000 0.00000
7.50520 6.09099 5.37500 -0.99981 -0.01772 -0.00863 1.00000 0.00000
7.50520 6.09099 6.37500 -0.99994 -0.00991 -0.00507 1.00000 0.00000
4.32322 1.14124 2.37500 -0.99996 -0.00404 0.00848 1.00000 0.00000
4.32322 1.14124 3.37500 -0.99999 0.00309 -0.00278 1.00000 0.00000
4.32322 1.14124 4.37500 -0.99999 0.00459 -0.00131 1.00000 0.00000
4.32322 1.14124 5.37500 -0.99989 0.01413 0.00353 1.00000 0.00000
4.32322 1.14124 6.37500 -0.99263 0.12109 0.00383 1.00000 0.00000
5.03033 1.84835 2.37500 -0.99999 -0.00205 0.00487 1.00000 0.00000
5.03033 1.84835 3.37500 -0.99917 -0.02571 0.03165 1.00000 0.00000
5.03033 1.84835 4.37500 -0.99999 0.00425 0.00221 1.00000 0.00000
5.03033 1.84835 5.37500 -0.99994 0.01050 -0.00350 1.00000 0.00000
5.03033 1.84835 6.37500 -0.99973 0.02297 -0.00187 1.00000 0.00000
5.03033 1.84835 7.37500 -0.99746 0.07014 0.01260 1.00000 0.00000
5.73744 2.55546 1.37500 -0.99514 0.09011 -0.03968 1.00000 0.00000
5.73744 2.55546 2.37500 -0.99999 0.00331 -0.00299 1.00000 0.00000
5.73744 2.55546 3.37500 -0.99998 0.00415 0.00412 1.00000 0.00000
5.73744 2.55546 4.37500 -0.99999 0.00258 -0.00434 1.00000 0.00000
5.73744 2.55546 5.37500 -0.99993 0.00988 0.00608 1.00000 0.00000
5.73744 2.55546 6.37500 -0.99992 0.01130 0.00598 1.00000 0.00000
5.73744 2.55546 7.37500 -0.99959 0.01586 -0.02364 1.00000 0.00000
6.44454 3.26256 1.37500 -0.99897 -0.00263 0.04532 1.00000 0.00000
6.44454 3.26256 2.37500 -0.99999 0.00424 0.00223 1.00000 0.00000
6.44454 3.26256 3.37500 -1.00000 -0.00019 0.00242 1.00000 0.00000
6.44454 3.26256 4.37500 -0.99999 0.00181 0.00482 1.00000 0.00000
6.44454 3.26256 5.37500 -0.99997 0.00581 0.00498 1.00000 0.00000
6.44454 3.26256 6.37500 -0.99987 0.01530 0.00552 1.00000 0.00000
6.44454 3.26256 7.37500 -0.99963 0.02610 -0.00790 1.00000 0.00000
7.15165 3.96967 2.37500 -0.99620 0.02661 0.08288 1.00000 0.00000
7.15165 3.96967 3.37500 -0.99656 -0.00368 0.08275 1.00000 0.00000
7.15165 3.96967 4.37500 -0.99793 0.01043 0.06338 1.00000 0.00000
7.15165 3.96967 5.37500 -0.99974 0.01079 -0.01992 1.00000 0.00000
7.15165 3.96967 6.37500 -0.99899 -0.00680 -0.04445 1.00000 0.00000
7.15165 3.96967 7.37500 -0.99845 0.04405 -0.03409 1.00000 0.00000
7.50520 4.67678 2.37500 -0.83289 -0.25418 -0.49162 1.00000 1.00000
7.50520 4.67678 3.37500 -0.24859 -0.14174 -0.95818 1.00000 1.00000
7.50520 4.67678 4.37500 -0.70409 0.16728 -0.69012 1.00000 1.00000
7.50520 4.67678 5.37500 -0.99378 0.04720 -0.10088 1.00000 1.00000
7.50520 4.67678 6.37500 -0.24616 0.79102 0.56008 1.00000 1.00000
8.21231 5.38388 3.37500 -0.95181 -0.06760 -0.29914 1.00000 0.00000
8.21231 5.38388 4.37500 -0.99902 -0.01398 -0.04200 1.00000 0.00000
8.21231 5.38388 5.37500 -0.99931 -0.03205 -0.01898 1.00000 0.00000
5.73744 1.14124 3.37500 -0.99461 0.05124 -0.09013 1.00000 0.00000
5.73744 1.14124 4.37500 -0.99993 0.00803 -0.00839 1.00000 0.00000
5.73744 1.14124 5.37500 -0.99980 0.01837 -0.00727 1.00000 0.00000
6.44454 1.84835 2.37500 -0.99671 0.07966 -0.01475 1.00000 0.00000
6.44454 1.84835 3.37500 -0.99990 0.01286 0.00611 1.00000 0.00000
6.44454 1.84835 4.37500 -0.99993 0.00919 -0.00741 1.00000 0.00000
6.44454 1.84835 5.37500 -0.99984 0.01751 -0.00285 1.00000 0.00000
6.44454 1.84835 6.37500 -0.99964 0.02675 0.00096 1.00000 0.00000
7.15165 2.55546 2.37500 -0.99073 -0.02743 -0.13306 1.00000 0.00000
7.15165 2.55546 3.37500 -0.99993 0.01199 0.00074 1.00000 0.00000
7.15165 2.55546 4.37500 -0.99993 0.01136 -0.00214 1.00000 0.00000
7.15165 2.55546 5.37500 -0.99985 0.01513 0.00882 1.00000 0.00000
7.15165 2.55546 6.37500 -0.99933 0.03563 -0.00808 1.00000 0.00000
7.85876 3.26256 3.37500 -0.99998 -0.00624 -0.00257 1.00000 0.00000
7.85876 3.26256 4.37500 -0.99989 0.01429 -0.00305 1.00000 0.00000
7.85876 3.26256 5.37500 -0.99972 0.02318 0.00489 1.00000 0.00000
1.14124 6.44454 3.62500 -0.99900 0.03332 -0.02966 1.00000 0.00000
1.14124 6.44454 4.62500 -0.99635 0.01839 -0.08341 1.00000 0.00000
1.84835 7.15165 3.62500 -0.99971 0.01633 -0.01779 1.00000 0.00000
1.84835 7.15165 4.62500 -0.99982 0.01740 -0.00817 1.00000 0.00000
1.84835 7.15165 5.62500 -0.99956 0.01171 -0.02723 1.00000 0.00000
2.55546 7.85876 3.62500 -0.99902 -0.02449 -0.03700 1.00000 0.00000
2.55546 7.85876 4.62500 -0.99983 0.01485 -0.01085 1.00000 0.00000
0.78769 4.32322 3.62500 -0.86646 -0.28139 -0.41239 1.00000 1.00000
0.78769 4.32322 4.62500 -0.95174 0.11761 -0.28347 1.00000 1.00000
0.78769 4.32322 5.62500 -0.30778 -0.26201 -0.91467 1.00000 1.00000
1.14124 5.03033 2.62500 -0.99689 0.07801 0.01096 1.00000 0.00000
1.14124 5.03033 3.62500 -0.99929 0.02739 0.02582 1.00000 0.00000
1.14124 5.03033 4.62500 -0.99963 0.02400 -0.01258 1.00000 0.00000
1.14124 5.03033 5.62500 -0.99993 0.00903 0.00771 1.00000 0.00000
1.84835 5.73744 2.62500 -0.99983 0.01833 -0.00165 1.00000 0.00000
1.84835 5.73744 3.62500 -0.99987 0.01262 -0.01020 1.00000 0.00000
1.84835 5.73744 4.62500 -0.99981 0.01142 -0.01607 1.00000 0.00000
1.84835 5.73744 5.62500 -0.99992 0.01239 -0.00060 1.00000 0.00000
1.84835 5.73744 6.62500 -0.99988 0.01496 -0.00418 1.00000 0.00000
2.55546 6.44454 1.62500 -0.99653 0.03488 -0.07556 1.00000 0.00000
2.55546 6.44454 2.62500 -0.99997 0.00805 0.00025 1.00000 0.00000
2.55546 6.44454 3.62500 -0.99996 0.00928 0.00055 1.00000 0.00000
2.55546 6.44454 4.62500 -0.99997 0.00756 -0.00057 1.00000 0.00000
2.55546 6.44454 5.62500 -0.99993 0.01071 0.00431 1.00000 0.00000
2.55546 6.44454 6.62500 -0.99962 0.02352 -0.01415 1.00000 0.00000
3.26256 7.15165 2.62500 -0.99991 0.01290 0.00197 1.00000 0.00000
3.26256 7.15165 3.62500 -0.99995 0.00898 0.00478 1.00000 0.00000
3.26256 7.15165 4.62500 -0.99997 0.00717 0.00154 1.00000 0.00000
3.26256 7.15165 5.62500 -0.99993 0.01093 0.00420 1.00000 0.00000
3.26256 7.15165 6.62500 -0.99989 0.01360 0.00581 1.00000 0.00000
3.96967 7.85876 2.62500 -0.98286 -0.18232 -0.02733 1.00000 0.00000
3.96967 7.85876 3.62500 -0.99997 0.00427 -0.00604 1.00000 0.00000
3.96967 7.85876 4.62500 -0.99997 0.00586 -0.00585 1.00000 0.00000
3.96967 7.85876 5.62500 -0.99992 0.00880 -0.00859 1.00000 0.00000
1.49480 3.61612 2.62500 -0.99984 -0.01083 0.01411 1.00000 0.00000
1.49480 3.61612 3.62500 -0.99957 -0.02629 -0.01305 1.00000 0.00000
1.49480 3.61612 4.62500 -0.99974 -0.01442 -0.01784 1.00000 0.00000
1.49480 3.61612 5.62500 -0.99985 -0.00396 -0.01675 1.00000 0.00000
1.49480 3.61612 6.62500 -0.99931 0.03712 -0.00295 1.00000 0.00000
2.20190 4.32322 1.62500 0.55648 0.24374 -0.79431 1.00000 1.00000
2.20190 4.32322 2.62500 -0.70487 -0.61013 -0.36181 1.00000 1.00000
2.20190 4.32322 3.62500 -0.58226 -0.61641 -0.53011 1.00000 1.00000
2.20190 4.32322 4.62500 -0.89768 0.36696 -0.24394 1.00000 1.00000
2.20190 4.32322 5.62500 -0.69102 -0.46129 -0.55651 1.00000 1.00000
2.20190 4.32322 6.62500 -0.68963 0.54098 0.48141 1.00000 1.00000
2.20190 4.32322 7.62500 -0.28962 0.46209 0.83821 1.00000 1.00000
2.55546 5.03033 1.62500 -0.99849 -0.02338 0.04965 1.00000 0.00000
2.55546 5.03033 2.62500 -0.99880 0.04503 0.01905 1.00000 0.00000
2.55546 5.03033 3.62500 -0.99979 0.01686 0.01175 1.00000 0.00000
2.55546 5.03033 4.62500 -0.99971 0.02030 0.01322 1.00000 0.00000
2.55546 5.03033 5.62500 -0.99998 0.00658 0.00238 1.00000 0.00000
2.55546 5.03033 6.62500 -0.99686 -0.04424 -0.06561 1.00000 0.00000
2.55546 5.03033 7.62500 -0.99026 -0.08841 -0.10752 1.00000 0.00000
3.26256 5.73744 1.62500 -0.99990 0.00757 -0.01188 1.00000 0.00000
3.26256 5.73744 2.62500 -0.99995 0.00753 -0.00664 1.00000 0.00000
3.26256 5.73744 3.62500 -0.99998 0.00189 -0.00614 1.00000 0.00000
3.26256 5.73744 4.62500 -0.99998 0.00497 0.00297 1.00000 0.00000
3.26256 5.73744 5.62500 -0.99997 0.00650 0.00318 1.00000 0.00000
3.26256 5.73744 6.62500 -0.99995 0.01012 0.00034 1.00000 0.00000
3.26256 5.73744 7.62500 -0.99986 0.01441 -0.00832 1.00000 0.00000
3.96967 6.44454 1.62500 -0.99987 0.00199 -0.01601 1.00000 0.00000
3.96967 6.44454 2.62500 -0.99995 -0.00559 -0.00845 1.00000 0.00000
3.96967 6.44454 3.62500 -0.99998 0.00407 -0.00563 1.00000 0.00000
3.96967 6.44454 4.62500 -0.99997 0.00077 -0.00736 1.00000 0.00000
3.96967 6.44454 5.62500 -0.99998 0.00551 -0.00212 1.00000 0.00000
3.96967 6.44454 6.62500 -0.99996 0.00384 0.00845 1.00000 0.00000
3.96967 6.44454 7.62500 -0.99950 0.03133 0.00339 1.00000 0.00000
4.67678 7.15165 1.62500 -0.99258 -0.11542 0.03833 1.00000 0.00000
4.67678 7.15165 2.62500 -0.99966 -0.02609 -0.00158 1.00000 0.00000
4.67678 7.15165 3.62500 -0.99995 -0.01019 -0.00043 1.00000 0.00000
4.67678 7.15165 4.62500 -0.99996 0.00054 -0.00905 1.00000 0.00000
4.67678 7.15165 5.62500 -0.99998 0.00132 -0.00572 1.00000 0.00000
4.67678 7.15165 6.62500 -1.00000 0.00254 0.00143 1.00000 0.00000
5.38388 7.85876 2.62500 -0.99053 -0.13162 0.03913 1.00000 0.00000
5.38388 7.85876 3.62500 -0.99911 -0.03644 0.02145 1.00000 0.00000
5.38388 7.85876 4.62500 -0.99993 -0.01141 -0.00043 1.00000 0.00000
5.38388 7.85876 5.62500 -0.99987 -0.01261 -0.00960 1.00000 0.00000
1.49480 2.20190 3.62500 -0.99960 -0.02017 -0.02001 1.00000 0.00000
1.49480 2.20190 4.62500 -0.99971 -0.02193 -0.00975 1.00000 0.00000
1.49480 2.20190 5.62500 -0.99705 -0.02923 -0.07097 1.00000 0.00000
2.20190 2.90901 2.62500 -0.99991 -0.01357 0.00082 1.00000 0.00000
2.20190 2.90901 3.62500 -0.99992 -0.01109 0.00567 1.00000 0.00000
2.20190 2.90901 4.62500 -0.99991 -0.00811 -0.01024 1.00000 0.00000
2.20190 2.90901 5.62500 -0.99990 -0.00783 -0.01155 1.00000 0.00000
2.20190 2.90901 6.62500 -0.99980 -0.01029 -0.01734 1.00000 0.00000
2.90901 3.61612 1.62500 -0.99979 -0.01489 -0.01397 1.00000 0.00000
2.90901 3.61612 2.62500 -0.99992 -0.01104 -0.00556 1.00000 0.00000
2.90901 3.61612 3.62500 -0.99991 -0.01087 -0.00725 1.00000 0.00000
2.90901 3.61612 4.62500 -0.99991 -0.00435 -0.01295 1.00000 0.00000
2.90901 3.61612 5.62500 -0.99999 -0.00147 -0.00490 1.00000 0.00000
2.90901 3.61612 6.62500 -0.99995 0.00784 -0.00554 1.00000 0.00000
2.90901 3.61612 7.62500 -0.99979 -0.00586 -0.01976 1.00000 0.00000
3.61612 4.32322 0.62500 0.87132 -0.38735 -0.30127 1.00000 1.00000
3.61612 4.32322 1.62500 -0.62624 -0.32958 -0.70655 1.00000 1.00000
3.61612 4.32322 2.62500 -0.53227 -0.64946 -0.54304 1.00000 1.00000
3.61612 4.32322 3.62500 -0.42365 -0.74992 -0.50808 1.00000 1.00000
3.61612 4.32322 4.62500 -0.85356 0.41580 0.31391 1.00000 1.00000
3.61612 4.32322 5.62500 -0.93109 -0.21075 -0.29775 1.00000 1.00000
3.61612 4.32322 6.62500 -0.40842 0.58611 0.69976 1.00000 1.00000
3.61612 4.32322 7.62500 -0.41257 0.18558 0.89182 1.00000 1.00000
3.96967 5.03033 0.62500 -0.99405 0.05485 0.09411 1.00000 0.00000
3.96967 5.03033 1.62500 -0.99975 0.02197 0.00475 1.00000 0.00000
3.96967 5.03033 2.62500 -0.99804 0.04212 0.04625 1.00000 0.00000
3.96967 5.03033 3.62500 -0.99882 0.04605 0.01564 1.00000 0.00000
3.96967 5.03033 4.62500 -0.99945 0.03323 0.00053 1.00000 0.00000
3.96967 5.03033 5.62500 -0.99994 0.00225 -0.01071 1.00000 0.00000
3.96967 5.03033 6.62500 -0.99341 -0.08016 -0.08189 1.00000 0.00000
3.96967 5.03033 7.62500 -0.99702 0.03108 -0.07064 1.00000 0.00000
4.67678 5.73744 1.62500 -0.99996 -0.00556 -0.00631 1.00000 0.00000
4.67678 5.73744 2.62500 -0.99997 -0.00629 -0.00411 1.00000 0.00000
4.67678 5.73744 3.62500 -0.99999 0.00257 -0.00264 1.00000 0.00000
4.67678 5.73744 4.62500 -1.00000 0.00227 -0.00042 1.00000 0.00000
4.67678 5.73744 5.62500 -1.00000 0.00060 0.00158 1.00000 0.00000
4.67678 5.73744 6.62500 -0.99998 0.00287 0.00592 1.00000 0.00000
4.67678 5.73744 7.62500 -0.99983 -0.00037 0.01827 1.00000 0.00000
5.38388 6.44454 1.62500 -0.99981 -0.01242 -0.01474 1.00000 0.00000
5.38388 6.44454 2.62500 -0.99989 -0.01453 -0.00027 1.00000 0.00000
5.38388 6.44454 3.62500 -0.99995 -0.00930 -0.00332 1.00000 0.00000
5.38388 6.44454 4.62500 -0.99997 -0.00684 -0.00344 1.00000 0.00000
5.38388 6.44454 5.62500 -0.99997 -0.00763 -0.00130 1.00000 0.00000
5.38388 6.44454 6.62500 -0.99999 -0.00254 0.00447 1.00000 0.00000
5.38388 6.44454 7.62500 -0.99978 -0.02110 0.00045 1.00000 0.00000
6.09099 7.15165 2.62500 -0.99955 -0.02637 0.01412 1.00000 0.00000
6.09099 7.15165 3.62500 -0.99964 -0.02619 0.00658 1.00000 0.00000
6.09099 7.15165 4.62500 -0.99993 -0.01150 -0.00176 1.00000 0.00000
6.09099 7.15165 5.62500 -0.99991 -0.01351 -0.00098 1.00000 0.00000
6.09099 7.15165 6.62500 -0.99881 0.00089 0.04877 1.00000 0.00000
2.20190 1.49480 3.62500 -0.99890 -0.01967 -0.04253 1.00000 0.00000
2.20190 1.49480 4.62500 -0.99965 -0.02178 -0.01502 1.00000 0.00000
2.20190 1.49480 5.62500 -0.99915 -0.00832 -0.04038 1.00000 0.00000
2.90901 2.20190 2.62500 -0.99994 -0.01134 -0.00014 1.00000 0.00000
2.90901 2.20190 3.62500 -0.99996 -0.00866 -0.00336 1.00000 0.00000
2.90901 2.20190 4.62500 -0.99993 -0.00938 -0.00699 1.00000 0.00000
2.90901 2.20190 5.62500 -0.99988 -0.01198 -0.00984 1.00000 0.00000
2.90901 2.20190 6.62500 -0.99980 -0.01732 -0.01040 1.00000 0.00000
3.61612 2.90901 1.62500 -0.99994 -0.01010 0.00316 1.00000 0.00000
3.61612 2.90901 2.62500 -0.99998 -0.00534 0.00123 1.00000 0.00000
3.61612 2.90901 3.62500 -0.99999 -0.00377 0.00013 1.00000 0.00000
3.61612 2.90901 4.62500 -0.99999 -0.00226 -0.00443 1.00000 0.00000
3.61612 2.90901 5.62500 -0.99998 -0.00257 -0.00501 1.00000 0.00000
3.61612 2.90901 6.62500 -0.99995 -0.00269 -0.00960 1.00000 0.00000
3.61612 2.90901 7.62500 -0.99992 -0.00991 -0.00764 1.00000 0.00000
4.32322 3.61612 0.62500 -0.99961 -0.02773 0.00364 1.00000 0.00000
4.32322 3.61612 1.62500 -0.99998 -0.00608 0.00084 1.00000 0.00000
4.32322 3.61612 2.62500 -0.99994 -0.00747 -0.00763 1.00000 0.00000
4.32322 3.61612 3.62500 -0.99998 -0.00408 -0.00372 1.00000 0.00000
4.32322 3.61612 4.62500 -0.99998 -0.00246 0.00625 1.00000 0.00000
4.32322 3.61612 5.62500 -0.99998 0.00105 -0.00671 1.00000 0.00000
4.32322 3.61612 6.62500 -0.99988 0.01294 0.00898 1.00000 0.00000
4.32322 3.61612 7.62500 -0.99988 0.00973 0.01210 1.00000 0.00000
5.03033 4.32322 0.62500 0.99569 -0.04461 -0.08137 1.00000 1.00000
5.03033 4.32322 1.62500 -0.75656 -0.54595 -0.35994 1.00000 1.00000
5.03033 4.32322 2.62500 -0.52039 -0.17167 -0.83649 1.00000 1.00000
5.03033 4.32322 3.62500 -0.33056 -0.49458 -0.80382 1.00000 1.00000
5.03033 4.32322 4.62500 -0.69482 0.36601 0.61908 1.00000 1.00000
5.03033 4.32322 5.62500 -0.87712 -0.29549 -0.37861 1.00000 1.00000
5.03033 4.32322 6.62500 -0.31697 0.48468 0.81524 1.00000 1.00000
5.03033 4.32322 7.62500 -0.43542 0.18944 0.88007 1.00000 1.00000
5.38388 5.03033 1.62500 -0.99855 -0.00186 0.05386 1.00000 0.00000
5.38388 5.03033 2.62500 -0.99527 0.02474 0.09392 1.00000 0.00000
5.38388 5.03033 3.62500 -0.99591 -0.00241 0.09032 1.00000 0.00000
5.38388 5.03033 4.62500 -0.99922 -0.00206 0.03940 1.00000 0.00000
5.38388 5.03033 5.62500 -0.99987 -0.01325 0.00904 1.00000 0.00000
5.38388 5.03033 6.62500 -0.99855 -0.04968 -0.02070 1.00000 0.00000
5.38388 5.03033 7.62500 -0.99672 -0.02519 -0.07690 1.00000 0.00000
6.09099 5.73744 1.62500 -0.99975 -0.02188 0.00466 1.00000 0.00000
6.09099 5.73744 2.62500 -0.99982 -0.01744 -0.00693 1.00000 0.00000
6.09099 5.73744 3.62500 -0.99993 -0.01186 -0.00108 1.00000 0.00000
6.09099 5.73744 4.62500 -0.99998 -0.00584 0.00159 1.00000 0.00000
6.09099 5.73744 5.62500 -0.99997 -0.00591 0.00545 1.00000 0.00000
6.09099 5.73744 6.62500 -0.99995 0.00247 0.00927 1.00000 0.00000
6.09099 5.73744 7.62500 -0.99982 0.00242 0.01893 1.00000 0.00000
6.79810 6.44454 2.62500 -0.99960 -0.02714 0.00757 1.00000 0.00000
6.79810 6.44454 3.62500 -0.99975 -0.02229 -0.00230 1.00000 0.00000
6.79810 6.44454 4.62500 -0.99989 -0.01460 -0.00314 1.00000 0.00000
6.79810 6.44454 5.62500 -0.99981 0.00045 0.01957 1.00000 0.00000
6.79810 6.44454 6.62500 -0.99983 -0.01006 0.01545 1.00000 0.00000
3.61612 1.49480 2.62500 -0.99992 -0.00217 -0.01258 1.00000 0.00000
3.61612 1.49480 3.62500 -0.99992 0.00089 -0.01284 1.00000 0.00000
3.61612 1.49480 4.62500 -0.99998 -0.00424 -0.00355 1.00000 0.00000
3.61612 1.49480 5.62500 -0.99996 -0.00768 -0.00351 1.00000 0.00000
3.61612 1.49480 6.62500 -0.99931 -0.03727 0.00068 1.00000 0.00000
4.32322 2.20190 1.62500 -0.99986 -0.00245 0.01635 1.00000 0.00000
4.32322 2.20190 2.62500 -0.99999 -0.00260 0.00474 1.00000 0.00000
4.32322 2.20190 3.62500 -1.00000 -0.00196 0.00118 1.00000 0.00000
4.32322 2.20190 4.62500 -0.99999 0.00301 0.00149 1.00000 0.00000
4.32322 2.20190 5.62500 -0.99997 0.00418 -0.00582 1.00000 0.00000
4.32322 2.20190 6.62500 -0.99993 -0.00538 -0.01034 1.00000 0.00000
4.32322 2.20190 7.62500 -0.99990 -0.00079 -0.01436 1.00000 0.00000
5.03033 2.90901 1.62500 -0.99996 -0.00916 0.00194 1.00000 0.00000
5.03033 2.90901 2.62500 -0.99998 -0.00139 0.00649 1.00000 0.00000
5.03033 2.90901 3.62500 -1.00000 -0.00031 -0.00109 1.00000 0.00000
5.03033 2.90901 4.62500 -0.99994 0.00900 -0.00637 1.00000 0.00000
5.03033 2.90901 5.62500 -0.99999 0.00253 -0.00256 1.00000 0.00000
5.03033 2.90901 6.62500 -0.99995 0.01015 0.00239 1.00000 0.00000
5.03033 2.90901 7.62500 -1.00000 0.00178 0.00228 1.00000 0.00000
5.73744 3.61612 1.62500 -0.99991 -0.00942 -0.00947 1.00000 0.00000
5.73744 3.61612 2.62500 -0.99997 -0.00740 0.00160 1.00000 0.00000
5.73744 3.61612 3.62500 -0.99992 -0.01271 -0.00092 1.00000 0.00000
5.73744 3.61612 4.62500 -0.99998 0.00407 0.00423 1.00000 0.00000
5.73744 3.61612 5.62500 -0.99992 0.00789 0.00993 1.00000 0.00000
5.73744 3.61612 6.62500 -0.99962 0.01618 0.02215 1.00000 0.00000
5.73744 3.61612 7.62500 -0.99880 0.01660 0.04606 1.00000 0.00000
6.44454 4.32322 1.62500 -0.95151 -0.07707 0.29782 1.00000 1.00000
6.44454 4.32322 2.62500 -0.56432 -0.04365 -0.82440 1.00000 1.00000
6.44454 4.32322 3.62500 -0.23329 -0.42907 -0.87262 1.00000 1.00000
6.44454 4.32322 4.62500 -0.55867 0.06350 0.82696 1.00000 1.00000
6.44454 4.32322 5.62500 -0.80819 -0.45501 -0.37389 1.00000 1.00000
6.44454 4.32322 6.62500 -0.37054 0.37606 0.84928 1.00000 1.00000
6.44454 4.32322 7.62500 -0.77032 0.13101 0.62405 1.00000 1.00000
6.79810 5.03033 1.62500 -0.98485 0.05988 0.16273 1.00000 0.00000
6.79810 5.03033 2.62500 -0.98917 0.00506 0.14670 1.00000 0.00000
6.79810 5.03033 3.62500 -0.99780 -0.01733 0.06394 1.00000 0.00000
6.79810 5.03033 4.62500 -0.99957 -0.01186 0.02665 1.00000 0.00000
6.79810 5.03033 5.62500 -0.99863 0.04769 -0.02157 1.00000 0.00000
6.79810 5.03033 6.62500 -0.99890 -0.03010 -0.03592 1.00000 0.00000
6.79810 5.03033 7.62500 -0.98095 0.02603 -0.19249 1.00000 0.00000
7.50520 5.73744 2.62500 -0.99816 -0.04982 0.03461 1.00000 0.00000
7.50520 5.73744 3.62500 -0.99956 -0.02668 -0.01278 1.00000 0.00000
7.50520 5.73744 4.62500 -0.99986 -0.01674 0.00309 1.00000 0.00000
7.50520 5.73744 5.62500 -0.99994 -0.01076 -0.00033 1.00000 0.00000
7.50520 5.73744 6.62500 -0.99971 -0.02390 -0.00365 1.00000 0.00000
4.32322 0.78769 3.62500 -0.99936 0.02245 -0.02787 1.00000 0.00000
4.32322 0.78769 4.62500 -0.99998 0.00626 -0.00040 1.00000 0.00000
4.32322 0.78769 5.62500 -0.99920 -0.02341 -0.03240 1.00000 0.00000
5.03033 1.49480 2.62500 -0.99997 -0.00085 0.00706 1.00000 0.00000
5.03033 1.49480 3.62500 -0.99996 0.00552 -0.00635 1.00000 0.00000
5.03033 1.49480 4.62500 -0.99996 0.00426 -0.00763 1.00000 0.00000
5.03033 1.49480 5.62500 -0.99994 0.01044 -0.00190 1.00000 0.00000
5.03033 1.49480 6.62500 -0.99998 -0.00276 -0.00492 1.00000 0.00000
5.73744 2.20190 1.62500 -0.99894 -0.04505 -0.00918 1.00000 0.00000
5.73744 2.20190 2.62500 -0.99999 -0.00289 -0.00450 1.00000 0.00000
5.73744 2.20190 3.62500 -0.99998 0.00649 0.00096 1.00000 0.00000
5.73744 2.20190 4.62500 -0.99999 0.00158 -0.00291 1.00000 0.00000
5.73744 2.20190 5.62500 -0.99990 0.01356 0.00331 1.00000 0.00000
5.73744 2.20190 6.62500 -0.99973 0.02051 0.01107 1.00000 0.00000
6.44454 2.90901 1.62500 -0.99959 0.01993 -0.02055 1.00000 0.00000
6.44454 2.90901 2.62500 -0.99999 0.00367 -0.00330 1.00000 0.00000
6.44454 2.90901 3.62500 -0.99997 -0.00081 -0.00728 1.00000 0.00000
6.44454 2.90901 4.62500 -0.99997 0.00755 0.00112 1.00000 0.00000
6.44454 2.90901 5.62500 -0.99988 0.01457 0.00520 1.00000 0.00000
6.44454 2.90901 6.62500 -0.99982 0.01425 0.01269 1.00000 0.00000
7.15165 3.61612 2.62500 -0.99981 -0.00654 -0.01833 1.00000 0.00000
7.15165 3.61612 3.62500 -0.99985 -0.00996 -0.01434 1.00000 0.00000
7.15165 3.61612 4.62500 -0.99992 0.01250 0.00076 1.00000 0.00000
7.15165 3.61612 5.62500 -0.99981 0.01558 0.01138 1.00000 0.00000
7.15165 3.61612 6.62500 -0.99940 0.03222 0.01304 1.00000 0.00000
7.85876 4.32322 2.62500 -0.87452 -0.19320 -0.44484 1.00000 1.00000
7.85876 4.32322 3.62500 0.03282 -0.47193 -0.88103 1.00000 1.00000
7.85876 4.32322 4.62500 0.27674 -0.10729 0.95493 1.00000 1.00000
7.85876 4.32322 5.62500 -0.98987 0.14031 0.02184 1.00000 1.00000
7.85876 4.32322 6.62500 -0.00743 0.19915 0.97994 1.00000 1.00000
8.21231 5.03033 3.62500 -0.96768 -0.02464 0.25098 1.00000 0.00000
8.21231 5.03033 4.62500 -0.99974 0.00202 -0.02280 1.00000 0.00000
8.21231 5.03033 5.62500 -0.94148 -0.26726 -0.20539 1.00000 0.00000
5.73744 0.78769 4.62500 -0.99990 0.01395 0.00346 1.00000 0.00000
6.44454 1.49480 3.62500 -0.99997 0.00817 0.00111 1.00000 0.00000
6.44454 1.49480 4.62500 -0.99974 0.01611 -0.01600 1.00000 0.00000
6.44454 1.49480 5.62500 -0.99951 0.02967 0.01041 1.00000 0.00000
7.15165 2.20190 2.62500 -0.99914 0.03050 0.02807 1.00000 0.00000
7.15165 2.20190 3.62500 -0.99983 0.01851 0.00202 1.00000 0.00000
7.15165 2.20190 4.62500 -0.99987 0.01602 -0.00124 1.00000 0.00000
7.15165 2.20190 5.62500 -0.99938 0.03089 0.01713 1.00000 0.00000
7.85876 2.90901 3.62500 -0.99988 0.01525 0.00044 1.00000 0.00000
7.85876 2.90901 4.62500 -0.99968 0.02501 0.00271 1.00000 0.00000
7.85876 2.90901 5.62500 -0.99805 0.05015 0.03719 1.00000 0.00000
0.78769 5.38388 4.12500 -0.99951 0.01077 -0.02953 1.00000 0.00000
0.78769 5.38388 5.12500 -0.99998 0.00225 0.00634 1.00000 0.00000
1.49480 6.09099 3.12500 -0.99988 0.01513 -0.00206 1.00000 0.00000
1.49480 6.09099 4.12500 -0.99978 0.01829 -0.01056 1.00000 0.00000
1.49480 6.09099 5.12500 -0.99965 0.01251 -0.02320 1.00000 0.00000
1.49480 6.09099 6.12500 -0.99946 0.03258 -0.00494 1.00000 0.00000
2.20190 6.79810 3.12500 -0.99985 0.01714 -0.00184 1.00000 0.00000
2.20190 6.79810 4.12500 -0.99991 0.01175 -0.00640 1.00000 0.00000
2.20190 6.79810 5.12500 -0.99981 0.00883 -0.01737 1.00000 0.00000
2.20190 6.79810 6.12500 -0.99961 0.02582 0.01080 1.00000 0.00000
2.90901 7.50520 3.12500 -0.99986 0.01592 -0.00500 1.00000 0.00000
2.90901 7.50520 4.12500 -0.99993 0.01188 -0.00193 1.00000 0.00000
2.90901 7.50520 5.12500 -0.99992 0.01215 0.00298 1.00000 0.00000
2.90901 7.50520 6.12500 -0.99954 0.01480 -0.02666 1.00000 0.00000
3.61612 8.21231 4.12500 -0.99990 0.00983 -0.01026 1.00000 0.00000
3.61612 8.21231 5.12500 -0.99929 -0.00084 -0.03758 1.00000 0.00000
1.14124 3.96967 3.12500 -0.99702 -0.07563 0.01552 1.00000 0.00000
1.14124 3.96967 4.12500 -0.99659 -0.07147 -0.04132 1.00000 0.00000
1.14124 3.96967 5.12500 -0.99950 -0.00087 -0.03148 1.00000 0.00000
1.14124 3.96967 6.12500 -0.99880 0.04498 0.01938 1.00000 0.00000
1.49480 4.67678 2.12500 -0.85098 -0.27563 0.44706 1.00000 1.00000
1.49480 4.67678 3.12500 -0.39009 0.91883 -0.05985 1.00000 1.00000
1.49480 4.67678 4.12500 -0.74419 0.66725 -0.03084 1.00000 1.00000
1.49480 4.67678 5.12500 -0.95616 -0.08581 0.28000 1.00000 1.00000
1.49480 4.67678 6.12500 -0.25475 -0.75595 -0.60303 1.00000 1.00000
1.49480 4.67678 7.12500 0.16594 -0.55126 -0.81766 1.00000 1.00000
2.20190 5.38388 2.12500 -0.99986 0.01233 0.01138 1.00000 0.00000
2.20190 5.38388 3.12500 -0.99994 0.00955 -0.00508 1.00000 0.00000
2.20190 5.38388 4.12500 -0.99990 0.01371 -0.00412 1.00000 0.00000
2.20190 5.38388 5.12500 -0.99998 0.00669 -0.00002 1.00000 0.00000
2.20190 5.38388 6.12500 -0.99992 0.00955 0.00834 1.00000 0.00000
2.20190 5.38388 7.12500 -0.99924 -0.00173 -0.03891 1.00000 0.00000
2.90901 6.09099 2.12500 -0.99981 0.00532 -0.01877 1.00000 0.00000
2.90901 6.09099 3.12500 -0.99999 0.00294 -0.00307 1.00000 0.00000
2.90901 6.09099 4.12500 -0.99997 0.00665 -0.00358 1.00000 0.00000
2.90901 6.09099 5.12500 -0.99995 0.00956 0.00377 1.00000 0.00000
2.90901 6.09099 6.12500 -0.99989 0.01485 0.00018 1.00000 0.00000
2.90901 6.09099 7.12500 -0.99954 0.02440 -0.01822 1.00000 0.00000
3.61612 6.79810 2.12500 -0.99993 0.00576 -0.01011 1.00000 0.00000
3.61612 6.79810 3.12500 -0.99998 0.00568 -0.00015 1.00000 0.00000
3.61612 6.79810 4.12500 -1.00000 0.00209 0.00095 1.00000 0.00000
3.61612 6.79810 5.12500 -0.99999 0.00461 0.00067 1.00000 0.00000
3.61612 6.79810 6.12500 -0.99990 0.00914 0.01111 1.00000 0.00000
3.61612 6.79810 7.12500 -0.99996 0.00805 0.00309 1.00000 0.00000
4.32322 7.50520 2.12500 -0.99271 -0.12032 -0.00689 1.00000 0.00000
4.32322 7.50520 3.12500 -0.99979 -0.02057 -0.00105 1.00000 0.00000
4.32322 7.50520 4.12500 -1.00000 -0.00140 -0.00124 1.00000 0.00000
4.32322 7.50520 5.12500 -0.99992 0.00252 -0.01229 1.00000 0.00000
4.32322 7.50520 6.12500 -0.99998 0.00699 0.00023 1.00000 0.00000
4.32322 7.50520 7.12500 -0.99986 0.00414 0.01596 1.00000 0.00000
5.03033 8.21231 3.12500 -0.98870 -0.14828 -0.02191 1.00000 0.00000
5.03033 8.21231 4.12500 -0.99990 -0.00985 0.01005 1.00000 0.00000
5.03033 8.21231 5.12500 -0.99854 -0.05272 0.01161 1.00000 0.00000
1.14124 2.55546 4.12500 -0.99938 -0.02016 -0.02880 1.00000 0.00000
1.14124 2.55546 5.12500 -0.99919 -0.01895 -0.03555 1.00000 0.00000
1.84835 3.26256 2.12500 -0.99968 -0.00847 -0.02381 1.00000 0.00000
1.84835 3.26256 3.12500 -0.99990 -0.01394 0.00079 1.00000 0.00000
1.84835 3.26256 4.12500 -0.99987 -0.01524 -0.00423 1.00000 0.00000
1.84835 3.26256 5.12500 -0.99991 -0.00418 -0.01258 1.00000 0.00000
1.84835 3.26256 6.12500 -0.99985 -0.00812 -0.01519 1.00000 0.00000
1.84835 3.26256 7.12500 -0.95043 0.30789 -0.04344 1.00000 0.00000
2.55546 3.96967 1.12500 -0.99943 -0.00604 -0.03336 1.00000 0.00000
2.55546 3.96967 2.12500 -0.99718 -0.03012 -0.06869 1.00000 0.00000
2.55546 3.96967 3.12500 -0.99362 -0.07682 -0.08254 1.00000 0.00000
2.55546 3.96967 4.12500 -0.99655 -0.08247 -0.00945 1.00000 0.00000
2.55546 3.96967 5.12500 -0.99947 -0.00596 -0.03213 1.00000 0.00000
2.55546 3.96967 6.12500 -0.99983 0.01864 -0.00116 1.00000 0.00000
2.55546 3.96967 7.12500 -0.99668 0.05479 0.06018 1.00000 0.00000
2.90901 4.67678 1.12500 0.17547 0.25564 0.95072 1.00000 1.00000
2.90901 4.67678 2.12500 -0.64912 0.16174 0.74329 1.00000 1.00000
2.90901 4.67678 3.12500 -0.30052 0.81908 0.48866 1.00000 1.00000
2.90901 4.67678 4.12500 -0.82584 0.41280 0.38416 1.00000 1.00000
2.90901 4.67678 5.12500 -0.79533 0.35799 0.48918 1.00000 1.00000
2.90901 4.67678 6.12500 -0.81474 -0.50838 -0.27885 1.00000 1.00000
2.90901 4.67678 7.12500 -0.28774 -0.51610 -0.80675 1.00000 1.00000
2.90901 4.67678 8.12500 0.05638 -0.13048 -0.98985 1.00000 1.00000
3.61612 5.38388 1.12500 -0.99990 -0.01017 -0.00974 1.00000 0.00000
3.61612 5.38388 2.12500 -0.99992 0.00234 -0.01227 1.00000 0.00000
3.61612 5.38388 3.12500 -0.99999 0.00416 -0.00140 1.00000 0.00000
3.61612 5.38388 4.12500 -0.99994 0.01017 0.00381 1.00000 0.00000
3.61612 5.38388 5.12500 -0.99999 0.00316 -0.00098 1.00000 0.00000
3.61612 5.38388 6.12500 -0.99998 0.00511 0.00238 1.00000 0.00000
3.61612 5.38388 7.12500 -0.99999 -0.00060 -0.00528 1.00000 0.00000
3.61612 5.38388 8.12500 -0.99959 0.00456 -0.02826 1.00000 0.00000
4.32322 6.09099 1.12500 -0.99993 -0.00192 -0.01194 1.00000 0.00000
4.32322 6.09099 2.12500 -0.99996 -0.00626 -0.00686 1.00000 0.00000
4.32322 6.09099 3.12500 -0.99996 -0.00486 -0.00787 1.00000 0.00000
4.32322 6.09099 4.12500 -0.99998 0.00098 -0.00592 1.00000 0.00000
4.32322 6.09099 5.12500 -0.99998 0.00308 -0.00570 1.00000 0.00000
4.32322 6.09099 6.12500 -0.99999 0.00354 0.00086 1.00000 0.00000
4.32322 6.09099 7.12500 -0.99991 0.00761 0.01146 1.00000 0.00000
4.32322 6.09099 8.12500 -0.99934 0.02254 0.02863 1.00000 0.00000
5.03033 6.79810 2.12500 -0.99979 -0.02037 -0.00173 1.00000 0.00000
5.03033 6.79810 3.12500 -0.99989 -0.01382 -0.00464 1.00000 0.00000
5.03033 6.79810 4.12500 -0.99997 -0.00465 -0.00555 1.00000 0.00000
5.03033 6.79810 5.12500 -0.99999 -0.00314 -0.00270 1.00000 0.00000
5.03033 6.79810 6.12500 -0.99999 -0.00169 0.00277 1.00000 0.00000
5.03033 6.79810 7.12500 -0.99998 -0.00145 0.00651 1.00000 0.00000
5.73744 7.50520 3.12500 -0.99955 -0.02837 0.00947 1.00000 0.00000
5.73744 7.50520 4.12500 -0.99762 -0.03789 0.05760 1.00000 0.00000
5.73744 7.50520 5.12500 -0.99996 -0.00908 0.00075 1.00000 0.00000
5.73744 7.50520 6.12500 -0.99995 -0.00063 0.00991 1.00000 0.00000
1.84835 1.84835 3.12500 -0.99364 0.00580 -0.11246 1.00000 0.00000
1.84835 1.84835 4.12500 -0.99976 -0.02020 -0.00814 1.00000 0.00000
1.84835 1.84835 5.12500 -0.99974 -0.01632 -0.01565 1.00000 0.00000
2.55546 2.55546 2.12500 -0.99994 -0.01080 -0.00016 1.00000 0.00000
2.55546 2.55546 3.12500 -0.99996 -0.00928 -0.00002 1.00000 0.00000
2.55546 2.55546 4.12500 -0.99996 -0.00745 -0.00407 1.00000 0.00000
2.55546 2.55546 5.12500 -0.99993 -0.00820 -0.00817 1.00000 0.00000
2.55546 2.55546 6.12500 -0.99981 -0.00817 -0.01762 1.00000 0.00000
2.55546 2.55546 7.12500 -0.99837 -0.05674 0.00546 1.00000 0.00000
3.26256 3.26256 1.12500 -0.99969 -0.02496 -0.00129 1.00000 0.00000
3.26256 3.26256 2.12500 -0.99997 -0.00830 0.00068 1.00000 0.00000
3.26256 3.26256 3.12500 -0.99998 -0.00542 -0.00294 1.00000 0.00000
3.26256 3.26256 4.12500 -0.99999 0.00004 -0.00413 1.00000 0.00000
3.26256 3.26256 5.12500 -0.99990 -0.00447 -0.01320 1.00000 0.00000
3.26256 3.26256 6.12500 -0.99999 0.00243 -0.00476 1.00000 0.00000
3.26256 3.26256 7.12500 -0.99986 -0.00590 -0.01538 1.00000 0.00000
3.96967 3.96967 1.12500 -0.99975 -0.00932 0.02011 1.00000 0.00000
3.96967 3.96967 2.12500 -0.99834 -0.02614 -0.05137 1.00000 0.00000
3.96967 3.96967 3.12500 -0.99595 -0.03869 -0.08110 1.00000 0.00000
3.96967 3.96967 4.12500 -0.99982 -0.01009 -0.01581 1.00000 0.00000
3.96967 3.96967 5.12500 -0.99883 -0.04534 -0.01668 1.00000 0.00000
3.96967 3.96967 6.12500 -0.99973 0.02236 -0.00676 1.00000 0.00000
3.96967 3.96967 7.12500 -0.98946 0.04261 0.13838 1.00000 0.00000
3.96967 3.96967 8.12500 -0.99081 0.04843 0.12630 1.00000 0.00000
4.32322 4.67678 1.12500 -0.99530 -0.02075 0.09454 1.00000 1.00000
4.32322 4.67678 2.12500 -0.72103 0.38457 0.57639 1.00000 1.00000
4.32322 4.67678 3.12500 -0.47381 0.46779 0.74611 1.00000 1.00000
4.32322 4.67678 4.12500 -0.83131 -0.04738 0.55378 1.00000 1.00000
4.32322 4.67678 5.12500 -0.71367 0.69121 0.11362 1.00000 1.00000
4.32322 4.67678 6.12500 -0.70577 -0.65887 -0.26033 1.00000 1.00000
4.32322 4.67678 7.12500 -0.33386 -0.50672 -0.79484 1.00000 1.00000
4.32322 4.67678 8.12500 -0.47292 -0.17433 -0.86369 1.00000 1.00000
5.03033 5.38388 1.12500 -0.99998 0.00368 0.00476 1.00000 0.00000
5.03033 5.38388 2.12500 -0.99998 -0.00426 0.00558 1.00000 0.00000
5.03033 5.38388 3.12500 -0.99997 -0.00684 0.00324 1.00000 0.00000
5.03033 5.38388 4.12500 -0.99993 0.00727 0.00939 1.00000 0.00000
5.03033 5.38388 5.12500 -0.99999 -0.00220 0.00379 1.00000 0.00000
5.03033 5.38388 6.12500 -0.99995 -0.00385 0.00939 1.00000 0.00000
5.03033 5.38388 7.12500 -0.99993 -0.00216 0.01178 1.00000 0.00000
5.03033 5.38388 8.12500 -0.99957 -0.00221 0.02915 1.00000 0.00000
5.73744 6.09099 1.12500 -0.99874 0.01208 -0.04880 1.00000 0.00000
5.73744 6.09099 2.12500 -0.99980 -0.01889 -0.00640 1.00000 0.00000
5.73744 6.09099 3.12500 -0.99988 -0.01452 -0.00486 1.00000 0.00000
5.73744 6.09099 4.12500 -0.99996 -0.00720 -0.00462 1.00000 0.00000
5.73744 6.09099 5.12500 -0.99995 -0.00554 0.00820 1.00000 0.00000
5.73744 6.09099 6.12500 -0.99998 -0.00242 0.00562 1.00000 0.00000
5.73744 6.09099 7.12500 -0.99993 -0.00655 0.00995 1.00000 0.00000
6.44454 6.79810 2.12500 -0.99815 -0.04450 0.04152 1.00000 0.00000
6.44454 6.79810 3.12500 -0.99970 -0.02298 0.00890 1.00000 0.00000
6.44454 6.79810 4.12500 -0.99973 -0.01985 0.01207 1.00000 0.00000
6.44454 6.79810 5.12500 -0.99993 -0.01151 -0.00090 1.00000 0.00000
6.44454 6.79810 6.12500 -0.99992 -0.01222 0.00305 1.00000 0.00000
6.44454 6.79810 7.12500 -0.99970 0.00554 0.02381 1.00000 0.00000
2.55546 1.14124 4.12500 -0.99701 -0.03556 -0.06856 1.00000 0.00000
2.55546 1.14124 5.12500 -0.99988 -0.00352 -0.01516 1.00000 0.00000
3.26256 1.84835 2.12500 -0.99975 -0.01895 -0.01200 1.00000 0.00000
3.26256 1.84835 3.12500 -0.99995 -0.00750 -0.00597 1.00000 0.00000
3.26256 1.84835 4.12500 -0.99995 -0.00516 -0.00827 1.00000 0.00000
3.26256 1.84835 5.12500 -0.99995 -0.00835 -0.00509 1.00000 0.00000
3.26256 1.84835 6.12500 -0.99991 -0.01354 -0.00142 1.00000 0.00000
3.26256 1.84835 7.12500 -0.99951 -0.02731 -0.01530 1.00000 0.00000
3.96967 2.55546 1.12500 -0.99656 0.01178 0.08208 1.00000 0.00000
3.96967 2.55546 2.12500 -0.99996 -0.00559 0.00625 1.00000 0.00000
3.96967 2.55546 3.12500 -0.99999 -0.00387 -0.00041 1.00000 0.00000
3.96967 2.55546 4.12500 -0.99999 -0.00457 -0.00237 1.00000 0.00000
3.96967 2.55546 5.12500 -0.99998 -0.00487 -0.00505 1.00000 0.00000
3.96967 2.55546 6.12500 -0.99997 -0.00236 -0.00703 1.00000 0.00000
3.96967 2.55546 7.12500 -0.99994 -0.00658 -0.00899 1.00000 0.00000
4.67678 3.26256 1.12500 -0.99992 -0.01230 -0.00008 1.00000 0.00000
4.67678 3.26256 2.12500 -0.99998 -0.00183 0.00616 1.00000 0.00000
4.67678 3.26256 3.12500 -0.99999 -0.00316 0.00164 1.00000 0.00000
4.67678 3.26256 4.12500 -0.99997 -0.00452 0.00611 1.00000 0.00000
4.67678 3.26256 5.12500 -0.99996 0.00457 0.00797 1.00000 0.00000
4.67678 3.26256 6.12500 -1.00000 0.00292 -0.00021 1.00000 0.00000
4.67678 3.26256 7.12500 -0.99998 0.00539 -0.00174 1.00000 0.00000
4.67678 3.26256 8.12500 -0.99996 0.00468 -0.00700 1.00000 0.00000
5.38388 3.96967 1.12500 -0.99860 0.01615 -0.05040 1.00000 0.00000
5.38388 3.96967 2.12500 -0.99977 0.01080 0.01826 1.00000 0.00000
5.38388 3.96967 3.12500 -0.99617 -0.08311 -0.02733 1.00000 0.00000
5.38388 3.96967 4.12500 -0.99899 -0.02649 -0.03634 1.00000 0.00000
5.38388 3.96967 5.12500 -0.99988 -0.00852 0.01331 1.00000 0.00000
5.38388 3.96967 6.12500 -0.99712 0.06196 0.04372 1.00000 0.00000
5.38388 3.96967 7.12500 -0.99068 0.04686 0.12793 1.00000 0.00000
5.38388 3.96967 8.12500 -0.98692 -0.01581 0.16045 1.00000 0.00000
5.73744 4.67678 1.12500 -0.86176 0.38214 0.33367 1.00000 1.00000
5.73744 4.67678 2.12500 -0.68418 0.60122 0.41284 1.00000 1.00000
5.73744 4.67678 3.12500 -0.52431 0.51535 0.67788 1.00000 1.00000
5.73744 4.67678 4.12500 -0.66533 -0.11586 0.73751 1.00000 1.00000
5.73744 4.67678 5.12500 -0.93530 0.33638 -0.10982 1.00000 1.00000
5.73744 4.67678 6.12500 -0.65705 -0.60324 -0.45209 1.00000 1.00000
5.73744 4.67678 7.12500 -0.48550 -0.24466 -0.83930 1.00000 1.00000
5.73744 4.67678 8.12500 -0.46913 0.03190 -0.88256 1.00000 1.00000
6.44454 5.38388 1.12500 -0.99811 0.00180 0.06136 1.00000 0.00000
6.44454 5.38388 2.12500 -0.99981 -0.01724 0.00924 1.00000 0.00000
6.44454 5.38388 3.12500 -0.99981 -0.01899 0.00340 1.00000 0.00000
6.44454 5.38388 4.12500 -0.99985 -0.01260 0.01187 1.00000 0.00000
6.44454 5.38388 5.12500 -0.99997 -0.00792 0.00190 1.00000 0.00000
6.44454 5.38388 6.12500 -0.99992 0.01241 -0.00262 1.00000 0.00000
6.44454 5.38388 7.12500 -0.99999 0.00207 0.00317 1.00000 0.00000
7.15165 6.09099 2.12500 -0.99897 -0.01880 0.04120 1.00000 0.00000
7.15165 6.09099 3.12500 -0.99947 -0.03028 -0.01200 1.00000 0.00000
7.15165 6.09099 4.12500 -0.99981 -0.01897 -0.00474 1.00000 0.00000
7.15165 6.09099 5.12500 -0.99996 -0.00803 -0.00280 1.00000 0.00000
7.15165 6.09099 6.12500 -0.99994 -0.00968 0.00592 1.00000 0.00000
3.96967 1.14124 3.12500 -0.99983 0.00610 -0.01723 1.00000 0.00000
3.96967 1.14124 4.12500 -0.99988 0.01207 -0.00970 1.00000 0.00000
3.96967 1.14124 5.12500 -0.99998 -0.00219 -0.00660 1.00000 0.00000
3.96967 1.14124 6.12500 -0.99836 -0.05436 -0.01806 1.00000 0.00000
4.67678 1.84835 2.12500 -0.99995 -0.00183 0.00979 1.00000 0.00000
4.67678 1.84835 3.12500 -0.99999 0.00310 -0.00094 1.00000 0.00000
4.67678 1.84835 4.12500 -0.99998 0.00546 -0.00388 1.00000 0.00000
4.67678 1.84835 5.12500 -0.99999 0.00335 -0.00286 1.00000 0.00000
4.67678 1.84835 6.12500 -0.99999 0.00531 -0.00003 1.00000 0.00000
4.67678 1.84835 7.12500 -0.99959 0.00965 -0.02714 1.00000 0.00000
5.38388 2.55546 1.12500 -0.99122 -0.12967 0.02606 1.00000 0.00000
5.38388 2.55546 2.12500 -0.99996 0.00676 -0.00650 1.00000 0.00000
5.38388 2.55546 3.12500 -0.99999 -0.00241 -0.00431 1.00000 0.00000
5.38388 2.55546 4.12500 -1.00000 0.00216 -0.00022 1.00000 0.00000
5.38388 2.55546 5.12500 -0.99995 0.01014 0.00135 1.00000 0.00000
5.38388 2.55546 6.12500 -0.99992 0.01153 0.00442 1.00000 0.00000
5.38388 2.55546 7.12500 -0.99997 0.00788 0.00188 1.00000 0.00000
6.09099 3.26256 1.12500 -0.99966 0.01294 -0.02264 1.00000 0.00000
6.09099 3.26256 2.12500 -0.99999 0.00345 -0.00067 1.00000 0.00000
6.09099 3.26256 3.12500 -0.99999 -0.00456 -0.00262 1.00000 0.00000
6.09099 3.26256 4.12500 -1.00000 -0.00047 0.00036 1.00000 0.00000
6.09099 3.26256 5.12500 -0.99995 0.00926 0.00416 1.00000 0.00000
6.09099 3.26256 6.12500 -0.99993 0.01026 0.00532 1.00000 0.00000
6.09099 3.26256 7.12500 -0.99970 0.01710 0.01742 1.00000 0.00000
6.79810 3.96967 2.12500 -0.99725 -0.04641 -0.05777 1.00000 0.00000
6.79810 3.96967 3.12500 -0.99484 -0.01928 -0.09963 1.00000 0.00000
6.79810 3.96967 4.12500 -0.99818 -0.01372 -0.05874 1.00000 0.00000
6.79810 3.96967 5.12500 -0.99943 0.00117 0.03384 1.00000 0.00000
6.79810 3.96967 6.12500 -0.99771 0.05965 0.03185 1.00000 0.00000
6.79810 3.96967 7.12500 -0.99097 0.04636 0.12583 1.00000 0.00000
7.15165 4.67678 2.12500 -0.32739 0.54583 0.77129 1.00000 1.00000
7.15165 4.67678 3.12500 -0.45227 0.07741 0.88851 1.00000 1.00000
7.15165 4.67678 4.12500 -0.41750 -0.22367 0.88072 1.00000 1.00000
7.15165 4.67678 5.12500 -0.99083 -0.12925 -0.03925 1.00000 1.00000
7.15165 4.67678 6.12500 -0.73952 -0.58852 -0.32673 1.00000 1.00000
7.15165 4.67678 7.12500 -0.64599 -0.08448 -0.75865 1.00000 1.00000
7.85876 5.38388 3.12500 -0.99461 -0.02501 0.10059 1.00000 0.00000
7.85876 5.38388 4.12500 -0.99989 -0.00833 0.01254 1.00000 0.00000
7.85876 5.38388 5.12500 -0.99942 -0.01906 -0.02839 1.00000 0.00000
7.85876 5.38388 6.12500 -0.99790 -0.05859 0.02760 1.00000 0.00000
5.38388 1.14124 3.12500 -0.99908 -0.01354 0.04073 1.00000 0.00000
5.38388 1.14124 4.12500 -0.99986 0.00929 -0.01373 1.00000 0.00000
5.38388 1.14124 5.12500 -0.99995 0.00863 -0.00535 1.00000 0.00000
5.38388 1.14124 6.12500 -0.99980 0.01392 0.01412 1.00000 0.00000
6.09099 1.84835 2.12500 -0.98185 -0.18417 0.04522 1.00000 0.00000
6.09099 1.84835 3.12500 -0.99997 0.00036 0.00784 1.00000 0.00000
6.09099 1.84835 4.12500 -0.99996 0.00639 -0.00667 1.00000 0.00000
6.09099 1.84835 5.12500 -0.99993 0.01206 0.00165 1.00000 0.00000
6.09099 1.84835 6.12500 -0.99984 0.01736 0.00384 1.00000 0.00000
6.79810 2.55546 2.12500 -0.99901 0.03387 0.02877 1.00000 0.00000
6.79810 2.55546 3.12500 -0.99997 0.00776 -0.00036 1.00000 0.00000
6.79810 2.55546 4.12500 -0.99996 0.00722 0.00437 1.00000 0.00000
6.79810 2.55546 5.12500 -0.99992 0.01082 0.00614 1.00000 0.00000
6.79810 2.55546 6.12500 -0.99969 0.02071 0.01388 1.00000 0.00000
6.79810 2.55546 7.12500 -0.99416 -0.01613 0.10669 1.00000 0.00000
7.50520 3.26256 3.12500 -0.99998 -0.00068 -0.00595 1.00000 0.00000
7.50520 3.26256 4.12500 -0.99997 0.00570 -0.00442 1.00000 0.00000
7.50520 3.26256 5.12500 -0.99974 0.02053 0.01018 1.00000 0.00000
7.50520 3.26256 6.12500 -0.99958 0.01893 0.02201 1.00000 0.00000
8.21231 3.96967 3.12500 -0.97891 -0.06288 -0.19435 1.00000 0.00000
8.21231 3.96967 4.12500 -0.99571 -0.02509 -0.08904 1.00000 0.00000
8.21231 3.96967 5.12500 -0.99789 0.06059 0.02345 1.00000 0.00000
0.78769 5.73744 3.87500 -0.99977 0.02073 0.00588 1.00000 0.00000
0.78769 5.73744 4.87500 -0.99971 0.02324 -0.00627 1.00000 0.00000
1.49480 6.44454 2.87500 -0.99576 0.01159 0.09129 1.00000 0.00000
1.49480 6.44454 3.87500 -0.99982 0.01695 -0.00793 1.00000 0.00000
1.49480 6.44454 4.87500 -0.99877 0.03421 0.03597 1.00000 0.00000
1.49480 6.44454 5.87500 -0.99964 0.02469 0.01007 1.00000 0.00000
2.20190 7.15165 2.87500 -0.99969 0.02147 0.01286 1.00000 0.00000
2.20190 7.15165 3.87500 -0.99987 0.01606 -0.00036 1.00000 0.00000
2.20190 7.15165 4.87500 -0.99993 0.01217 0.00050 1.00000 0.00000
2.20190 7.15165 5.87500 -0.99985 0.01726 0.00276 1.00000 0.00000
2.90901 7.85876 3.87500 -0.99917 0.04057 -0.00396 1.00000 0.00000
2.90901 7.85876 4.87500 -0.99982 0.01818 -0.00544 1.00000 0.00000
2.90901 7.85876 5.87500 -0.98062 -0.00344 0.19588 1.00000 0.00000
1.14124 4.32322 2.87500 -0.98161 0.16798 0.09069 1.00000 1.00000
1.14124 4.32322 3.87500 0.18536 0.60906 0.77116 1.00000 1.00000
1.14124 4.32322 4.87500 -0.24429 -0.51004 0.82473 1.00000 1.00000
1.14124 4.32322 5.87500 -0.79085 0.24320 0.56161 1.00000 1.00000
1.49480 5.03033 2.87500 -0.99831 -0.05617 -0.01500 1.00000 0.00000
1.49480 5.03033 3.87500 -0.99535 -0.07620 -0.05887 1.00000 0.00000
1.49480 5.03033 4.87500 -0.99893 0.02852 -0.03644 1.00000 0.00000
1.49480 5.03033 5.87500 -0.99980 0.01921 -0.00559 1.00000 0.00000
1.49480 5.03033 6.87500 -0.98334 0.12333 0.13354 1.00000 0.00000
2.20190 5.73744 1.87500 -0.99937 0.01813 0.03066 1.00000 0.00000
2.20190 5.73744 2.87500 -0.99997 0.00422 0.00617 1.00000 0.00000
2.20190 5.73744 3.87500 -0.99997 0.00181 -0.00724 1.00000 0.00000
2.20190 5.73744 4.87500 -0.99988 0.00812 -0.01350 1.00000 0.00000
2.20190 5.73744 5.87500 -0.99991 0.01362 -0.00040 1.00000 0.00000
2.20190 5.73744 6.87500 -0.99973 0.01946 -0.01255 1.00000 0.00000
2.90901 6.44454 1.87500 -0.99836 -0.02431 0.05176 1.00000 0.00000
2.90901 6.44454 2.87500 -0.99994 0.00925 0.00515 1.00000 0.00000
2.90901 6.44454 3.87500 -0.99994 0.00883 0.00702 1.00000 0.00000
2.90901 6.44454 4.87500 -0.99997 0.00821 -0.00015 1.00000 0.00000
2.90901 6.44454 5.87500 -0.99995 0.00989 0.00114 1.00000 0.00000
2.90901 6.44454 6.87500 -0.99973 0.02008 0.01165 1.00000 0.00000
3.61612 7.15165 1.87500 -0.99981 0.01791 0.00790 1.00000 0.00000
3.61612 7.15165 2.87500 -0.99999 0.00111 0.00435 1.00000 0.00000
3.61612 7.15165 3.87500 -0.99998 0.00595 -0.00371 1.00000 0.00000
3.61612 7.15165 4.87500 -0.99999 0.00233 0.00237 1.00000 0.00000
3.61612 7.15165 5.87500 -0.99997 0.00649 0.00351 1.00000 0.00000
3.61612 7.15165 6.87500 -0.99973 0.00445 0.02269 1.00000 0.00000
4.32322 7.85876 2.87500 -0.99764 0.06672 0.01636 1.00000 0.00000
4.32322 7.85876 3.87500 -0.99999 -0.00309 -0.00208 1.00000 0.00000
4.32322 7.85876 4.87500 -0.99995 0.00539 -0.00832 1.00000 0.00000
4.32322 7.85876 5.87500 -0.99998 0.00594 -0.00265 1.00000 0.00000
1.14124 2.90901 3.87500 -0.99968 -0.02532 0.00114 1.00000 0.00000
1.14124 2.90901 4.87500 -0.99973 -0.01956 -0.01228 1.00000 0.00000
1.14124 2.90901 5.87500 -0.99994 -0.01065 0.00197 1.00000 0.00000
1.84835 3.61612 1.87500 -0.98825 -0.00457 0.15279 1.00000 0.00000
1.84835 3.61612 2.87500 -0.99993 -0.00211 0.01176 1.00000 0.00000
1.84835 3.61612 3.87500 -0.99998 0.00060 -0.00553 1.00000 0.00000
1.84835 3.61612 4.87500 -0.99999 -0.00277 -0.00419 1.00000 0.00000
1.84835 3.61612 5.87500 -0.99989 -0.00386 -0.01426 1.00000 0.00000
1.84835 3.61612 6.87500 -0.99641 -0.07301 -0.04278 1.00000 0.00000
2.55546 4.32322 1.87500 -0.88129 -0.07240 0.46700 1.00000 1.00000
2.55546 4.32322 2.87500 -0.85543 0.39239 0.33803 1.00000 1.00000
2.55546 4.32322 3.87500 -0.46939 0.70327 0.53393 1.00000 1.00000
2.55546 4.32322 4.87500 -0.69599 -0.69766 0.16993 1.00000 1.00000
2.55546 4.32322 5.87500 -0.72835 0.48055 0.48845 1.00000 1.00000
2.55546 4.32322 6.87500 -0.18193 -0.70112 -0.68945 1.00000 1.00000
2.55546 4.32322 7.87500 -0.12722 -0.42747 -0.89504 1.00000 1.00000
2.90901 5.03033 0.87500 -0.99788 -0.05375 -0.03674 1.00000 0.00000
2.90901 5.03033 1.87500 -0.99876 -0.01527 -0.04736 1.00000 0.00000
2.90901 5.03033 2.87500 -0.99593 -0.06332 -0.06418 1.00000 0.00000
2.90901 5.03033 3.87500 -0.99886 -0.04598 -0.01304 1.00000 0.00000
2.90901 5.03033 4.87500 -0.99947 0.00739 -0.03159 1.00000 0.00000
2.90901 5.03033 5.87500 -0.99991 0.01351 0.00126 1.00000 0.00000
2.90901 5.03033 6.87500 -0.99110 0.08925 0.09880 1.00000 0.00000
2.90901 5.03033 7.87500 -0.97452 0.12639 0.18531 1.00000 0.00000
3.61612 5.73744 0.87500 -0.99965 -0.00143 -0.02635 1.00000 0.00000
3.61612 5.73744 1.87500 -0.99993 -0.00034 -0.01153 1.00000 0.00000
3.61612 5.73744 2.87500 -0.99999 -0.00129 -0.00373 1.00000 0.00000
3.61612 5.73744 3.87500 -0.99999 -0.00463 0.00041 1.00000 0.00000
3.61612 5.73744 4.87500 -0.99997 -0.00075 -0.00707 1.00000 0.00000
3.61612 5.73744 5.87500 -0.99996 0.00902 0.00060 1.00000 0.00000
3.61612 5.73744 6.87500 -0.99991 0.01284 0.00496 1.00000 0.00000
3.61612 5.73744 7.87500 -0.99977 0.01756 0.01217 1.00000 0.00000
4.32322 6.44454 1.87500 -0.99993 -0.00520 -0.01087 1.00000 0.00000
4.32322 6.44454 2.87500 -0.99998 -0.00600 -0.00343 1.00000 0.00000
4.32322 6.44454 3.87500 -0.99999 0.00263 0.00218 1.00000 0.00000
4.32322 6.44454 4.87500 -1.00000 -0.00034 0.00170 1.00000 0.00000
4.32322 6.44454 5.87500 -0.99999 0.00321 0.00057 1.00000 0.00000
4.32322 6.44454 6.87500 -0.99998 0.00475 0.00357 1.00000 0.00000
4.32322 6.44454 7.87500 -0.99931 -0.03122 0.02026 1.00000 0.00000
5.03033 7.15165 1.87500 -0.99981 -0.00090 -0.01969 1.00000 0.00000
5.03033 7.15165 2.87500 -0.99997 -0.00753 0.00281 1.00000 0.00000
5.03033 7.15165 3.87500 -0.99995 -0.00805 -0.00523 1.00000 0.00000
5.03033 7.15165 4.87500 -0.99999 -0.00315 -0.00365 1.00000 0.00000
5.03033 7.15165 5.87500 -0.99999 0.00329 -0.00278 1.00000 0.00000
5.03033 7.15165 6.87500 -0.99999 -0.00333 -0.00009 1.00000 0.00000
5.73744 7.85876 2.87500 -0.99962 -0.02674 -0.00693 1.00000 0.00000
5.73744 7.85876 3.87500 -0.99992 -0.01238 -0.00173 1.00000 0.00000
5.73744 7.85876 4.87500 -0.99994 -0.00887 -0.00716 1.00000 0.00000
5.73744 7.85876 5.87500 -0.99953 -0.00532 -0.03025 1.00000 0.00000
1.84835 2.20190 2.87500 -0.99870 -0.02588 0.04384 1.00000 0.00000
1.84835 2.20190 3.87500 -0.99984 -0.01661 -0.00624 1.00000 0.00000
1.84835 2.20190 4.87500 -0.99985 -0.01327 -0.01111 1.00000 0.00000
1.84835 2.20190 5.87500 -0.99981 -0.01860 -0.00602 1.00000 0.00000
2.55546 2.90901 1.87500 -0.99998 -0.00621 -0.00006 1.00000 0.00000
2.55546 2.90901 2.87500 -0.99994 -0.01033 0.00228 1.00000 0.00000
2.55546 2.90901 3.87500 -0.99997 -0.00766 0.00020 1.00000 0.00000
2.55546 2.90901 4.87500 -0.99991 -0.00821 -0.01067 1.00000 0.00000
2.55546 2.90901 5.87500 -0.99989 -0.00701 -0.01306 1.00000 0.00000
2.55546 2.90901 6.87500 -0.99969 -0.01496 -0.01990 1.00000 0.00000
3.26256 3.61612 0.87500 -0.99712 -0.03609 -0.06677 1.00000 0.00000
3.26256 3.61612 1.87500 -0.99977 -0.01431 0.01602 1.00000 0.00000
3.26256 3.61612 2.87500 -0.99994 0.00791 0.00776 1.00000 0.00000
3.26256 3.61612 3.87500 -1.00000 0.00188 0.00250 1.00000 0.00000
3.26256 3.61612 4.87500 -0.99999 -0.00087 0.00321 1.00000 0.00000
3.26256 3.61612 5.87500 -0.99999 -0.00105 -0.00486 1.00000 0.00000
3.26256 3.61612 6.87500 -0.99970 -0.01265 -0.02091 1.00000 0.00000
3.26256 3.61612 7.87500 -0.99973 -0.01702 -0.01599 1.00000 0.00000
3.96967 4.32322 0.87500 -0.95675 0.22038 0.18990 1.00000 1.00000
3.96967 4.32322 1.87500 -0.73492 0.35716 0.57648 1.00000 1.00000
3.96967 4.32322 2.87500 -0.62097 0.56176 0.54665 1.00000 1.00000
3.96967 4.32322 3.87500 -0.41953 0.70333 0.57386 1.00000 1.00000
3.96967 4.32322 4.87500 -0.61776 -0.57225 -0.53936 1.00000 1.00000
3.96967 4.32322 5.87500 -0.94880 0.15355 0.27606 1.00000 1.00000
3.96967 4.32322 6.87500 -0.33595 -0.54987 -0.76471 1.00000 1.00000
3.96967 4.32322 7.87500 -0.24577 -0.12662 -0.96102 1.00000 1.00000
4.32322 5.03033 0.87500 -0.99741 -0.06646 0.02733 1.00000 0.00000
4.32322 5.03033 1.87500 -0.99944 -0.01709 -0.02883 1.00000 0.00000
4.32322 5.03033 2.87500 -0.99598 -0.07396 -0.05051 1.00000 0.00000
4.32322 5.03033 3.87500 -0.99884 -0.02955 -0.03794 1.00000 0.00000
4.32322 5.03033 4.87500 -0.99927 0.01806 -0.03376 1.00000 0.00000
4.32322 5.03033 5.87500 -0.99978 -0.00462 0.02037 1.00000 0.00000
4.32322 5.03033 6.87500 -0.99515 0.04741 0.08620 1.00000 0.00000
4.32322 5.03033 7.87500 -0.98544 0.05268 0.16168 1.00000 0.00000
5.03033 5.73744 0.87500 -1.00000 -0.00187 0.00007 1.00000 0.00000
5.03033 5.73744 1.87500 -0.99991 -0.01217 -0.00638 1.00000 0.00000
5.03033 5.73744 2.87500 -0.99995 -0.00756 -0.00721 1.00000 0.00000
5.03033 5.73744 3.87500 -1.00000 -0.00190 -0.00111 1.00000 0.00000
5.03033 5.73744 4.87500 -0.99999 0.00333 0.00048 1.00000 0.00000
5.03033 5.73744 5.87500 -0.99995 0.00217 0.01025 1.00000 0.00000
5.03033 5.73744 6.87500 -0.99980 0.00869 0.01809 1.00000 0.00000
5.03033 5.73744 7.87500 -0.99961 0.00204 0.02794 1.00000 0.00000
5.73744 6.44454 1.87500 -0.99970 -0.02398 -0.00502 1.00000 0.00000
5.73744 6.44454 2.87500 -0.99990 -0.01232 -0.00688 1.00000 0.00000
5.73744 6.44454 3.87500 -0.99993 -0.01174 -0.00252 1.00000 0.00000
5.73744 6.44454 4.87500 -0.99998 -0.00318 0.00455 1.00000 0.00000
5.73744 6.44454 5.87500 -0.99999 -0.00202 0.00346 1.00000 0.00000
5.73744 6.44454 6.87500 -0.99998 -0.00327 0.00548 1.00000 0.00000
6.44454 7.15165 2.87500 -0.99994 -0.01041 -0.00340 1.00000 0.00000
6.44454 7.15165 3.87500 -0.99984 -0.01759 -0.00292 1.00000 0.00000
6.44454 7.15165 4.87500 -0.99979 -0.01812 -0.00934 1.00000 0.00000
6.44454 7.15165 5.87500 -0.99967 -0.01555 -0.02043 1.00000 0.00000
2.55546 1.49480 2.87500 -0.99978 -0.01833 -0.00987 1.00000 0.00000
2.55546 1.49480 3.87500 -0.99964 -0.01986 -0.01824 1.00000 0.00000
2.55546 1.49480 4.87500 -0.99953 -0.01802 -0.02464 1.00000 0.00000
2.55546 1.49480 5.87500 -0.99982 -0.01742 -0.00766 1.00000 0.00000
3.26256 2.20190 1.87500 -0.99988 -0.01062 0.01136 1.00000 0.00000
3.26256 2.20190 2.87500 -0.99993 -0.00906 -0.00706 1.00000 0.00000
3.26256 2.20190 3.87500 -0.99997 -0.00711 -0.00328 1.00000 0.00000
3.26256 2.20190 4.87500 -0.99997 -0.00290 -0.00704 1.00000 0.00000
3.26256 2.20190 5.87500 -0.99993 -0.00734 -0.00897 1.00000 0.00000
3.26256 2.20190 6.87500 -0.99988 -0.01492 -0.00303 1.00000 0.00000
3.96967 2.90901 0.87500 -0.99879 -0.04231 -0.02494 1.00000 0.00000
3.96967 2.90901 1.87500 -0.99998 -0.00264 0.00524 1.00000 0.00000
3.96967 2.90901 2.87500 -0.99999 -0.00471 0.00019 1.00000 0.00000
3.96967 2.90901 3.87500 -0.99999 -0.00325 -0.00054 1.00000 0.00000
3.96967 2.90901 4.87500 -0.99986 0.00922 0.01402 1.00000 0.00000
3.96967 2.90901 5.87500 -0.99999 -0.00286 -0.00231 1.00000 0.00000
3.96967 2.90901 6.87500 -0.99998 -0.00274 -0.00483 1.00000 0.00000
3.96967 2.90901 7.87500 -0.99999 -0.00330 -0.00207 1.00000 0.00000
4.67678 3.61612 0.87500 -0.99997 0.00086 -0.00766 1.00000 0.00000
4.67678 3.61612 1.87500 -0.99994 0.00424 0.00990 1.00000 0.00000
4.67678 3.61612 2.87500 -0.99994 0.00596 0.00885 1.00000 0.00000
4.67678 3.61612 3.87500 -0.99994 0.00092 0.01132 1.00000 0.00000
4.67678 3.61612 4.87500 -0.99994 0.00338 0.01029 1.00000 0.00000
4.67678 3.61612 5.87500 -0.99998 -0.00342 0.00580 1.00000 0.00000
4.67678 3.61612 6.87500 -0.99999 0.00064 -0.00505 1.00000 0.00000
4.67678 3.61612 7.87500 -0.99921 -0.00372 -0.03956 1.00000 0.00000
5.38388 4.32322 0.87500 -0.99981 -0.01924 0.00204 1.00000 1.00000
5.38388 4.32322 1.87500 -0.83566 0.49393 0.24021 1.00000 1.00000
5.38388 4.32322 2.87500 -0.37662 0.01363 0.92627 1.00000 1.00000
5.38388 4.32322 3.87500 -0.41972 0.38244 0.82315 1.00000 1.00000
5.38388 4.32322 4.87500 -0.73371 -0.25338 -0.63046 1.00000 1.00000
5.38388 4.32322 5.87500 -0.87774 0.28652 0.38404 1.00000 1.00000
5.38388 4.32322 6.87500 -0.42735 -0.43366 -0.79329 1.00000 1.00000
5.38388 4.32322 7.87500 0.02195 -0.19239 -0.98107 1.00000 1.00000
5.73744 5.03033 0.87500 -0.99765 0.01672 0.06645 1.00000 0.00000
5.73744 5.03033 1.87500 -0.99587 -0.04562 -0.07851 1.00000 0.00000
5.73744 5.03033 2.87500 -0.99605 -0.03208 -0.08284 1.00000 0.00000
5.73744 5.03033 3.87500 -0.99537 -0.02189 -0.09358 1.00000 0.00000
5.73744 5.03033 4.87500 -0.99930 -0.01048 -0.03595 1.00000 0.00000
5.73744 5.03033 5.87500 -0.99830 0.01324 0.05669 1.00000 0.00000
5.73744 5.03033 6.87500 -0.99216 0.05742 0.11099 1.00000 0.00000
5.73744 5.03033 7.87500 -0.98309 0.05105 0.17586 1.00000 0.00000
6.44454 5.73744 1.87500 -0.99914 -0.03073 -0.02769 1.00000 0.00000
6.44454 5.73744 2.87500 -0.99969 -0.01880 -0.01657 1.00000 0.00000
6.44454 5.73744 3.87500 -0.99990 -0.01399 -0.00073 1.00000 0.00000
6.44454 5.73744 4.87500 -0.99997 -0.00659 -0.00306 1.00000 0.00000
6.44454 5.73744 5.87500 -0.99998 0.00252 0.00495 1.00000 0.00000
6.44454 5.73744 6.87500 -0.99978 0.00496 0.02031 1.00000 0.00000
7.15165 6.44454 2.87500 -0.99956 -0.02878 -0.00680 1.00000 0.00000
7.15165 6.44454 3.87500 -0.99963 -0.02666 -0.00622 1.00000 0.00000
7.15165 6.44454 4.87500 -0.99986 -0.01573 -0.00632 1.00000 0.00000
7.15165 6.44454 5.87500 -0.99914 -0.02346 -0.03420 1.00000 0.00000
3.26256 0.78769 3.87500 -0.99756 -0.06962 -0.00587 1.00000 0.00000
3.26256 0.78769 4.87500 -0.99974 -0.01152 0.01978 1.00000 0.00000
3.96967 1.49480 2.87500 -0.99999 -0.00358 -0.00133 1.00000 0.00000
3.96967 1.49480 3.87500 -1.00000 0.00068 -0.00205 1.00000 0.00000
3.96967 1.49480 4.87500 -0.99998 0.00082 -0.00653 1.00000 0.00000
3.96967 1.49480 5.87500 -0.99987 0.01497 -0.00655 1.00000 0.00000
3.96967 1.49480 6.87500 -0.99916 0.01297 -0.03900 1.00000 0.00000
4.67678 2.20190 1.87500 -0.99998 0.00244 0.00616 1.00000 0.00000
4.67678 2.20190 2.87500 -0.99998 -0.00117 0.00618 1.00000 0.00000
4.67678 2.20190 3.87500 -0.99999 0.00214 0.00363 1.00000 0.00000
4.67678 2.20190 4.87500 -0.99998 0.00504 0.00255 1.00000 0.00000
4.67678 2.20190 5.87500 -0.99998 0.00384 -0.00428 1.00000 0.00000
4.67678 2.20190 6.87500 -0.99988 0.01571 0.00018 1.00000 0.00000
5.38388 2.90901 1.87500 -0.99990 0.00171 -0.01392 1.00000 0.00000
5.38388 2.90901 2.87500 -0.99999 -0.00407 -0.00113 1.00000 0.00000
5.38388 2.90901 3.87500 -0.99999 -0.00363 0.00207 1.00000 0.00000
5.38388 2.90901 4.87500 -0.99995 0.00109 0.01032 1.00000 0.00000
5.38388 2.90901 5.87500 -0.99995 0.00846 0.00544 1.00000 0.00000
5.38388 2.90901 6.87500 -0.99998 0.00617 -0.00334 1.00000 0.00000
5.38388 2.90901 7.87500 -0.99810 0.02369 -0.05693 1.00000 0.00000
6.09099 3.61612 1.87500 -0.99990 0.00404 0.01337 1.00000 0.00000
6.09099 3.61612 2.87500 -0.99989 -0.00474 0.01388 1.00000 0.00000
6.09099 3.61612 3.87500 -0.99996 -0.00162 0.00913 1.00000 0.00000
6.09099 3.61612 4.87500 -0.99998 0.00450 0.00544 1.00000 0.00000
6.09099 3.61612 5.87500 -0.99998 0.00367 0.00466 1.00000 0.00000
6.09099 3.61612 6.87500 -0.99989 0.01491 -0.00080 1.00000 0.00000
6.09099 3.61612 7.87500 -0.99652 0.02374 -0.07996 1.00000 0.00000
6.79810 4.32322 1.87500 -0.97813 -0.03640 -0.20479 1.00000 1.00000
6.79810 4.32322 2.87500 -0.21730 0.15892 0.96308 1.00000 1.00000
6.79810 4.32322 3.87500 -0.45219 0.37578 0.80889 1.00000 1.00000
6.79810 4.32322 4.87500 -0.81978 0.02941 -0.57193 1.00000 1.00000
6.79810 4.32322 5.87500 -0.79420 0.53329 0.29128 1.00000 1.00000
6.79810 4.32322 6.87500 -0.37665 -0.31609 -0.87076 1.00000 1.00000
7.15165 5.03033 1.87500 -0.99489 -0.07351 -0.06921 1.00000 0.00000
7.15165 5.03033 2.87500 -0.98126 -0.07027 -0.17942 1.00000 0.00000
7.15165 5.03033 3.87500 -0.99494 -0.04467 -0.09000 1.00000 0.00000
7.15165 5.03033 4.87500 -0.99985 -0.00544 -0.01626 1.00000 0.00000
7.15165 5.03033 5.87500 -0.99900 0.00849 0.04401 1.00000 0.00000
7.15165 5.03033 6.87500 -0.99795 0.05760 0.02775 1.00000 0.00000
7.85876 5.73744 2.87500 -0.96819 -0.04788 -0.24559 1.00000 0.00000
7.85876 5.73744 3.87500 -0.99938 -0.02905 -0.02010 1.00000 0.00000
7.85876 5.73744 4.87500 -0.99987 -0.01558 -0.00496 1.00000 0.00000
7.85876 5.73744 5.87500 -0.99986 -0.01582 -0.00456 1.00000 0.00000
4.67678 0.78769 3.87500 -1.00000 0.00222 0.00203 1.00000 0.00000
4.67678 0.78769 4.87500 -0.99997 -0.00604 -0.00389 1.00000 0.00000
4.67678 0.78769 5.87500 -0.97296 0.20915 0.09800 1.00000 0.00000
5.38388 1.49480 2.87500 -0.99999 0.00385 -0.00030 1.00000 0.00000
5.38388 1.49480 3.87500 -0.99980 0.00692 -0.01858 1.00000 0.00000
5.38388 1.49480 4.87500 -0.99998 0.00610 -0.00330 1.00000 0.00000
5.38388 1.49480 5.87500 -0.99985 0.01698 0.00431 1.00000 0.00000
5.38388 1.49480 6.87500 -0.99544 0.09340 0.01953 1.00000 0.00000
6.09099 2.20190 1.87500 -0.99560 0.06733 -0.06524 1.00000 0.00000
6.09099 2.20190 2.87500 -0.99987 0.01586 -0.00414 1.00000 0.00000
6.09099 2.20190 3.87500 -0.99997 0.00534 -0.00556 1.00000 0.00000
6.09099 2.20190 4.87500 -0.99995 0.00999 -0.00236 1.00000 0.00000
6.09099 2.20190 5.87500 -0.99987 0.01284 0.00963 1.00000 0.00000
6.09099 2.20190 6.87500 -0.99963 0.02719 -0.00080 1.00000 0.00000
6.79810 2.90901 1.87500 -0.99990 0.01058 -0.00919 1.00000 0.00000
6.79810 2.90901 2.87500 -0.99999 0.00221 -0.00375 1.00000 0.00000
6.79810 2.90901 3.87500 -1.00000 0.00291 0.00081 1.00000 0.00000
6.79810 2.90901 4.87500 -0.99995 0.00991 -0.00003 1.00000 0.00000
6.79810 2.90901 5.87500 -0.99980 0.01743 0.00967 1.00000 0.00000
6.79810 2.90901 6.87500 -0.99952 0.02736 -0.01428 1.00000 0.00000
7.50520 3.61612 2.87500 -0.99994 -0.00419 0.01039 1.00000 0.00000
7.50520 3.61612 3.87500 -0.99997 -0.00673 0.00482 1.00000 0.00000
7.50520 3.61612 4.87500 -0.99992 0.01045 0.00744 1.00000 0.00000
7.50520 3.61612 5.87500 -0.99991 0.01314 -0.00207 1.00000 0.00000
7.50520 3.61612 6.87500 -0.99934 0.03503 -0.00954 1.00000 0.00000
8.21231 4.32322 3.87500 -0.83738 0.25021 0.48599 1.00000 1.00000
8.21231 4.32322 4.87500 -0.94009 0.08335 -0.33058 1.00000 1.00000
8.21231 4.32322 5.87500 -0.95980 -0.25688 -0.11315 1.00000 1.00000
6.79810 1.49480 3.87500 -0.99975 0.01535 -0.01625 1.00000 0.00000
6.79810 1.49480 4.87500 -0.99960 0.02493 -0.01342 1.00000 0.00000
7.50520 2.20190 3.87500 -0.99976 0.01892 -0.01086 1.00000 0.00000
7.50520 2.20190 4.87500 -0.99986 0.01573 0.00608 1.00000 0.00000
1.14124 6.09099 3.37500 -0.99685 -0.00553 0.07906 1.00000 0.00000
1.14124 6.09099 4.37500 -0.99987 0.01599 0.00142 1.00000 0.00000
1.14124 6.09099 5.37500 -0.99984 0.01809 0.00165 1.00000 0.00000
1.84835 6.79810 3.37500 -0.99980 0.01974 0.00206 1.00000 0.00000
1.84835 6.79810 4.37500 -0.99984 0.01741 -0.00436 1.00000 0.00000
1.84835 6.79810 5.37500 -0.99977 0.01815 0.01104 1.00000 0.00000
1.84835 6.79810 6.37500 -0.99974 0.02040 0.00971 1.00000 0.00000
2.55546 7.50520 3.37500 -0.99940 0.03261 0.01171 1.00000 0.00000
2.55546 7.50520 4.37500 -0.99995 0.00998 -0.00274 1.00000 0.00000
2.55546 7.50520 5.37500 -0.99934 0.02509 0.02623 1.00000 0.00000
3.26256 8.21231 4.37500 -0.99933 0.03644 -0.00257 1.00000 0.00000
0.78769 3.96967 3.37500 -0.97038 0.10736 -0.21643 1.00000 0.00000
0.78769 3.96967 4.37500 -0.99949 -0.02646 -0.01776 1.00000 0.00000
0.78769 3.96967 5.37500 -0.99893 -0.01116 0.04477 1.00000 0.00000
1.14124 4.67678 2.37500 0.57058 0.61881 -0.53992 1.00000 1.00000
1.14124 4.67678 3.37500 -0.47172 -0.86516 0.17026 1.00000 1.00000
1.14124 4.67678 4.37500 -0.60968 -0.78744 0.09070 1.00000 1.00000
1.14124 4.67678 5.37500 -0.95343 -0.02819 -0.30030 1.00000 1.00000
1.14124 4.67678 6.37500 -0.82206 0.37702 0.42670 1.00000 1.00000
1.84835 5.38388 2.37500 -0.99972 0.02029 0.01201 1.00000 0.00000
1.84835 5.38388 3.37500 -0.99983 -0.01353 -0.01260 1.00000 0.00000
1.84835 5.38388 4.37500 -0.99989 0.00706 -0.01330 1.00000 0.00000
1.84835 5.38388 5.37500 -0.99979 0.00915 -0.01842 1.00000 0.00000
1.84835 5.38388 6.37500 -0.99953 0.02608 0.01603 1.00000 0.00000
2.55546 6.09099 2.37500 -0.99953 0.00510 0.03022 1.00000 0.00000
2.55546 6.09099 3.37500 -0.99997 0.00512 0.00639 1.00000 0.00000
2.55546 6.09099 4.37500 -0.99998 0.00538 -0.00165 1.00000 0.00000
2.55546 6.09099 5.37500 -0.99995 0.00940 -0.00241 1.00000 0.00000
2.55546 6.09099 6.37500 -0.99982 0.01881 0.00085 1.00000 0.00000
2.55546 6.09099 7.37500 -0.99739 0.07207 0.00510 1.00000 0.00000
3.26256 6.79810 2.37500 -0.99996 0.00840 -0.00003 1.00000 0.00000
3.26256 6.79810 3.37500 -0.99999 0.00350 0.00011 1.00000 0.00000
3.26256 6.79810 4.37500 -0.99996 0.00881 -0.00015 1.00000 0.00000
3.26256 6.79810 5.37500 -0.99997 0.00506 0.00563 1.00000 0.00000
3.26256 6.79810 6.37500 -0.99995 0.00366 0.00963 1.00000 0.00000
3.26256 6.79810 7.37500 -0.99500 -0.01680 0.09849 1.00000 0.00000
3.96967 7.50520 2.37500 -0.99735 0.07282 0.00031 1.00000 0.00000
3.96967 7.50520 3.37500 -0.99998 0.00542 -0.00183 1.00000 0.00000
3.96967 7.50520 4.37500 -0.99999 -0.00310 -0.00081 1.00000 0.00000
3.96967 7.50520 5.37500 -0.99998 0.00415 -0.00476 1.00000 0.00000
3.96967 7.50520 6.37500 -0.99993 0.00316 0.01113 1.00000 0.00000
4.67678 8.21231 3.37500 -0.99921 0.03640 0.01587 1.00000 0.00000
4.67678 8.21231 4.37500 -0.99999 -0.00148 -0.00488 1.00000 0.00000
4.67678 8.21231 5.37500 -0.99885 0.03622 -0.03130 1.00000 0.00000
1.49480 3.26256 2.37500 -0.99845 -0.03576 0.04271 1.00000 0.00000
1.49480 3.26256 3.37500 -0.99988 -0.01578 -0.00052 1.00000 0.00000
1.49480 3.26256 4.37500 -0.99986 -0.01506 -0.00671 1.00000 0.00000
1.49480 3.26256 5.37500 -0.99988 -0.00828 -0.01305 1.00000 0.00000
1.49480 3.26256 6.37500 -0.99973 -0.01674 -0.01581 1.00000 0.00000
2.20190 3.96967 1.37500 -0.98997 0.13835 -0.02848 1.00000 0.00000
2.20190 3.96967 2.37500 -0.99832 0.00607 0.05759 1.00000 0.00000
2.20190 3.96967 3.37500 -0.99763 0.06073 0.03223 1.00000 0.00000
2.20190 3.96967 4.37500 -0.99891 0.03580 0.02980 1.00000 0.00000
2.20190 3.96967 5.37500 -0.99994 -0.00126 0.01072 1.00000 0.00000
2.20190 3.96967 6.37500 -0.99844 -0.00858 -0.05516 1.00000 0.00000
2.20190 3.96967 7.37500 -0.96614 -0.14374 -0.21426 1.00000 0.00000
2.55546 4.67678 1.37500 -0.96803 -0.12330 -0.21845 1.00000 1.00000
2.55546 4.67678 2.37500 -0.54823 -0.08328 -0.83217 1.00000 1.00000
2.55546 4.67678 3.37500 -0.51233 -0.79081 -0.33486 1.00000 1.00000
2.55546 4.67678 4.37500 -0.92319 -0.35077 -0.15712 1.00000 1.00000
2.55546 4.67678 5.37500 -0.86086 -0.26678 -0.43330 1.00000 1.00000
2.55546 4.67678 6.37500 -0.67200 0.59559 0.44009 1.00000 1.00000
2.55546 4.67678 7.37500 -0.34383 0.44450 0.82716 1.00000 1.00000
3.26256 5.38388 1.37500 -0.99994 -0.00565 -0.00973 1.00000 0.00000
3.26256 5.38388 2.37500 -0.99988 -0.00413 -0.01492 1.00000 0.00000
3.26256 5.38388 3.37500 -0.99982 -0.01423 0.01219 1.00000 0.00000
3.26256 5.38388 4.37500 -0.99992 0.00236 -0.01226 1.00000 0.00000
3.26256 5.38388 5.37500 -0.99994 0.00228 -0.01053 1.00000 0.00000
3.26256 5.38388 6.37500 -0.99968 0.01816 0.01740 1.00000 0.00000
3.26256 5.38388 7.37500 -0.99964 0.01900 0.01886 1.00000 0.00000
3.96967 6.09099 1.37500 -0.99991 -0.00147 -0.01344 1.00000 0.00000
3.96967 6.09099 2.37500 -0.99999 0.00160 -0.00510 1.00000 0.00000
3.96967 6.09099 3.37500 -0.99999 -0.00012 -0.00359 1.00000 0.00000
3.96967 6.09099 4.37500 -0.99998 0.00538 -0.00285 1.00000 0.00000
3.96967 6.09099 5.37500 -0.99999 0.00324 -0.00340 1.00000 0.00000
3.96967 6.09099 6.37500 -0.99997 0.00543 0.00534 1.00000 0.00000
3.96967 6.09099 7.37500 -0.99996 -0.00047 0.00893 1.00000 0.00000
4.67678 6.79810 1.37500 -0.99968 0.00415 -0.02486 1.00000 0.00000
4.67678 6.79810 2.37500 -0.99995 -0.01034 -0.00054 1.00000 0.00000
4.67678 6.79810 3.37500 -0.99996 -0.00890 -0.00119 1.00000 0.00000
4.67678 6.79810 4.37500 -1.00000 -0.00020 -0.00300 1.00000 0.00000
4.67678 6.79810 5.37500 -0.99999 0.00481 0.00055 1.00000 0.00000
4.67678 6.79810 6.37500 -0.99997 0.00244 0.00771 1.00000 0.00000
4.67678 6.79810 7.37500 -0.99991 -0.00041 0.01358 1.00000 0.00000
5.38388 7.50520 2.37500 -0.99979 -0.01724 -0.01133 1.00000 0.00000
5.38388 7.50520 3.37500 -0.99978 -0.02090 -0.00243 1.00000 0.00000
5.38388 7.50520 4.37500 -0.99948 -0.00036 -0.03210 1.00000 0.00000
5.38388 7.50520 5.37500 -0.99997 -0.00522 -0.00529 1.00000 0.00000
5.38388 7.50520 6.37500 -0.99991 -0.00326 -0.01297 1.00000 0.00000
2.20190 2.55546 2.37500 -0.99987 -0.01479 0.00698 1.00000 0.00000
2.20190 2.55546 3.37500 -0.99993 -0.01190 0.00028 1.00000 0.00000
2.20190 2.55546 4.37500 -0.99990 -0.01060 -0.00986 1.00000 0.00000
2.20190 2.55546 5.37500 -0.99991 -0.00860 -0.01073 1.00000 0.00000
2.20190 2.55546 6.37500 -0.99978 -0.01408 -0.01585 1.00000 0.00000
2.90901 3.26256 1.37500 -0.99958 -0.02852 -0.00503 1.00000 0.00000
2.90901 3.26256 2.37500 -0.99996 -0.00774 0.00403 1.00000 0.00000
2.90901 3.26256 3.37500 -0.99999 -0.00064 -0.00433 1.00000 0.00000
2.90901 3.26256 4.37500 -0.99994 -0.00589 -0.00959 1.00000 0.00000
2.90901 3.26256 5.37500 -0.99999 -0.00392 -0.00328 1.00000 0.00000
2.90901 3.26256 6.37500 -0.99992 -0.00470 -0.01150 1.00000 0.00000
2.90901 3.26256 7.37500 -0.99951 -0.02002 -0.02424 1.00000 0.00000
3.61612 3.96967 1.37500 -0.99947 -0.03075 0.01097 1.00000 0.00000
3.61612 3.96967 2.37500 -0.99277 0.04675 0.11052 1.00000 0.00000
3.61612 3.96967 3.37500 -0.99221 0.06258 0.10773 1.00000 0.00000
3.61612 3.96967 4.37500 -0.99967 0.00434 0.02540 1.00000 0.00000
3.61612 3.96967 5.37500 -0.99974 0.01445 0.01748 1.00000 0.00000
3.61612 3.96967 6.37500 -0.99846 -0.04792 -0.02777 1.00000 0.00000
3.61612 3.96967 7.37500 -0.97597 -0.08908 -0.19886 1.00000 0.00000
3.96967 4.67678 1.37500 -0.97262 0.05695 -0.22530 1.00000 1.00000
3.96967 4.67678 2.37500 -0.66546 -0.29989 -0.68354 1.00000 1.00000
3.96967 4.67678 3.37500 -0.51303 -0.50221 -0.69613 1.00000 1.00000
3.96967 4.67678 4.37500 -0.89684 0.15114 -0.41572 1.00000 1.00000
3.96967 4.67678 5.37500 -0.64593 -0.68883 -0.32907 1.00000 1.00000
3.96967 4.67678 6.37500 -0.76315 0.57479 0.29533 1.00000 1.00000
3.96967 4.67678 7.37500 -0.38522 0.52473 0.75912 1.00000 1.00000
3.96967 4.67678 8.37500 0.13104 0.26311 0.95582 1.00000 1.00000
4.67678 5.38388 1.37500 -0.99988 -0.01274 -0.00924 1.00000 0.00000
4.67678 5.38388 2.37500 -0.99975 -0.01852 -0.01232 1.00000 0.00000
4.67678 5.38388 3.37500 -0.99964 -0.01387 -0.02292 1.00000 0.00000
4.67678 5.38388 4.37500 -0.99998 0.00454 -0.00373 1.00000 0.00000
4.67678 5.38388 5.37500 -1.00000 0.00240 0.00201 1.00000 0.00000
4.67678 5.38388 6.37500 -0.99985 0.00966 0.01437 1.00000 0.00000
4.67678 5.38388 7.37500 -0.99955 0.00903 0.02876 1.00000 0.00000
4.67678 5.38388 8.37500 -0.99628 0.00986 0.08564 1.00000 0.00000
5.38388 6.09099 1.37500 -0.99975 -0.01150 -0.01901 1.00000 0.00000
5.38388 6.09099 2.37500 -0.99988 -0.01313 -0.00840 1.00000 0.00000
5.38388 6.09099 3.37500 -0.99998 -0.00490 -0.00475 1.00000 0.00000
5.38388 6.09099 4.37500 -0.99999 -0.00407 -0.00334 1.00000 0.00000
5.38388 6.09099 5.37500 -0.99999 -0.00210 0.00423 1.00000 0.00000
5.38388 6.09099 6.37500 -0.99993 0.00821 0.00890 1.00000 0.00000
5.38388 6.09099 7.37500 -0.99989 -0.00493 0.01397 1.00000 0.00000
6.09099 6.79810 2.37500 -0.99977 -0.02071 -0.00533 1.00000 0.00000
6.09099 6.79810 3.37500 -0.99986 -0.01686 0.00037 1.00000 0.00000
6.09099 6.79810 4.37500 -0.99991 -0.00717 -0.01153 1.00000 0.00000
6.09099 6.79810 5.37500 -0.99998 -0.00593 0.00081 1.00000 0.00000
6.09099 6.79810 6.37500 -0.99996 -0.00798 -0.00398 1.00000 0.00000
6.79810 7.50520 3.37500 -0.99956 -0.01236 -0.02706 1.00000 0.00000
6.79810 7.50520 4.37500 -0.99968 -0.02259 -0.01126 1.00000 0.00000
6.79810 7.50520 5.37500 -0.99810 -0.01570 -0.05952 1.00000 0.00000
2.90901 1.84835 2.37500 -0.99992 -0.01208 0.00287 1.00000 0.00000
2.90901 1.84835 3.37500 -0.99986 -0.01588 -0.00577 1.00000 0.00000
2.90901 1.84835 4.37500 -0.99989 -0.01034 -0.01093 1.00000 0.00000
2.90901 1.84835 5.37500 -0.99986 -0.00990 -0.01349 1.00000 0.00000
2.90901 1.84835 6.37500 -0.99989 -0.01212 -0.00809 1.00000 0.00000
3.61612 2.55546 1.37500 -0.99965 -0.00200 0.02634 1.00000 0.00000
3.61612 2.55546 2.37500 -0.99997 -0.00799 -0.00152 1.00000 0.00000
3.61612 2.55546 3.37500 -0.99999 -0.00245 -0.00206 1.00000 0.00000
3.61612 2.55546 4.37500 -0.99998 0.00232 -0.00602 1.00000 0.00000
3.61612 2.55546 5.37500 -0.99999 0.00419 -0.00037 1.00000 0.00000
3.61612 2.55546 6.37500 -1.00000 -0.00164 0.00062 1.00000 0.00000
3.61612 2.55546 7.37500 -0.99995 -0.00787 -0.00671 1.00000 0.00000
4.32322 3.26256 1.37500 -0.99998 -0.00570 -0.00109 1.00000 0.00000
4.32322 3.26256 2.37500 -0.99999 -0.00049 0.00415 1.00000 0.00000
4.32322 3.26256 3.37500 -0.99998 -0.00270 0.00477 1.00000 0.00000
4.32322 3.26256 4.37500 -1.00000 0.00056 0.00210 1.00000 0.00000
4.32322 3.26256 5.37500 -0.99999 0.00038 0.00390 1.00000 0.00000
4.32322 3.26256 6.37500 -0.99994 0.00692 -0.00827 1.00000 0.00000
4.32322 3.26256 7.37500 -0.99999 -0.00008 -0.00387 1.00000 0.00000
5.03033 3.96967 1.37500 -0.99767 0.05161 0.04464 1.00000 0.00000
5.03033 3.96967 2.37500 -0.99931 0.02673 0.02581 1.00000 0.00000
5.03033 3.96967 3.37500 -0.99745 0.01993 0.06860 1.00000 0.00000
5.03033 3.96967 4.37500 -0.99946 0.01732 0.02798 1.00000 0.00000
5.03033 3.96967 5.37500 -0.99983 0.01851 -0.00108 1.00000 0.00000
5.03033 3.96967 6.37500 -0.99844 -0.05349 -0.01612 1.00000 0.00000
5.03033 3.96967 7.37500 -0.99197 -0.03565 -0.12137 1.00000 0.00000
5.03033 3.96967 8.37500 -0.92426 -0.07031 -0.37524 1.00000 0.00000
5.38388 4.67678 1.37500 -0.78934 -0.46263 -0.40364 1.00000 1.00000
5.38388 4.67678 2.37500 -0.62421 -0.60864 -0.48981 1.00000 1.00000
5.38388 4.67678 3.37500 -0.45503 -0.63037 -0.62895 1.00000 1.00000
5.38388 4.67678 4.37500 -0.83015 0.17828 -0.52826 1.00000 1.00000
5.38388 4.67678 5.37500 -0.86222 -0.49584 -0.10349 1.00000 1.00000
5.38388 4.67678 6.37500 -0.56373 0.59187 0.57611 1.00000 1.00000
5.38388 4.67678 7.37500 -0.40584 0.31330 0.85857 1.00000 1.00000
5.38388 4.67678 8.37500 -0.09579 0.01009 0.99535 1.00000 1.00000
6.09099 5.38388 1.37500 -0.99963 -0.02472 -0.01156 1.00000 0.00000
6.09099 5.38388 2.37500 -0.99933 -0.02943 -0.02178 1.00000 0.00000
6.09099 5.38388 3.37500 -0.99967 -0.02289 -0.01205 1.00000 0.00000
6.09099 5.38388 4.37500 -0.99998 0.00012 -0.00614 1.00000 0.00000
6.09099 5.38388 5.37500 -0.99997 -0.00707 0.00111 1.00000 0.00000
6.09099 5.38388 6.37500 -0.99956 0.01152 0.02743 1.00000 0.00000
6.09099 5.38388 7.37500 -0.99881 0.01238 0.04716 1.00000 0.00000
6.79810 6.09099 2.37500 -0.99893 -0.03660 -0.02830 1.00000 0.00000
6.79810 6.09099 3.37500 -0.99976 -0.02078 -0.00714 1.00000 0.00000
6.79810 6.09099 4.37500 -0.99990 -0.01436 0.00140 1.00000 0.00000
6.79810 6.09099 5.37500 -0.99995 -0.00986 -0.00350 1.00000 0.00000
6.79810 6.09099 6.37500 -0.99994 -0.00959 0.00546 1.00000 0.00000
7.50520 6.79810 3.37500 -0.99892 -0.03042 -0.03523 1.00000 0.00000
7.50520 6.79810 4.37500 -0.99964 -0.02537 -0.00830 1.00000 0.00000
7.50520 6.79810 5.37500 -0.99905 -0.01771 -0.03984 1.00000 0.00000
3.61612 1.14124 3.37500 -0.99960 -0.02171 -0.01804 1.00000 0.00000
3.61612 1.14124 4.37500 -0.99996 -0.00634 -0.00614 1.00000 0.00000
3.61612 1.14124 5.37500 -0.99999 0.00180 0.00272 1.00000 0.00000
3.61612 1.14124 6.37500 -0.99854 0.04943 0.02186 1.00000 0.00000
4.32322 1.84835 2.37500 -0.99995 -0.00279 0.00911 1.00000 0.00000
4.32322 1.84835 3.37500 -0.99998 0.00124 0.00576 1.00000 0.00000
4.32322 1.84835 4.37500 -0.99999 0.00276 -0.00164 1.00000 0.00000
4.32322 1.84835 5.37500 -0.99999 -0.00323 -0.00315 1.00000 0.00000
4.32322 1.84835 6.37500 -0.99992 0.00949 -0.00858 1.00000 0.00000
4.32322 1.84835 7.37500 -0.99875 0.02823 0.04136 1.00000 0.00000
5.03033 2.55546 1.37500 -0.99957 0.02903 -0.00315 1.00000 0.00000
5.03033 2.55546 2.37500 -1.00000 -0.00078 0.00159 1.00000 0.00000
5.03033 2.55546 3.37500 -0.99999 -0.00216 0.00233 1.00000 0.00000
5.03033 2.55546 4.37500 -1.00000 0.00243 0.00015 1.00000 0.00000
5.03033 2.55546 5.37500 -1.00000 0.00042 0.00266 1.00000 0.00000
5.03033 2.55546 6.37500 -0.99995 0.00981 -0.00087 1.00000 0.00000
5.03033 2.55546 7.37500 -0.99987 0.01230 -0.00997 1.00000 0.00000
5.73744 3.26256 1.37500 -0.99998 0.00557 -0.00275 1.00000 0.00000
5.73744 3.26256 2.37500 -0.99996 -0.00706 0.00506 1.00000 0.00000
5.73744 3.26256 3.37500 -1.00000 0.00290 -0.00082 1.00000 0.00000
5.73744 3.26256 4.37500 -0.99999 0.00306 0.00444 1.00000 0.00000
5.73744 3.26256 5.37500 -0.99994 0.00369 0.01001 1.00000 0.00000
5.73744 3.26256 6.37500 -0.99993 0.00941 0.00681 1.00000 0.00000
5.73744 3.26256 7.37500 -0.99987 0.01639 -0.00062 1.00000 0.00000
6.44454 3.96967 1.37500 -0.99643 0.02882 0.07931 1.00000 0.00000
6.44454 3.96967 2.37500 -0.99789 0.03365 0.05553 1.00000 0.00000
6.44454 3.96967 3.37500 -0.99354 0.01012 0.11302 1.00000 0.00000
6.44454 3.96967 4.37500 -0.99769 -0.00024 0.06799 1.00000 0.00000
6.44454 3.96967 5.37500 -0.99993 -0.01179 -0.00086 1.00000 0.00000
6.44454 3.96967 6.37500 -0.99982 -0.00985 -0.01645 1.00000 0.00000
6.44454 3.96967 7.37500 -0.99701 0.00904 -0.07678 1.00000 0.00000
6.79810 4.67678 1.37500 0.33610 -0.74020 -0.58237 1.00000 1.00000
6.79810 4.67678 2.37500 -0.65111 -0.44929 -0.61172 1.00000 1.00000
6.79810 4.67678 3.37500 -0.34089 -0.23113 -0.91125 1.00000 1.00000
6.79810 4.67678 4.37500 -0.64790 0.29953 -0.70036 1.00000 1.00000
6.79810 4.67678 5.37500 -0.99815 0.06060 0.00405 1.00000 1.00000
6.79810 4.67678 6.37500 -0.38683 0.71284 0.58500 1.00000 1.00000
6.79810 4.67678 7.37500 -0.08621 0.13802 0.98667 1.00000 1.00000
7.50520 5.38388 2.37500 -0.99149 -0.07401 -0.10707 1.00000 0.00000
7.50520 5.38388 3.37500 -0.99751 -0.03749 -0.05968 1.00000 0.00000
7.50520 5.38388 4.37500 -0.99961 -0.02651 -0.00828 1.00000 0.00000
7.50520 5.38388 5.37500 -0.99997 -0.00773 -0.00250 1.00000 0.00000
7.50520 5.38388 6.37500 -0.99977 0.00996 0.01913 1.00000 0.00000
5.03033 1.14124 3.37500 -0.99989 0.00599 -0.01372 1.00000 0.00000
5.03033 1.14124 4.37500 -0.99992 0.00680 -0.01087 1.00000 0.00000
5.03033 1.14124 5.37500 -0.99994 0.01100 0.00105 1.00000 0.00000
5.03033 1.14124 6.37500 -0.99691 0.07850 0.00204 1.00000 0.00000
5.73744 1.84835 2.37500 -0.99970 0.02409 -0.00398 1.00000 0.00000
5.73744 1.84835 3.37500 -0.99997 0.00299 -0.00757 1.00000 0.00000
5.73744 1.84835 4.37500 -0.99994 0.00867 -0.00694 1.00000 0.00000
5.73744 1.84835 5.37500 -0.99992 0.01093 0.00569 1.00000 0.00000
5.73744 1.84835 6.37500 -0.99970 0.02411 0.00482 1.00000 0.00000
6.44454 2.55546 2.37500 -0.99986 0.01334 -0.00968 1.00000 0.00000
6.44454 2.55546 3.37500 -0.99993 0.01041 -0.00487 1.00000 0.00000
6.44454 2.55546 4.37500 -0.99998 0.00566 0.00342 1.00000 0.00000
6.44454 2.55546 5.37500 -0.99992 0.01244 0.00103 1.00000 0.00000
6.44454 2.55546 6.37500 -0.99980 0.01835 0.00810 1.00000 0.00000
6.44454 2.55546 7.37500 -0.99742 0.07052 -0.01315 1.00000 0.00000
7.15165 3.26256 2.37500 -0.99986 0.00105 -0.01654 1.00000 0.00000
7.15165 3.26256 3.37500 -0.99998 0.00547 -0.00353 1.00000 0.00000
7.15165 3.26256 4.37500 -0.99998 0.00563 0.00217 1.00000 0.00000
7.15165 3.26256 5.37500 -0.99990 0.01291 0.00650 1.00000 0.00000
7.15165 3.26256 6.37500 -0.99978 0.02075 0.00042 1.00000 0.00000
7.85876 3.96967 3.37500 -0.99544 -0.02126 0.09294 1.00000 0.00000
7.85876 3.96967 4.37500 -0.99928 0.02186 0.03101 1.00000 0.00000
7.85876 3.96967 5.37500 -0.99972 0.01828 0.01495 1.00000 0.00000
7.85876 3.96967 6.37500 -0.99194 -0.01188 -0.12614 1.00000 0.00000
8.21231 4.67678 3.37500 -0.03828 -0.12304 -0.99166 1.00000 1.00000
8.21231 4.67678 4.37500 -0.89799 0.14309 -0.41609 1.00000 1.00000
8.21231 4.67678 5.37500 -0.97925 -0.10091 -0.17576 1.00000 1.00000
6.44454 1.14124 4.37500 -0.99968 0.01755 -0.01837 1.00000 0.00000
6.44454 1.14124 5.37500 -0.99120 0.00712 -0.13217 1.00000 0.00000
7.15165 1.84835 3.37500 -0.99985 0.00978 -0.01443 1.00000 0.00000
7.15165 1.84835 4.37500 -0.99983 0.01773 0.00512 1.00000 0.00000
7.15165 1.84835 5.37500 -0.99972 0.01749 -0.01613 1.00000 0.00000
7.85876 2.55546 4.37500 -0.99964 0.01146 -0.02422 1.00000 0.00000
7.85876 2.55546 5.37500 -0.99941 0.00377 0.03415 1.00000 0.00000
0.96447 5.38388 3.75000 0.99938 -0.00744 0.03431 0.00000 0.00000
1.67157 6.09099 2.75000 0.99986 -0.01549 0.00594 0.00000 0.00000
1.67157 6.09099 4.75000 0.99929 -0.01036 0.03618 0.00000 0.00000
1.67157 6.09099 5.75000 0.99954 -0.01563 0.02611 0.00000 0.00000
1.67157 6.09099 6.75000 0.99928 -0.02480 0.02884 0.00000 0.00000
2.37868 6.79810 3.75000 0.99959 -0.01279 0.02558 0.00000 0.00000
2.37868 6.79810 4.75000 0.99946 -0.01237 0.03055 0.00000 0.00000
2.37868 6.79810 5.75000 0.99963 -0.01761 0.02065 0.00000 0.00000
2.37868 6.79810 6.75000 0.99923 -0.03143 0.02343 0.00000 0.00000
3.08579 7.50520 2.75000 0.99933 -0.01038 0.03502 0.00000 0.00000
3.08579 7.50520 3.75000 0.99961 -0.01978 0.01959 0.00000 0.00000
3.08579 7.50520 4.75000 0.99966 -0.01253 0.02280 0.00000 0.00000
3.08579 7.50520 5.75000 0.99986 -0.00587 0.01549 0.00000 0.00000
3.79289 8.21231 3.75000 0.99929 -0.01829 0.03293 0.00000 0.00000
3.79289 8.21231 4.75000 0.99847 -0.00111 0.05533 0.00000 0.00000
1.31802 3.96967 2.75000 0.99999 0.00043 0.00366 0.00000 0.00000
1.31802 3.96967 3.75000 0.99923 0.00790 0.03843 0.00000 0.00000
1.31802 3.96967 4.75000 0.99909 -0.00672 0.04216 0.00000 0.00000
1.31802 3.96967 5.75000 0.99977 0.00345 0.02123 0.00000 0.00000
1.31802 3.96967 6.75000 0.99588 -0.08182 -0.03913 0.00000 0.00000
1.67157 4.67678 1.75000 0.77386 0.63252 0.03245 0.00000 1.00000
1.67157 4.67678 2.75000 0.58698 0.09987 0.80342 0.00000 1.00000
1.67157 4.67678 3.75000 0.71096 -0.10249 0.69573 0.00000 1.00000
1.67157 4.67678 4.75000 0.70884 0.17945 0.68216 0.00000 1.00000
1.67157 4.67678 6.75000 0.14610 0.67095 0.72697 0.00000 1.00000
2.37868 5.38388 1.75000 0.99968 -0.00284 0.02525 0.00000 0.00000
2.37868 5.38388 3.75000 0.99965 -0.00408 0.02619 0.00000 0.00000
2.37868 5.38388 4.75000 0.99958 -0.00529 0.02865 0.00000 0.00000
2.37868 5.38388 5.75000 0.99962 -0.00934 0.02589 0.00000 0.00000
2.37868 5.38388 6.75000 0.99907 -0.02090 0.03774 0.00000 0.00000
2.37868 5.38388 7.75000 0.99430 0.06563 0.08405 0.00000 0.00000
3.08579 6.09099 2.75000 0.99973 -0.00684 0.02223 0.00000 0.00000
3.08579 6.09099 3.75000 0.99960 -0.00433 0.02799 0.00000 0.00000
3.08579 6.09099 4.75000 0.99968 -0.00150 0.02540 0.00000 0.00000
3.08579 6.09099 5.75000 0.99976 -0.00631 0.02088 0.00000 0.00000
3.08579 6.09099 6.75000 0.99961 -0.01416 0.02393 0.00000 0.00000
3.08579 6.09099 7.75000 0.99879 -0.04520 0.01930 0.00000 0.00000
3.79289 6.79810 1.75000 0.99929 -0.00035 0.03759 0.00000 0.00000
3.79289 6.79810 2.75000 0.99948 -0.00000 0.03226 0.00000 0.00000
3.79289 6.79810 3.75000 0.99942 -0.00086 0.03416 0.00000 0.00000
3.79289 6.79810 4.75000 0.99963 -0.00303 0.02721 0.00000 0.00000
3.79289 6.79810 5.75000 0.99982 -0.00142 0.01888 0.00000 0.00000
3.79289 6.79810 6.75000 0.99986 -0.00411 0.01597 0.00000 0.00000
4.50000 7.50520 2.75000 0.99963 0.00001 0.02717 0.00000 0.00000
4.50000 7.50520 3.75000 0.99972 0.00938 0.02178 0.00000 0.00000
4.50000 7.50520 4.75000 0.99951 -0.00059 0.03125 0.00000 0.00000
4.50000 7.50520 5.75000 0.99958 0.00058 0.02901 0.00000 0.00000
4.50000 7.50520 6.75000 0.99943 -0.00857 0.03265 0.00000 0.00000
5.20711 8.21231 3.75000 0.99981 0.00560 0.01885 0.00000 0.00000
5.20711 8.21231 4.75000 0.99895 0.00427 0.04559 0.00000 0.00000
5.20711 8.21231 5.75000 0.99772 -0.01929 0.06474 0.00000 0.00000
1.31802 2.55546 3.75000 0.99936 0.02035 0.02950 0.00000 0.00000
1.31802 2.55546 4.75000 0.99874 0.01983 0.04618 0.00000 0.00000
1.31802 2.55546 5.75000 0.99937 0.01139 0.03373 0.00000 0.00000
2.02513 3.26256 1.75000 0.99993 0.01166 -0.00229 0.00000 0.00000
2.02513 3.26256 3.75000 0.99968 0.00532 0.02485 0.00000 0.00000
2.02513 3.26256 4.75000 0.99953 0.00803 0.02965 0.00000 0.00000
2.02513 3.26256 5.75000 0.99925 0.01002 0.03749 0.00000 0.00000
2.02513 3.26256 6.75000 0.99880 -0.01241 0.04735 0.00000 0.00000
2.73223 3.96967 1.75000 0.99794 0.03666 0.05273 0.00000 0.00000
2.73223 3.96967 2.75000 0.99830 0.01985 0.05484 0.00000 0.00000
2.73223 3.96967 3.75000 0.99961 0.02108 0.01839 0.00000 0.00000
2.73223 3.96967 4.75000 0.99967 -0.00500 0.02523 0.00000 0.00000
2.73223 3.96967 5.75000 0.99940 -0.00082 0.03459 0.00000 0.00000
2.73223 3.96967 6.75000 0.99940 -0.00845 0.03367 0.00000 0.00000
2.73223 3.96967 7.75000 0.99301 0.08677 0.07998 0.00000 0.00000
3.08579 4.67678 1.75000 0.51633 -0.00931 0.85634 0.00000 1.00000
3.08579 4.67678 2.75000 0.71905 -0.24728 0.64948 0.00000 1.00000
3.08579 4.67678 4.75000 0.58558 -0.00368 0.81061 0.00000 1.00000
3.08579 4.67678 5.75000 0.62896 0.34915 0.69462 0.00000 1.00000
3.08579 4.67678 7.75000 0.49897 -0.84067 -0.21046 0.00000 1.00000
3.79289 5.38388 0.75000 0.99834 0.01014 0.05676 0.00000 0.00000
3.79289 5.38388 1.75000 0.99907 0.00237 0.04311 0.00000 0.00000
3.79289 5.38388 2.75000 0.99964 -0.00004 0.02675 0.00000 0.00000
3.79289 5.38388 3.75000 0.99956 0.00386 0.02944 0.00000 0.00000
3.79289 5.38388 4.75000 0.99939 -0.00947 0.03375 0.00000 0.00000
3.79289 5.38388 5.75000 0.99958 -0.00018 0.02888 0.00000 0.00000
3.79289 5.38388 6.75000 0.99982 -0.00084 0.01902 0.00000 0.00000
3.79289 5.38388 7.75000 0.99947 -0.01396 0.02925 0.00000 0.00000
4.50000 6.09099 1.75000 0.99947 0.00245 0.03246 0.00000 0.00000
4.50000 6.09099 2.75000 0.99952 0.00390 0.03069 0.00000 0.00000
4.50000 6.09099 5.75000 0.99970 -0.00363 0.02413 0.00000 0.00000
4.50000 6.09099 6.75000 0.99976 -0.00537 0.02113 0.00000 0.00000
4.50000 6.09099 7.75000 0.99999 0.00486 0.00135 0.00000 0.00000
5.20711 6.79810 2.75000 0.99958 0.01288 0.02605 0.00000 0.00000
5.20711 6.79810 3.75000 0.99962 0.00765 0.02645 0.00000 0.00000
5.20711 6.79810 4.75000 0.99971 0.00597 0.02351 0.00000 0.00000
5.20711 6.79810 6.75000 0.99988 -0.00208 0.01508 0.00000 0.00000
5.91421 7.50520 2.75000 0.99931 0.01986 0.03124 0.00000 0.00000
5.91421 7.50520 3.75000 0.99967 0.01914 0.01689 0.00000 0.00000
5.91421 7.50520 4.75000 0.99978 0.00818 0.01941 0.00000 0.00000
5.91421 7.50520 5.75000 0.99949 0.00715 0.03105 0.00000 0.00000
2.02513 1.84835 4.75000 0.99880 0.01524 0.04649 0.00000 0.00000
2.02513 1.84835 5.75000 0.99935 0.01577 0.03251 0.00000 0.00000
2.73223 2.55546 1.75000 0.99969 -0.00455 0.02440 0.00000 0.00000
2.73223 2.55546 2.75000 0.99968 0.00660 0.02424 0.00000 0.00000
2.73223 2.55546 4.75000 0.99941 0.00822 0.03343 0.00000 0.00000
2.73223 2.55546 5.75000 0.99917 0.00661 0.04029 0.00000 0.00000
2.73223 2.55546 6.75000 0.99910 0.00818 0.04170 0.00000 0.00000
3.43934 3.26256 1.75000 0.99991 0.00810 0.01104 0.00000 0.00000
3.43934 3.26256 2.75000 0.99966 0.00910 0.02456 0.00000 0.00000
3.43934 3.26256 3.75000 0.99960 -0.00043 0.02812 0.00000 0.00000
3.43934 3.26256 4.75000 0.99969 0.00063 0.02472 0.00000 0.00000
3.43934 3.26256 5.75000 0.99977 -0.00344 0.02139 0.00000 0.00000
3.43934 3.26256 6.75000 0.99930 0.00978 0.03613 0.00000 0.00000
3.43934 3.26256 7.75000 0.99958 0.00212 0.02882 0.00000 0.00000
4.14645 3.96967 0.75000 0.99995 0.00841 0.00521 0.00000 0.00000
4.14645 3.96967 2.75000 0.99798 0.00799 0.06298 0.00000 0.00000
4.14645 3.96967 3.75000 0.99927 0.00178 0.03824 0.00000 0.00000
4.14645 3.96967 4.75000 0.99916 0.01610 0.03774 0.00000 0.00000
4.14645 3.96967 5.75000 0.99941 -0.01240 0.03210 0.00000 0.00000
4.14645 3.96967 6.75000 0.99999 -0.00510 0.00119 0.00000 0.00000
4.14645 3.96967 7.75000 0.99913 -0.01253 0.03981 0.00000 0.00000
4.50000 4.67678 0.75000 0.22676 0.59659 0.76984 0.00000 1.00000
4.50000 4.67678 1.75000 0.68828 0.14905 0.70997 0.00000 1.00000
4.50000 4.67678 2.75000 0.24751 0.96885 0.00804 0.00000 1.00000
4.50000 4.67678 3.75000 0.69300 -0.01298 0.72082 0.00000 1.00000
4.50000 4.67678 4.75000 0.56009 -0.36307 0.74464 0.00000 1.00000
4.50000 4.67678 5.75000 0.74193 -0.03346 0.66964 0.00000 1.00000
4.50000 4.67678 6.75000 0.71864 0.17878 0.67201 0.00000 1.00000
5.20711 5.38388 0.75000 0.99942 0.01837 0.02875 0.00000 0.00000
5.20711 5.38388 1.75000 0.99971 0.01607 0.01784 0.00000 0.00000
5.20711 5.38388 2.75000 0.99962 0.01005 0.02556 0.00000 0.00000
5.20711 5.38388 4.75000 0.99991 0.00057 0.01311 0.00000 0.00000
5.20711 5.38388 6.75000 0.99997 -0.00744 0.00147 0.00000 0.00000
5.20711 5.38388 7.75000 0.99999 0.00306 -0.00235 0.00000 0.00000
5.91421 6.09099 1.75000 0.99939 0.02582 0.02366 0.00000 0.00000
5.91421 6.09099 2.75000 0.99954 0.01530 0.02617 0.00000 0.00000
5.91421 6.09099 3.75000 0.99972 0.00996 0.02130 0.00000 0.00000
5.91421 6.09099 4.75000 0.99963 0.00534 0.02660 0.00000 0.00000
5.91421 6.09099 6.75000 0.99985 0.00008 0.01751 0.00000 0.00000
5.91421 6.09099 7.75000 0.99986 -0.00656 0.01536 0.00000 0.00000
6.62132 6.79810 2.75000 0.99971 0.01360 0.01999 0.00000 0.00000
6.62132 6.79810 4.75000 0.99954 0.01205 0.02789 0.00000 0.00000
6.62132 6.79810 5.75000 0.99971 0.01322 0.02022 0.00000 0.00000
6.62132 6.79810 6.75000 0.99991 0.00782 0.01079 0.00000 0.00000
2.73223 1.14124 3.75000 0.99882 0.01662 0.04572 0.00000 0.00000
2.73223 1.14124 5.75000 0.99863 0.02960 0.04310 0.00000 0.00000
3.43934 1.84835 1.75000 0.99909 0.01165 0.04106 0.00000 0.00000
3.43934 1.84835 2.75000 0.99949 0.00517 0.03153 0.00000 0.00000
3.43934 1.84835 3.75000 0.99959 0.00842 0.02750 0.00000 0.00000
3.43934 1.84835 4.75000 0.99967 0.00222 0.02562 0.00000 0.00000
3.43934 1.84835 5.75000 0.99962 0.00140 0.02768 0.00000 0.00000
3.43934 1.84835 6.75000 0.99889 0.02388 0.04063 0.00000 0.00000
4.14645 2.55546 1.75000 0.99980 0.00701 0.01880 0.00000 0.00000
4.14645 2.55546 2.75000 0.99974 0.00159 0.02278 0.00000 0.00000
4.14645 2.55546 3.75000 0.99969 0.00497 0.02435 0.00000 0.00000
4.14645 2.55546 4.75000 0.99975 0.00330 0.02189 0.00000 0.00000
4.14645 2.55546 5.75000 0.99968 0.00224 0.02529 0.00000 0.00000
4.14645 2.55546 6.75000 0.99969 -0.00012 0.02471 0.00000 0.00000
4.85355 3.26256 0.75000 0.99965 0.02200 0.01495 0.00000 0.00000
4.85355 3.26256 1.75000 0.99983 -0.00068 0.01831 0.00000 0.00000
4.85355 3.26256 2.75000 0.99983 -0.00111 0.01818 0.00000 0.00000
4.85355 3.26256 3.75000 0.99977 0.00448 0.02076 0.00000 0.00000
4.85355 3.26256 4.75000 0.99981 -0.00856 0.01728 0.00000 0.00000
4.85355 3.26256 5.75000 0.99984 -0.00135 0.01759 0.00000 0.00000
4.85355 3.26256 6.75000 0.99949 -0.01099 0.02983 0.00000 0.00000
5.56066 3.96967 0.75000 0.99984 -0.00175 0.01787 0.00000 0.00000
5.56066 3.96967 1.75000 0.99937 -0.01930 0.02979 0.00000 0.00000
5.56066 3.96967 2.75000 0.99936 0.01798 0.03107 0.00000 0.00000
5.56066 3.96967 3.75000 0.99906 0.00484 0.04317 0.00000 0.00000
5.56066 3.96967 4.75000 0.99972 0.01125 0.02091 0.00000 0.00000
5.91421 4.67678 4.75000 0.50554 -0.58005 0.63872 0.00000 1.00000
5.91421 4.67678 5.75000 0.54739 -0.02116 0.83661 0.00000 1.00000
5.91421 4.67678 7.75000 0.91705 0.08458 0.38971 0.00000 1.00000
6.62132 5.38388 1.75000 0.99908 0.02071 0.03747 0.00000 0.00000
6.62132 5.38388 2.75000 0.99900 0.01816 0.04091 0.00000 0.00000
6.62132 5.38388 3.75000 0.99944 0.02196 0.02524 0.00000 0.00000
6.62132 5.38388 5.75000 0.99970 -0.01496 0.01931 0.00000 0.00000
6.62132 5.38388 6.75000 0.99994 -0.01128 0.00135 0.00000 0.00000
7.32843 6.09099 2.75000 0.99847 0.03478 0.04309 0.00000 0.00000
7.32843 6.09099 3.75000 0.99933 0.01813 0.03172 0.00000 0.00000
7.32843 6.09099 4.75000 0.99962 0.01380 0.02388 0.00000 0.00000
7.32843 6.09099 5.75000 0.99929 0.01594 0.03411 0.00000 0.00000
7.32843 6.09099 6.75000 0.99935 0.00945 0.03467 0.00000 0.00000
4.14645 1.14124 2.75000 0.99957 -0.00483 0.02899 0.00000 0.00000
4.14645 1.14124 3.75000 0.99972 -0.00160 0.02380 0.00000 0.00000
4.14645 1.14124 4.75000 0.99957 -0.00135 0.02939 0.00000 0.00000
4.14645 1.14124 5.75000 0.99903 -0.00983 0.04302 0.00000 0.00000
4.85355 1.84835 1.75000 0.99962 -0.00848 0.02606 0.00000 0.00000
4.85355 1.84835 2.75000 0.99982 -0.00416 0.01870 0.00000 0.00000
4.85355 1.84835 3.75000 0.99972 -0.00676 0.02247 0.00000 0.00000
4.85355 1.84835 4.75000 0.99959 -0.00573 0.02809 0.00000 0.00000
4.85355 1.84835 5.75000 0.99961 -0.00673 0.02711 0.00000 0.00000
5.56066 2.55546 1.75000 0.99933 -0.01271 0.03435 0.00000 0.00000
5.56066 2.55546 2.75000 0.99968 0.00096 0.02539 0.00000 0.00000
5.56066 2.55546 4.75000 0.99967 -0.00721 0.02481 0.00000 0.00000
5.56066 2.55546 5.75000 0.99977 -0.00850 0.01976 0.00000 0.00000
5.56066 2.55546 6.75000 0.99975 -0.01648 0.01507 0.00000 0.00000
6.26777 3.26256 1.75000 0.99941 -0.01547 0.03077 0.00000 0.00000
6.26777 3.26256 2.75000 0.99970 0.00017 0.02468 0.00000 0.00000
6.26777 3.26256 3.75000 0.99960 -0.00111 0.02830 0.00000 0.00000
6.26777 3.26256 4.75000 0.99976 -0.00625 0.02101 0.00000 0.00000
6.26777 3.26256 5.75000 0.99976 -0.01189 0.01862 0.00000 0.00000
6.26777 3.26256 6.75000 0.99989 -0.00907 0.01156 0.00000 0.00000
6.26777 3.26256 7.75000 0.99917 -0.02722 0.03024 0.00000 0.00000
6.97487 3.96967 1.75000 0.99346 0.03816 0.10766 0.00000 0.00000
6.97487 3.96967 2.75000 0.99957 0.01588 0.02459 0.00000 0.00000
6.97487 3.96967 3.75000 0.99968 0.00558 0.02477 0.00000 0.00000
6.97487 3.96967 4.75000 0.99987 -0.01426 0.00750 0.00000 0.00000
6.97487 3.96967 5.75000 0.99916 -0.02766 0.03022 0.00000 0.00000
6.97487 3.96967 6.75000 0.99988 -0.01261 0.00850 0.00000 0.00000
7.32843 4.67678 1.75000 0.38111 -0.89774 0.22097 0.00000 1.00000
7.32843 4.67678 2.75000 0.37893 -0.43587 0.81636 0.00000 1.00000
7.32843 4.67678 3.75000 0.14146 0.13486 0.98072 0.00000 1.00000
7.32843 4.67678 4.75000 0.91157 -0.18634 0.36651 0.00000 1.00000
7.32843 4.67678 5.75000 0.58407 0.46378 0.66616 0.00000 1.00000
7.32843 4.67678 6.75000 0.78216 -0.08430 0.61735 0.00000 1.00000
8.03553 5.38388 3.75000 0.99826 0.02192 0.05475 0.00000 0.00000
8.03553 5.38388 4.75000 0.99877 0.00636 0.04915 0.00000 0.00000
8.03553 5.38388 5.75000 0.99813 0.05516 0.02619 0.00000 0.00000
5.56066 1.14124 2.75000 0.99979 0.00838 0.01891 0.00000 0.00000
5.56066 1.14124 3.75000 0.99802 -0.02182 0.05900 0.00000 0.00000
5.56066 1.14124 5.75000 0.99950 -0.00847 0.03059 0.00000 0.00000
6.26777 1.84835 2.75000 0.99738 -0.05124 0.05101 0.00000 0.00000
6.26777 1.84835 3.75000 0.99961 -0.00783 0.02685 0.00000 0.00000
6.26777 1.84835 4.75000 0.99954 -0.01244 0.02779 0.00000 0.00000
6.26777 1.84835 5.75000 0.99957 -0.01553 0.02498 0.00000 0.00000
6.26777 1.84835 6.75000 0.99963 -0.02172 0.01649 0.00000 0.00000
6.97487 2.55546 2.75000 0.99919 -0.00915 0.03916 0.00000 0.00000
6.97487 2.55546 3.75000 0.99973 -0.00902 0.02137 0.00000 0.00000
6.97487 2.55546 4.75000 0.99967 -0.00886 0.02396 0.00000 0.00000
6.97487 2.55546 5.75000 0.99963 -0.02045 0.01802 0.00000 0.00000
6.97487 2.55546 6.75000 0.99992 -0.00481 0.01161 0.00000 0.00000
7.68198 3.26256 3.75000 0.99953 -0.00268 0.03041 0.00000 0.00000
7.68198 3.26256 4.75000 0.99978 -0.01386 0.01559 0.00000 0.00000
7.68198 3.26256 5.75000 0.99963 -0.01779 0.02057 0.00000 0.00000
8.38909 3.96967 4.75000 0.98961 -0.05294 0.13368 0.00000 0.00000
1.67157 7.15165 4.25000 0.99961 -0.01618 -0.02267 0.00000 0.00000
1.67157 7.15165 5.25000 0.99972 -0.01556 -0.01798 0.00000 0.00000
2.37868 7.85876 4.25000 0.99977 -0.01273 -0.01754 0.00000 0.00000
0.61091 4.32322 4.25000 0.87315 -0.28102 -0.39829 0.00000 1.00000
0.61091 4.32322 5.25000 0.88378 -0.26536 -0.38537 0.00000 1.00000
0.96447 5.03033 3.25000 0.99494 0.10000 -0.00975 0.00000 0.00000
0.96447 5.03033 4.25000 0.99993 0.00233 0.01188 0.00000 0.00000
0.96447 5.03033 5.25000 0.99987 0.01154 -0.01155 0.00000 0.00000
0.96447 5.03033 6.25000 0.96250 -0.19253 -0.19112 0.00000 0.00000
1.67157 5.73744 2.25000 0.99781 -0.02952 -0.05919 0.00000 0.00000
1.67157 5.73744 4.25000 0.99981 -0.00818 -0.01743 0.00000 0.00000
1.67157 5.73744 5.25000 0.99978 -0.00947 -0.01852 0.00000 0.00000
1.67157 5.73744 6.25000 0.99929 -0.01849 -0.03268 0.00000 0.00000
2.37868 6.44454 2.25000 0.99898 -0.00498 -0.04487 0.00000 0.00000
2.37868 6.44454 3.25000 0.99914 -0.01149 -0.03974 0.00000 0.00000
2.37868 6.44454 4.25000 0.99977 -0.00546 -0.02059 0.00000 0.00000
2.37868 6.44454 5.25000 0.99963 -0.00942 -0.02553 0.00000 0.00000
2.37868 6.44454 6.25000 0.99954 -0.02093 -0.02185 0.00000 0.00000
2.37868 6.44454 7.25000 0.99889 -0.03815 -0.02767 0.00000 0.00000
3.08579 7.15165 2.25000 0.99872 -0.02463 -0.04413 0.00000 0.00000
3.08579 7.15165 3.25000 0.99979 -0.01089 -0.01733 0.00000 0.00000
3.08579 7.15165 4.25000 0.99965 -0.01131 -0.02404 0.00000 0.00000
3.08579 7.15165 5.25000 0.99960 -0.00703 -0.02756 0.00000 0.00000
3.08579 7.15165 6.25000 0.99955 -0.00894 -0.02865 0.00000 0.00000
3.79289 7.85876 3.25000 0.99913 -0.02468 -0.03354 0.00000 0.00000
3.79289 7.85876 4.25000 0.99976 -0.00344 -0.02158 0.00000 0.00000
3.79289 7.85876 6.25000 0.99843 0.00295 -0.05598 0.00000 0.00000
1.31802 3.61612 2.25000 0.99911 0.02152 -0.03620 0.00000 0.00000
1.31802 3.61612 3.25000 0.99977 0.00592 -0.02046 0.00000 0.00000
1.31802 3.61612 4.25000 0.99984 0.01740 -0.00289 0.00000 0.00000
1.31802 3.61612 5.25000 0.99991 0.00516 -0.01270 0.00000 0.00000
1.31802 3.61612 6.25000 0.99990 -0.00238 -0.01400 0.00000 0.00000
2.02513 4.32322 2.25000 0.66129 -0.51579 -0.54466 0.00000 1.00000
2.02513 4.32322 3.25000 0.41082 0.30707 -0.85845 0.00000 1.00000
2.02513 4.32322 4.25000 0.40265 0.03073 -0.91484 0.00000 1.00000
2.02513 4.32322 5.25000 0.53888 -0.40299 -0.73973 0.00000 1.00000
2.02513 4.32322 6.25000 0.72133 0.14548 -0.67714 0.00000 1.00000
2.37868 5.03033 1.25000 0.99987 0.00673 -0.01444 0.00000 0.00000
2.37868 5.03033 2.25000 0.99895 0.02081 -0.04076 0.00000 0.00000
2.37868 5.03033 4.25000 0.99896 -0.03023 -0.03399 0.00000 0.00000
2.37868 5.03033 5.25000 0.99972 0.02252 -0.00748 0.00000 0.00000
2.37868 5.03033 6.25000 0.99922 -0.00676 -0.03883 0.00000 0.00000
2.37868 5.03033 7.25000 0.99990 0.01433 -0.00142 0.00000 0.00000
3.08579 5.73744 1.25000 0.99907 -0.01032 -0.04175 0.00000 0.00000
3.08579 5.73744 2.25000 0.99986 -0.00283 -0.01642 0.00000 0.00000
3.08579 5.73744 3.25000 0.99962 0.00537 -0.02721 0.00000 0.00000
3.08579 5.73744 4.25000 0.99977 -0.00560 -0.02056 0.00000 0.00000
3.08579 5.73744 6.25000 0.99950 -0.01307 -0.02876 0.00000 0.00000
3.08579 5.73744 7.25000 0.99957 -0.01561 -0.02497 0.00000 0.00000
3.79289 6.44454 2.25000 0.99984 -0.00065 -0.01761 0.00000 0.00000
3.79289 6.44454 3.25000 0.99974 -0.00496 -0.02229 0.00000 0.00000
3.79289 6.44454 4.25000 0.99975 -0.00458 -0.02206 0.00000 0.00000
3.79289 6.44454 5.25000 0.99985 -0.00621 -0.01637 0.00000 0.00000
3.79289 6.44454 7.25000 0.99934 -0.00812 -0.03530 0.00000 0.00000
4.50000 7.15165 2.25000 0.99941 0.01663 -0.03011 0.00000 0.00000
4.50000 7.15165 3.25000 0.99979 0.00669 -0.01948 0.00000 0.00000
4.50000 7.15165 5.25000 0.99978 -0.00030 -0.02105 0.00000 0.00000
4.50000 7.15165 6.25000 0.99963 -0.00262 -0.02701 0.00000 0.00000
5.20711 7.85876 3.25000 0.99868 0.03602 -0.03665 0.00000 0.00000
5.20711 7.85876 4.25000 0.99999 0.00362 -0.00363 0.00000 0.00000
5.20711 7.85876 5.25000 0.99994 0.00541 -0.00906 0.00000 0.00000
5.20711 7.85876 6.25000 0.99974 -0.00169 -0.02272 0.00000 0.00000
1.31802 2.20190 4.25000 0.99977 0.01381 -0.01668 0.00000 0.00000
1.31802 2.20190 5.25000 0.99973 0.02309 -0.00093 0.00000 0.00000
2.02513 2.90901 2.25000 0.99921 0.01716 -0.03585 0.00000 0.00000
2.02513 2.90901 3.25000 0.99967 0.00910 -0.02403 0.00000 0.00000
2.02513 2.90901 4.25000 0.99978 0.00951 -0.01893 0.00000 0.00000
2.02513 2.90901 5.25000 0.99985 0.00360 -0.01695 0.00000 0.00000
2.02513 2.90901 6.25000 0.99984 0.01056 -0.01422 0.00000 0.00000
2.73223 3.61612 1.25000 0.99816 0.04247 -0.04326 0.00000 0.00000
2.73223 3.61612 2.25000 0.99963 0.00756 -0.02595 0.00000 0.00000
2.73223 3.61612 4.25000 0.99959 0.01166 -0.02619 0.00000 0.00000
2.73223 3.61612 5.25000 0.99991 0.00457 -0.01284 0.00000 0.00000
2.73223 3.61612 6.25000 0.99997 0.00438 -0.00673 0.00000 0.00000
2.73223 3.61612 7.25000 0.99995 0.00876 -0.00411 0.00000 0.00000
3.43934 4.32322 1.25000 0.94067 0.31199 -0.13338 0.00000 1.00000
3.43934 4.32322 2.25000 0.99373 -0.10989 -0.02058 0.00000 1.00000
3.43934 4.32322 3.25000 0.59888 0.60814 -0.52106 0.00000 1.00000
3.43934 4.32322 5.25000 0.64602 -0.48635 -0.58833 0.00000 1.00000
3.43934 4.32322 8.25000 0.78900 0.12680 0.60117 0.00000 1.00000
3.79289 5.03033 1.25000 0.99991 0.00414 -0.01286 0.00000 0.00000
3.79289 5.03033 2.25000 0.99921 0.02313 -0.03232 0.00000 0.00000
3.79289 5.03033 3.25000 0.99958 -0.02899 -0.00083 0.00000 0.00000
3.79289 5.03033 4.25000 0.99889 -0.02792 -0.03786 0.00000 0.00000
3.79289 5.03033 5.25000 0.99938 0.02047 -0.02866 0.00000 0.00000
3.79289 5.03033 7.25000 0.99871 -0.02834 -0.04220 0.00000 0.00000
3.79289 5.03033 8.25000 0.99650 -0.02970 -0.07809 0.00000 0.00000
4.50000 5.73744 1.25000 0.99970 0.00693 -0.02352 0.00000 0.00000
4.50000 5.73744 2.25000 0.99986 0.00106 -0.01640 0.00000 0.00000
4.50000 5.73744 4.25000 0.99976 -0.00061 -0.02192 0.00000 0.00000
4.50000 5.73744 6.25000 0.99964 -0.00270 -0.02655 0.00000 0.00000
4.50000 5.73744 7.25000 0.99924 -0.00331 -0.03896 0.00000 0.00000
4.50000 5.73744 8.25000 0.99829 -0.00953 -0.05768 0.00000 0.00000
5.20711 6.44454 1.25000 0.99989 0.01176 -0.00912 0.00000 0.00000
5.20711 6.44454 3.25000 0.99969 0.00474 -0.02454 0.00000 0.00000
5.20711 6.44454 5.25000 0.99960 0.00392 -0.02800 0.00000 0.00000
5.20711 6.44454 6.25000 0.99969 0.00186 -0.02489 0.00000 0.00000
5.20711 6.44454 7.25000 0.99946 0.00907 -0.03160 0.00000 0.00000
5.91421 7.15165 2.25000 0.99936 0.02045 -0.02931 0.00000 0.00000
5.91421 7.15165 6.25000 0.99976 0.00285 -0.02192 0.00000 0.00000
6.62132 7.85876 4.25000 0.99945 0.02149 -0.02524 0.00000 0.00000
2.02513 1.49480 4.25000 0.99947 0.01418 -0.02927 0.00000 0.00000
2.02513 1.49480 5.25000 0.99979 0.01894 -0.00779 0.00000 0.00000
2.73223 2.20190 2.25000 0.99943 0.01312 -0.03122 0.00000 0.00000
2.73223 2.20190 3.25000 0.99966 0.00925 -0.02440 0.00000 0.00000
2.73223 2.20190 4.25000 0.99982 0.01018 -0.01579 0.00000 0.00000
2.73223 2.20190 5.25000 0.99983 0.00793 -0.01651 0.00000 0.00000
2.73223 2.20190 6.25000 0.99990 0.00827 -0.01188 0.00000 0.00000
2.73223 2.20190 7.25000 0.99915 0.02738 -0.03095 0.00000 0.00000
3.43934 2.90901 1.25000 0.99923 0.02466 -0.03056 0.00000 0.00000
3.43934 2.90901 2.25000 0.99967 0.00221 -0.02547 0.00000 0.00000
3.43934 2.90901 3.25000 0.99967 0.00299 -0.02551 0.00000 0.00000
3.43934 2.90901 4.25000 0.99957 -0.00440 -0.02888 0.00000 0.00000
3.43934 2.90901 5.25000 0.99972 0.00167 -0.02348 0.00000 0.00000
3.43934 2.90901 6.25000 0.99983 -0.00107 -0.01834 0.00000 0.00000
3.43934 2.90901 7.25000 0.99988 0.00925 -0.01271 0.00000 0.00000
4.14645 3.61612 1.25000 0.99924 -0.00258 -0.03880 0.00000 0.00000
4.14645 3.61612 2.25000 0.99961 0.01083 -0.02558 0.00000 0.00000
4.14645 3.61612 3.25000 0.99960 0.00340 -0.02819 0.00000 0.00000
4.14645 3.61612 4.25000 0.99969 0.00458 -0.02450 0.00000 0.00000
4.14645 3.61612 5.25000 0.99959 -0.00167 -0.02843 0.00000 0.00000
4.14645 3.61612 6.25000 0.99972 0.00362 -0.02350 0.00000 0.00000
4.14645 3.61612 8.25000 0.99965 -0.02316 0.01299 0.00000 0.00000
4.85355 4.32322 2.25000 0.91038 -0.37551 0.17379 0.00000 1.00000
4.85355 4.32322 3.25000 0.76433 0.63124 -0.13170 0.00000 1.00000
4.85355 4.32322 5.25000 0.49298 0.83764 -0.23523 0.00000 1.00000
4.85355 4.32322 6.25000 0.60696 0.46829 -0.64211 0.00000 1.00000
4.85355 4.32322 7.25000 0.38268 -0.83177 -0.40214 0.00000 1.00000
4.85355 4.32322 8.25000 0.93596 -0.35210 -0.00016 0.00000 1.00000
5.20711 5.03033 1.25000 0.99946 0.01726 -0.02781 0.00000 0.00000
5.20711 5.03033 2.25000 0.99962 -0.00362 -0.02715 0.00000 0.00000
5.20711 5.03033 3.25000 0.99838 0.03049 -0.04799 0.00000 0.00000
5.20711 5.03033 5.25000 0.99945 -0.02242 -0.02434 0.00000 0.00000
5.20711 5.03033 6.25000 0.99764 -0.00452 -0.06846 0.00000 0.00000
5.20711 5.03033 8.25000 0.99649 0.03262 -0.07715 0.00000 0.00000
5.91421 5.73744 1.25000 0.99969 0.00690 -0.02402 0.00000 0.00000
5.91421 5.73744 2.25000 0.99965 0.02184 -0.01522 0.00000 0.00000
5.91421 5.73744 4.25000 0.99978 0.00273 -0.02064 0.00000 0.00000
5.91421 5.73744 5.25000 0.99963 0.00571 -0.02671 0.00000 0.00000
5.91421 5.73744 6.25000 0.99957 -0.00200 -0.02934 0.00000 0.00000
5.91421 5.73744 7.25000 0.99916 -0.00484 -0.04066 0.00000 0.00000
6.62132 6.44454 2.25000 0.99961 0.02594 -0.01017 0.00000 0.00000
6.62132 6.44454 3.25000 0.99958 0.02170 -0.01916 0.00000 0.00000
6.62132 6.44454 4.25000 0.99938 0.01519 -0.03174 0.00000 0.00000
6.62132 6.44454 5.25000 0.99968 0.01070 -0.02275 0.00000 0.00000
6.62132 6.44454 7.25000 0.99916 0.00066 -0.04108 0.00000 0.00000
7.32843 7.15165 5.25000 0.99993 0.01175 -0.00235 0.00000 0.00000
3.43934 1.49480 2.25000 0.99960 0.01782 -0.02185 0.00000 0.00000
3.43934 1.49480 4.25000 0.99992 0.00081 -0.01240 0.00000 0.00000
3.43934 1.49480 5.25000 0.99968 0.00218 -0.02503 0.00000 0.00000
3.43934 1.49480 6.25000 0.99946 -0.00107 -0.03294 0.00000 0.00000
4.14645 2.20190 1.25000 0.99832 -0.00480 -0.05776 0.00000 0.00000
4.14645 2.20190 2.25000 0.99954 0.00547 -0.02968 0.00000 0.00000
4.14645 2.20190 3.25000 0.99974 0.00219 -0.02287 0.00000 0.00000
4.14645 2.20190 4.25000 0.99979 0.00319 -0.02046 0.00000 0.00000
4.14645 2.20190 5.25000 0.99991 -0.00012 -0.01308 0.00000 0.00000
4.14645 2.20190 6.25000 0.99969 0.00114 -0.02506 0.00000 0.00000
4.14645 2.20190 7.25000 0.99976 -0.00271 -0.02191 0.00000 0.00000
4.85355 2.90901 1.25000 0.99971 -0.00260 -0.02380 0.00000 0.00000
4.85355 2.90901 2.25000 0.99960 -0.00102 -0.02838 0.00000 0.00000
4.85355 2.90901 3.25000 0.99971 0.00284 -0.02389 0.00000 0.00000
4.85355 2.90901 4.25000 0.99968 -0.00063 -0.02512 0.00000 0.00000
4.85355 2.90901 5.25000 0.99960 -0.00420 -0.02785 0.00000 0.00000
4.85355 2.90901 6.25000 0.99974 -0.00743 -0.02169 0.00000 0.00000
4.85355 2.90901 7.25000 0.99975 -0.00577 -0.02178 0.00000 0.00000
5.56066 3.61612 1.25000 0.99977 0.00927 -0.01951 0.00000 0.00000
5.56066 3.61612 2.25000 0.99898 0.00278 -0.04500 0.00000 0.00000
5.56066 3.61612 3.25000 0.99958 0.01015 -0.02701 0.00000 0.00000
5.56066 3.61612 4.25000 0.99942 -0.00327 -0.03396 0.00000 0.00000
5.56066 3.61612 5.25000 0.99938 -0.00229 -0.03513 0.00000 0.00000
5.56066 3.61612 6.25000 0.99895 -0.01062 -0.04464 0.00000 0.00000
5.56066 3.61612 7.25000 0.99927 -0.01721 -0.03422 0.00000 0.00000
5.56066 3.61612 8.25000 0.99794 0.00683 -0.06385 0.00000 0.00000
6.26777 4.32322 2.25000 0.78286 -0.13784 -0.60674 0.00000 1.00000
6.26777 4.32322 3.25000 0.33683 0.63048 -0.69931 0.00000 1.00000
6.26777 4.32322 4.25000 0.60297 0.25721 -0.75516 0.00000 1.00000
6.26777 4.32322 6.25000 0.43042 0.20457 -0.87914 0.00000 1.00000
6.26777 4.32322 7.25000 0.81974 -0.39050 -0.41897 0.00000 1.00000
6.62132 5.03033 1.25000 0.99923 0.02713 0.02821 0.00000 0.00000
6.62132 5.03033 2.25000 0.99986 0.01655 -0.00012 0.00000 0.00000
6.62132 5.03033 4.25000 0.99952 0.00411 -0.03073 0.00000 0.00000
6.62132 5.03033 5.25000 0.99967 -0.00190 -0.02570 0.00000 0.00000
6.62132 5.03033 6.25000 0.99829 -0.02861 -0.05098 0.00000 0.00000
6.62132 5.03033 7.25000 0.99958 0.00342 -0.02864 0.00000 0.00000
7.32843 5.73744 2.25000 0.99821 0.05604 0.02067 0.00000 0.00000
7.32843 5.73744 3.25000 0.99958 0.02851 -0.00500 0.00000 0.00000
7.32843 5.73744 4.25000 0.99945 0.02259 -0.02410 0.00000 0.00000
7.32843 5.73744 5.25000 0.99956 0.00693 -0.02899 0.00000 0.00000
4.14645 0.78769 3.25000 0.99961 -0.00095 -0.02809 0.00000 0.00000
4.14645 0.78769 5.25000 0.99973 0.00152 -0.02331 0.00000 0.00000
4.85355 1.49480 2.25000 0.99921 0.00249 -0.03970 0.00000 0.00000
4.85355 1.49480 3.25000 0.99984 -0.00061 -0.01808 0.00000 0.00000
4.85355 1.49480 4.25000 0.99980 -0.00499 -0.01930 0.00000 0.00000
4.85355 1.49480 5.25000 0.99981 -0.00916 -0.01746 0.00000 0.00000
5.56066 2.20190 3.25000 0.99983 -0.00251 -0.01816 0.00000 0.00000
5.56066 2.20190 4.25000 0.99984 -0.00064 -0.01785 0.00000 0.00000
5.56066 2.20190 5.25000 0.99965 -0.00711 -0.02541 0.00000 0.00000
5.56066 2.20190 6.25000 0.99948 -0.01592 -0.02808 0.00000 0.00000
5.56066 2.20190 7.25000 0.99954 -0.01418 -0.02668 0.00000 0.00000
6.26777 2.90901 3.25000 0.99965 -0.00069 -0.02632 0.00000 0.00000
6.26777 2.90901 4.25000 0.99959 -0.00715 -0.02774 0.00000 0.00000
6.26777 2.90901 5.25000 0.99973 -0.00618 -0.02247 0.00000 0.00000
6.26777 2.90901 6.25000 0.99941 -0.01459 -0.03121 0.00000 0.00000
6.26777 2.90901 7.25000 0.99940 -0.01065 -0.03307 0.00000 0.00000
6.97487 3.61612 2.25000 0.99988 0.00835 -0.01283 0.00000 0.00000
6.97487 3.61612 3.25000 0.99968 -0.00299 -0.02523 0.00000 0.00000
6.97487 3.61612 4.25000 0.99950 0.00279 -0.03135 0.00000 0.00000
6.97487 3.61612 6.25000 0.99966 -0.01604 -0.02036 0.00000 0.00000
6.97487 3.61612 7.25000 0.99741 -0.03795 -0.06107 0.00000 0.00000
7.68198 4.32322 2.25000 0.84725 0.38151 0.36960 0.00000 1.00000
7.68198 4.32322 3.25000 0.11950 0.13800 -0.98320 0.00000 1.00000
7.68198 4.32322 4.25000 0.82576 -0.38809 0.40928 0.00000 1.00000
7.68198 4.32322 5.25000 0.62324 0.16154 -0.76517 0.00000 1.00000
7.68198 4.32322 6.25000 0.45549 -0.51302 -0.72755 0.00000 1.00000
8.03553 5.03033 5.25000 0.99790 0.04195 0.04942 0.00000 0.00000
8.03553 5.03033 6.25000 0.99430 0.10064 -0.03507 0.00000 0.00000
5.56066 0.78769 5.25000 0.99968 -0.01693 -0.01895 0.00000 0.00000
6.26777 1.49480 3.25000 0.99641 0.00596 -0.08444 0.00000 0.00000
6.26777 1.49480 4.25000 0.99982 -0.01145 -0.01492 0.00000 0.00000
6.26777 1.49480 5.25000 0.99958 -0.01553 -0.02444 0.00000 0.00000
6.26777 1.49480 6.25000 0.99977 -0.01790 -0.01149 0.00000 0.00000
6.97487 2.20190 3.25000 0.99965 -0.01036 -0.02421 0.00000 0.00000
6.97487 2.20190 4.25000 0.99976 -0.01086 -0.01887 0.00000 0.00000
6.97487 2.20190 5.25000 0.99960 -0.01580 -0.02343 0.00000 0.00000
6.97487 2.20190 6.25000 0.99913 -0.02499 -0.03349 0.00000 0.00000
7.68198 2.90901 3.25000 0.99973 -0.00474 -0.02278 0.00000 0.00000
7.68198 2.90901 4.25000 0.99950 -0.01403 -0.02825 0.00000 0.00000
8.38909 3.61612 4.25000 0.99992 -0.00846 -0.00943 0.00000 0.00000
0.78769 5.91421 4.50000 0.99982 -0.01870 0.00267 0.00000 0.00000
1.49480 6.62132 3.50000 0.99958 -0.02111 0.02010 0.00000 0.00000
1.49480 6.62132 5.50000 0.99988 -0.01480 -0.00376 0.00000 0.00000
2.20190 7.32843 3.50000 0.99959 -0.02850 0.00049 0.00000 0.00000
2.20190 7.32843 5.50000 0.99982 -0.01872 0.00307 0.00000 0.00000
2.90901 8.03553 4.50000 0.99982 -0.01513 0.01136 0.00000 0.00000
0.78769 4.50000 3.50000 0.93351 0.31657 0.16837 0.00000 0.00000
0.78769 4.50000 4.50000 0.99503 -0.06655 0.07407 0.00000 0.00000
0.78769 4.50000 5.50000 0.97184 0.11687 0.20460 0.00000 0.00000
1.49480 5.20711 2.50000 0.99889 -0.03783 -0.02803 0.00000 0.00000
1.49480 5.20711 3.50000 0.99997 -0.00740 -0.00012 0.00000 0.00000
1.49480 5.20711 4.50000 0.99970 -0.02043 0.01377 0.00000 0.00000
1.49480 5.20711 6.50000 0.99949 -0.01691 -0.02700 0.00000 0.00000
2.20190 5.91421 2.50000 0.99990 -0.01398 -0.00113 0.00000 0.00000
2.20190 5.91421 3.50000 0.99999 -0.00424 0.00055 0.00000 0.00000
2.20190 5.91421 4.50000 0.99993 -0.00739 0.00960 0.00000 0.00000
2.20190 5.91421 5.50000 0.99995 -0.00930 0.00283 0.00000 0.00000
2.20190 5.91421 6.50000 0.99990 -0.01384 0.00105 0.00000 0.00000
2.90901 6.62132 3.50000 0.99997 -0.00747 0.00029 0.00000 0.00000
2.90901 6.62132 4.50000 0.99995 -0.01034 -0.00006 0.00000 0.00000
2.90901 6.62132 5.50000 0.99997 -0.00697 -0.00194 0.00000 0.00000
2.90901 6.62132 6.50000 0.99987 -0.01580 -0.00220 0.00000 0.00000
3.61612 7.32843 2.50000 0.99981 -0.01109 -0.01582 0.00000 0.00000
3.61612 7.32843 3.50000 0.99997 -0.00758 -0.00117 0.00000 0.00000
3.61612 7.32843 4.50000 0.99995 -0.00825 0.00471 0.00000 0.00000
3.61612 7.32843 5.50000 0.99998 -0.00590 -0.00001 0.00000 0.00000
3.61612 7.32843 6.50000 0.99980 -0.00600 -0.01918 0.00000 0.00000
4.32322 8.03553 3.50000 0.99969 0.02501 0.00056 0.00000 0.00000
4.32322 8.03553 4.50000 0.99997 -0.00526 0.00553 0.00000 0.00000
4.32322 8.03553 5.50000 0.99994 -0.00415 0.01054 0.00000 0.00000
1.14124 3.08579 3.50000 0.99992 0.01210 -0.00349 0.00000 0.00000
1.14124 3.08579 4.50000 0.99972 0.02359 0.00309 0.00000 0.00000
1.14124 3.08579 5.50000 0.99986 0.00988 0.01381 0.00000 0.00000
1.84835 3.79289 2.50000 0.99974 -0.00308 -0.02260 0.00000 0.00000
1.84835 3.79289 3.50000 0.99999 -0.00082 0.00327 0.00000 0.00000
1.84835 3.79289 4.50000 0.99995 0.00993 -0.00029 0.00000 0.00000
1.84835 3.79289 5.50000 0.99999 -0.00393 0.00054 0.00000 0.00000
1.84835 3.79289 6.50000 0.99965 0.00669 0.02572 0.00000 0.00000
2.20190 4.50000 2.50000 0.85634 0.21211 0.47085 0.00000 0.00000
2.20190 4.50000 4.50000 0.99353 -0.00065 0.11359 0.00000 0.00000
2.20190 4.50000 5.50000 0.91963 0.16657 0.35572 0.00000 0.00000
2.20190 4.50000 7.50000 0.53424 -0.43100 -0.72720 0.00000 0.00000
2.90901 5.20711 1.50000 1.00000 -0.00175 -0.00246 0.00000 0.00000
2.90901 5.20711 3.50000 0.99994 -0.00050 -0.01064 0.00000 0.00000
2.90901 5.20711 5.50000 0.99999 -0.00009 -0.00337 0.00000 0.00000
2.90901 5.20711 6.50000 0.99990 -0.00581 0.01313 0.00000 0.00000
2.90901 5.20711 7.50000 0.99993 -0.00137 0.01188 0.00000 0.00000
3.61612 5.91421 1.50000 0.99987 -0.00507 0.01556 0.00000 0.00000
3.61612 5.91421 2.50000 0.99997 0.00135 0.00756 0.00000 0.00000
3.61612 5.91421 3.50000 0.99998 -0.00484 0.00385 0.00000 0.00000
3.61612 5.91421 4.50000 0.99999 -0.00431 -0.00049 0.00000 0.00000
3.61612 5.91421 5.50000 0.99998 -0.00399 -0.00523 0.00000 0.00000
3.61612 5.91421 6.50000 0.99999 -0.00354 0.00086 0.00000 0.00000
3.61612 5.91421 7.50000 0.99998 -0.00592 0.00018 0.00000 0.00000
4.32322 6.62132 2.50000 0.99997 0.00533 0.00519 0.00000 0.00000
4.32322 6.62132 3.50000 1.00000 0.00015 0.00250 0.00000 0.00000
4.32322 6.62132 4.50000 0.99999 0.00123 0.00529 0.00000 0.00000
4.32322 6.62132 5.50000 0.99999 -0.00256 0.00215 0.00000 0.00000
4.32322 6.62132 6.50000 0.99999 -0.00384 -0.00156 0.00000 0.00000
4.32322 6.62132 7.50000 0.99983 -0.00082 -0.01848 0.00000 0.00000
5.03033 7.32843 2.50000 0.99981 0.01844 -0.00628 0.00000 0.00000
5.03033 7.32843 3.50000 0.99981 0.01941 0.00046 0.00000 0.00000
5.03033 7.32843 4.50000 0.99982 0.00020 0.01917 0.00000 0.00000
5.03033 7.32843 5.50000 0.99998 -0.00324 0.00562 0.00000 0.00000
5.03033 7.32843 6.50000 0.99998 0.00185 0.00562 0.00000 0.00000
5.73744 8.03553 3.50000 0.99934 0.02391 -0.02729 0.00000 0.00000
5.73744 8.03553 4.50000 0.99964 0.02311 -0.01385 0.00000 0.00000
1.84835 2.37868 2.50000 0.99977 0.01915 -0.00996 0.00000 0.00000
1.84835 2.37868 3.50000 0.99983 0.01835 0.00325 0.00000 0.00000
1.84835 2.37868 4.50000 0.99978 0.01939 0.00830 0.00000 0.00000
1.84835 2.37868 5.50000 0.99965 0.01606 0.02100 0.00000 0.00000
1.84835 2.37868 6.50000 0.99918 0.01632 0.03713 0.00000 0.00000
2.55546 3.08579 2.50000 0.99992 0.01049 -0.00672 0.00000 0.00000
2.55546 3.08579 3.50000 0.99995 0.00764 0.00638 0.00000 0.00000
2.55546 3.08579 4.50000 0.99991 0.00893 0.00978 0.00000 0.00000
2.55546 3.08579 5.50000 0.99991 0.00687 0.01112 0.00000 0.00000
2.55546 3.08579 6.50000 0.99988 0.00752 0.01329 0.00000 0.00000
2.55546 3.08579 7.50000 0.99751 0.06473 0.02801 0.00000 0.00000
3.26256 3.79289 1.50000 0.99956 0.02867 -0.00788 0.00000 0.00000
3.26256 3.79289 2.50000 0.99967 -0.00669 -0.02478 0.00000 0.00000
3.26256 3.79289 3.50000 0.99979 -0.00650 -0.01963 0.00000 0.00000
3.26256 3.79289 4.50000 0.99987 -0.00291 0.01558 0.00000 0.00000
3.26256 3.79289 5.50000 1.00000 0.00081 0.00098 0.00000 0.00000
3.26256 3.79289 6.50000 0.99984 -0.00069 0.01800 0.00000 0.00000
3.26256 3.79289 7.50000 0.99869 0.02675 0.04355 0.00000 0.00000
3.61612 4.50000 1.50000 0.78298 0.25139 0.56899 0.00000 0.00000
3.61612 4.50000 2.50000 0.56330 0.42488 0.70863 0.00000 0.00000
3.61612 4.50000 3.50000 0.60613 0.52987 0.59317 0.00000 0.00000
3.61612 4.50000 4.50000 0.99163 -0.11345 -0.06164 0.00000 0.00000
3.61612 4.50000 6.50000 0.69746 -0.56147 -0.44530 0.00000 0.00000
3.61612 4.50000 7.50000 0.38192 -0.46366 -0.79947 0.00000 0.00000
4.32322 5.20711 1.50000 0.99995 -0.00395 0.00915 0.00000 0.00000
4.32322 5.20711 2.50000 0.99998 0.00476 -0.00430 0.00000 0.00000
4.32322 5.20711 4.50000 0.99985 -0.01663 0.00547 0.00000 0.00000
4.32322 5.20711 6.50000 0.99988 0.01534 0.00359 0.00000 0.00000
4.32322 5.20711 7.50000 0.99994 -0.01068 -0.00358 0.00000 0.00000
5.03033 5.91421 1.50000 0.99999 0.00416 0.00138 0.00000 0.00000
5.03033 5.91421 3.50000 0.99995 0.00819 0.00592 0.00000 0.00000
5.03033 5.91421 4.50000 1.00000 0.00070 -0.00217 0.00000 0.00000
5.03033 5.91421 5.50000 1.00000 -0.00182 -0.00070 0.00000 0.00000
5.03033 5.91421 6.50000 0.99997 -0.00484 -0.00561 0.00000 0.00000
5.73744 6.62132 1.50000 0.99953 0.02973 0.00741 0.00000 0.00000
5.73744 6.62132 2.50000 0.99983 0.01828 0.00297 0.00000 0.00000
5.73744 6.62132 3.50000 0.99993 0.01160 0.00119 0.00000 0.00000
5.73744 6.62132 4.50000 0.99999 0.00526 0.00004 0.00000 0.00000
5.73744 6.62132 5.50000 1.00000 0.00255 -0.00178 0.00000 0.00000
5.73744 6.62132 6.50000 0.99999 0.00388 -0.00136 0.00000 0.00000
5.73744 6.62132 7.50000 0.99980 0.01976 0.00324 0.00000 0.00000
6.44454 7.32843 2.50000 0.99922 0.02033 -0.03394 0.00000 0.00000
6.44454 7.32843 3.50000 0.99979 0.02024 -0.00219 0.00000 0.00000
6.44454 7.32843 4.50000 0.99992 0.01264 0.00052 0.00000 0.00000
6.44454 7.32843 5.50000 0.99980 0.01565 0.01279 0.00000 0.00000
6.44454 7.32843 6.50000 0.99909 0.03184 0.02835 0.00000 0.00000
2.55546 1.67157 3.50000 0.99982 0.01548 0.01064 0.00000 0.00000
2.55546 1.67157 5.50000 0.99982 0.01399 0.01301 0.00000 0.00000
2.55546 1.67157 6.50000 0.99980 0.01446 -0.01384 0.00000 0.00000
3.26256 2.37868 1.50000 0.99986 0.01321 0.01026 0.00000 0.00000
3.26256 2.37868 2.50000 0.99996 0.00809 0.00369 0.00000 0.00000
3.26256 2.37868 3.50000 0.99999 0.00500 0.00102 0.00000 0.00000
3.26256 2.37868 5.50000 0.99996 0.00669 0.00635 0.00000 0.00000
3.26256 2.37868 6.50000 0.99995 0.00989 0.00219 0.00000 0.00000
3.26256 2.37868 7.50000 0.99977 0.01958 0.00909 0.00000 0.00000
3.96967 3.08579 1.50000 0.99994 0.01065 -0.00021 0.00000 0.00000
3.96967 3.08579 2.50000 0.99998 0.00462 -0.00405 0.00000 0.00000
3.96967 3.08579 3.50000 0.99997 0.00678 -0.00254 0.00000 0.00000
3.96967 3.08579 4.50000 0.99998 -0.00185 0.00528 0.00000 0.00000
3.96967 3.08579 5.50000 0.99999 0.00011 0.00321 0.00000 0.00000
3.96967 3.08579 7.50000 0.99997 0.00465 0.00599 0.00000 0.00000
4.67678 3.79289 1.50000 0.99996 -0.00134 -0.00880 0.00000 0.00000
4.67678 3.79289 2.50000 0.99966 -0.01154 -0.02354 0.00000 0.00000
4.67678 3.79289 3.50000 0.99978 -0.00436 -0.02054 0.00000 0.00000
4.67678 3.79289 5.50000 0.99999 -0.00231 -0.00406 0.00000 0.00000
4.67678 3.79289 6.50000 0.99997 -0.00620 -0.00450 0.00000 0.00000
4.67678 3.79289 7.50000 0.99907 0.00951 0.04201 0.00000 0.00000
5.03033 4.50000 1.50000 0.75589 0.61998 0.21038 0.00000 0.00000
5.03033 4.50000 2.50000 0.52254 0.43495 0.73333 0.00000 0.00000
5.03033 4.50000 3.50000 0.53822 0.47843 0.69385 0.00000 0.00000
5.03033 4.50000 4.50000 0.94022 -0.26881 -0.20909 0.00000 0.00000
5.03033 4.50000 5.50000 0.90566 0.38260 0.18275 0.00000 0.00000
5.03033 4.50000 6.50000 0.54470 -0.60074 -0.58516 0.00000 0.00000
5.03033 4.50000 7.50000 0.53070 -0.35334 -0.77039 0.00000 0.00000
5.73744 5.20711 1.50000 0.99997 0.00308 -0.00710 0.00000 0.00000
5.73744 5.20711 2.50000 0.99994 0.00999 -0.00535 0.00000 0.00000
5.73744 5.20711 4.50000 0.99998 0.00018 -0.00583 0.00000 0.00000
5.73744 5.20711 5.50000 0.99996 0.00530 -0.00651 0.00000 0.00000
5.73744 5.20711 6.50000 0.99991 -0.00282 -0.01308 0.00000 0.00000
5.73744 5.20711 7.50000 0.99990 -0.00366 -0.01394 0.00000 0.00000
6.44454 5.91421 1.50000 0.99860 0.03755 -0.03734 0.00000 0.00000
6.44454 5.91421 2.50000 0.99972 0.02196 0.00840 0.00000 0.00000
6.44454 5.91421 3.50000 0.99993 0.01194 0.00009 0.00000 0.00000
6.44454 5.91421 4.50000 0.99996 0.00877 -0.00094 0.00000 0.00000
6.44454 5.91421 6.50000 0.99997 0.00682 -0.00315 0.00000 0.00000
6.44454 5.91421 7.50000 0.99999 0.00341 -0.00007 0.00000 0.00000
7.15165 6.62132 2.50000 0.99953 0.01953 0.02364 0.00000 0.00000
7.15165 6.62132 3.50000 0.99974 0.02295 0.00048 0.00000 0.00000
7.15165 6.62132 4.50000 0.99974 0.02036 0.01039 0.00000 0.00000
7.15165 6.62132 5.50000 0.99978 0.01817 0.01094 0.00000 0.00000
7.15165 6.62132 6.50000 0.99952 0.01650 -0.02606 0.00000 0.00000
3.26256 0.96447 3.50000 0.99975 0.00920 0.02014 0.00000 0.00000
3.26256 0.96447 4.50000 0.99988 0.01545 0.00003 0.00000 0.00000
3.26256 0.96447 5.50000 0.99996 0.00477 -0.00714 0.00000 0.00000
3.96967 1.67157 2.50000 0.99998 0.00592 -0.00138 0.00000 0.00000
3.96967 1.67157 3.50000 0.99999 -0.00081 0.00483 0.00000 0.00000
3.96967 1.67157 5.50000 0.99999 -0.00217 0.00467 0.00000 0.00000
3.96967 1.67157 6.50000 0.99989 0.00992 0.01128 0.00000 0.00000
4.67678 2.37868 1.50000 0.99995 -0.00306 -0.00959 0.00000 0.00000
4.67678 2.37868 2.50000 0.99999 -0.00213 -0.00357 0.00000 0.00000
4.67678 2.37868 3.50000 1.00000 -0.00155 -0.00039 0.00000 0.00000
4.67678 2.37868 4.50000 1.00000 -0.00049 -0.00303 0.00000 0.00000
4.67678 2.37868 5.50000 0.99998 -0.00004 0.00567 0.00000 0.00000
4.67678 2.37868 6.50000 0.99996 -0.00836 0.00119 0.00000 0.00000
4.67678 2.37868 7.50000 0.99994 -0.00212 0.01053 0.00000 0.00000
5.38388 3.08579 1.50000 0.99998 0.00582 0.00199 0.00000 0.00000
5.38388 3.08579 3.50000 0.99998 0.00699 -0.00063 0.00000 0.00000
5.38388 3.08579 5.50000 0.99997 -0.00040 -0.00718 0.00000 0.00000
5.38388 3.08579 6.50000 0.99999 -0.00367 -0.00186 0.00000 0.00000
5.38388 3.08579 7.50000 0.99998 -0.00538 0.00239 0.00000 0.00000
6.09099 3.79289 1.50000 0.99996 -0.00826 -0.00423 0.00000 0.00000
6.09099 3.79289 3.50000 0.99955 -0.00054 -0.03013 0.00000 0.00000
6.09099 3.79289 4.50000 0.99999 -0.00139 -0.00505 0.00000 0.00000
6.09099 3.79289 6.50000 0.99993 -0.00585 0.01012 0.00000 0.00000
6.09099 3.79289 7.50000 0.99989 -0.01500 0.00098 0.00000 0.00000
6.44454 4.50000 1.50000 0.51438 -0.03471 0.85686 0.00000 0.00000
6.44454 4.50000 3.50000 0.31308 0.33960 0.88693 0.00000 0.00000
6.44454 4.50000 4.50000 0.95895 -0.25108 0.13182 0.00000 0.00000
6.44454 4.50000 5.50000 0.89470 0.20965 0.39440 0.00000 0.00000
6.44454 4.50000 6.50000 0.39416 -0.51153 -0.76353 0.00000 0.00000
6.44454 4.50000 7.50000 0.66054 -0.17448 -0.73024 0.00000 0.00000
7.15165 5.20711 2.50000 0.99947 0.03167 -0.00698 0.00000 0.00000
7.15165 5.20711 3.50000 0.99953 0.02993 -0.00732 0.00000 0.00000
7.15165 5.20711 4.50000 0.99985 0.01698 -0.00292 0.00000 0.00000
7.15165 5.20711 6.50000 0.99998 -0.00507 0.00344 0.00000 0.00000
7.85876 5.91421 3.50000 0.99954 0.03025 -0.00290 0.00000 0.00000
7.85876 5.91421 4.50000 0.99978 0.01943 -0.00779 0.00000 0.00000
7.85876 5.91421 5.50000 0.99997 0.00743 -0.00098 0.00000 0.00000
4.67678 0.96447 3.50000 0.99992 -0.00999 0.00779 0.00000 0.00000
4.67678 0.96447 5.50000 0.99969 -0.02238 -0.01055 0.00000 0.00000
5.38388 1.67157 2.50000 0.99999 0.00304 -0.00374 0.00000 0.00000
5.38388 1.67157 4.50000 0.99996 -0.00675 0.00613 0.00000 0.00000
5.38388 1.67157 5.50000 0.99992 -0.01188 -0.00534 0.00000 0.00000
5.38388 1.67157 6.50000 0.99960 -0.02808 -0.00444 0.00000 0.00000
6.09099 2.37868 2.50000 0.99996 -0.00902 0.00130 0.00000 0.00000
6.09099 2.37868 3.50000 0.99996 -0.00847 -0.00211 0.00000 0.00000
6.09099 2.37868 5.50000 0.99990 -0.01393 -0.00164 0.00000 0.00000
6.09099 2.37868 6.50000 0.99975 -0.01966 -0.01057 0.00000 0.00000
6.79810 3.08579 2.50000 1.00000 -0.00124 0.00096 0.00000 0.00000
6.79810 3.08579 3.50000 0.99999 -0.00064 0.00363 0.00000 0.00000
6.79810 3.08579 4.50000 0.99999 -0.00432 -0.00066 0.00000 0.00000
6.79810 3.08579 6.50000 0.99984 -0.01655 -0.00624 0.00000 0.00000
7.50520 3.79289 2.50000 0.99990 0.00361 -0.01360 0.00000 0.00000
7.50520 3.79289 3.50000 0.99992 0.00326 -0.01205 0.00000 0.00000
7.50520 3.79289 4.50000 0.99994 -0.01022 -0.00276 0.00000 0.00000
7.50520 3.79289 5.50000 0.99979 -0.01874 -0.00822 0.00000 0.00000
7.85876 4.50000 2.50000 0.85847 0.18852 0.47696 0.00000 0.00000
7.85876 4.50000 3.50000 0.05313 0.12780 0.99038 0.00000 0.00000
7.85876 4.50000 4.50000 0.97992 -0.19940 -0.00117 0.00000 0.00000
7.85876 4.50000 5.50000 0.93681 0.09152 0.33765 0.00000 0.00000
7.85876 4.50000 6.50000 0.65423 -0.39263 -0.64639 0.00000 0.00000
6.09099 0.96447 4.50000 0.99978 -0.01354 0.01573 0.00000 0.00000
6.79810 1.67157 3.50000 0.99983 -0.01633 0.00873 0.00000 0.00000
7.50520 2.37868 4.50000 0.99969 -0.02368 0.00827 0.00000 0.00000
7.50520 2.37868 5.50000 0.99968 -0.02543 0.00037 0.00000 0.00000
8.21231 3.08579 4.50000 0.99988 -0.01505 -0.00227 0.00000 0.00000
1.14124 5.91421 3.00000 0.99936 0.00057 -0.03577 0.00000 0.00000
1.14124 5.91421 4.00000 0.99986 -0.01667 0.00275 0.00000 0.00000
1.84835 6.62132 3.00000 0.99979 -0.01785 -0.00994 0.00000 0.00000
1.84835 6.62132 5.00000 0.99985 -0.01706 0.00166 0.00000 0.00000
1.84835 6.62132 6.00000 0.99957 -0.02727 -0.01093 0.00000 0.00000
2.55546 7.32843 3.00000 0.99969 -0.02108 -0.01294 0.00000 0.00000
2.55546 7.32843 4.00000 0.99992 -0.01240 0.00307 0.00000 0.00000
2.55546 7.32843 5.00000 0.99992 -0.01208 0.00262 0.00000 0.00000
2.55546 7.32843 6.00000 0.99978 -0.01797 -0.01115 0.00000 0.00000
3.26256 8.03553 4.00000 0.99959 -0.02826 -0.00535 0.00000 0.00000
3.26256 8.03553 5.00000 0.99989 -0.01417 0.00406 0.00000 0.00000
0.78769 3.79289 4.00000 0.99942 0.03313 0.00759 0.00000 0.00000
0.78769 3.79289 5.00000 0.99997 0.00468 0.00572 0.00000 0.00000
1.14124 4.50000 3.00000 0.94405 -0.32981 -0.00172 0.00000 0.00000
1.14124 4.50000 4.00000 0.65002 -0.73817 -0.18047 0.00000 0.00000
1.14124 4.50000 5.00000 0.96005 0.21121 -0.18354 0.00000 0.00000
1.84835 5.20711 2.00000 0.99972 -0.01412 -0.01897 0.00000 0.00000
1.84835 5.20711 5.00000 0.99991 -0.00942 0.00930 0.00000 0.00000
1.84835 5.20711 6.00000 0.99977 -0.01683 -0.01348 0.00000 0.00000
1.84835 5.20711 7.00000 0.99868 -0.03836 -0.03417 0.00000 0.00000
2.55546 5.91421 2.00000 0.99986 -0.01361 0.01002 0.00000 0.00000
2.55546 5.91421 3.00000 1.00000 -0.00083 0.00021 0.00000 0.00000
2.55546 5.91421 5.00000 0.99998 -0.00639 0.00270 0.00000 0.00000
2.55546 5.91421 6.00000 0.99992 -0.01243 -0.00254 0.00000 0.00000
2.55546 5.91421 7.00000 0.99960 -0.02629 0.01061 0.00000 0.00000
3.26256 6.62132 2.00000 0.99999 -0.00328 -0.00047 0.00000 0.00000
3.26256 6.62132 3.00000 0.99998 -0.00620 0.00136 0.00000 0.00000
3.26256 6.62132 4.00000 0.99997 -0.00569 0.00523 0.00000 0.00000
3.26256 6.62132 5.00000 0.99999 -0.00395 -0.00136 0.00000 0.00000
3.96967 7.32843 2.00000 0.99959 0.02843 0.00433 0.00000 0.00000
3.96967 7.32843 3.00000 1.00000 0.00052 0.00012 0.00000 0.00000
3.96967 7.32843 4.00000 0.99999 -0.00312 0.00135 0.00000 0.00000
3.96967 7.32843 7.00000 0.99984 -0.00345 -0.01729 0.00000 0.00000
4.67678 8.03553 3.00000 0.99941 0.03162 -0.01363 0.00000 0.00000
4.67678 8.03553 4.00000 0.99997 0.00785 0.00222 0.00000 0.00000
4.67678 8.03553 5.00000 0.99994 0.00544 0.00975 0.00000 0.00000
4.67678 8.03553 6.00000 0.99991 -0.00384 0.01296 0.00000 0.00000
1.49480 3.08579 3.00000 0.99981 0.01921 0.00328 0.00000 0.00000
1.49480 3.08579 5.00000 0.99993 0.00437 0.01077 0.00000 0.00000
1.49480 3.08579 6.00000 0.99982 0.01043 0.01569 0.00000 0.00000
2.20190 3.79289 2.00000 0.99986 0.00480 -0.01630 0.00000 0.00000
2.20190 3.79289 3.00000 0.99981 0.01883 0.00407 0.00000 0.00000
2.20190 3.79289 4.00000 0.99962 0.02666 -0.00696 0.00000 0.00000
2.20190 3.79289 6.00000 0.99970 -0.00612 0.02351 0.00000 0.00000
2.20190 3.79289 7.00000 0.99991 0.00860 0.01018 0.00000 0.00000
2.55546 4.50000 2.00000 0.79265 -0.10824 -0.60000 0.00000 0.00000
2.55546 4.50000 3.00000 0.64415 -0.68581 -0.33874 0.00000 0.00000
2.55546 4.50000 4.00000 0.72092 -0.66652 -0.18980 0.00000 0.00000
2.55546 4.50000 5.00000 0.94355 0.20436 -0.26068 0.00000 0.00000
2.55546 4.50000 6.00000 0.92341 0.11739 -0.36541 0.00000 0.00000
3.26256 5.20711 2.00000 0.99980 0.00723 0.01876 0.00000 0.00000
3.26256 5.20711 4.00000 0.99998 0.00684 0.00105 0.00000 0.00000
3.26256 5.20711 5.00000 0.99998 -0.00078 0.00611 0.00000 0.00000
3.26256 5.20711 6.00000 0.99982 -0.00974 -0.01644 0.00000 0.00000
3.26256 5.20711 7.00000 0.99902 -0.02974 -0.03273 0.00000 0.00000
3.26256 5.20711 8.00000 0.99571 -0.05536 -0.07413 0.00000 0.00000
3.96967 5.91421 1.00000 0.99984 0.00578 0.01690 0.00000 0.00000
3.96967 5.91421 3.00000 0.99999 0.00162 0.00451 0.00000 0.00000
3.96967 5.91421 4.00000 0.99998 0.00143 0.00674 0.00000 0.00000
3.96967 5.91421 5.00000 0.99998 -0.00117 0.00602 0.00000 0.00000
3.96967 5.91421 6.00000 0.99998 -0.00517 -0.00260 0.00000 0.00000
3.96967 5.91421 7.00000 0.99999 -0.00409 -0.00337 0.00000 0.00000
3.96967 5.91421 8.00000 0.99958 -0.02570 -0.01320 0.00000 0.00000
4.67678 6.62132 2.00000 0.99985 0.01572 0.00704 0.00000 0.00000
4.67678 6.62132 3.00000 0.99998 0.00622 0.00106 0.00000 0.00000
4.67678 6.62132 5.00000 0.99998 -0.00467 0.00407 0.00000 0.00000
4.67678 6.62132 6.00000 1.00000 -0.00016 -0.00283 0.00000 0.00000
4.67678 6.62132 7.00000 0.99993 0.00142 -0.01148 0.00000 0.00000
5.38388 7.32843 2.00000 0.99893 0.04297 0.01738 0.00000 0.00000
5.38388 7.32843 3.00000 0.99979 0.02022 0.00154 0.00000 0.00000
5.38388 7.32843 4.00000 0.99995 0.00912 0.00397 0.00000 0.00000
5.38388 7.32843 7.00000 0.99998 0.00470 0.00461 0.00000 0.00000
6.09099 8.03553 4.00000 0.99713 0.05584 -0.05108 0.00000 0.00000
6.09099 8.03553 5.00000 0.99947 0.03236 0.00439 0.00000 0.00000
2.20190 2.37868 3.00000 0.99982 0.01694 -0.00801 0.00000 0.00000
2.20190 2.37868 4.00000 0.99986 0.01647 0.00120 0.00000 0.00000
2.20190 2.37868 6.00000 0.99961 0.01945 0.02013 0.00000 0.00000
2.90901 3.08579 2.00000 0.99998 0.00555 0.00187 0.00000 0.00000
2.90901 3.08579 3.00000 0.99999 0.00366 0.00111 0.00000 0.00000
2.90901 3.08579 4.00000 0.99998 0.00549 -0.00126 0.00000 0.00000
2.90901 3.08579 6.00000 0.99993 0.00553 0.01060 0.00000 0.00000
2.90901 3.08579 7.00000 0.99991 0.00580 0.01250 0.00000 0.00000
3.61612 3.79289 1.00000 0.99976 0.00904 0.02008 0.00000 0.00000
3.61612 3.79289 2.00000 0.99991 0.00933 -0.01014 0.00000 0.00000
3.61612 3.79289 4.00000 0.99992 0.01076 0.00644 0.00000 0.00000
3.61612 3.79289 5.00000 0.99998 -0.00560 0.00157 0.00000 0.00000
3.61612 3.79289 6.00000 1.00000 0.00183 0.00229 0.00000 0.00000
3.61612 3.79289 7.00000 0.99996 -0.00081 -0.00870 0.00000 0.00000
3.61612 3.79289 8.00000 0.99982 -0.00366 -0.01876 0.00000 0.00000
3.96967 4.50000 2.00000 0.83129 -0.42958 -0.35273 0.00000 0.00000
3.96967 4.50000 4.00000 0.75331 -0.40926 -0.51481 0.00000 0.00000
3.96967 4.50000 5.00000 0.99666 -0.06576 -0.04851 0.00000 0.00000
3.96967 4.50000 6.00000 0.94460 0.20359 0.25745 0.00000 0.00000
3.96967 4.50000 7.00000 0.46453 0.41421 0.78271 0.00000 0.00000
3.96967 4.50000 8.00000 0.36147 0.11807 0.92488 0.00000 0.00000
4.67678 5.20711 2.00000 0.99977 0.02010 0.00802 0.00000 0.00000
4.67678 5.20711 3.00000 0.99954 0.02795 0.01173 0.00000 0.00000
4.67678 5.20711 4.00000 0.99990 -0.00256 0.01396 0.00000 0.00000
4.67678 5.20711 5.00000 1.00000 0.00157 0.00133 0.00000 0.00000
4.67678 5.20711 6.00000 0.99996 0.00047 -0.00933 0.00000 0.00000
4.67678 5.20711 7.00000 0.99914 -0.02204 -0.03502 0.00000 0.00000
5.38388 5.91421 1.00000 0.99981 -0.00344 0.01930 0.00000 0.00000
5.38388 5.91421 2.00000 0.99989 0.01346 0.00656 0.00000 0.00000
5.38388 5.91421 4.00000 0.99997 0.00587 0.00431 0.00000 0.00000
5.38388 5.91421 6.00000 0.99998 0.00165 -0.00652 0.00000 0.00000
5.38388 5.91421 7.00000 0.99993 0.00852 -0.00791 0.00000 0.00000
5.38388 5.91421 8.00000 0.99902 0.02490 -0.03669 0.00000 0.00000
6.09099 6.62132 2.00000 0.99957 0.02752 -0.01032 0.00000 0.00000
6.09099 6.62132 3.00000 0.99987 0.01569 0.00344 0.00000 0.00000
6.09099 6.62132 4.00000 0.99990 0.01395 -0.00254 0.00000 0.00000
6.09099 6.62132 5.00000 0.99995 0.00878 -0.00409 0.00000 0.00000
6.09099 6.62132 6.00000 0.99997 0.00810 -0.00124 0.00000 0.00000
6.79810 7.32843 3.00000 0.99946 0.02866 -0.01611 0.00000 0.00000
6.79810 7.32843 4.00000 0.99964 0.02431 0.01130 0.00000 0.00000
6.79810 7.32843 5.00000 0.99942 0.01807 0.02885 0.00000 0.00000
6.79810 7.32843 6.00000 0.99850 0.02661 0.04784 0.00000 0.00000
2.90901 1.67157 3.00000 0.99986 0.01638 0.00454 0.00000 0.00000
2.90901 1.67157 4.00000 0.99988 0.01265 0.00898 0.00000 0.00000
2.90901 1.67157 6.00000 0.99986 0.01582 0.00629 0.00000 0.00000
3.61612 2.37868 2.00000 0.99993 0.01134 -0.00358 0.00000 0.00000
3.61612 2.37868 3.00000 0.99999 0.00058 0.00459 0.00000 0.00000
3.61612 2.37868 4.00000 0.99998 0.00528 0.00417 0.00000 0.00000
3.61612 2.37868 5.00000 0.99997 0.00723 -0.00073 0.00000 0.00000
3.61612 2.37868 6.00000 0.99996 0.00082 0.00862 0.00000 0.00000
3.61612 2.37868 7.00000 0.99993 0.01201 0.00156 0.00000 0.00000
4.32322 3.08579 2.00000 0.99998 0.00240 -0.00593 0.00000 0.00000
4.32322 3.08579 3.00000 0.99998 0.00690 -0.00099 0.00000 0.00000
4.32322 3.08579 4.00000 0.99998 0.00328 -0.00513 0.00000 0.00000
4.32322 3.08579 5.00000 0.99999 0.00214 -0.00497 0.00000 0.00000
4.32322 3.08579 6.00000 0.99999 -0.00113 0.00487 0.00000 0.00000
4.32322 3.08579 7.00000 1.00000 0.00168 0.00220 0.00000 0.00000
4.32322 3.08579 8.00000 0.99998 -0.00651 0.00205 0.00000 0.00000
5.03033 3.79289 1.00000 0.99987 -0.01610 0.00085 0.00000 0.00000
5.03033 3.79289 2.00000 0.99989 -0.00721 -0.01277 0.00000 0.00000
5.03033 3.79289 3.00000 0.99990 0.01060 0.00907 0.00000 0.00000
5.03033 3.79289 4.00000 0.99995 0.00826 0.00470 0.00000 0.00000
5.03033 3.79289 5.00000 0.99994 0.00469 -0.01030 0.00000 0.00000
5.03033 3.79289 7.00000 0.99973 -0.01103 -0.02044 0.00000 0.00000
5.03033 3.79289 8.00000 0.99995 0.00686 -0.00758 0.00000 0.00000
5.38388 4.50000 2.00000 0.83449 -0.51824 -0.18723 0.00000 0.00000
5.38388 4.50000 3.00000 0.43573 -0.16562 -0.88471 0.00000 0.00000
5.38388 4.50000 4.00000 0.66312 -0.23452 -0.71083 0.00000 0.00000
5.38388 4.50000 5.00000 0.97878 -0.15201 0.13744 0.00000 0.00000
5.38388 4.50000 6.00000 0.91296 0.34654 0.21545 0.00000 0.00000
5.38388 4.50000 7.00000 0.55753 0.28809 0.77856 0.00000 0.00000
5.38388 4.50000 8.00000 0.13483 0.05335 0.98943 0.00000 0.00000
6.09099 5.20711 1.00000 0.99942 0.00043 -0.03414 0.00000 0.00000
6.09099 5.20711 2.00000 0.99943 0.03383 -0.00139 0.00000 0.00000
6.09099 5.20711 4.00000 0.99967 0.02114 0.01459 0.00000 0.00000
6.09099 5.20711 5.00000 0.99994 0.01001 -0.00356 0.00000 0.00000
6.09099 5.20711 6.00000 0.99978 -0.01728 -0.01199 0.00000 0.00000
6.09099 5.20711 7.00000 0.99890 -0.01839 -0.04310 0.00000 0.00000
6.09099 5.20711 8.00000 0.99738 -0.02070 -0.06936 0.00000 0.00000
6.79810 5.91421 2.00000 0.99797 0.03182 0.05515 0.00000 0.00000
6.79810 5.91421 3.00000 0.99975 0.01898 0.01217 0.00000 0.00000
6.79810 5.91421 4.00000 0.99984 0.01766 -0.00011 0.00000 0.00000
6.79810 5.91421 5.00000 0.99994 0.01071 0.00185 0.00000 0.00000
6.79810 5.91421 6.00000 0.99996 0.00427 -0.00723 0.00000 0.00000
6.79810 5.91421 7.00000 0.99997 0.00440 -0.00630 0.00000 0.00000
7.50520 6.62132 3.00000 0.99963 0.02686 0.00341 0.00000 0.00000
7.50520 6.62132 5.00000 0.99954 0.02327 0.01932 0.00000 0.00000
7.50520 6.62132 6.00000 0.99948 0.02533 -0.01976 0.00000 0.00000
3.61612 0.96447 3.00000 0.99962 0.00043 0.02753 0.00000 0.00000
3.61612 0.96447 4.00000 0.99994 -0.00755 0.00819 0.00000 0.00000
3.61612 0.96447 5.00000 1.00000 0.00244 0.00179 0.00000 0.00000
3.61612 0.96447 6.00000 0.99964 -0.01215 0.02385 0.00000 0.00000
4.32322 1.67157 2.00000 0.99995 0.00885 -0.00484 0.00000 0.00000
4.32322 1.67157 3.00000 0.99999 -0.00133 -0.00454 0.00000 0.00000
4.32322 1.67157 4.00000 0.99999 -0.00291 0.00137 0.00000 0.00000
4.32322 1.67157 5.00000 0.99998 0.00138 0.00644 0.00000 0.00000
4.32322 1.67157 6.00000 0.99998 -0.00626 0.00063 0.00000 0.00000
4.32322 1.67157 7.00000 0.99964 -0.01635 0.02131 0.00000 0.00000
5.03033 2.37868 2.00000 0.99998 -0.00276 -0.00591 0.00000 0.00000
5.03033 2.37868 3.00000 0.99995 0.00697 -0.00682 0.00000 0.00000
5.03033 2.37868 4.00000 0.99998 -0.00271 0.00533 0.00000 0.00000
5.03033 2.37868 6.00000 0.99999 -0.00494 -0.00019 0.00000 0.00000
5.03033 2.37868 7.00000 0.99994 -0.01055 -0.00068 0.00000 0.00000
5.73744 3.08579 1.00000 0.99998 0.00660 0.00241 0.00000 0.00000
5.73744 3.08579 2.00000 1.00000 -0.00234 0.00194 0.00000 0.00000
5.73744 3.08579 3.00000 1.00000 0.00004 0.00169 0.00000 0.00000
5.73744 3.08579 4.00000 0.99998 -0.00540 -0.00383 0.00000 0.00000
5.73744 3.08579 5.00000 0.99995 0.00022 -0.01044 0.00000 0.00000
5.73744 3.08579 6.00000 0.99991 -0.01151 -0.00750 0.00000 0.00000
5.73744 3.08579 7.00000 0.99990 -0.01188 -0.00748 0.00000 0.00000
5.73744 3.08579 8.00000 0.99995 -0.00623 0.00772 0.00000 0.00000
6.44454 3.79289 3.00000 0.99979 0.01729 0.01125 0.00000 0.00000
6.44454 3.79289 7.00000 0.99839 -0.02711 -0.04977 0.00000 0.00000
6.79810 4.50000 2.00000 0.83748 -0.49479 -0.23197 0.00000 0.00000
6.79810 4.50000 3.00000 0.54728 -0.01471 -0.83682 0.00000 0.00000
6.79810 4.50000 4.00000 0.52326 0.02083 -0.85192 0.00000 0.00000
6.79810 4.50000 5.00000 0.94681 0.06931 0.31425 0.00000 0.00000
6.79810 4.50000 6.00000 0.97414 0.18474 0.13006 0.00000 0.00000
6.79810 4.50000 7.00000 0.58249 0.12281 0.80351 0.00000 0.00000
7.50520 5.20711 3.00000 0.99720 0.05963 0.04504 0.00000 0.00000
7.50520 5.20711 5.00000 0.99988 0.01382 0.00726 0.00000 0.00000
7.50520 5.20711 6.00000 0.99961 0.00801 -0.02690 0.00000 0.00000
7.50520 5.20711 7.00000 0.99968 -0.02398 -0.00811 0.00000 0.00000
5.03033 0.96447 4.00000 0.99989 -0.00647 0.01315 0.00000 0.00000
5.03033 0.96447 5.00000 0.99995 -0.00803 0.00551 0.00000 0.00000
5.03033 0.96447 6.00000 0.99888 -0.04064 -0.02406 0.00000 0.00000
5.73744 1.67157 2.00000 0.99952 0.00519 -0.03047 0.00000 0.00000
5.73744 1.67157 3.00000 0.99991 -0.01283 0.00428 0.00000 0.00000
5.73744 1.67157 4.00000 0.99990 -0.00870 0.01119 0.00000 0.00000
5.73744 1.67157 5.00000 0.99986 -0.01632 0.00416 0.00000 0.00000
5.73744 1.67157 6.00000 0.99982 -0.01893 -0.00147 0.00000 0.00000
6.44454 2.37868 2.00000 0.99920 -0.03958 0.00537 0.00000 0.00000
6.44454 2.37868 3.00000 0.99994 -0.01049 0.00094 0.00000 0.00000
6.44454 2.37868 4.00000 0.99998 -0.00624 -0.00192 0.00000 0.00000
6.44454 2.37868 5.00000 0.99996 -0.00876 -0.00192 0.00000 0.00000
6.44454 2.37868 7.00000 0.99902 -0.02277 -0.03797 0.00000 0.00000
7.15165 3.08579 3.00000 0.99999 -0.00313 0.00258 0.00000 0.00000
7.15165 3.08579 4.00000 1.00000 -0.00187 0.00065 0.00000 0.00000
7.15165 3.08579 5.00000 0.99980 -0.01613 -0.01147 0.00000 0.00000
7.15165 3.08579 6.00000 0.99980 -0.01742 -0.00952 0.00000 0.00000
7.15165 3.08579 7.00000 0.99978 -0.02060 -0.00279 0.00000 0.00000
7.85876 3.79289 4.00000 0.99983 0.00384 0.01779 0.00000 0.00000
7.85876 3.79289 5.00000 0.99989 -0.01454 0.00122 0.00000 0.00000
7.85876 3.79289 6.00000 0.99985 -0.01066 0.01399 0.00000 0.00000
8.21231 4.50000 4.00000 0.91668 -0.13832 -0.37491 0.00000 0.00000
8.21231 4.50000 5.00000 0.97703 0.02920 0.21111 0.00000 0.00000
7.15165 1.67157 4.00000 0.99995 -0.00835 -0.00491 0.00000 0.00000
7.15165 1.67157 5.00000 0.99983 -0.01743 0.00599 0.00000 0.00000
0.96447 5.73744 3.25000 0.99946 -0.00037 -0.03296 0.00000 0.00000
0.96447 5.73744 4.25000 0.99965 -0.01971 -0.01786 0.00000 0.00000
1.67157 6.44454 4.25000 0.99968 -0.01514 -0.02048 0.00000 0.00000
1.67157 6.44454 5.25000 0.99934 -0.01788 -0.03167 0.00000 0.00000
1.67157 6.44454 6.25000 0.99907 -0.03739 -0.02161 0.00000 0.00000
2.37868 7.15165 3.25000 0.99910 -0.02194 -0.03626 0.00000 0.00000
2.37868 7.15165 4.25000 0.99974 -0.01345 -0.01820 0.00000 0.00000
2.37868 7.15165 5.25000 0.99952 -0.01508 -0.02690 0.00000 0.00000
2.37868 7.15165 6.25000 0.99921 -0.02429 -0.03136 0.00000 0.00000
3.08579 7.85876 3.25000 0.99957 -0.01557 -0.02468 0.00000 0.00000
3.08579 7.85876 4.25000 0.99939 -0.02146 -0.02759 0.00000 0.00000
3.08579 7.85876 5.25000 0.99964 -0.00804 -0.02561 0.00000 0.00000
0.61091 3.61612 4.25000 0.99993 0.01175 0.00142 0.00000 0.00000
1.31802 4.32322 4.25000 0.40625 -0.37290 -0.83421 0.00000 1.00000
1.31802 4.32322 6.25000 0.77564 0.43058 -0.46151 0.00000 1.00000
1.67157 5.03033 2.25000 0.99914 -0.01698 -0.03784 0.00000 0.00000
1.67157 5.03033 3.25000 0.99996 0.00079 0.00869 0.00000 0.00000
1.67157 5.03033 4.25000 0.99956 -0.01981 -0.02225 0.00000 0.00000
1.67157 5.03033 5.25000 0.99958 0.01953 -0.02133 0.00000 0.00000
1.67157 5.03033 7.25000 0.97538 -0.01767 -0.21980 0.00000 0.00000
2.37868 5.73744 3.25000 0.99968 -0.00348 -0.02522 0.00000 0.00000
2.37868 5.73744 4.25000 0.99980 -0.00615 -0.01888 0.00000 0.00000
2.37868 5.73744 5.25000 0.99981 -0.00975 -0.01676 0.00000 0.00000
2.37868 5.73744 6.25000 0.99958 -0.01221 -0.02631 0.00000 0.00000
3.08579 6.44454 2.25000 0.99958 0.00056 -0.02903 0.00000 0.00000
3.08579 6.44454 4.25000 0.99968 -0.00814 -0.02413 0.00000 0.00000
3.08579 6.44454 6.25000 0.99963 -0.00976 -0.02529 0.00000 0.00000
3.08579 6.44454 7.25000 0.99966 -0.02296 -0.01269 0.00000 0.00000
3.79289 7.15165 2.25000 0.99952 -0.00778 -0.02987 0.00000 0.00000
3.79289 7.15165 3.25000 0.99963 0.00047 -0.02721 0.00000 0.00000
3.79289 7.15165 4.25000 0.99981 -0.00387 -0.01917 0.00000 0.00000
3.79289 7.15165 5.25000 0.99975 -0.00451 -0.02171 0.00000 0.00000
3.79289 7.15165 6.25000 0.99946 -0.00514 -0.03242 0.00000 0.00000
4.50000 7.85876 3.25000 0.99942 0.02742 -0.02044 0.00000 0.00000
4.50000 7.85876 4.25000 0.99983 0.00238 -0.01803 0.00000 0.00000
4.50000 7.85876 5.25000 0.99997 -0.00761 -0.00228 0.00000 0.00000
4.50000 7.85876 6.25000 0.99920 -0.00001 -0.03997 0.00000 0.00000
1.31802 2.90901 3.25000 0.99943 0.01830 -0.02854 0.00000 0.00000
1.31802 2.90901 4.25000 0.99977 0.01938 -0.00928 0.00000 0.00000
1.31802 2.90901 5.25000 0.99983 0.01252 -0.01327 0.00000 0.00000
2.02513 3.61612 2.25000 0.99873 0.00318 -0.05037 0.00000 0.00000
2.02513 3.61612 3.25000 0.99951 0.00791 -0.03031 0.00000 0.00000
2.02513 3.61612 4.25000 0.99973 0.00842 -0.02172 0.00000 0.00000
2.02513 3.61612 5.25000 0.99985 0.00124 -0.01737 0.00000 0.00000
2.02513 3.61612 6.25000 0.99982 0.00005 -0.01901 0.00000 0.00000
2.02513 3.61612 7.25000 0.99767 -0.06300 0.02609 0.00000 0.00000
2.73223 4.32322 1.25000 0.42172 0.79167 -0.44206 0.00000 1.00000
2.73223 4.32322 2.25000 0.98254 -0.18426 0.02573 0.00000 1.00000
2.73223 4.32322 3.25000 0.48208 0.57020 -0.66519 0.00000 1.00000
2.73223 4.32322 4.25000 0.44858 0.40917 -0.79458 0.00000 1.00000
2.73223 4.32322 5.25000 0.58011 -0.50010 -0.64295 0.00000 1.00000
2.73223 4.32322 6.25000 0.55238 0.15671 -0.81873 0.00000 1.00000
2.73223 4.32322 7.25000 0.43639 -0.46796 -0.76849 0.00000 1.00000
3.08579 5.03033 1.25000 0.99942 0.00833 -0.03310 0.00000 0.00000
3.08579 5.03033 2.25000 0.99963 -0.00284 -0.02717 0.00000 0.00000
3.08579 5.03033 3.25000 0.99983 -0.01675 -0.00830 0.00000 0.00000
3.08579 5.03033 4.25000 0.99904 -0.02771 -0.03395 0.00000 0.00000
3.08579 5.03033 5.25000 0.99948 0.01911 -0.02587 0.00000 0.00000
3.08579 5.03033 6.25000 0.99961 -0.00100 -0.02808 0.00000 0.00000
3.08579 5.03033 7.25000 0.99822 -0.04011 -0.04404 0.00000 0.00000
3.79289 5.73744 1.25000 0.99994 0.00359 -0.01037 0.00000 0.00000
3.79289 5.73744 2.25000 0.99991 0.00094 -0.01313 0.00000 0.00000
3.79289 5.73744 3.25000 0.99981 0.00318 -0.01947 0.00000 0.00000
3.79289 5.73744 5.25000 0.99962 -0.00132 -0.02769 0.00000 0.00000
3.79289 5.73744 6.25000 0.99959 -0.00662 -0.02788 0.00000 0.00000
3.79289 5.73744 7.25000 0.99955 -0.00912 -0.02859 0.00000 0.00000
4.50000 6.44454 1.25000 0.99975 -0.00237 -0.02236 0.00000 0.00000
4.50000 6.44454 2.25000 0.99988 0.00678 -0.01375 0.00000 0.00000
4.50000 6.44454 3.25000 0.99950 0.00585 -0.03111 0.00000 0.00000
4.50000 6.44454 5.25000 0.99959 -0.00299 -0.02854 0.00000 0.00000
4.50000 6.44454 7.25000 0.99949 -0.00878 -0.03055 0.00000 0.00000
5.20711 7.15165 2.25000 0.99902 0.03557 -0.02624 0.00000 0.00000
5.20711 7.15165 4.25000 0.99989 0.00341 -0.01454 0.00000 0.00000
5.20711 7.15165 6.25000 0.99975 -0.00589 -0.02173 0.00000 0.00000
5.20711 7.15165 7.25000 0.99903 0.01051 -0.04275 0.00000 0.00000
5.91421 7.85876 4.25000 0.99689 0.03243 -0.07187 0.00000 0.00000
5.91421 7.85876 5.25000 0.99925 0.02026 -0.03288 0.00000 0.00000
2.02513 2.20190 3.25000 0.99976 0.01190 -0.01814 0.00000 0.00000
2.02513 2.20190 4.25000 0.99961 0.01524 -0.02342 0.00000 0.00000
2.02513 2.20190 5.25000 0.99983 0.01413 -0.01199 0.00000 0.00000
2.02513 2.20190 6.25000 0.99993 0.00502 -0.01025 0.00000 0.00000
2.73223 2.90901 2.25000 0.99961 0.01183 -0.02513 0.00000 0.00000
2.73223 2.90901 3.25000 0.99970 0.00370 -0.02424 0.00000 0.00000
2.73223 2.90901 4.25000 0.99971 0.00329 -0.02372 0.00000 0.00000
2.73223 2.90901 6.25000 0.99990 0.00577 -0.01305 0.00000 0.00000
2.73223 2.90901 7.25000 0.99972 0.02061 -0.01142 0.00000 0.00000
3.43934 3.61612 1.25000 0.99946 0.02425 -0.02234 0.00000 0.00000
3.43934 3.61612 3.25000 0.99923 -0.00369 -0.03901 0.00000 0.00000
3.43934 3.61612 4.25000 0.99974 -0.00026 -0.02267 0.00000 0.00000
3.43934 3.61612 5.25000 0.99976 -0.00805 -0.02046 0.00000 0.00000
3.43934 3.61612 6.25000 0.99976 0.00135 -0.02180 0.00000 0.00000
3.43934 3.61612 8.25000 0.99968 0.01583 0.01978 0.00000 0.00000
4.14645 4.32322 2.25000 0.96626 -0.05555 0.25151 0.00000 1.00000
4.14645 4.32322 3.25000 0.66478 0.70028 -0.26016 0.00000 1.00000
4.14645 4.32322 4.25000 0.59807 0.22497 -0.76922 0.00000 1.00000
4.14645 4.32322 5.25000 0.84827 0.03018 -0.52871 0.00000 1.00000
4.14645 4.32322 6.25000 0.37824 0.48217 -0.79022 0.00000 1.00000
4.14645 4.32322 7.25000 0.22284 -0.75207 -0.62027 0.00000 1.00000
4.50000 5.03033 1.25000 0.99885 0.04571 -0.01477 0.00000 0.00000
4.50000 5.03033 2.25000 0.99881 0.00640 -0.04831 0.00000 0.00000
4.50000 5.03033 4.25000 0.99934 -0.00012 -0.03620 0.00000 0.00000
4.50000 5.03033 5.25000 0.99958 -0.01438 -0.02498 0.00000 0.00000
4.50000 5.03033 6.25000 0.99853 -0.02231 -0.04935 0.00000 0.00000
4.50000 5.03033 7.25000 0.99925 0.01650 -0.03511 0.00000 0.00000
4.50000 5.03033 8.25000 0.99628 -0.01245 -0.08528 0.00000 0.00000
5.20711 5.73744 1.25000 0.99976 0.00675 -0.02080 0.00000 0.00000
5.20711 5.73744 2.25000 0.99982 0.00841 -0.01679 0.00000 0.00000
5.20711 5.73744 3.25000 0.99972 0.00697 -0.02243 0.00000 0.00000
5.20711 5.73744 4.25000 0.99969 -0.00070 -0.02487 0.00000 0.00000
5.20711 5.73744 5.25000 0.99959 0.00231 -0.02841 0.00000 0.00000
5.20711 5.73744 6.25000 0.99945 0.00135 -0.03315 0.00000 0.00000
5.91421 6.44454 4.25000 0.99983 0.00797 -0.01652 0.00000 0.00000
5.91421 6.44454 5.25000 0.99961 0.00445 -0.02775 0.00000 0.00000
5.91421 6.44454 6.25000 0.99979 0.00231 -0.02059 0.00000 0.00000
5.91421 6.44454 7.25000 0.99922 0.00765 -0.03875 0.00000 0.00000
6.62132 7.15165 3.25000 0.99948 0.02106 -0.02460 0.00000 0.00000
6.62132 7.15165 4.25000 0.99970 0.01492 -0.01967 0.00000 0.00000
6.62132 7.15165 5.25000 0.99954 0.01777 -0.02449 0.00000 0.00000
6.62132 7.15165 6.25000 0.99883 0.01831 -0.04466 0.00000 0.00000
2.73223 1.49480 3.25000 0.99948 0.01952 -0.02557 0.00000 0.00000
2.73223 1.49480 5.25000 0.99973 0.02288 -0.00428 0.00000 0.00000
2.73223 1.49480 6.25000 0.99959 0.01843 -0.02185 0.00000 0.00000
3.43934 2.20190 2.25000 0.99964 0.00659 -0.02617 0.00000 0.00000
3.43934 2.20190 4.25000 0.99976 -0.00243 -0.02170 0.00000 0.00000
3.43934 2.20190 5.25000 0.99984 0.00298 -0.01764 0.00000 0.00000
3.43934 2.20190 6.25000 0.99987 0.00550 -0.01510 0.00000 0.00000
3.43934 2.20190 7.25000 0.99991 0.00786 -0.01079 0.00000 0.00000
4.14645 2.90901 1.25000 0.99933 0.01675 -0.03240 0.00000 0.00000
4.14645 2.90901 3.25000 0.99962 0.00107 -0.02737 0.00000 0.00000
4.14645 2.90901 4.25000 0.99968 -0.00095 -0.02517 0.00000 0.00000
4.14645 2.90901 5.25000 0.99980 0.00143 -0.02012 0.00000 0.00000
4.14645 2.90901 6.25000 0.99987 -0.00142 -0.01600 0.00000 0.00000
4.14645 2.90901 7.25000 0.99975 0.00209 -0.02210 0.00000 0.00000
4.85355 3.61612 1.25000 0.99960 -0.01109 -0.02594 0.00000 0.00000
4.85355 3.61612 4.25000 0.99929 -0.00220 -0.03755 0.00000 0.00000
4.85355 3.61612 5.25000 0.99934 0.00156 -0.03640 0.00000 0.00000
4.85355 3.61612 6.25000 0.99968 -0.00615 -0.02449 0.00000 0.00000
4.85355 3.61612 7.25000 0.99970 -0.00297 -0.02444 0.00000 0.00000
4.85355 3.61612 8.25000 0.99980 -0.00732 0.01846 0.00000 0.00000
5.56066 4.32322 1.25000 0.75678 -0.17302 -0.63036 0.00000 1.00000
5.56066 4.32322 2.25000 0.87016 -0.41574 -0.26456 0.00000 1.00000
5.56066 4.32322 3.25000 0.64953 0.64297 -0.40584 0.00000 1.00000
5.56066 4.32322 4.25000 0.54839 0.31388 -0.77508 0.00000 1.00000
5.56066 4.32322 5.25000 0.41910 0.89581 -0.14793 0.00000 1.00000
5.56066 4.32322 6.25000 0.61578 0.18488 -0.76592 0.00000 1.00000
5.56066 4.32322 7.25000 0.69930 -0.63626 -0.32581 0.00000 1.00000
5.56066 4.32322 8.25000 0.98272 -0.11482 -0.14515 0.00000 1.00000
5.91421 5.03033 1.25000 0.99863 0.01739 -0.04930 0.00000 0.00000
5.91421 5.03033 2.25000 0.99962 0.02742 -0.00326 0.00000 0.00000
5.91421 5.03033 4.25000 0.99931 -0.03230 -0.01815 0.00000 0.00000
5.91421 5.03033 5.25000 0.99968 -0.01549 -0.01988 0.00000 0.00000
5.91421 5.03033 6.25000 0.99808 -0.02044 -0.05839 0.00000 0.00000
5.91421 5.03033 7.25000 0.99848 -0.00518 -0.05484 0.00000 0.00000
6.62132 5.73744 2.25000 0.99946 0.03135 -0.01029 0.00000 0.00000
6.62132 5.73744 3.25000 0.99966 0.02156 -0.01447 0.00000 0.00000
6.62132 5.73744 5.25000 0.99968 0.00514 -0.02475 0.00000 0.00000
6.62132 5.73744 6.25000 0.99956 -0.00454 -0.02928 0.00000 0.00000
6.62132 5.73744 7.25000 0.99831 0.00599 -0.05781 0.00000 0.00000
7.32843 6.44454 3.25000 0.99962 0.02322 -0.01512 0.00000 0.00000
7.32843 6.44454 4.25000 0.99960 0.01908 -0.02071 0.00000 0.00000
7.32843 6.44454 5.25000 0.99982 0.01542 -0.01135 0.00000 0.00000
7.32843 6.44454 6.25000 0.99862 0.01879 -0.04909 0.00000 0.00000
3.43934 0.78769 4.25000 0.99942 0.02643 -0.02150 0.00000 0.00000
3.43934 0.78769 5.25000 0.99940 0.01992 -0.02829 0.00000 0.00000
4.14645 1.49480 2.25000 0.99946 0.01384 -0.02991 0.00000 0.00000
4.14645 1.49480 3.25000 0.99983 0.00013 -0.01869 0.00000 0.00000
4.14645 1.49480 4.25000 0.99964 -0.00675 -0.02601 0.00000 0.00000
4.14645 1.49480 5.25000 0.99965 0.00051 -0.02660 0.00000 0.00000
4.85355 2.20190 1.25000 0.99942 -0.01074 -0.03237 0.00000 0.00000
4.85355 2.20190 3.25000 0.99964 0.00534 -0.02638 0.00000 0.00000
4.85355 2.20190 5.25000 0.99964 -0.00235 -0.02664 0.00000 0.00000
4.85355 2.20190 6.25000 0.99978 -0.00412 -0.02045 0.00000 0.00000
4.85355 2.20190 7.25000 0.99966 -0.01075 -0.02368 0.00000 0.00000
5.56066 2.90901 1.25000 0.99968 0.00864 -0.02382 0.00000 0.00000
5.56066 2.90901 2.25000 0.99978 0.00055 -0.02108 0.00000 0.00000
5.56066 2.90901 3.25000 0.99970 0.00416 -0.02415 0.00000 0.00000
5.56066 2.90901 4.25000 0.99976 -0.00431 -0.02125 0.00000 0.00000
5.56066 2.90901 5.25000 0.99956 -0.00565 -0.02913 0.00000 0.00000
5.56066 2.90901 7.25000 0.99968 -0.00126 -0.02525 0.00000 0.00000
6.26777 3.61612 1.25000 0.99945 -0.00585 -0.03279 0.00000 0.00000
6.26777 3.61612 2.25000 0.99930 -0.01167 -0.03563 0.00000 0.00000
6.26777 3.61612 3.25000 0.99908 0.00896 -0.04186 0.00000 0.00000
6.26777 3.61612 4.25000 0.99963 -0.00269 -0.02693 0.00000 0.00000
6.26777 3.61612 5.25000 0.99954 -0.00541 -0.02987 0.00000 0.00000
6.26777 3.61612 6.25000 0.99932 -0.01479 -0.03370 0.00000 0.00000
6.26777 3.61612 7.25000 0.99840 -0.01725 -0.05394 0.00000 0.00000
6.97487 4.32322 2.25000 0.86409 0.48443 -0.13668 0.00000 1.00000
6.97487 4.32322 3.25000 0.41352 0.44982 -0.79162 0.00000 1.00000
6.97487 4.32322 4.25000 0.74305 -0.29437 -0.60102 0.00000 1.00000
6.97487 4.32322 5.25000 0.70548 0.65185 -0.27819 0.00000 1.00000
6.97487 4.32322 6.25000 0.49159 -0.28909 -0.82144 0.00000 1.00000
6.97487 4.32322 7.25000 0.65312 -0.32255 -0.68512 0.00000 1.00000
7.32843 5.03033 2.25000 0.99972 0.01241 -0.02003 0.00000 0.00000
7.32843 5.03033 4.25000 0.99795 0.05349 -0.03521 0.00000 0.00000
7.32843 5.03033 5.25000 0.99947 0.02825 -0.01624 0.00000 0.00000
7.32843 5.03033 6.25000 0.99845 -0.00859 -0.05504 0.00000 0.00000
8.03553 5.73744 3.25000 0.99777 0.04316 0.05096 0.00000 0.00000
8.03553 5.73744 4.25000 0.99977 0.01654 -0.01363 0.00000 0.00000
8.03553 5.73744 5.25000 0.99972 0.01927 -0.01361 0.00000 0.00000
4.85355 0.78769 3.25000 0.99996 -0.00481 -0.00729 0.00000 0.00000
4.85355 0.78769 4.25000 0.99933 -0.00205 -0.03665 0.00000 0.00000
4.85355 0.78769 5.25000 0.99962 -0.00229 -0.02762 0.00000 0.00000
5.56066 1.49480 2.25000 0.99908 0.00814 -0.04213 0.00000 0.00000
5.56066 1.49480 3.25000 0.99993 -0.00844 -0.00791 0.00000 0.00000
5.56066 1.49480 4.25000 0.99986 -0.00846 -0.01460 0.00000 0.00000
5.56066 1.49480 5.25000 0.99974 -0.00889 -0.02114 0.00000 0.00000
5.56066 1.49480 6.25000 0.99929 -0.01115 -0.03610 0.00000 0.00000
6.26777 2.20190 2.25000 0.99985 -0.00218 -0.01726 0.00000 0.00000
6.26777 2.20190 3.25000 0.99963 -0.00868 -0.02571 0.00000 0.00000
6.26777 2.20190 4.25000 0.99987 -0.00488 -0.01563 0.00000 0.00000
6.26777 2.20190 5.25000 0.99960 -0.00872 -0.02691 0.00000 0.00000
6.26777 2.20190 7.25000 0.99974 -0.00758 -0.02161 0.00000 0.00000
6.97487 2.90901 2.25000 0.99991 -0.00035 -0.01333 0.00000 0.00000
6.97487 2.90901 4.25000 0.99968 -0.00718 -0.02406 0.00000 0.00000
6.97487 2.90901 5.25000 0.99943 -0.01294 -0.03126 0.00000 0.00000
6.97487 2.90901 6.25000 0.99935 -0.01890 -0.03055 0.00000 0.00000
7.68198 3.61612 2.25000 0.99964 0.01249 -0.02357 0.00000 0.00000
7.68198 3.61612 3.25000 0.99967 0.01392 -0.02159 0.00000 0.00000
7.68198 3.61612 4.25000 0.99978 -0.00211 -0.02096 0.00000 0.00000
7.68198 3.61612 6.25000 0.99991 -0.01137 -0.00758 0.00000 0.00000
8.38909 4.32322 4.25000 0.80512 -0.27792 0.52396 0.00000 1.00000
8.38909 4.32322 5.25000 0.99337 0.05681 -0.09990 0.00000 1.00000
6.97487 1.49480 4.25000 0.99969 -0.00522 -0.02452 0.00000 0.00000
6.97487 1.49480 5.25000 0.99978 -0.02015 -0.00659 0.00000 0.00000
7.68198 2.20190 4.25000 0.99955 -0.01414 -0.02664 0.00000 0.00000
7.68198 2.20190 5.25000 0.99931 -0.01539 -0.03381 0.00000 0.00000
0.96447 6.09099 3.75000 0.99961 -0.02572 0.01133 0.00000 0.00000
0.96447 6.09099 4.75000 0.99884 -0.00849 0.04731 0.00000 0.00000
1.67157 6.79810 3.75000 0.99949 -0.01486 0.02835 0.00000 0.00000
1.67157 6.79810 4.75000 0.99920 -0.02575 0.03058 0.00000 0.00000
1.67157 6.79810 5.75000 0.99942 -0.02570 0.02241 0.00000 0.00000
2.37868 7.50520 3.75000 0.99948 -0.00792 0.03130 0.00000 0.00000
2.37868 7.50520 4.75000 0.99919 -0.01767 0.03615 0.00000 0.00000
2.37868 7.50520 5.75000 0.99972 -0.01678 0.01650 0.00000 0.00000
3.08579 8.21231 4.75000 0.99964 -0.01929 0.01864 0.00000 0.00000
0.61091 3.96967 4.75000 0.98922 0.00444 0.14640 0.00000 0.00000
0.96447 4.67678 2.75000 0.75263 -0.22734 0.61795 0.00000 1.00000
0.96447 4.67678 3.75000 0.68546 0.46565 0.55974 0.00000 1.00000
0.96447 4.67678 4.75000 0.54252 0.46929 0.69673 0.00000 1.00000
0.96447 4.67678 5.75000 0.91797 -0.37882 0.11759 0.00000 1.00000
1.67157 5.38388 5.75000 0.99976 -0.01101 0.01908 0.00000 0.00000
1.67157 5.38388 6.75000 0.99987 -0.01286 0.01021 0.00000 0.00000
2.37868 6.09099 1.75000 0.99952 -0.01392 0.02758 0.00000 0.00000
2.37868 6.09099 2.75000 0.99972 -0.00917 0.02174 0.00000 0.00000
2.37868 6.09099 3.75000 0.99971 -0.00338 0.02375 0.00000 0.00000
2.37868 6.09099 4.75000 0.99972 -0.00634 0.02287 0.00000 0.00000
2.37868 6.09099 5.75000 0.99965 -0.01370 0.02256 0.00000 0.00000
2.37868 6.09099 6.75000 0.99936 -0.01564 0.03216 0.00000 0.00000
3.08579 6.79810 1.75000 0.99960 -0.00055 0.02826 0.00000 0.00000
3.08579 6.79810 2.75000 0.99966 -0.00992 0.02425 0.00000 0.00000
3.08579 6.79810 3.75000 0.99979 -0.00218 0.02060 0.00000 0.00000
3.08579 6.79810 4.75000 0.99973 -0.00830 0.02157 0.00000 0.00000
3.08579 6.79810 5.75000 0.99981 -0.01227 0.01492 0.00000 0.00000
3.08579 6.79810 6.75000 0.99974 -0.00679 0.02170 0.00000 0.00000
3.79289 7.50520 2.75000 0.99949 0.00853 0.03073 0.00000 0.00000
3.79289 7.50520 3.75000 0.99964 -0.00306 0.02668 0.00000 0.00000
3.79289 7.50520 4.75000 0.99974 -0.00215 0.02287 0.00000 0.00000
3.79289 7.50520 5.75000 0.99964 -0.00637 0.02595 0.00000 0.00000
3.79289 7.50520 6.75000 0.99955 -0.01087 0.02779 0.00000 0.00000
4.50000 8.21231 4.75000 0.99926 -0.00352 0.03842 0.00000 0.00000
1.31802 3.26256 2.75000 0.99970 0.01537 0.01888 0.00000 0.00000
1.31802 3.26256 3.75000 0.99921 0.02483 0.03118 0.00000 0.00000
1.31802 3.26256 4.75000 0.99919 0.01159 0.03865 0.00000 0.00000
2.02513 3.96967 1.75000 0.99902 -0.04141 0.01579 0.00000 0.00000
2.02513 3.96967 2.75000 0.99958 0.01969 0.02149 0.00000 0.00000
2.02513 3.96967 3.75000 0.99965 0.00352 0.02608 0.00000 0.00000
2.02513 3.96967 4.75000 0.99981 -0.00508 0.01873 0.00000 0.00000
2.02513 3.96967 6.75000 0.99930 -0.01980 0.03188 0.00000 0.00000
2.37868 4.67678 1.75000 0.45208 0.58905 0.66981 0.00000 1.00000
2.37868 4.67678 2.75000 0.61747 -0.15374 0.77142 0.00000 1.00000
2.37868 4.67678 3.75000 0.52439 -0.35234 0.77516 0.00000 1.00000
2.37868 4.67678 4.75000 0.55961 0.16718 0.81172 0.00000 1.00000
2.37868 4.67678 5.75000 0.37691 0.26836 0.88652 0.00000 1.00000
2.37868 4.67678 6.75000 0.35361 0.29978 0.88605 0.00000 1.00000
2.37868 4.67678 7.75000 0.71096 -0.51369 -0.48027 0.00000 1.00000
3.08579 5.38388 1.75000 0.99968 -0.00140 0.02536 0.00000 0.00000
3.08579 5.38388 2.75000 0.99935 0.00137 0.03594 0.00000 0.00000
3.08579 5.38388 3.75000 0.99977 -0.00003 0.02147 0.00000 0.00000
3.08579 5.38388 4.75000 0.99957 -0.00128 0.02936 0.00000 0.00000
3.08579 5.38388 5.75000 0.99986 0.00285 0.01663 0.00000 0.00000
3.08579 5.38388 6.75000 0.99977 -0.01337 0.01683 0.00000 0.00000
3.08579 5.38388 7.75000 0.99887 -0.04322 0.01974 0.00000 0.00000
3.79289 6.09099 1.75000 0.99941 -0.00010 0.03424 0.00000 0.00000
3.79289 6.09099 2.75000 0.99970 0.00067 0.02459 0.00000 0.00000
3.79289 6.09099 3.75000 0.99963 -0.00064 0.02719 0.00000 0.00000
3.79289 6.09099 5.75000 0.99973 -0.00228 0.02330 0.00000 0.00000
3.79289 6.09099 6.75000 0.99972 -0.00560 0.02321 0.00000 0.00000
3.79289 6.09099 7.75000 0.99990 0.00245 0.01415 0.00000 0.00000
4.50000 6.79810 2.75000 0.99964 0.00489 0.02626 0.00000 0.00000
4.50000 6.79810 4.75000 0.99968 -0.00545 0.02485 0.00000 0.00000
4.50000 6.79810 5.75000 0.99948 -0.00339 0.03219 0.00000 0.00000
4.50000 6.79810 6.75000 0.99988 -0.00059 0.01573 0.00000 0.00000
4.50000 6.79810 7.75000 0.99988 -0.00136 0.01522 0.00000 0.00000
5.20711 7.50520 3.75000 0.99969 0.01330 0.02105 0.00000 0.00000
5.20711 7.50520 4.75000 0.99922 0.00303 0.03926 0.00000 0.00000
5.20711 7.50520 5.75000 0.99953 0.00119 0.03079 0.00000 0.00000
5.20711 7.50520 6.75000 0.99944 0.00228 0.03350 0.00000 0.00000
5.91421 8.21231 4.75000 0.99943 0.02978 0.01591 0.00000 0.00000
2.02513 2.55546 2.75000 0.99980 0.01392 0.01444 0.00000 0.00000
2.02513 2.55546 4.75000 0.99945 0.00974 0.03158 0.00000 0.00000
2.02513 2.55546 5.75000 0.99926 0.00903 0.03730 0.00000 0.00000
2.02513 2.55546 6.75000 0.99814 0.04621 0.03972 0.00000 0.00000
2.73223 3.26256 1.75000 0.99957 0.01061 0.02726 0.00000 0.00000
2.73223 3.26256 2.75000 0.99971 0.00169 0.02393 0.00000 0.00000
2.73223 3.26256 4.75000 0.99957 0.00398 0.02921 0.00000 0.00000
2.73223 3.26256 6.75000 0.99913 0.00292 0.04154 0.00000 0.00000
3.43934 3.96967 0.75000 0.99155 0.06572 0.11188 0.00000 0.00000
3.43934 3.96967 3.75000 0.99878 -0.01593 0.04665 0.00000 0.00000
3.43934 3.96967 4.75000 0.99983 0.00268 0.01848 0.00000 0.00000
3.43934 3.96967 5.75000 0.99918 -0.02536 0.03148 0.00000 0.00000
3.43934 3.96967 7.75000 0.99531 0.04023 0.08797 0.00000 0.00000
3.79289 4.67678 1.75000 0.53399 0.01260 0.84540 0.00000 1.00000
3.79289 4.67678 2.75000 0.84776 -0.15210 0.50811 0.00000 1.00000
3.79289 4.67678 3.75000 0.37950 -0.33949 0.86065 0.00000 1.00000
3.79289 4.67678 4.75000 0.58262 -0.21630 0.78343 0.00000 1.00000
3.79289 4.67678 5.75000 0.65825 0.07940 0.74860 0.00000 1.00000
3.79289 4.67678 6.75000 0.62238 0.15583 0.76705 0.00000 1.00000
3.79289 4.67678 7.75000 0.87363 -0.37824 0.30611 0.00000 1.00000
4.50000 5.38388 0.75000 0.99934 0.00870 0.03522 0.00000 0.00000
4.50000 5.38388 1.75000 0.99957 0.00280 0.02924 0.00000 0.00000
4.50000 5.38388 2.75000 0.99964 0.00795 0.02550 0.00000 0.00000
4.50000 5.38388 3.75000 0.99937 -0.00011 0.03535 0.00000 0.00000
4.50000 5.38388 5.75000 0.99970 0.00559 0.02394 0.00000 0.00000
4.50000 5.38388 6.75000 0.99991 -0.00900 0.00947 0.00000 0.00000
4.50000 5.38388 7.75000 0.99994 -0.01083 0.00160 0.00000 0.00000
5.20711 6.09099 1.75000 0.99931 0.01268 0.03492 0.00000 0.00000
5.20711 6.09099 2.75000 0.99960 0.01039 0.02639 0.00000 0.00000
5.20711 6.09099 3.75000 0.99974 0.00274 0.02266 0.00000 0.00000
5.20711 6.09099 4.75000 0.99970 -0.00138 0.02427 0.00000 0.00000
5.20711 6.09099 7.75000 0.99998 0.00358 -0.00590 0.00000 0.00000
5.91421 6.79810 1.75000 0.99888 0.02571 0.03977 0.00000 0.00000
5.91421 6.79810 2.75000 0.99939 0.02037 0.02837 0.00000 0.00000
5.91421 6.79810 3.75000 0.99970 0.01495 0.01935 0.00000 0.00000
5.91421 6.79810 5.75000 0.99972 0.00468 0.02313 0.00000 0.00000
6.62132 7.50520 3.75000 0.99891 0.02773 0.03764 0.00000 0.00000
6.62132 7.50520 4.75000 0.99844 0.02720 0.04873 0.00000 0.00000
6.62132 7.50520 5.75000 0.99892 0.00460 0.04620 0.00000 0.00000
2.73223 1.84835 2.75000 0.99936 0.01320 0.03335 0.00000 0.00000
2.73223 1.84835 3.75000 0.99920 0.01372 0.03762 0.00000 0.00000
2.73223 1.84835 4.75000 0.99929 0.01212 0.03559 0.00000 0.00000
2.73223 1.84835 6.75000 0.99908 0.00984 0.04168 0.00000 0.00000
3.43934 2.55546 1.75000 0.99943 0.01090 0.03182 0.00000 0.00000
3.43934 2.55546 2.75000 0.99961 0.00596 0.02733 0.00000 0.00000
3.43934 2.55546 5.75000 0.99960 0.00213 0.02821 0.00000 0.00000
3.43934 2.55546 6.75000 0.99960 0.00870 0.02693 0.00000 0.00000
3.43934 2.55546 7.75000 0.99955 0.00660 0.02933 0.00000 0.00000
4.14645 3.26256 0.75000 0.99968 0.00782 0.02420 0.00000 0.00000
4.14645 3.26256 1.75000 0.99984 0.00830 0.01578 0.00000 0.00000
4.14645 3.26256 2.75000 0.99969 0.00421 0.02470 0.00000 0.00000
4.14645 3.26256 3.75000 0.99984 0.00172 0.01807 0.00000 0.00000
4.14645 3.26256 4.75000 0.99975 -0.00262 0.02207 0.00000 0.00000
4.14645 3.26256 5.75000 0.99957 0.00294 0.02915 0.00000 0.00000
4.14645 3.26256 6.75000 0.99962 -0.00116 0.02771 0.00000 0.00000
4.14645 3.26256 7.75000 0.99953 -0.00969 0.02895 0.00000 0.00000
4.85355 3.96967 1.75000 0.99982 -0.01662 0.00871 0.00000 0.00000
4.85355 3.96967 2.75000 0.99661 -0.02645 0.07791 0.00000 0.00000
4.85355 3.96967 3.75000 0.99925 -0.02200 0.03179 0.00000 0.00000
4.85355 3.96967 4.75000 0.99991 0.00947 0.00971 0.00000 0.00000
4.85355 3.96967 5.75000 0.99938 -0.00606 0.03476 0.00000 0.00000
4.85355 3.96967 6.75000 0.99995 -0.00488 0.00908 0.00000 0.00000
4.85355 3.96967 7.75000 0.99905 -0.00912 0.04251 0.00000 0.00000
5.20711 4.67678 0.75000 -0.05155 0.68700 0.72483 0.00000 1.00000
5.20711 4.67678 1.75000 0.78659 0.09770 0.60969 0.00000 1.00000
5.20711 4.67678 3.75000 0.77116 0.04475 0.63507 0.00000 1.00000
5.20711 4.67678 4.75000 0.53268 -0.53349 0.65699 0.00000 1.00000
5.20711 4.67678 5.75000 0.64064 0.08270 0.76338 0.00000 1.00000
5.20711 4.67678 6.75000 0.69665 0.32225 0.64096 0.00000 1.00000
5.20711 4.67678 7.75000 0.75866 0.62122 0.19627 0.00000 1.00000
5.91421 5.38388 1.75000 0.99957 0.01178 0.02669 0.00000 0.00000
5.91421 5.38388 2.75000 0.99931 0.02035 0.03116 0.00000 0.00000
5.91421 5.38388 3.75000 0.99960 0.00654 0.02742 0.00000 0.00000
5.91421 5.38388 4.75000 0.99966 -0.00441 0.02564 0.00000 0.00000
5.91421 5.38388 5.75000 0.99991 0.00587 0.01196 0.00000 0.00000
5.91421 5.38388 6.75000 0.99981 -0.01695 0.01002 0.00000 0.00000
6.62132 6.09099 1.75000 0.99994 0.00843 0.00654 0.00000 0.00000
6.62132 6.09099 2.75000 0.99928 0.02345 0.02991 0.00000 0.00000
6.62132 6.09099 3.75000 0.99933 0.01992 0.03077 0.00000 0.00000
6.62132 6.09099 4.75000 0.99963 0.00950 0.02531 0.00000 0.00000
6.62132 6.09099 5.75000 0.99972 0.00027 0.02368 0.00000 0.00000
6.62132 6.09099 6.75000 0.99986 0.00380 0.01640 0.00000 0.00000
7.32843 6.79810 3.75000 0.99890 0.02213 0.04130 0.00000 0.00000
7.32843 6.79810 4.75000 0.99909 0.02144 0.03697 0.00000 0.00000
7.32843 6.79810 5.75000 0.99884 0.01995 0.04386 0.00000 0.00000
3.43934 1.14124 2.75000 0.99883 -0.00070 0.04834 0.00000 0.00000
3.43934 1.14124 3.75000 0.99900 0.00846 0.04385 0.00000 0.00000
3.43934 1.14124 4.75000 0.99970 0.00791 0.02300 0.00000 0.00000
3.43934 1.14124 5.75000 0.99920 0.01611 0.03650 0.00000 0.00000
4.14645 1.84835 1.75000 0.99961 -0.00493 0.02761 0.00000 0.00000
4.14645 1.84835 3.75000 0.99958 -0.00118 0.02898 0.00000 0.00000
4.14645 1.84835 4.75000 0.99962 0.00260 0.02728 0.00000 0.00000
4.14645 1.84835 5.75000 0.99966 -0.00184 0.02586 0.00000 0.00000
4.85355 2.55546 1.75000 0.99982 -0.00193 0.01898 0.00000 0.00000
4.85355 2.55546 2.75000 0.99973 -0.00159 0.02308 0.00000 0.00000
4.85355 2.55546 3.75000 0.99973 -0.00367 0.02276 0.00000 0.00000
4.85355 2.55546 4.75000 0.99969 -0.00502 0.02453 0.00000 0.00000
4.85355 2.55546 5.75000 0.99977 -0.00380 0.02097 0.00000 0.00000
4.85355 2.55546 6.75000 0.99961 -0.01070 0.02572 0.00000 0.00000
4.85355 2.55546 7.75000 0.99926 0.00692 0.03788 0.00000 0.00000
5.56066 3.26256 1.75000 0.99959 -0.00115 0.02847 0.00000 0.00000
5.56066 3.26256 2.75000 0.99969 0.00561 0.02420 0.00000 0.00000
5.56066 3.26256 3.75000 0.99971 0.00122 0.02415 0.00000 0.00000
5.56066 3.26256 4.75000 0.99984 -0.00751 0.01618 0.00000 0.00000
5.56066 3.26256 5.75000 0.99981 -0.00841 0.01750 0.00000 0.00000
5.56066 3.26256 6.75000 0.99985 -0.00775 0.01517 0.00000 0.00000
5.56066 3.26256 7.75000 0.99940 -0.01346 0.03207 0.00000 0.00000
6.26777 3.96967 3.75000 0.99876 0.02663 0.04209 0.00000 0.00000
6.26777 3.96967 4.75000 0.99965 -0.00320 0.02611 0.00000 0.00000
6.26777 3.96967 5.75000 0.99962 0.00574 0.02690 0.00000 0.00000
6.26777 3.96967 7.75000 0.99965 -0.01461 0.02191 0.00000 0.00000
6.62132 4.67678 1.75000 0.36393 -0.07435 0.92845 0.00000 1.00000
6.62132 4.67678 2.75000 0.41259 -0.50392 0.75884 0.00000 1.00000
6.62132 4.67678 3.75000 0.12677 -0.17097 0.97709 0.00000 1.00000
6.62132 4.67678 4.75000 0.56781 -0.36872 0.73596 0.00000 1.00000
6.62132 4.67678 5.75000 0.63045 -0.10308 0.76935 0.00000 1.00000
6.62132 4.67678 6.75000 0.78121 0.05826 0.62155 0.00000 1.00000
7.32843 5.38388 2.75000 0.99730 0.05054 0.05326 0.00000 0.00000
7.32843 5.38388 4.75000 0.99957 0.01272 0.02633 0.00000 0.00000
7.32843 5.38388 5.75000 0.99960 0.00689 0.02753 0.00000 0.00000
7.32843 5.38388 6.75000 0.99951 -0.01306 0.02835 0.00000 0.00000
8.03553 6.09099 3.75000 0.99893 0.02306 0.03999 0.00000 0.00000
8.03553 6.09099 4.75000 0.99941 0.01883 0.02863 0.00000 0.00000
4.85355 1.14124 2.75000 0.99906 -0.00799 0.04259 0.00000 0.00000
4.85355 1.14124 3.75000 0.99961 0.00216 0.02775 0.00000 0.00000
4.85355 1.14124 5.75000 0.99948 -0.01408 0.02916 0.00000 0.00000
5.56066 1.84835 1.75000 0.99946 0.00252 0.03261 0.00000 0.00000
5.56066 1.84835 3.75000 0.99966 -0.00187 0.02582 0.00000 0.00000
5.56066 1.84835 4.75000 0.99962 -0.00759 0.02650 0.00000 0.00000
5.56066 1.84835 5.75000 0.99959 -0.00985 0.02675 0.00000 0.00000
5.56066 1.84835 6.75000 0.99972 -0.01862 0.01468 0.00000 0.00000
6.26777 2.55546 1.75000 0.99779 -0.03206 0.05814 0.00000 0.00000
6.26777 2.55546 2.75000 0.99958 -0.00979 0.02731 0.00000 0.00000
6.26777 2.55546 3.75000 0.99954 -0.00462 0.02989 0.00000 0.00000
6.26777 2.55546 4.75000 0.99973 -0.00664 0.02204 0.00000 0.00000
6.26777 2.55546 5.75000 0.99980 -0.00959 0.01738 0.00000 0.00000
6.26777 2.55546 6.75000 0.99987 -0.00745 0.01449 0.00000 0.00000
6.97487 3.26256 1.75000 0.99903 -0.00669 0.04347 0.00000 0.00000
6.97487 3.26256 2.75000 0.99978 0.00349 0.02065 0.00000 0.00000
6.97487 3.26256 3.75000 0.99978 -0.00108 0.02110 0.00000 0.00000
6.97487 3.26256 4.75000 0.99973 -0.00715 0.02218 0.00000 0.00000
6.97487 3.26256 6.75000 0.99963 -0.02233 0.01536 0.00000 0.00000
7.68198 3.96967 2.75000 0.99984 -0.00214 0.01772 0.00000 0.00000
7.68198 3.96967 3.75000 0.99964 0.02591 0.00712 0.00000 0.00000
7.68198 3.96967 5.75000 0.99887 -0.04757 -0.00084 0.00000 0.00000
7.68198 3.96967 6.75000 0.99686 -0.02318 0.07572 0.00000 0.00000
8.03553 4.67678 2.75000 0.68724 -0.48615 0.53978 0.00000 1.00000
8.03553 4.67678 3.75000 0.06640 0.18088 0.98126 0.00000 1.00000
8.03553 4.67678 4.75000 0.90234 -0.43020 0.02666 0.00000 1.00000
8.03553 4.67678 5.75000 0.88200 0.31842 0.34741 0.00000 1.00000
6.26777 1.14124 3.75000 0.99958 -0.01460 0.02516 0.00000 0.00000
6.26777 1.14124 4.75000 0.99933 -0.01164 0.03478 0.00000 0.00000
6.97487 1.84835 5.75000 0.99936 -0.02064 0.02931 0.00000 0.00000
7.68198 2.55546 3.75000 0.99972 -0.00951 0.02186 0.00000 0.00000
7.68198 2.55546 4.75000 0.99940 -0.01881 0.02899 0.00000 0.00000
7.68198 2.55546 5.75000 0.99896 -0.04540 0.00409 0.00000 0.00000
1.84835 7.32843 4.00000 0.99993 -0.01205 -0.00076 0.00000 0.00000
1.84835 7.32843 5.00000 0.99986 -0.00983 0.01344 0.00000 0.00000
1.14124 5.20711 3.00000 0.99988 -0.00131 -0.01562 0.00000 0.00000
1.14124 5.20711 4.00000 0.99969 0.00555 0.02419 0.00000 0.00000
1.14124 5.20711 5.00000 0.99976 -0.01224 0.01813 0.00000 0.00000
1.14124 5.20711 6.00000 0.99877 -0.03791 -0.03193 0.00000 0.00000
1.84835 5.91421 2.00000 0.99986 -0.01243 0.01079 0.00000 0.00000
1.84835 5.91421 4.00000 0.99993 -0.01075 0.00445 0.00000 0.00000
1.84835 5.91421 5.00000 0.99980 -0.01818 0.00841 0.00000 0.00000
1.84835 5.91421 6.00000 0.99988 -0.01534 -0.00113 0.00000 0.00000
1.84835 5.91421 7.00000 0.99976 -0.02095 0.00655 0.00000 0.00000
2.55546 6.62132 2.00000 0.99984 -0.00889 -0.01541 0.00000 0.00000
2.55546 6.62132 3.00000 0.99987 -0.01270 -0.00978 0.00000 0.00000
2.55546 6.62132 4.00000 0.99997 -0.00744 -0.00321 0.00000 0.00000
2.55546 6.62132 5.00000 0.99995 -0.01014 -0.00230 0.00000 0.00000
2.55546 6.62132 6.00000 0.99981 -0.01613 -0.01055 0.00000 0.00000
2.55546 6.62132 7.00000 0.99923 -0.03850 0.00737 0.00000 0.00000
3.26256 7.32843 2.00000 0.99996 0.00389 -0.00767 0.00000 0.00000
3.26256 7.32843 3.00000 0.99997 -0.00635 0.00494 0.00000 0.00000
3.26256 7.32843 4.00000 0.99997 -0.00749 -0.00057 0.00000 0.00000
3.26256 7.32843 5.00000 0.99998 -0.00224 -0.00637 0.00000 0.00000
3.26256 7.32843 6.00000 0.99993 -0.00864 -0.00859 0.00000 0.00000
3.26256 7.32843 7.00000 0.99944 -0.00037 -0.03348 0.00000 0.00000
3.96967 8.03553 3.00000 0.99971 0.01934 -0.01460 0.00000 0.00000
3.96967 8.03553 4.00000 0.99996 -0.00173 0.00917 0.00000 0.00000
3.96967 8.03553 6.00000 0.99999 -0.00378 0.00082 0.00000 0.00000
1.49480 3.79289 3.00000 0.99982 0.01108 -0.01518 0.00000 0.00000
1.49480 3.79289 4.00000 0.99949 0.02016 0.02465 0.00000 0.00000
1.49480 3.79289 5.00000 0.99993 0.00370 0.01081 0.00000 0.00000
1.49480 3.79289 6.00000 0.99984 0.00758 0.01606 0.00000 0.00000
1.49480 3.79289 7.00000 0.99999 -0.00382 -0.00276 0.00000 0.00000
1.84835 4.50000 2.00000 0.89213 0.28092 -0.35383 0.00000 0.00000
1.84835 4.50000 3.00000 0.83093 -0.55603 -0.01952 0.00000 0.00000
1.84835 4.50000 5.00000 0.68982 0.37810 -0.61741 0.00000 0.00000
2.55546 5.20711 2.00000 0.99995 0.00167 0.01014 0.00000 0.00000
2.55546 5.20711 3.00000 0.99975 0.01137 0.01944 0.00000 0.00000
2.55546 5.20711 4.00000 0.99982 0.01072 0.01551 0.00000 0.00000
2.55546 5.20711 5.00000 0.99995 -0.00229 0.01018 0.00000 0.00000
2.55546 5.20711 6.00000 0.99985 -0.01692 -0.00252 0.00000 0.00000
2.55546 5.20711 7.00000 0.99939 -0.03355 -0.00945 0.00000 0.00000
3.26256 5.91421 1.00000 0.99984 -0.00611 0.01683 0.00000 0.00000
3.26256 5.91421 2.00000 0.99997 -0.00393 0.00663 0.00000 0.00000
3.26256 5.91421 3.00000 1.00000 -0.00001 0.00283 0.00000 0.00000
3.26256 5.91421 4.00000 0.99998 -0.00671 0.00177 0.00000 0.00000
3.26256 5.91421 5.00000 0.99999 -0.00346 0.00333 0.00000 0.00000
3.26256 5.91421 6.00000 0.99995 -0.01040 -0.00108 0.00000 0.00000
3.26256 5.91421 7.00000 0.99990 -0.01379 0.00396 0.00000 0.00000
3.26256 5.91421 8.00000 0.99922 -0.02902 -0.02675 0.00000 0.00000
3.96967 6.62132 2.00000 0.99995 -0.00069 0.01000 0.00000 0.00000
3.96967 6.62132 3.00000 0.99999 0.00356 -0.00359 0.00000 0.00000
3.96967 6.62132 4.00000 0.99999 -0.00535 -0.00087 0.00000 0.00000
3.96967 6.62132 6.00000 0.99999 0.00084 -0.00501 0.00000 0.00000
3.96967 6.62132 7.00000 0.99998 -0.00024 -0.00650 0.00000 0.00000
4.67678 7.32843 3.00000 0.99967 0.02477 -0.00716 0.00000 0.00000
4.67678 7.32843 4.00000 0.99994 0.00906 0.00680 0.00000 0.00000
4.67678 7.32843 5.00000 0.99996 0.00497 0.00763 0.00000 0.00000
4.67678 7.32843 6.00000 0.99997 -0.00256 0.00728 0.00000 0.00000
4.67678 7.32843 7.00000 0.99999 0.00503 -0.00147 0.00000 0.00000
5.38388 8.03553 3.00000 0.99772 0.06528 -0.01700 0.00000 0.00000
5.38388 8.03553 4.00000 0.99982 0.01772 -0.00734 0.00000 0.00000
5.38388 8.03553 5.00000 0.99992 0.00704 0.01073 0.00000 0.00000
5.38388 8.03553 6.00000 0.99973 0.00295 0.02318 0.00000 0.00000
1.49480 2.37868 3.00000 0.99955 0.02234 -0.02001 0.00000 0.00000
1.49480 2.37868 6.00000 0.99933 0.01461 0.03367 0.00000 0.00000
2.20190 3.08579 2.00000 0.99984 0.01107 0.01402 0.00000 0.00000
2.20190 3.08579 3.00000 0.99988 0.01550 0.00062 0.00000 0.00000
2.20190 3.08579 7.00000 0.99961 -0.00858 0.02674 0.00000 0.00000
2.90901 3.79289 1.00000 0.99915 0.03666 0.01879 0.00000 0.00000
2.90901 3.79289 2.00000 0.99994 0.00850 0.00651 0.00000 0.00000
2.90901 3.79289 3.00000 0.99979 0.01513 0.01360 0.00000 0.00000
2.90901 3.79289 4.00000 0.99987 0.01147 0.01097 0.00000 0.00000
2.90901 3.79289 5.00000 0.99994 -0.00558 0.00920 0.00000 0.00000
2.90901 3.79289 6.00000 0.99996 -0.00078 0.00870 0.00000 0.00000
2.90901 3.79289 7.00000 0.99994 -0.00965 -0.00600 0.00000 0.00000
3.26256 4.50000 1.00000 0.99857 0.04732 -0.02507 0.00000 0.00000
3.26256 4.50000 2.00000 0.70383 -0.04423 -0.70899 0.00000 0.00000
3.26256 4.50000 3.00000 0.60520 -0.62733 -0.49009 0.00000 0.00000
3.26256 4.50000 4.00000 0.75246 -0.50209 -0.42628 0.00000 0.00000
3.26256 4.50000 5.00000 0.94754 -0.22042 -0.23148 0.00000 0.00000
3.26256 4.50000 6.00000 0.87190 0.03276 0.48858 0.00000 0.00000
3.26256 4.50000 8.00000 0.05917 0.19890 0.97823 0.00000 0.00000
3.96967 5.20711 1.00000 0.99987 0.00974 -0.01248 0.00000 0.00000
3.96967 5.20711 2.00000 0.99977 0.00341 0.02113 0.00000 0.00000
3.96967 5.20711 4.00000 0.99984 0.00791 0.01613 0.00000 0.00000
3.96967 5.20711 5.00000 0.99988 -0.01115 0.01084 0.00000 0.00000
3.96967 5.20711 6.00000 1.00000 -0.00154 -0.00177 0.00000 0.00000
3.96967 5.20711 7.00000 0.99942 -0.01725 -0.02924 0.00000 0.00000
4.67678 5.91421 1.00000 0.99990 0.00330 0.01349 0.00000 0.00000
4.67678 5.91421 2.00000 0.99993 0.00735 0.00959 0.00000 0.00000
4.67678 5.91421 3.00000 0.99999 0.00407 0.00129 0.00000 0.00000
4.67678 5.91421 4.00000 0.99995 0.00047 0.00972 0.00000 0.00000
4.67678 5.91421 5.00000 1.00000 -0.00136 0.00117 0.00000 0.00000
4.67678 5.91421 7.00000 0.99992 -0.00182 -0.01226 0.00000 0.00000
4.67678 5.91421 8.00000 0.99995 -0.00792 -0.00572 0.00000 0.00000
5.38388 6.62132 2.00000 0.99978 0.01867 0.00930 0.00000 0.00000
5.38388 6.62132 3.00000 0.99987 0.01627 -0.00002 0.00000 0.00000
5.38388 6.62132 4.00000 0.99997 0.00695 0.00277 0.00000 0.00000
5.38388 6.62132 5.00000 1.00000 -0.00183 0.00102 0.00000 0.00000
5.38388 6.62132 6.00000 0.99999 0.00224 0.00274 0.00000 0.00000
5.38388 6.62132 7.00000 0.99999 0.00185 -0.00259 0.00000 0.00000
6.09099 7.32843 3.00000 0.99968 0.02191 -0.01258 0.00000 0.00000
6.09099 7.32843 4.00000 0.99970 0.02096 -0.01252 0.00000 0.00000
6.09099 7.32843 5.00000 0.99991 0.01227 0.00556 0.00000 0.00000
6.09099 7.32843 6.00000 0.99989 0.01331 0.00704 0.00000 0.00000
2.20190 1.67157 3.00000 0.99888 0.01509 0.04483 0.00000 0.00000
2.20190 1.67157 4.00000 0.99964 0.02058 0.01718 0.00000 0.00000
2.20190 1.67157 5.00000 0.99981 0.01614 0.01122 0.00000 0.00000
2.20190 1.67157 6.00000 0.99986 0.00168 0.01646 0.00000 0.00000
2.90901 2.37868 2.00000 0.99996 0.00922 -0.00036 0.00000 0.00000
2.90901 2.37868 3.00000 0.99997 0.00772 0.00037 0.00000 0.00000
2.90901 2.37868 4.00000 0.99997 0.00734 0.00223 0.00000 0.00000
2.90901 2.37868 5.00000 0.99993 0.00798 0.00893 0.00000 0.00000
2.90901 2.37868 6.00000 0.99993 0.00788 0.00851 0.00000 0.00000
3.61612 3.08579 2.00000 0.99997 0.00831 0.00009 0.00000 0.00000
3.61612 3.08579 3.00000 0.99999 0.00404 0.00328 0.00000 0.00000
3.61612 3.08579 5.00000 0.99997 -0.00038 0.00816 0.00000 0.00000
3.61612 3.08579 6.00000 0.99998 -0.00069 0.00647 0.00000 0.00000
3.61612 3.08579 7.00000 0.99998 0.00302 0.00604 0.00000 0.00000
3.61612 3.08579 8.00000 0.99988 -0.01566 0.00073 0.00000 0.00000
4.32322 3.79289 1.00000 0.99985 0.01579 -0.00657 0.00000 0.00000
4.32322 3.79289 2.00000 0.99999 0.00495 -0.00177 0.00000 0.00000
4.32322 3.79289 3.00000 0.99987 0.00879 0.01358 0.00000 0.00000
4.32322 3.79289 4.00000 0.99991 0.01299 0.00281 0.00000 0.00000
4.32322 3.79289 5.00000 0.99992 -0.00093 -0.01225 0.00000 0.00000
4.32322 3.79289 6.00000 0.99998 -0.00683 0.00152 0.00000 0.00000
4.67678 4.50000 1.00000 0.99539 -0.07956 -0.05355 0.00000 0.00000
4.67678 4.50000 3.00000 0.81609 -0.42616 -0.39037 0.00000 0.00000
4.67678 4.50000 5.00000 0.81087 -0.46125 0.36018 0.00000 0.00000
4.67678 4.50000 6.00000 0.91436 0.39896 -0.06910 0.00000 0.00000
4.67678 4.50000 7.00000 0.50369 0.49059 0.71107 0.00000 0.00000
4.67678 4.50000 8.00000 0.35324 0.11373 0.92859 0.00000 0.00000
5.38388 5.20711 2.00000 0.99983 0.01837 0.00201 0.00000 0.00000
5.38388 5.20711 3.00000 0.99966 0.01723 0.01935 0.00000 0.00000
5.38388 5.20711 4.00000 0.99998 0.00527 -0.00276 0.00000 0.00000
5.38388 5.20711 5.00000 0.99992 0.00436 -0.01179 0.00000 0.00000
5.38388 5.20711 6.00000 0.99946 0.00181 -0.03295 0.00000 0.00000
5.38388 5.20711 7.00000 0.99854 -0.01334 -0.05235 0.00000 0.00000
5.38388 5.20711 8.00000 0.99788 -0.01036 -0.06419 0.00000 0.00000
6.09099 5.91421 4.00000 0.99994 0.01124 -0.00159 0.00000 0.00000
6.09099 5.91421 5.00000 0.99998 0.00596 -0.00180 0.00000 0.00000
6.09099 5.91421 6.00000 0.99996 0.00217 -0.00859 0.00000 0.00000
6.09099 5.91421 7.00000 0.99995 -0.00382 -0.00909 0.00000 0.00000
6.79810 6.62132 3.00000 0.99971 0.02416 -0.00116 0.00000 0.00000
6.79810 6.62132 4.00000 0.99970 0.02374 -0.00579 0.00000 0.00000
6.79810 6.62132 6.00000 0.99986 0.01072 -0.01251 0.00000 0.00000
2.90901 0.96447 4.00000 0.99882 0.03772 0.03062 0.00000 0.00000
3.61612 1.67157 3.00000 0.99998 0.00097 0.00567 0.00000 0.00000
3.61612 1.67157 4.00000 0.99999 0.00175 0.00504 0.00000 0.00000
3.61612 1.67157 5.00000 0.99998 0.00499 0.00301 0.00000 0.00000
3.61612 1.67157 6.00000 0.99995 0.00161 0.00957 0.00000 0.00000
3.61612 1.67157 7.00000 0.99946 0.02155 0.02489 0.00000 0.00000
4.32322 2.37868 2.00000 0.99995 0.00235 -0.00964 0.00000 0.00000
4.32322 2.37868 3.00000 0.99998 0.00397 -0.00552 0.00000 0.00000
4.32322 2.37868 5.00000 0.99999 -0.00224 0.00303 0.00000 0.00000
4.32322 2.37868 6.00000 0.99997 0.00239 0.00753 0.00000 0.00000
4.32322 2.37868 7.00000 1.00000 0.00063 0.00236 0.00000 0.00000
5.03033 3.08579 1.00000 0.99997 -0.00714 -0.00153 0.00000 0.00000
5.03033 3.08579 4.00000 0.99996 0.00073 -0.00838 0.00000 0.00000
5.03033 3.08579 5.00000 0.99995 0.00008 -0.00996 0.00000 0.00000
5.03033 3.08579 6.00000 0.99998 -0.00617 0.00212 0.00000 0.00000
5.03033 3.08579 7.00000 0.99997 -0.00668 0.00373 0.00000 0.00000
5.03033 3.08579 8.00000 0.99978 -0.00838 0.01903 0.00000 0.00000
5.73744 3.79289 1.00000 0.99705 -0.06938 0.03294 0.00000 0.00000
5.73744 3.79289 2.00000 0.99995 0.00516 -0.00861 0.00000 0.00000
5.73744 3.79289 3.00000 0.99982 0.01803 0.00614 0.00000 0.00000
5.73744 3.79289 5.00000 0.99984 -0.00905 -0.01567 0.00000 0.00000
5.73744 3.79289 7.00000 0.99914 -0.01929 -0.03668 0.00000 0.00000
5.73744 3.79289 8.00000 0.99156 -0.01744 -0.12844 0.00000 0.00000
6.09099 4.50000 1.00000 0.98083 -0.13696 -0.13859 0.00000 0.00000
6.09099 4.50000 2.00000 0.89451 -0.40865 -0.18126 0.00000 0.00000
6.09099 4.50000 3.00000 0.50696 -0.07718 -0.85851 0.00000 0.00000
6.09099 4.50000 4.00000 0.72034 -0.16559 -0.67356 0.00000 0.00000
6.09099 4.50000 5.00000 0.93427 -0.00511 0.35654 0.00000 0.00000
6.09099 4.50000 6.00000 0.95785 0.18608 -0.21884 0.00000 0.00000
6.09099 4.50000 7.00000 0.64603 0.11943 0.75391 0.00000 0.00000
6.09099 4.50000 8.00000 0.01590 -0.09510 0.99534 0.00000 0.00000
6.79810 5.20711 4.00000 0.99975 0.01724 0.01450 0.00000 0.00000
6.79810 5.20711 5.00000 0.99990 0.01134 0.00888 0.00000 0.00000
6.79810 5.20711 6.00000 0.99993 -0.01065 -0.00470 0.00000 0.00000
6.79810 5.20711 7.00000 0.99975 -0.01402 -0.01758 0.00000 0.00000
7.50520 5.91421 3.00000 0.99838 0.03998 0.04043 0.00000 0.00000
7.50520 5.91421 4.00000 0.99977 0.02113 0.00454 0.00000 0.00000
7.50520 5.91421 6.00000 0.99982 0.01892 -0.00057 0.00000 0.00000
4.32322 0.96447 3.00000 0.99987 -0.00585 0.01521 0.00000 0.00000
4.32322 0.96447 4.00000 0.99999 -0.00469 0.00099 0.00000 0.00000
4.32322 0.96447 5.00000 0.99999 -0.00325 0.00286 0.00000 0.00000
4.32322 0.96447 6.00000 0.99787 -0.06105 0.02296 0.00000 0.00000
5.03033 1.67157 2.00000 0.99995 -0.00636 -0.00815 0.00000 0.00000
5.03033 1.67157 3.00000 1.00000 0.00025 -0.00088 0.00000 0.00000
5.03033 1.67157 4.00000 0.99991 -0.00933 0.00918 0.00000 0.00000
5.03033 1.67157 5.00000 0.99995 -0.00805 0.00632 0.00000 0.00000
5.03033 1.67157 6.00000 0.99990 -0.01408 -0.00009 0.00000 0.00000
5.03033 1.67157 7.00000 0.99867 -0.05133 -0.00374 0.00000 0.00000
5.73744 2.37868 2.00000 0.99981 -0.00959 0.01675 0.00000 0.00000
5.73744 2.37868 3.00000 1.00000 0.00088 0.00290 0.00000 0.00000
5.73744 2.37868 4.00000 0.99999 -0.00378 0.00341 0.00000 0.00000
5.73744 2.37868 5.00000 0.99994 -0.01033 -0.00333 0.00000 0.00000
5.73744 2.37868 6.00000 0.99993 -0.01159 -0.00290 0.00000 0.00000
5.73744 2.37868 7.00000 0.99985 -0.01692 -0.00453 0.00000 0.00000
6.44454 3.08579 2.00000 0.99988 -0.00926 0.01239 0.00000 0.00000
6.44454 3.08579 3.00000 0.99999 0.00036 0.00389 0.00000 0.00000
6.44454 3.08579 4.00000 1.00000 0.00189 0.00202 0.00000 0.00000
6.44454 3.08579 5.00000 0.99995 -0.00863 -0.00440 0.00000 0.00000
6.44454 3.08579 7.00000 0.99984 -0.01661 -0.00656 0.00000 0.00000
7.15165 3.79289 2.00000 0.99997 -0.00287 -0.00782 0.00000 0.00000
7.15165 3.79289 3.00000 0.99960 0.00791 0.02704 0.00000 0.00000
7.15165 3.79289 4.00000 0.99990 0.00850 0.01111 0.00000 0.00000
7.15165 3.79289 5.00000 0.99988 -0.00664 -0.01414 0.00000 0.00000
7.15165 3.79289 6.00000 0.99981 -0.01889 -0.00405 0.00000 0.00000
7.50520 4.50000 2.00000 0.99882 0.02591 0.04117 0.00000 0.00000
7.50520 4.50000 3.00000 0.25628 -0.07806 -0.96345 0.00000 0.00000
7.50520 4.50000 4.00000 0.63307 -0.00308 -0.77409 0.00000 0.00000
7.50520 4.50000 5.00000 0.98730 0.03410 0.15516 0.00000 0.00000
7.50520 4.50000 6.00000 0.97909 0.15454 -0.13232 0.00000 0.00000
7.50520 4.50000 7.00000 0.55098 0.09784 0.82876 0.00000 0.00000
8.21231 5.20711 4.00000 0.99942 -0.01587 -0.03005 0.00000 0.00000
8.21231 5.20711 5.00000 0.99987 -0.01353 0.00843 0.00000 0.00000
5.73744 0.96447 5.00000 0.99988 -0.01194 -0.00963 0.00000 0.00000
6.44454 1.67157 3.00000 0.99912 -0.04166 0.00419 0.00000 0.00000
6.44454 1.67157 4.00000 0.99995 -0.00794 0.00535 0.00000 0.00000
6.44454 1.67157 5.00000 0.99971 -0.02417 0.00166 0.00000 0.00000
7.15165 2.37868 3.00000 0.99969 -0.02156 -0.01242 0.00000 0.00000
7.15165 2.37868 4.00000 0.99992 -0.01223 0.00111 0.00000 0.00000
7.15165 2.37868 5.00000 0.99991 -0.01258 -0.00560 0.00000 0.00000
7.15165 2.37868 6.00000 0.99911 -0.02845 -0.03100 0.00000 0.00000
7.85876 3.08579 3.00000 0.99998 0.00180 0.00526 0.00000 0.00000
7.85876 3.08579 4.00000 0.99983 -0.01860 0.00058 0.00000 0.00000
0.78769 5.20711 3.50000 0.99970 -0.02324 0.00721 0.00000 0.00000
0.78769 5.20711 5.50000 0.99928 -0.03780 -0.00407 0.00000 0.00000
1.49480 5.91421 2.50000 0.99910 -0.02699 -0.03271 0.00000 0.00000
1.49480 5.91421 4.50000 0.99989 -0.01255 0.00829 0.00000 0.00000
1.49480 5.91421 5.50000 0.99987 -0.01142 0.01126 0.00000 0.00000
1.49480 5.91421 6.50000 0.99987 -0.01033 0.01205 0.00000 0.00000
2.20190 6.62132 2.50000 0.99943 -0.02380 0.02387 0.00000 0.00000
2.20190 6.62132 3.50000 0.99987 -0.01506 -0.00512 0.00000 0.00000
2.20190 6.62132 4.50000 0.99984 -0.01556 0.00893 0.00000 0.00000
2.20190 6.62132 6.50000 0.99940 -0.03388 0.00761 0.00000 0.00000
2.90901 7.32843 2.50000 0.99967 -0.02540 -0.00403 0.00000 0.00000
2.90901 7.32843 3.50000 0.99981 -0.01909 -0.00458 0.00000 0.00000
2.90901 7.32843 5.50000 0.99990 -0.01316 -0.00561 0.00000 0.00000
2.90901 7.32843 6.50000 0.99985 -0.01645 -0.00537 0.00000 0.00000
3.61612 8.03553 3.50000 0.99957 -0.02760 0.00960 0.00000 0.00000
3.61612 8.03553 4.50000 0.99997 -0.00731 0.00026 0.00000 0.00000
1.14124 3.79289 2.50000 0.99971 -0.00499 -0.02348 0.00000 0.00000
1.14124 3.79289 3.50000 0.99966 0.00640 0.02516 0.00000 0.00000
1.14124 3.79289 4.50000 0.99935 0.02650 0.02445 0.00000 0.00000
1.14124 3.79289 5.50000 0.99997 -0.00151 0.00745 0.00000 0.00000
1.49480 4.50000 2.50000 -0.25628 -0.50224 0.82588 0.00000 0.00000
1.49480 4.50000 3.50000 0.69652 0.71342 0.07676 0.00000 0.00000
1.49480 4.50000 5.50000 0.87621 0.25715 0.40760 0.00000 0.00000
1.49480 4.50000 6.50000 0.87533 -0.33232 -0.35122 0.00000 0.00000
2.20190 5.20711 1.50000 0.99903 0.01207 -0.04229 0.00000 0.00000
2.20190 5.20711 2.50000 0.99988 -0.01144 -0.01042 0.00000 0.00000
2.20190 5.20711 3.50000 0.99992 -0.01180 0.00447 0.00000 0.00000
2.20190 5.20711 5.50000 0.99979 -0.01956 0.00559 0.00000 0.00000
2.20190 5.20711 7.50000 0.99512 0.05282 0.08332 0.00000 0.00000
2.90901 5.91421 1.50000 0.99976 -0.00299 0.02175 0.00000 0.00000
2.90901 5.91421 2.50000 1.00000 -0.00313 0.00018 0.00000 0.00000
2.90901 5.91421 3.50000 1.00000 -0.00246 -0.00048 0.00000 0.00000
2.90901 5.91421 4.50000 0.99998 -0.00400 0.00541 0.00000 0.00000
2.90901 5.91421 5.50000 0.99999 -0.00483 0.00101 0.00000 0.00000
2.90901 5.91421 6.50000 0.99992 -0.01266 0.00252 0.00000 0.00000
2.90901 5.91421 7.50000 0.99974 -0.01337 0.01846 0.00000 0.00000
3.61612 6.62132 1.50000 0.99969 -0.01298 0.02114 0.00000 0.00000
3.61612 6.62132 2.50000 0.99997 -0.00543 0.00611 0.00000 0.00000
3.61612 6.62132 3.50000 0.99996 -0.00928 -0.00046 0.00000 0.00000
3.61612 6.62132 4.50000 0.99998 -0.00513 -0.00290 0.00000 0.00000
3.61612 6.62132 5.50000 0.99998 -0.00640 -0.00192 0.00000 0.00000
3.61612 6.62132 6.50000 0.99997 -0.00675 -0.00289 0.00000 0.00000
4.32322 7.32843 2.50000 0.99996 -0.00134 0.00838 0.00000 0.00000
4.32322 7.32843 3.50000 0.99998 0.00082 0.00677 0.00000 0.00000
4.32322 7.32843 4.50000 0.99997 0.00166 0.00690 0.00000 0.00000
4.32322 7.32843 5.50000 0.99997 -0.00229 0.00726 0.00000 0.00000
4.32322 7.32843 6.50000 0.99999 -0.00246 -0.00416 0.00000 0.00000
5.03033 8.03553 3.50000 0.99954 0.03008 -0.00270 0.00000 0.00000
5.03033 8.03553 4.50000 0.99993 0.00102 0.01142 0.00000 0.00000
5.03033 8.03553 5.50000 0.99972 -0.01615 0.01754 0.00000 0.00000
1.14124 2.37868 4.50000 0.99960 0.02840 0.00063 0.00000 0.00000
1.84835 3.08579 3.50000 0.99992 0.01224 -0.00323 0.00000 0.00000
1.84835 3.08579 4.50000 0.99989 0.00935 0.01108 0.00000 0.00000
1.84835 3.08579 5.50000 0.99993 0.00784 0.00902 0.00000 0.00000
1.84835 3.08579 6.50000 0.99918 0.03938 0.00972 0.00000 0.00000
2.55546 3.79289 1.50000 0.99961 -0.00657 0.02731 0.00000 0.00000
2.55546 3.79289 2.50000 0.99992 0.00119 -0.01231 0.00000 0.00000
2.55546 3.79289 3.50000 0.99999 -0.00194 0.00388 0.00000 0.00000
2.55546 3.79289 5.50000 1.00000 -0.00104 0.00199 0.00000 0.00000
2.55546 3.79289 7.50000 0.99762 -0.01678 0.06682 0.00000 0.00000
2.90901 4.50000 1.50000 0.92061 0.02551 0.38966 0.00000 0.00000
2.90901 4.50000 2.50000 0.77002 0.27249 0.57691 0.00000 0.00000
2.90901 4.50000 3.50000 0.58136 0.73277 0.35365 0.00000 0.00000
2.90901 4.50000 4.50000 0.99078 0.02150 0.13373 0.00000 0.00000
2.90901 4.50000 5.50000 0.71922 0.48995 0.49261 0.00000 0.00000
2.90901 4.50000 6.50000 0.61835 -0.60260 -0.50450 0.00000 0.00000
2.90901 4.50000 7.50000 0.40911 -0.39965 -0.82031 0.00000 0.00000
3.61612 5.20711 4.50000 0.99996 -0.00553 0.00714 0.00000 0.00000
3.61612 5.20711 5.50000 0.99991 -0.01044 -0.00816 0.00000 0.00000
3.61612 5.20711 6.50000 0.99990 0.00245 0.01369 0.00000 0.00000
3.61612 5.20711 7.50000 0.99981 -0.00010 0.01962 0.00000 0.00000
4.32322 5.91421 1.50000 0.99991 0.00816 0.01111 0.00000 0.00000
4.32322 5.91421 2.50000 0.99998 0.00481 0.00478 0.00000 0.00000
4.32322 5.91421 3.50000 0.99999 0.00148 0.00363 0.00000 0.00000
4.32322 5.91421 4.50000 0.99997 -0.00630 0.00515 0.00000 0.00000
4.32322 5.91421 5.50000 0.99999 0.00003 -0.00330 0.00000 0.00000
4.32322 5.91421 6.50000 0.99999 -0.00506 -0.00150 0.00000 0.00000
4.32322 5.91421 7.50000 0.99992 -0.00614 -0.01090 0.00000 0.00000
5.03033 6.62132 1.50000 0.99986 0.00431 0.01642 0.00000 0.00000
5.03033 6.62132 2.50000 0.99988 0.01525 -0.00113 0.00000 0.00000
5.03033 6.62132 3.50000 0.99995 0.00952 0.00259 0.00000 0.00000
5.03033 6.62132 4.50000 0.99999 0.00322 0.00240 0.00000 0.00000
5.03033 6.62132 5.50000 0.99999 -0.00165 -0.00343 0.00000 0.00000
5.03033 6.62132 7.50000 0.99959 -0.01183 -0.02607 0.00000 0.00000
5.73744 7.32843 2.50000 0.99969 0.02492 0.00040 0.00000 0.00000
5.73744 7.32843 3.50000 0.99981 0.01895 -0.00447 0.00000 0.00000
5.73744 7.32843 4.50000 0.99986 0.01257 0.01100 0.00000 0.00000
5.73744 7.32843 5.50000 0.99997 0.00615 -0.00366 0.00000 0.00000
1.84835 1.67157 4.50000 0.99986 0.01521 0.00744 0.00000 0.00000
2.55546 2.37868 4.50000 0.99990 0.01327 0.00473 0.00000 0.00000
2.55546 2.37868 6.50000 0.99963 0.01101 0.02493 0.00000 0.00000
3.26256 3.08579 1.50000 0.99982 0.01818 -0.00592 0.00000 0.00000
3.26256 3.08579 2.50000 0.99995 0.01017 -0.00227 0.00000 0.00000
3.26256 3.08579 5.50000 0.99995 0.00320 0.00900 0.00000 0.00000
3.26256 3.08579 6.50000 0.99997 0.00187 0.00739 0.00000 0.00000
3.26256 3.08579 7.50000 0.99990 0.00991 0.01005 0.00000 0.00000
3.96967 3.79289 1.50000 0.99984 0.01215 -0.01324 0.00000 0.00000
3.96967 3.79289 2.50000 0.99968 0.00178 -0.02506 0.00000 0.00000
3.96967 3.79289 3.50000 0.99977 -0.00633 -0.02033 0.00000 0.00000
3.96967 3.79289 4.50000 0.99995 0.00845 -0.00503 0.00000 0.00000
3.96967 3.79289 5.50000 0.99997 -0.00747 -0.00112 0.00000 0.00000
3.96967 3.79289 6.50000 0.99976 0.01531 0.01582 0.00000 0.00000
3.96967 3.79289 7.50000 0.99900 0.01635 0.04167 0.00000 0.00000
4.32322 4.50000 1.50000 0.91253 0.38913 0.12598 0.00000 0.00000
4.32322 4.50000 2.50000 0.63171 0.41512 0.65468 0.00000 0.00000
4.32322 4.50000 3.50000 0.47246 0.63988 0.60608 0.00000 0.00000
4.32322 4.50000 4.50000 0.91380 -0.39390 -0.09906 0.00000 0.00000
4.32322 4.50000 5.50000 0.91881 0.30101 0.25530 0.00000 0.00000
4.32322 4.50000 6.50000 0.58526 -0.63887 -0.49931 0.00000 0.00000
4.32322 4.50000 7.50000 0.45525 -0.45948 -0.76264 0.00000 0.00000
5.03033 5.20711 1.50000 1.00000 -0.00126 0.00179 0.00000 0.00000
5.03033 5.20711 2.50000 0.99986 0.00003 -0.01659 0.00000 0.00000
5.03033 5.20711 3.50000 0.99992 -0.00213 -0.01262 0.00000 0.00000
5.03033 5.20711 4.50000 0.99991 0.00342 -0.01282 0.00000 0.00000
5.03033 5.20711 5.50000 0.99993 0.00457 -0.01069 0.00000 0.00000
5.03033 5.20711 6.50000 0.99996 -0.00063 -0.00839 0.00000 0.00000
5.03033 5.20711 7.50000 0.99995 0.00700 0.00663 0.00000 0.00000
5.73744 5.91421 1.50000 0.99981 0.01904 0.00322 0.00000 0.00000
5.73744 5.91421 2.50000 0.99995 0.00980 0.00266 0.00000 0.00000
5.73744 5.91421 3.50000 0.99990 0.01392 0.00049 0.00000 0.00000
5.73744 5.91421 4.50000 0.99998 0.00648 -0.00157 0.00000 0.00000
5.73744 5.91421 5.50000 0.99999 -0.00109 -0.00531 0.00000 0.00000
5.73744 5.91421 6.50000 1.00000 -0.00070 -0.00270 0.00000 0.00000
5.73744 5.91421 7.50000 0.99993 -0.00392 -0.01157 0.00000 0.00000
6.44454 6.62132 2.50000 0.99977 0.01606 0.01444 0.00000 0.00000
6.44454 6.62132 3.50000 0.99983 0.01758 -0.00480 0.00000 0.00000
6.44454 6.62132 4.50000 0.99988 0.01511 0.00168 0.00000 0.00000
6.44454 6.62132 5.50000 0.99997 0.00607 0.00520 0.00000 0.00000
6.44454 6.62132 6.50000 0.99993 0.00711 -0.00896 0.00000 0.00000
7.15165 7.32843 4.50000 0.99979 0.01363 0.01516 0.00000 0.00000
3.26256 1.67157 2.50000 0.99999 0.00265 0.00206 0.00000 0.00000
3.26256 1.67157 3.50000 0.99992 0.00998 0.00770 0.00000 0.00000
3.26256 1.67157 4.50000 0.99996 0.00548 0.00726 0.00000 0.00000
3.26256 1.67157 5.50000 0.99992 0.00917 0.00820 0.00000 0.00000
3.26256 1.67157 6.50000 0.99975 0.01707 0.01469 0.00000 0.00000
3.96967 2.37868 1.50000 0.99984 0.00024 -0.01789 0.00000 0.00000
3.96967 2.37868 2.50000 1.00000 0.00285 0.00051 0.00000 0.00000
3.96967 2.37868 3.50000 1.00000 0.00106 0.00157 0.00000 0.00000
3.96967 2.37868 4.50000 0.99999 0.00189 -0.00308 0.00000 0.00000
3.96967 2.37868 6.50000 0.99999 -0.00066 0.00360 0.00000 0.00000
3.96967 2.37868 7.50000 0.99993 0.00631 0.00994 0.00000 0.00000
4.67678 3.08579 2.50000 0.99999 0.00119 -0.00412 0.00000 0.00000
4.67678 3.08579 3.50000 0.99999 0.00384 -0.00249 0.00000 0.00000
4.67678 3.08579 4.50000 0.99996 -0.00145 -0.00924 0.00000 0.00000
4.67678 3.08579 5.50000 1.00000 -0.00047 -0.00069 0.00000 0.00000
4.67678 3.08579 6.50000 1.00000 -0.00016 -0.00165 0.00000 0.00000
4.67678 3.08579 7.50000 0.99996 -0.00259 0.00853 0.00000 0.00000
5.38388 3.79289 4.50000 0.99990 0.00758 -0.01203 0.00000 0.00000
5.38388 3.79289 6.50000 0.99996 0.00222 -0.00922 0.00000 0.00000
5.38388 3.79289 7.50000 0.99984 -0.00766 0.01605 0.00000 0.00000
5.73744 4.50000 1.50000 0.78375 0.50360 0.36348 0.00000 0.00000
5.73744 4.50000 2.50000 0.67954 0.37109 0.63287 0.00000 0.00000
5.73744 4.50000 3.50000 0.54400 0.45093 0.70762 0.00000 0.00000
5.73744 4.50000 4.50000 0.99373 -0.11157 -0.00772 0.00000 0.00000
5.73744 4.50000 5.50000 0.91712 0.21784 0.33381 0.00000 0.00000
5.73744 4.50000 6.50000 0.46059 -0.46309 -0.75724 0.00000 0.00000
5.73744 4.50000 7.50000 0.60580 -0.30944 -0.73298 0.00000 0.00000
6.44454 5.20711 1.50000 0.99980 0.01921 -0.00522 0.00000 0.00000
6.44454 5.20711 2.50000 0.99980 0.02015 -0.00080 0.00000 0.00000
6.44454 5.20711 3.50000 0.99963 0.02043 -0.01810 0.00000 0.00000
6.44454 5.20711 5.50000 0.99997 0.00289 -0.00696 0.00000 0.00000
6.44454 5.20711 6.50000 0.99997 -0.00519 -0.00541 0.00000 0.00000
6.44454 5.20711 7.50000 0.99994 -0.00997 -0.00506 0.00000 0.00000
7.15165 5.91421 2.50000 0.99931 0.03519 -0.01169 0.00000 0.00000
7.15165 5.91421 3.50000 0.99983 0.01742 0.00624 0.00000 0.00000
7.15165 5.91421 4.50000 0.99994 0.01088 -0.00213 0.00000 0.00000
7.15165 5.91421 6.50000 0.99996 0.00761 -0.00435 0.00000 0.00000
7.85876 6.62132 4.50000 0.99979 0.01922 0.00747 0.00000 0.00000
4.67678 1.67157 2.50000 0.99999 0.00151 -0.00484 0.00000 0.00000
4.67678 1.67157 5.50000 0.99995 -0.00991 -0.00004 0.00000 0.00000
4.67678 1.67157 6.50000 0.99996 -0.00813 0.00240 0.00000 0.00000
5.38388 2.37868 1.50000 0.99985 0.01677 0.00476 0.00000 0.00000
5.38388 2.37868 2.50000 0.99999 0.00101 -0.00386 0.00000 0.00000
5.38388 2.37868 4.50000 1.00000 -0.00059 0.00228 0.00000 0.00000
5.38388 2.37868 5.50000 0.99996 -0.00884 -0.00338 0.00000 0.00000
5.38388 2.37868 6.50000 0.99985 -0.01612 -0.00565 0.00000 0.00000
5.38388 2.37868 7.50000 0.99961 -0.01553 0.02324 0.00000 0.00000
6.09099 3.08579 1.50000 0.99997 -0.00725 0.00363 0.00000 0.00000
6.09099 3.08579 2.50000 0.99999 -0.00314 -0.00226 0.00000 0.00000
6.09099 3.08579 3.50000 0.99999 0.00381 -0.00271 0.00000 0.00000
6.09099 3.08579 4.50000 0.99999 -0.00441 -0.00280 0.00000 0.00000
6.09099 3.08579 5.50000 0.99996 -0.00278 -0.00804 0.00000 0.00000
6.09099 3.08579 6.50000 0.99994 -0.00984 -0.00484 0.00000 0.00000
6.09099 3.08579 7.50000 0.99972 -0.02293 -0.00584 0.00000 0.00000
6.79810 3.79289 1.50000 0.99995 -0.00989 -0.00295 0.00000 0.00000
6.79810 3.79289 2.50000 0.99985 0.00328 -0.01718 0.00000 0.00000
6.79810 3.79289 3.50000 0.99976 0.00383 -0.02162 0.00000 0.00000
6.79810 3.79289 4.50000 0.99987 -0.01410 -0.00843 0.00000 0.00000
6.79810 3.79289 5.50000 0.99996 -0.00206 -0.00816 0.00000 0.00000
6.79810 3.79289 6.50000 0.99979 -0.02017 0.00454 0.00000 0.00000
6.79810 3.79289 7.50000 0.99917 -0.03794 0.01483 0.00000 0.00000
7.15165 4.50000 2.50000 0.78492 0.23913 0.57159 0.00000 0.00000
7.15165 4.50000 3.50000 0.27969 0.40325 0.87130 0.00000 0.00000
7.15165 4.50000 4.50000 0.93754 -0.32569 -0.12226 0.00000 0.00000
7.15165 4.50000 5.50000 0.90968 0.39955 -0.11333 0.00000 0.00000
7.85876 5.20711 3.50000 0.99891 0.03544 -0.03034 0.00000 0.00000
7.85876 5.20711 4.50000 0.99990 0.01144 0.00861 0.00000 0.00000
7.85876 5.20711 5.50000 0.99852 0.04755 0.02628 0.00000 0.00000
7.85876 5.20711 6.50000 0.99998 0.00418 -0.00481 0.00000 0.00000
5.38388 0.96447 3.50000 0.99930 -0.01646 0.03363 0.00000 0.00000
5.38388 0.96447 4.50000 0.99995 -0.00579 0.00791 0.00000 0.00000
5.38388 0.96447 5.50000 0.99993 -0.00691 0.00940 0.00000 0.00000
6.09099 1.67157 2.50000 0.99966 -0.02131 -0.01489 0.00000 0.00000
6.09099 1.67157 3.50000 0.99995 -0.00938 -0.00350 0.00000 0.00000
6.09099 1.67157 4.50000 0.99985 -0.01217 0.01236 0.00000 0.00000
6.09099 1.67157 5.50000 0.99985 -0.01744 -0.00037 0.00000 0.00000
6.79810 2.37868 2.50000 0.99970 -0.01051 0.02222 0.00000 0.00000
6.79810 2.37868 3.50000 0.99995 -0.00928 0.00203 0.00000 0.00000
6.79810 2.37868 5.50000 0.99981 -0.01851 -0.00619 0.00000 0.00000
6.79810 2.37868 6.50000 0.99934 -0.03627 0.00291 0.00000 0.00000
7.50520 3.08579 3.50000 1.00000 -0.00152 -0.00110 0.00000 0.00000
7.50520 3.08579 4.50000 0.99995 -0.01022 -0.00111 0.00000 0.00000
7.50520 3.08579 5.50000 0.99960 -0.02210 -0.01759 0.00000 0.00000
7.50520 3.08579 6.50000 0.99961 -0.02335 -0.01506 0.00000 0.00000
8.21231 3.79289 3.50000 0.99868 0.03114 0.04093 0.00000 0.00000
8.21231 3.79289 5.50000 0.99911 -0.04130 -0.00880 0.00000 0.00000
1.14124 5.56066 3.00000 0.99981 -0.01902 -0.00410 0.00000 0.00000
1.14124 5.56066 4.00000 0.99969 -0.02055 0.01430 0.00000 0.00000
1.14124 5.56066 5.00000 0.99991 -0.01143 0.00712 0.00000 0.00000
1.14124 5.56066 6.00000 0.99955 -0.02478 -0.01698 0.00000 0.00000
1.84835 6.26777 3.00000 0.99997 -0.00699 0.00343 0.00000 0.00000
1.84835 6.26777 4.00000 0.99996 -0.00843 0.00043 0.00000 0.00000
1.84835 6.26777 5.00000 0.99984 -0.01265 0.01283 0.00000 0.00000
1.84835 6.26777 6.00000 0.99984 -0.01730 -0.00427 0.00000 0.00000
2.55546 6.97487 3.00000 0.99991 -0.01352 -0.00260 0.00000 0.00000
2.55546 6.97487 4.00000 0.99987 -0.01569 0.00348 0.00000 0.00000
2.55546 6.97487 5.00000 0.99985 -0.01704 -0.00259 0.00000 0.00000
2.55546 6.97487 6.00000 0.99981 -0.01593 -0.01155 0.00000 0.00000
3.26256 7.68198 3.00000 0.99973 -0.02325 0.00195 0.00000 0.00000
3.26256 7.68198 4.00000 0.99989 -0.01449 -0.00208 0.00000 0.00000
3.26256 7.68198 5.00000 0.99996 -0.00892 0.00149 0.00000 0.00000
3.96967 8.38909 4.00000 0.99999 -0.00006 0.00513 0.00000 0.00000
3.96967 8.38909 5.00000 0.99976 0.00607 0.02124 0.00000 0.00000
0.78769 3.43934 4.00000 0.99979 0.01949 0.00642 0.00000 0.00000
0.78769 3.43934 5.00000 0.99944 0.01863 0.02796 0.00000 0.00000
1.49480 4.14645 2.00000 0.99570 0.00579 -0.09247 0.00000 0.00000
1.49480 4.14645 3.00000 0.99861 0.04268 -0.03079 0.00000 0.00000
1.49480 4.14645 4.00000 0.99824 0.02146 -0.05526 0.00000 0.00000
1.49480 4.14645 6.00000 0.99831 -0.04803 -0.03279 0.00000 0.00000
1.49480 4.14645 7.00000 0.98085 -0.12033 -0.15317 0.00000 0.00000
1.84835 4.85355 2.00000 0.99543 0.04881 -0.08211 0.00000 0.00000
1.84835 4.85355 3.00000 0.98960 -0.14355 -0.00903 0.00000 0.00000
1.84835 4.85355 4.00000 0.99796 -0.05143 0.03792 0.00000 0.00000
1.84835 4.85355 5.00000 0.99445 -0.09664 0.04158 0.00000 0.00000
2.55546 5.56066 2.00000 0.99997 -0.00721 0.00160 0.00000 0.00000
2.55546 5.56066 3.00000 0.99999 0.00176 0.00412 0.00000 0.00000
2.55546 5.56066 5.00000 0.99997 -0.00531 0.00568 0.00000 0.00000
2.55546 5.56066 6.00000 0.99995 -0.00984 -0.00349 0.00000 0.00000
3.26256 6.26777 3.00000 0.99999 -0.00307 -0.00098 0.00000 0.00000
3.26256 6.26777 4.00000 0.99997 -0.00797 -0.00057 0.00000 0.00000
3.26256 6.26777 5.00000 0.99998 -0.00628 -0.00029 0.00000 0.00000
3.26256 6.26777 6.00000 0.99996 -0.00922 -0.00061 0.00000 0.00000
3.26256 6.26777 7.00000 0.99992 -0.01219 0.00167 0.00000 0.00000
3.96967 6.97487 2.00000 0.99991 -0.00426 0.01301 0.00000 0.00000
3.96967 6.97487 4.00000 0.99999 -0.00120 0.00469 0.00000 0.00000
3.96967 6.97487 6.00000 0.99998 -0.00541 -0.00291 0.00000 0.00000
3.96967 6.97487 7.00000 0.99990 -0.00453 -0.01376 0.00000 0.00000
4.67678 7.68198 3.00000 0.99999 0.00329 0.00092 0.00000 0.00000
4.67678 7.68198 4.00000 0.99995 0.00993 0.00156 0.00000 0.00000
4.67678 7.68198 5.00000 0.99995 -0.00178 0.00954 0.00000 0.00000
4.67678 7.68198 6.00000 0.99998 -0.00359 0.00484 0.00000 0.00000
1.49480 2.73223 3.00000 0.99996 0.00899 -0.00205 0.00000 0.00000
1.49480 2.73223 4.00000 0.99979 0.02049 0.00242 0.00000 0.00000
1.49480 2.73223 5.00000 0.99988 0.00842 0.01305 0.00000 0.00000
1.49480 2.73223 6.00000 0.99965 0.02263 0.01365 0.00000 0.00000
2.20190 3.43934 2.00000 0.99985 0.00593 -0.01657 0.00000 0.00000
2.20190 3.43934 3.00000 1.00000 0.00030 -0.00158 0.00000 0.00000
2.20190 3.43934 4.00000 0.99998 0.00495 0.00472 0.00000 0.00000
2.20190 3.43934 5.00000 0.99994 0.00726 0.00819 0.00000 0.00000
2.20190 3.43934 6.00000 0.99992 0.00118 0.01282 0.00000 0.00000
2.90901 4.14645 2.00000 0.99987 0.01068 -0.01220 0.00000 0.00000
2.90901 4.14645 4.00000 0.99876 -0.02995 -0.03983 0.00000 0.00000
2.90901 4.14645 5.00000 0.99795 0.04668 0.04375 0.00000 0.00000
2.90901 4.14645 6.00000 0.99895 -0.04488 -0.00954 0.00000 0.00000
2.90901 4.14645 7.00000 0.99596 0.05620 0.07003 0.00000 0.00000
2.90901 4.14645 8.00000 0.90129 0.14866 0.40692 0.00000 0.00000
3.26256 4.85355 1.00000 0.99699 0.04943 0.05981 0.00000 0.00000
3.26256 4.85355 2.00000 0.99807 0.01267 -0.06086 0.00000 0.00000
3.26256 4.85355 3.00000 0.99295 -0.08825 -0.07916 0.00000 0.00000
3.26256 4.85355 4.00000 0.99903 0.00138 -0.04396 0.00000 0.00000
3.26256 4.85355 5.00000 0.99887 -0.03618 -0.03083 0.00000 0.00000
3.26256 4.85355 6.00000 0.99960 0.02336 -0.01597 0.00000 0.00000
3.26256 4.85355 7.00000 0.99579 0.03606 0.08433 0.00000 0.00000
3.96967 5.56066 4.00000 0.99997 -0.00533 -0.00570 0.00000 0.00000
3.96967 5.56066 5.00000 0.99999 0.00029 0.00483 0.00000 0.00000
3.96967 5.56066 6.00000 1.00000 -0.00303 0.00048 0.00000 0.00000
3.96967 5.56066 7.00000 0.99996 -0.00725 -0.00462 0.00000 0.00000
3.96967 5.56066 8.00000 0.99996 -0.00892 0.00148 0.00000 0.00000
4.67678 6.26777 2.00000 0.99993 0.00854 0.00854 0.00000 0.00000
4.67678 6.26777 3.00000 0.99997 0.00813 0.00032 0.00000 0.00000
4.67678 6.26777 5.00000 0.99998 -0.00599 0.00092 0.00000 0.00000
4.67678 6.26777 6.00000 1.00000 -0.00168 -0.00056 0.00000 0.00000
4.67678 6.26777 7.00000 0.99997 -0.00680 -0.00422 0.00000 0.00000
4.67678 6.26777 8.00000 0.99928 -0.00985 -0.03656 0.00000 0.00000
5.38388 6.97487 2.00000 0.99981 0.01655 0.01056 0.00000 0.00000
5.38388 6.97487 3.00000 0.99987 0.01399 -0.00862 0.00000 0.00000
5.38388 6.97487 4.00000 0.99995 0.00951 0.00118 0.00000 0.00000
5.38388 6.97487 5.00000 0.99999 0.00391 0.00047 0.00000 0.00000
5.38388 6.97487 6.00000 1.00000 0.00097 0.00269 0.00000 0.00000
5.38388 6.97487 7.00000 0.99998 0.00576 0.00229 0.00000 0.00000
6.09099 7.68198 3.00000 0.99942 0.03218 -0.01136 0.00000 0.00000
6.09099 7.68198 4.00000 0.99956 0.02447 -0.01647 0.00000 0.00000
6.09099 7.68198 5.00000 0.99984 0.01113 0.01388 0.00000 0.00000
6.09099 7.68198 6.00000 0.99966 0.02334 0.01182 0.00000 0.00000
2.20190 2.02513 3.00000 0.99991 0.00826 0.01075 0.00000 0.00000
2.20190 2.02513 4.00000 0.99984 0.01729 0.00365 0.00000 0.00000
2.20190 2.02513 5.00000 0.99986 0.01331 0.00973 0.00000 0.00000
2.20190 2.02513 6.00000 0.99979 0.02009 -0.00404 0.00000 0.00000
2.90901 2.73223 2.00000 0.99992 0.01264 -0.00266 0.00000 0.00000
2.90901 2.73223 3.00000 0.99996 0.00745 -0.00406 0.00000 0.00000
2.90901 2.73223 4.00000 0.99997 0.00687 0.00265 0.00000 0.00000
2.90901 2.73223 6.00000 0.99988 0.00441 0.01464 0.00000 0.00000
3.61612 3.43934 1.00000 0.99986 0.01564 -0.00573 0.00000 0.00000
3.61612 3.43934 2.00000 0.99992 0.01012 -0.00786 0.00000 0.00000
3.61612 3.43934 3.00000 0.99999 0.00451 -0.00023 0.00000 0.00000
3.61612 3.43934 4.00000 0.99998 0.00477 0.00485 0.00000 0.00000
3.61612 3.43934 5.00000 0.99998 0.00035 0.00568 0.00000 0.00000
3.61612 3.43934 6.00000 1.00000 0.00113 0.00116 0.00000 0.00000
4.32322 4.14645 2.00000 0.99929 -0.02595 -0.02721 0.00000 0.00000
4.32322 4.14645 3.00000 0.99858 -0.03913 -0.03610 0.00000 0.00000
4.32322 4.14645 4.00000 0.99451 -0.09147 -0.05086 0.00000 0.00000
4.32322 4.14645 5.00000 0.99673 0.07678 0.02528 0.00000 0.00000
4.32322 4.14645 6.00000 0.99717 -0.07082 -0.02532 0.00000 0.00000
4.32322 4.14645 7.00000 0.99867 0.04871 0.01704 0.00000 0.00000
4.32322 4.14645 8.00000 0.99408 0.01603 0.10747 0.00000 0.00000
4.67678 4.85355 1.00000 0.99862 -0.00898 -0.05180 0.00000 0.00000
4.67678 4.85355 2.00000 0.99943 -0.02236 -0.02540 0.00000 0.00000
4.67678 4.85355 4.00000 0.99709 -0.01398 -0.07498 0.00000 0.00000
4.67678 4.85355 5.00000 0.99777 -0.05986 -0.02966 0.00000 0.00000
4.67678 4.85355 7.00000 0.99561 0.04660 0.08117 0.00000 0.00000
4.67678 4.85355 8.00000 0.99715 0.00925 0.07484 0.00000 0.00000
5.38388 5.56066 1.00000 0.99981 0.01303 -0.01480 0.00000 0.00000
5.38388 5.56066 2.00000 0.99994 0.01091 -0.00064 0.00000 0.00000
5.38388 5.56066 3.00000 0.99987 0.01572 0.00249 0.00000 0.00000
5.38388 5.56066 4.00000 0.99999 0.00210 -0.00450 0.00000 0.00000
5.38388 5.56066 5.00000 0.99997 -0.00089 0.00785 0.00000 0.00000
5.38388 5.56066 6.00000 0.99989 -0.00239 -0.01481 0.00000 0.00000
5.38388 5.56066 8.00000 0.99984 -0.00317 -0.01742 0.00000 0.00000
6.09099 6.26777 2.00000 0.99971 0.02412 0.00046 0.00000 0.00000
6.09099 6.26777 4.00000 0.99997 0.00725 -0.00163 0.00000 0.00000
6.09099 6.26777 5.00000 0.99998 0.00462 -0.00476 0.00000 0.00000
6.09099 6.26777 6.00000 0.99999 0.00421 0.00186 0.00000 0.00000
6.79810 6.97487 4.00000 0.99980 0.01904 0.00618 0.00000 0.00000
6.79810 6.97487 5.00000 0.99984 0.01123 0.01367 0.00000 0.00000
6.79810 6.97487 6.00000 0.99986 0.01590 0.00581 0.00000 0.00000
2.90901 1.31802 3.00000 0.99974 0.02066 0.00997 0.00000 0.00000
2.90901 1.31802 4.00000 0.99960 0.01390 0.02463 0.00000 0.00000
2.90901 1.31802 5.00000 0.99995 0.00646 0.00781 0.00000 0.00000
2.90901 1.31802 6.00000 0.99990 0.01396 -0.00287 0.00000 0.00000
3.61612 2.02513 2.00000 0.99995 0.00950 0.00180 0.00000 0.00000
3.61612 2.02513 4.00000 1.00000 0.00050 0.00288 0.00000 0.00000
3.61612 2.02513 5.00000 1.00000 0.00142 0.00254 0.00000 0.00000
3.61612 2.02513 7.00000 0.99981 0.01295 0.01449 0.00000 0.00000
4.32322 2.73223 1.00000 0.99989 0.01372 -0.00504 0.00000 0.00000
4.32322 2.73223 3.00000 0.99999 0.00410 0.00103 0.00000 0.00000
4.32322 2.73223 4.00000 0.99999 0.00120 0.00534 0.00000 0.00000
4.32322 2.73223 6.00000 0.99999 -0.00208 0.00252 0.00000 0.00000
4.32322 2.73223 7.00000 0.99998 0.00015 0.00595 0.00000 0.00000
5.03033 3.43934 1.00000 0.99998 0.00451 0.00510 0.00000 0.00000
5.03033 3.43934 2.00000 0.99994 -0.00370 -0.01054 0.00000 0.00000
5.03033 3.43934 3.00000 0.99999 0.00106 0.00344 0.00000 0.00000
5.03033 3.43934 6.00000 0.99999 0.00077 -0.00502 0.00000 0.00000
5.03033 3.43934 7.00000 0.99996 -0.00874 -0.00082 0.00000 0.00000
5.73744 4.14645 1.00000 0.99610 -0.04516 0.07581 0.00000 0.00000
5.73744 4.14645 3.00000 0.99369 0.07471 -0.08371 0.00000 0.00000
5.73744 4.14645 5.00000 0.99920 0.01389 0.03753 0.00000 0.00000
5.73744 4.14645 6.00000 0.99718 -0.06502 -0.03757 0.00000 0.00000
5.73744 4.14645 8.00000 0.99818 0.06021 -0.00364 0.00000 0.00000
6.09099 4.85355 1.00000 0.98310 -0.10603 -0.14926 0.00000 0.00000
6.09099 4.85355 3.00000 0.99822 -0.04590 -0.03816 0.00000 0.00000
6.09099 4.85355 5.00000 0.99953 0.00225 0.03047 0.00000 0.00000
6.09099 4.85355 6.00000 0.99720 0.07467 -0.00500 0.00000 0.00000
6.09099 4.85355 7.00000 0.99848 -0.00437 0.05502 0.00000 0.00000
6.09099 4.85355 8.00000 0.99959 -0.02749 0.00851 0.00000 0.00000
6.79810 5.56066 3.00000 0.99960 0.02826 0.00235 0.00000 0.00000
6.79810 5.56066 5.00000 0.99999 0.00479 -0.00228 0.00000 0.00000
6.79810 5.56066 7.00000 0.99998 -0.00385 0.00569 0.00000 0.00000
7.50520 6.26777 4.00000 0.99967 0.02582 0.00179 0.00000 0.00000
7.50520 6.26777 5.00000 0.99988 0.01439 0.00650 0.00000 0.00000
7.50520 6.26777 6.00000 0.99987 0.01179 0.01139 0.00000 0.00000
4.32322 1.31802 3.00000 0.99999 -0.00256 0.00331 0.00000 0.00000
4.32322 1.31802 4.00000 0.99998 -0.00543 0.00180 0.00000 0.00000
4.32322 1.31802 5.00000 0.99998 -0.00548 0.00364 0.00000 0.00000
4.32322 1.31802 6.00000 0.99998 -0.00561 0.00428 0.00000 0.00000
5.03033 2.02513 2.00000 0.99998 0.00205 -0.00570 0.00000 0.00000
5.03033 2.02513 3.00000 0.99991 0.00641 -0.01208 0.00000 0.00000
5.03033 2.02513 4.00000 0.99998 -0.00656 -0.00139 0.00000 0.00000
5.03033 2.02513 5.00000 0.99996 -0.00890 0.00271 0.00000 0.00000
5.03033 2.02513 6.00000 0.99996 -0.00844 0.00134 0.00000 0.00000
5.03033 2.02513 7.00000 0.99968 -0.02460 0.00547 0.00000 0.00000
5.73744 2.73223 2.00000 0.99999 -0.00212 0.00481 0.00000 0.00000
5.73744 2.73223 3.00000 1.00000 -0.00183 -0.00183 0.00000 0.00000
5.73744 2.73223 4.00000 0.99998 -0.00480 -0.00322 0.00000 0.00000
5.73744 2.73223 5.00000 0.99999 -0.00255 -0.00355 0.00000 0.00000
5.73744 2.73223 6.00000 0.99991 -0.00951 -0.00897 0.00000 0.00000
6.44454 3.43934 3.00000 1.00000 0.00128 -0.00189 0.00000 0.00000
6.44454 3.43934 6.00000 0.99996 -0.00808 -0.00384 0.00000 0.00000
6.44454 3.43934 7.00000 0.99976 -0.02093 -0.00670 0.00000 0.00000
7.15165 4.14645 3.00000 0.99784 -0.01609 -0.06370 0.00000 0.00000
7.15165 4.14645 4.00000 0.99764 -0.06041 -0.03258 0.00000 0.00000
7.15165 4.14645 5.00000 0.99920 -0.02660 0.02982 0.00000 0.00000
7.15165 4.14645 6.00000 0.99598 -0.08870 0.01230 0.00000 0.00000
7.15165 4.14645 7.00000 0.99394 0.02494 0.10703 0.00000 0.00000
7.50520 4.85355 2.00000 0.99760 0.06848 0.00976 0.00000 0.00000
7.50520 4.85355 3.00000 0.99555 0.06818 -0.06505 0.00000 0.00000
7.50520 4.85355 4.00000 0.99187 0.05488 -0.11478 0.00000 0.00000
7.50520 4.85355 5.00000 0.99983 0.01570 -0.00979 0.00000 0.00000
7.50520 4.85355 6.00000 0.99912 0.03809 -0.01769 0.00000 0.00000
7.50520 4.85355 7.00000 0.98756 0.01516 0.15651 0.00000 0.00000
8.21231 5.56066 4.00000 0.99977 0.01502 0.01500 0.00000 0.00000
8.21231 5.56066 5.00000 0.99981 0.01568 0.01129 0.00000 0.00000
5.03033 0.61091 4.00000 0.99983 -0.00972 0.01544 0.00000 0.00000
5.03033 0.61091 5.00000 0.99993 -0.00857 0.00765 0.00000 0.00000
5.73744 1.31802 4.00000 0.99997 -0.00428 0.00704 0.00000 0.00000
5.73744 1.31802 5.00000 0.99993 -0.01161 -0.00127 0.00000 0.00000
5.73744 1.31802 6.00000 0.99972 -0.02332 0.00266 0.00000 0.00000
6.44454 2.02513 3.00000 0.99989 -0.01446 -0.00328 0.00000 0.00000
6.44454 2.02513 4.00000 0.99993 -0.00918 0.00780 0.00000 0.00000
6.44454 2.02513 5.00000 0.99994 -0.01112 -0.00106 0.00000 0.00000
6.44454 2.02513 6.00000 0.99967 -0.02216 -0.01327 0.00000 0.00000
7.15165 2.73223 4.00000 0.99998 -0.00542 0.00251 0.00000 0.00000
7.15165 2.73223 6.00000 0.99960 -0.02157 -0.01807 0.00000 0.00000
7.85876 3.43934 3.00000 0.99993 0.01031 0.00543 0.00000 0.00000
7.85876 3.43934 5.00000 0.99985 -0.01670 0.00444 0.00000 0.00000
7.85876 3.43934 6.00000 0.99937 -0.02342 -0.02670 0.00000 0.00000
1.49480 6.97487 4.50000 0.99987 -0.01615 0.00273 0.00000 0.00000
2.20190 7.68198 4.50000 0.99993 -0.00970 -0.00724 0.00000 0.00000
0.78769 4.85355 3.50000 0.99869 0.04964 0.01279 0.00000 0.00000
0.78769 4.85355 4.50000 0.99967 -0.01913 0.01715 0.00000 0.00000
0.78769 4.85355 5.50000 0.99935 -0.03331 -0.01395 0.00000 0.00000
1.49480 5.56066 2.50000 0.99971 -0.01675 -0.01727 0.00000 0.00000
1.49480 5.56066 3.50000 0.99986 -0.00923 0.01402 0.00000 0.00000
1.49480 5.56066 4.50000 0.99983 -0.01275 0.01360 0.00000 0.00000
1.49480 5.56066 5.50000 0.99990 -0.01281 -0.00537 0.00000 0.00000
1.49480 5.56066 6.50000 0.99950 -0.02871 -0.01291 0.00000 0.00000
2.20190 6.26777 2.50000 0.99980 -0.01960 0.00410 0.00000 0.00000
2.20190 6.26777 3.50000 0.99993 -0.00955 -0.00659 0.00000 0.00000
2.20190 6.26777 4.50000 0.99995 -0.00968 0.00275 0.00000 0.00000
2.20190 6.26777 5.50000 0.99988 -0.01468 -0.00550 0.00000 0.00000
2.20190 6.26777 6.50000 0.99954 -0.02534 0.01693 0.00000 0.00000
2.90901 6.97487 2.50000 0.99992 -0.01209 -0.00351 0.00000 0.00000
2.90901 6.97487 3.50000 0.99996 -0.00801 -0.00365 0.00000 0.00000
2.90901 6.97487 5.50000 0.99995 -0.00821 -0.00488 0.00000 0.00000
2.90901 6.97487 6.50000 0.99974 -0.01282 -0.01862 0.00000 0.00000
3.61612 7.68198 2.50000 0.99994 -0.00246 0.01110 0.00000 0.00000
3.61612 7.68198 3.50000 0.99991 -0.01335 0.00267 0.00000 0.00000
3.61612 7.68198 4.50000 0.99998 -0.00652 0.00262 0.00000 0.00000
3.61612 7.68198 6.50000 0.99969 -0.00606 -0.02405 0.00000 0.00000
4.32322 8.38909 4.50000 0.99999 -0.00257 -0.00254 0.00000 0.00000
1.14124 3.43934 4.50000 0.99984 0.01252 0.01242 0.00000 0.00000
1.84835 4.14645 2.50000 0.99787 0.03965 -0.05185 0.00000 0.00000
1.84835 4.14645 3.50000 0.99875 -0.01731 0.04691 0.00000 0.00000
1.84835 4.14645 4.50000 0.99826 -0.04665 0.03617 0.00000 0.00000
1.84835 4.14645 5.50000 0.99834 0.02197 0.05333 0.00000 0.00000
1.84835 4.14645 6.50000 0.99974 -0.02230 0.00500 0.00000 0.00000
2.20190 4.85355 2.50000 0.99701 -0.01899 0.07490 0.00000 0.00000
2.20190 4.85355 3.50000 0.99164 0.12588 0.02824 0.00000 0.00000
2.20190 4.85355 4.50000 0.99997 0.00789 0.00033 0.00000 0.00000
2.20190 4.85355 5.50000 0.99968 0.02488 -0.00419 0.00000 0.00000
2.20190 4.85355 6.50000 0.99676 -0.05180 -0.06148 0.00000 0.00000
2.90901 5.56066 1.50000 1.00000 0.00192 -0.00048 0.00000 0.00000
2.90901 5.56066 2.50000 0.99999 0.00287 -0.00220 0.00000 0.00000
2.90901 5.56066 3.50000 0.99994 -0.00256 0.01019 0.00000 0.00000
2.90901 5.56066 4.50000 0.99999 -0.00401 0.00001 0.00000 0.00000
2.90901 5.56066 5.50000 1.00000 -0.00204 -0.00072 0.00000 0.00000
2.90901 5.56066 6.50000 0.99995 -0.00976 -0.00017 0.00000 0.00000
2.90901 5.56066 7.50000 0.99986 0.00412 0.01624 0.00000 0.00000
3.61612 6.26777 1.50000 0.99989 -0.00785 0.01255 0.00000 0.00000
3.61612 6.26777 3.50000 0.99999 0.00084 0.00355 0.00000 0.00000
3.61612 6.26777 4.50000 1.00000 -0.00193 -0.00155 0.00000 0.00000
3.61612 6.26777 6.50000 0.99993 -0.01160 -0.00165 0.00000 0.00000
3.61612 6.26777 7.50000 0.99996 -0.00883 0.00096 0.00000 0.00000
4.32322 6.97487 1.50000 0.99951 0.02888 0.01168 0.00000 0.00000
4.32322 6.97487 4.50000 0.99996 -0.00414 0.00841 0.00000 0.00000
4.32322 6.97487 5.50000 0.99999 -0.00266 0.00463 0.00000 0.00000
4.32322 6.97487 7.50000 0.99979 0.00782 -0.01868 0.00000 0.00000
5.03033 7.68198 2.50000 0.99869 0.05006 -0.01067 0.00000 0.00000
5.03033 7.68198 3.50000 0.99980 0.01974 -0.00179 0.00000 0.00000
5.03033 7.68198 4.50000 0.99998 0.00301 0.00525 0.00000 0.00000
5.03033 7.68198 5.50000 0.99993 0.00277 0.01139 0.00000 0.00000
5.03033 7.68198 6.50000 0.99989 0.00733 0.01272 0.00000 0.00000
1.84835 2.73223 2.50000 0.99982 0.01808 0.00531 0.00000 0.00000
1.84835 2.73223 3.50000 0.99988 0.01514 -0.00135 0.00000 0.00000
1.84835 2.73223 4.50000 0.99988 0.01111 0.01054 0.00000 0.00000
1.84835 2.73223 6.50000 0.99953 0.02329 0.01973 0.00000 0.00000
2.55546 3.43934 1.50000 0.99962 0.01758 0.02142 0.00000 0.00000
2.55546 3.43934 2.50000 0.99992 0.01195 -0.00338 0.00000 0.00000
2.55546 3.43934 3.50000 0.99999 0.00421 0.00273 0.00000 0.00000
2.55546 3.43934 4.50000 0.99997 0.00651 0.00319 0.00000 0.00000
2.55546 3.43934 5.50000 0.99993 0.00755 0.00957 0.00000 0.00000
2.55546 3.43934 6.50000 0.99995 -0.00144 0.01012 0.00000 0.00000
3.26256 4.14645 1.50000 0.99572 0.07960 0.04701 0.00000 0.00000
3.26256 4.14645 2.50000 0.99933 -0.00065 -0.03654 0.00000 0.00000
3.26256 4.14645 3.50000 0.99821 0.05879 0.01097 0.00000 0.00000
3.26256 4.14645 5.50000 0.99969 -0.02455 0.00420 0.00000 0.00000
3.26256 4.14645 7.50000 0.99891 0.02334 -0.04049 0.00000 0.00000
3.61612 4.85355 1.50000 0.99990 -0.00223 0.01380 0.00000 0.00000
3.61612 4.85355 4.50000 0.99901 -0.02127 0.03918 0.00000 0.00000
3.61612 4.85355 5.50000 0.99861 0.05207 0.00781 0.00000 0.00000
3.61612 4.85355 6.50000 0.99880 -0.04885 0.00379 0.00000 0.00000
4.32322 5.56066 1.50000 0.99994 0.00463 0.00956 0.00000 0.00000
4.32322 5.56066 2.50000 0.99985 0.01463 0.00974 0.00000 0.00000
4.32322 5.56066 3.50000 0.99993 0.00879 0.00740 0.00000 0.00000
4.32322 5.56066 4.50000 0.99996 -0.00694 0.00618 0.00000 0.00000
4.32322 5.56066 5.50000 0.99996 -0.00784 0.00439 0.00000 0.00000
4.32322 5.56066 6.50000 0.99998 -0.00495 -0.00321 0.00000 0.00000
4.32322 5.56066 7.50000 0.99979 -0.00636 -0.01951 0.00000 0.00000
5.03033 6.26777 1.50000 0.99986 0.00258 0.01657 0.00000 0.00000
5.03033 6.26777 2.50000 0.99997 0.00281 0.00684 0.00000 0.00000
5.03033 6.26777 3.50000 0.99997 0.00447 0.00631 0.00000 0.00000
5.03033 6.26777 4.50000 1.00000 -0.00100 0.00180 0.00000 0.00000
5.03033 6.26777 6.50000 0.99996 -0.00261 -0.00838 0.00000 0.00000
5.03033 6.26777 7.50000 0.99986 0.00614 -0.01531 0.00000 0.00000
5.73744 6.97487 2.50000 0.99975 0.02243 -0.00143 0.00000 0.00000
5.73744 6.97487 3.50000 0.99982 0.01842 -0.00341 0.00000 0.00000
5.73744 6.97487 5.50000 0.99999 0.00269 0.00331 0.00000 0.00000
5.73744 6.97487 6.50000 0.99997 0.00365 -0.00616 0.00000 0.00000
6.44454 7.68198 3.50000 0.99952 0.03074 -0.00386 0.00000 0.00000
6.44454 7.68198 4.50000 0.99965 0.02469 0.00942 0.00000 0.00000
6.44454 7.68198 5.50000 0.99939 0.01825 0.02968 0.00000 0.00000
2.55546 2.02513 2.50000 0.99976 0.02190 0.00220 0.00000 0.00000
2.55546 2.02513 3.50000 0.99994 0.00955 0.00560 0.00000 0.00000
2.55546 2.02513 4.50000 0.99987 0.01268 0.00961 0.00000 0.00000
2.55546 2.02513 6.50000 0.99986 0.01280 0.01084 0.00000 0.00000
3.26256 2.73223 1.50000 0.99988 0.01457 0.00588 0.00000 0.00000
3.26256 2.73223 2.50000 0.99994 0.00980 -0.00516 0.00000 0.00000
3.26256 2.73223 3.50000 0.99999 0.00359 0.00290 0.00000 0.00000
3.26256 2.73223 4.50000 0.99996 0.00132 0.00856 0.00000 0.00000
3.26256 2.73223 5.50000 0.99999 0.00076 0.00454 0.00000 0.00000
3.26256 2.73223 6.50000 0.99999 0.00078 0.00488 0.00000 0.00000
3.26256 2.73223 7.50000 0.99984 0.01099 0.01420 0.00000 0.00000
3.96967 3.43934 1.50000 0.99996 0.00845 -0.00346 0.00000 0.00000
3.96967 3.43934 2.50000 0.99998 0.00609 -0.00332 0.00000 0.00000
3.96967 3.43934 3.50000 0.99998 0.00532 0.00379 0.00000 0.00000
3.96967 3.43934 4.50000 1.00000 0.00174 -0.00028 0.00000 0.00000
3.96967 3.43934 5.50000 1.00000 0.00211 -0.00045 0.00000 0.00000
3.96967 3.43934 7.50000 0.99999 0.00099 -0.00335 0.00000 0.00000
4.67678 4.14645 1.50000 0.99952 0.02459 0.01887 0.00000 0.00000
4.67678 4.14645 2.50000 0.99995 0.00328 0.00911 0.00000 0.00000
4.67678 4.14645 4.50000 0.99879 0.02256 -0.04363 0.00000 0.00000
4.67678 4.14645 6.50000 0.99332 -0.02140 -0.11336 0.00000 0.00000
4.67678 4.14645 7.50000 0.99724 0.04252 -0.06082 0.00000 0.00000
5.03033 4.85355 1.50000 0.99840 0.05643 -0.00333 0.00000 0.00000
5.03033 4.85355 3.50000 0.99540 0.07531 0.05924 0.00000 0.00000
5.03033 4.85355 4.50000 0.99925 -0.03542 -0.01573 0.00000 0.00000
5.03033 4.85355 6.50000 0.99538 -0.07267 -0.06279 0.00000 0.00000
5.03033 4.85355 7.50000 0.99197 -0.04602 -0.11780 0.00000 0.00000
5.73744 5.56066 1.50000 0.99987 0.01618 0.00027 0.00000 0.00000
5.73744 5.56066 2.50000 0.99976 0.02168 -0.00256 0.00000 0.00000
5.73744 5.56066 3.50000 0.99992 0.01160 0.00421 0.00000 0.00000
5.73744 5.56066 4.50000 0.99997 0.00688 -0.00286 0.00000 0.00000
5.73744 5.56066 5.50000 0.99998 0.00552 -0.00305 0.00000 0.00000
5.73744 5.56066 7.50000 0.99956 -0.00064 -0.02961 0.00000 0.00000
6.44454 6.26777 1.50000 0.99929 0.03699 -0.00643 0.00000 0.00000
6.44454 6.26777 2.50000 0.99973 0.02331 0.00018 0.00000 0.00000
6.44454 6.26777 3.50000 0.99985 0.01744 0.00206 0.00000 0.00000
6.44454 6.26777 4.50000 0.99995 0.00969 -0.00084 0.00000 0.00000
6.44454 6.26777 5.50000 0.99994 0.00827 -0.00726 0.00000 0.00000
6.44454 6.26777 6.50000 0.99997 0.00433 -0.00623 0.00000 0.00000
6.44454 6.26777 7.50000 0.99994 -0.01108 -0.00097 0.00000 0.00000
7.15165 6.97487 3.50000 0.99942 0.02870 0.01845 0.00000 0.00000
7.15165 6.97487 5.50000 0.99812 0.02853 0.05430 0.00000 0.00000
3.26256 1.31802 2.50000 0.99991 0.00892 0.01021 0.00000 0.00000
3.26256 1.31802 3.50000 0.99989 0.00865 0.01207 0.00000 0.00000
3.26256 1.31802 5.50000 0.99999 0.00505 -0.00092 0.00000 0.00000
3.26256 1.31802 6.50000 1.00000 -0.00145 0.00215 0.00000 0.00000
3.96967 2.02513 1.50000 0.99960 0.02761 0.00553 0.00000 0.00000
3.96967 2.02513 2.50000 0.99999 0.00459 0.00160 0.00000 0.00000
3.96967 2.02513 3.50000 1.00000 0.00067 -0.00083 0.00000 0.00000
3.96967 2.02513 4.50000 1.00000 0.00141 0.00095 0.00000 0.00000
3.96967 2.02513 6.50000 0.99989 -0.00349 0.01461 0.00000 0.00000
4.67678 2.73223 1.50000 0.99995 -0.00203 -0.00939 0.00000 0.00000
4.67678 2.73223 2.50000 0.99996 0.00753 -0.00423 0.00000 0.00000
4.67678 2.73223 3.50000 0.99998 0.00519 -0.00196 0.00000 0.00000
4.67678 2.73223 4.50000 0.99999 -0.00012 -0.00346 0.00000 0.00000
4.67678 2.73223 5.50000 1.00000 -0.00114 0.00257 0.00000 0.00000
4.67678 2.73223 6.50000 0.99996 -0.00842 0.00362 0.00000 0.00000
4.67678 2.73223 7.50000 0.99994 -0.01044 0.00321 0.00000 0.00000
5.38388 3.43934 1.50000 0.99999 0.00143 0.00397 0.00000 0.00000
5.38388 3.43934 2.50000 0.99998 0.00244 -0.00535 0.00000 0.00000
5.38388 3.43934 3.50000 0.99997 0.00684 -0.00433 0.00000 0.00000
5.38388 3.43934 5.50000 0.99991 -0.00540 -0.01208 0.00000 0.00000
5.38388 3.43934 7.50000 0.99996 -0.00843 -0.00047 0.00000 0.00000
6.09099 4.14645 1.50000 0.99904 0.00198 -0.04371 0.00000 0.00000
6.09099 4.14645 2.50000 0.99502 -0.05593 0.08252 0.00000 0.00000
6.09099 4.14645 3.50000 0.99528 0.05575 0.07946 0.00000 0.00000
6.09099 4.14645 4.50000 0.99072 0.01208 -0.13539 0.00000 0.00000
6.09099 4.14645 5.50000 0.99842 0.05445 -0.01415 0.00000 0.00000
6.09099 4.14645 6.50000 0.99579 -0.02281 -0.08882 0.00000 0.00000
6.44454 4.85355 1.50000 0.99685 0.07806 -0.01386 0.00000 0.00000
6.44454 4.85355 2.50000 0.99714 0.05964 0.04638 0.00000 0.00000
6.44454 4.85355 4.50000 0.99757 -0.04891 0.04968 0.00000 0.00000
6.44454 4.85355 5.50000 0.99949 -0.02861 -0.01406 0.00000 0.00000
6.44454 4.85355 6.50000 0.98694 -0.10884 -0.11872 0.00000 0.00000
6.44454 4.85355 7.50000 0.98243 -0.08864 -0.16426 0.00000 0.00000
7.15165 5.56066 2.50000 0.99969 0.02064 0.01370 0.00000 0.00000
7.15165 5.56066 3.50000 0.99928 0.02924 0.02397 0.00000 0.00000
7.15165 5.56066 4.50000 0.99992 0.01227 -0.00144 0.00000 0.00000
7.15165 5.56066 5.50000 0.99997 0.00372 0.00677 0.00000 0.00000
7.15165 5.56066 6.50000 0.99984 -0.00965 -0.01486 0.00000 0.00000
7.85876 6.26777 3.50000 0.99972 0.02111 0.01062 0.00000 0.00000
7.85876 6.26777 4.50000 0.99984 0.01400 0.01133 0.00000 0.00000
7.85876 6.26777 5.50000 0.99974 0.02265 0.00069 0.00000 0.00000
3.96967 0.61091 4.50000 0.99997 0.00717 0.00248 0.00000 0.00000
4.67678 1.31802 2.50000 0.99990 -0.01191 -0.00783 0.00000 0.00000
4.67678 1.31802 4.50000 0.99998 -0.00263 0.00656 0.00000 0.00000
4.67678 1.31802 5.50000 0.99994 -0.01093 -0.00124 0.00000 0.00000
5.38388 2.02513 1.50000 0.99992 0.01060 -0.00736 0.00000 0.00000
5.38388 2.02513 2.50000 0.99995 0.00381 0.00897 0.00000 0.00000
5.38388 2.02513 3.50000 0.99997 -0.00234 0.00721 0.00000 0.00000
5.38388 2.02513 4.50000 0.99996 -0.00764 0.00469 0.00000 0.00000
5.38388 2.02513 5.50000 0.99998 -0.00633 0.00309 0.00000 0.00000
5.38388 2.02513 6.50000 0.99984 -0.01780 -0.00025 0.00000 0.00000
5.38388 2.02513 7.50000 0.99918 -0.04056 0.00150 0.00000 0.00000
6.09099 2.73223 1.50000 0.99929 -0.03212 0.01982 0.00000 0.00000
6.09099 2.73223 2.50000 0.99997 -0.00601 0.00456 0.00000 0.00000
6.09099 2.73223 3.50000 1.00000 0.00049 0.00263 0.00000 0.00000
6.09099 2.73223 4.50000 0.99999 -0.00352 0.00065 0.00000 0.00000
6.09099 2.73223 6.50000 0.99991 -0.01198 -0.00641 0.00000 0.00000
6.09099 2.73223 7.50000 0.99992 -0.01233 -0.00035 0.00000 0.00000
6.79810 3.43934 2.50000 0.99989 -0.00035 0.01516 0.00000 0.00000
6.79810 3.43934 3.50000 0.99997 0.00578 0.00594 0.00000 0.00000
6.79810 3.43934 4.50000 0.99997 -0.00668 0.00305 0.00000 0.00000
6.79810 3.43934 5.50000 0.99990 -0.01378 -0.00357 0.00000 0.00000
6.79810 3.43934 6.50000 0.99967 -0.02449 -0.00725 0.00000 0.00000
7.50520 4.14645 2.50000 0.99906 -0.02289 -0.03693 0.00000 0.00000
7.50520 4.14645 3.50000 0.99321 0.09599 0.06574 0.00000 0.00000
7.50520 4.14645 4.50000 0.99403 0.04237 -0.10054 0.00000 0.00000
7.50520 4.14645 5.50000 0.99989 -0.00879 -0.01185 0.00000 0.00000
7.50520 4.14645 6.50000 0.99453 0.00460 -0.10437 0.00000 0.00000
7.85876 4.85355 2.50000 0.97961 0.10247 0.17281 0.00000 0.00000
7.85876 4.85355 3.50000 0.99211 0.06416 0.10770 0.00000 0.00000
7.85876 4.85355 4.50000 0.99713 -0.03494 0.06713 0.00000 0.00000
7.85876 4.85355 5.50000 0.99481 0.06173 0.08086 0.00000 0.00000
7.85876 4.85355 6.50000 0.99542 -0.05204 0.08017 0.00000 0.00000
5.38388 0.61091 4.50000 0.99990 -0.01353 0.00402 0.00000 0.00000
6.09099 1.31802 3.50000 0.99981 0.01942 0.00062 0.00000 0.00000
6.09099 1.31802 4.50000 0.99981 -0.01261 0.01475 0.00000 0.00000
6.09099 1.31802 5.50000 0.99980 -0.01644 0.01121 0.00000 0.00000
6.79810 2.02513 2.50000 0.99917 -0.03751 -0.01605 0.00000 0.00000
6.79810 2.02513 3.50000 0.99989 -0.01348 0.00652 0.00000 0.00000
6.79810 2.02513 4.50000 0.99988 -0.01429 0.00523 0.00000 0.00000
6.79810 2.02513 5.50000 0.99981 -0.01919 -0.00370 0.00000 0.00000
6.79810 2.02513 6.50000 0.99954 -0.02720 -0.01329 0.00000 0.00000
7.50520 2.73223 4.50000 0.99988 -0.01501 0.00411 0.00000 0.00000
7.50520 2.73223 5.50000 0.99981 -0.01754 -0.00904 0.00000 0.00000
8.21231 3.43934 3.50000 0.99998 0.00084 -0.00602 0.00000 0.00000
8.21231 3.43934 4.50000 0.99952 -0.01810 0.02516 0.00000 0.00000
8.21231 3.43934 5.50000 0.99953 -0.01790 -0.02489 0.00000 0.00000
1.31802 6.79810 3.75000 0.99971 -0.02291 0.00694 0.00000 0.00000
1.31802 6.79810 4.75000 0.99975 -0.02131 0.00709 0.00000 0.00000
2.02513 7.50520 3.75000 0.99975 -0.01515 -0.01631 0.00000 0.00000
2.02513 7.50520 4.75000 0.99951 -0.00860 -0.03011 0.00000 0.00000
0.61091 4.67678 4.75000 0.93351 -0.21545 -0.28661 0.00000 1.00000
1.31802 5.38388 3.75000 0.99991 0.00288 -0.01328 0.00000 0.00000
1.31802 5.38388 4.75000 0.99988 -0.00901 -0.01293 0.00000 0.00000
1.31802 5.38388 6.75000 0.98686 -0.09319 -0.13203 0.00000 0.00000
2.02513 6.09099 2.75000 0.99963 -0.01255 -0.02421 0.00000 0.00000
2.02513 6.09099 3.75000 0.99972 -0.00482 -0.02317 0.00000 0.00000
2.02513 6.09099 4.75000 0.99985 -0.01244 -0.01228 0.00000 0.00000
2.02513 6.09099 5.75000 0.99960 -0.01508 -0.02404 0.00000 0.00000
2.02513 6.09099 6.75000 0.99988 -0.01256 -0.00908 0.00000 0.00000
2.73223 6.79810 1.75000 0.99995 -0.00969 0.00395 0.00000 0.00000
2.73223 6.79810 2.75000 0.99960 -0.01261 -0.02527 0.00000 0.00000
2.73223 6.79810 4.75000 0.99976 -0.01136 -0.01860 0.00000 0.00000
2.73223 6.79810 5.75000 0.99972 -0.00547 -0.02312 0.00000 0.00000
2.73223 6.79810 6.75000 0.99936 -0.02717 -0.02338 0.00000 0.00000
3.43934 7.50520 3.75000 0.99964 -0.00370 -0.02661 0.00000 0.00000
3.43934 7.50520 5.75000 0.99971 -0.00866 -0.02244 0.00000 0.00000
3.43934 7.50520 6.75000 0.99888 -0.01180 -0.04589 0.00000 0.00000
4.14645 8.21231 3.75000 0.99964 -0.01474 -0.02235 0.00000 0.00000
4.14645 8.21231 4.75000 0.99924 -0.00340 -0.03881 0.00000 0.00000
4.14645 8.21231 5.75000 0.99949 -0.00919 -0.03044 0.00000 0.00000
0.96447 3.26256 3.75000 0.99960 0.02195 -0.01801 0.00000 0.00000
0.96447 3.26256 4.75000 0.99993 0.01047 -0.00580 0.00000 0.00000
0.96447 3.26256 5.75000 0.99963 -0.00694 -0.02627 0.00000 0.00000
1.67157 3.96967 1.75000 0.98147 -0.01377 -0.19110 0.00000 0.00000
1.67157 3.96967 2.75000 0.99921 0.00840 -0.03890 0.00000 0.00000
1.67157 3.96967 4.75000 0.99998 -0.00023 0.00590 0.00000 0.00000
1.67157 3.96967 6.75000 0.99863 0.05058 0.01325 0.00000 0.00000
2.02513 4.67678 1.75000 0.48891 -0.64680 -0.58533 0.00000 1.00000
2.02513 4.67678 2.75000 0.34215 -0.17506 -0.92319 0.00000 1.00000
2.02513 4.67678 3.75000 0.32062 0.27598 -0.90611 0.00000 1.00000
2.02513 4.67678 4.75000 0.34760 -0.17317 -0.92151 0.00000 1.00000
2.02513 4.67678 5.75000 0.74036 -0.09932 -0.66483 0.00000 1.00000
2.02513 4.67678 6.75000 0.56768 -0.40977 -0.71403 0.00000 1.00000
2.73223 5.38388 1.75000 0.99977 0.00735 -0.02014 0.00000 0.00000
2.73223 5.38388 2.75000 0.99986 -0.00145 -0.01646 0.00000 0.00000
2.73223 5.38388 3.75000 0.99975 0.00156 -0.02213 0.00000 0.00000
2.73223 5.38388 4.75000 0.99983 -0.00664 -0.01733 0.00000 0.00000
2.73223 5.38388 5.75000 0.99976 -0.00417 -0.02132 0.00000 0.00000
2.73223 5.38388 6.75000 0.99959 -0.01187 -0.02595 0.00000 0.00000
2.73223 5.38388 7.75000 0.99965 -0.00154 -0.02637 0.00000 0.00000
3.43934 6.09099 1.75000 0.99989 -0.00548 -0.01401 0.00000 0.00000
3.43934 6.09099 2.75000 0.99975 -0.00070 -0.02216 0.00000 0.00000
3.43934 6.09099 3.75000 0.99982 -0.00322 -0.01880 0.00000 0.00000
3.43934 6.09099 6.75000 0.99959 -0.00990 -0.02673 0.00000 0.00000
4.14645 6.79810 1.75000 0.99990 0.00253 -0.01388 0.00000 0.00000
4.14645 6.79810 2.75000 0.99975 0.00543 -0.02176 0.00000 0.00000
4.14645 6.79810 3.75000 0.99976 -0.00122 -0.02203 0.00000 0.00000
4.14645 6.79810 4.75000 0.99977 0.00345 -0.02106 0.00000 0.00000
4.14645 6.79810 5.75000 0.99967 -0.00491 -0.02511 0.00000 0.00000
4.14645 6.79810 6.75000 0.99962 -0.00109 -0.02762 0.00000 0.00000
4.14645 6.79810 7.75000 0.99953 0.00426 -0.03027 0.00000 0.00000
4.85355 7.50520 2.75000 0.99930 0.02370 -0.02906 0.00000 0.00000
4.85355 7.50520 3.75000 0.99981 0.00699 -0.01841 0.00000 0.00000
4.85355 7.50520 4.75000 0.99974 0.00014 -0.02272 0.00000 0.00000
4.85355 7.50520 5.75000 0.99985 -0.00585 -0.01624 0.00000 0.00000
5.56066 8.21231 3.75000 0.99725 0.04192 -0.06119 0.00000 0.00000
5.56066 8.21231 4.75000 0.99999 0.00179 -0.00401 0.00000 0.00000
1.67157 2.55546 2.75000 0.99905 0.02015 -0.03877 0.00000 0.00000
1.67157 2.55546 3.75000 0.99979 0.01443 -0.01473 0.00000 0.00000
1.67157 2.55546 4.75000 0.99973 0.01664 -0.01637 0.00000 0.00000
1.67157 2.55546 5.75000 0.99972 0.01870 -0.01425 0.00000 0.00000
2.37868 3.26256 2.75000 0.99941 0.01259 -0.03206 0.00000 0.00000
2.37868 3.26256 3.75000 0.99977 0.00364 -0.02124 0.00000 0.00000
2.37868 3.26256 4.75000 0.99971 0.00333 -0.02374 0.00000 0.00000
2.37868 3.26256 5.75000 0.99992 0.00474 -0.01153 0.00000 0.00000
2.37868 3.26256 6.75000 0.99997 0.00490 -0.00599 0.00000 0.00000
3.08579 3.96967 1.75000 0.99955 0.00553 -0.02943 0.00000 0.00000
3.08579 3.96967 2.75000 0.99943 -0.01657 -0.02925 0.00000 0.00000
3.08579 3.96967 4.75000 0.99998 -0.00168 -0.00604 0.00000 0.00000
3.08579 3.96967 5.75000 0.99900 -0.01051 -0.04356 0.00000 0.00000
3.08579 3.96967 6.75000 0.99960 -0.00419 -0.02785 0.00000 0.00000
3.08579 3.96967 7.75000 0.99989 -0.01502 0.00002 0.00000 0.00000
3.43934 4.67678 0.75000 0.93436 -0.09279 -0.34405 0.00000 1.00000
3.43934 4.67678 2.75000 0.81360 -0.00079 -0.58143 0.00000 1.00000
3.43934 4.67678 4.75000 0.32175 0.25551 -0.91169 0.00000 1.00000
3.43934 4.67678 5.75000 0.47149 -0.23785 -0.84919 0.00000 1.00000
3.43934 4.67678 6.75000 0.20331 -0.22326 -0.95332 0.00000 1.00000
3.43934 4.67678 7.75000 0.43213 0.89314 -0.12481 0.00000 1.00000
4.14645 5.38388 0.75000 0.99855 -0.00274 -0.05379 0.00000 0.00000
4.14645 5.38388 1.75000 0.99982 0.00939 -0.01673 0.00000 0.00000
4.14645 5.38388 3.75000 0.99986 -0.00372 -0.01638 0.00000 0.00000
4.14645 5.38388 4.75000 0.99984 -0.01291 -0.01275 0.00000 0.00000
4.14645 5.38388 6.75000 0.99975 0.00393 -0.02190 0.00000 0.00000
4.85355 6.09099 1.75000 0.99985 0.00728 -0.01571 0.00000 0.00000
4.85355 6.09099 2.75000 0.99985 0.00517 -0.01641 0.00000 0.00000
4.85355 6.09099 3.75000 0.99968 0.00326 -0.02507 0.00000 0.00000
4.85355 6.09099 4.75000 0.99962 0.00071 -0.02742 0.00000 0.00000
4.85355 6.09099 6.75000 0.99943 -0.00451 -0.03349 0.00000 0.00000
4.85355 6.09099 7.75000 0.99864 -0.00040 -0.05210 0.00000 0.00000
5.56066 6.79810 2.75000 0.99963 0.01753 -0.02098 0.00000 0.00000
5.56066 6.79810 5.75000 0.99972 0.00537 -0.02322 0.00000 0.00000
5.56066 6.79810 6.75000 0.99970 -0.00135 -0.02461 0.00000 0.00000
6.26777 7.50520 2.75000 0.99867 0.01608 -0.04898 0.00000 0.00000
6.26777 7.50520 3.75000 0.99929 0.02562 -0.02767 0.00000 0.00000
2.37868 1.84835 2.75000 0.99938 0.02261 -0.02697 0.00000 0.00000
2.37868 1.84835 3.75000 0.99976 0.01877 -0.01154 0.00000 0.00000
3.08579 2.55546 1.75000 0.99936 0.00808 -0.03482 0.00000 0.00000
3.08579 2.55546 2.75000 0.99956 0.00389 -0.02945 0.00000 0.00000
3.08579 2.55546 4.75000 0.99988 0.00188 -0.01510 0.00000 0.00000
3.08579 2.55546 5.75000 0.99984 0.00514 -0.01736 0.00000 0.00000
3.08579 2.55546 6.75000 0.99981 0.01055 -0.01623 0.00000 0.00000
3.79289 3.26256 1.75000 0.99948 0.00955 -0.03079 0.00000 0.00000
3.79289 3.26256 2.75000 0.99950 0.00562 -0.03103 0.00000 0.00000
3.79289 3.26256 3.75000 0.99975 0.00059 -0.02236 0.00000 0.00000
3.79289 3.26256 4.75000 0.99979 -0.00049 -0.02059 0.00000 0.00000
3.79289 3.26256 5.75000 0.99959 0.00742 -0.02751 0.00000 0.00000
3.79289 3.26256 6.75000 0.99984 0.00072 -0.01782 0.00000 0.00000
3.79289 3.26256 7.75000 0.99982 0.00506 -0.01816 0.00000 0.00000
4.50000 3.96967 0.75000 0.99823 0.05952 -0.00206 0.00000 0.00000
4.50000 3.96967 1.75000 0.99977 -0.01570 -0.01459 0.00000 0.00000
4.50000 3.96967 2.75000 0.99845 0.02776 -0.04820 0.00000 0.00000
4.50000 3.96967 5.75000 0.99845 -0.03344 -0.04457 0.00000 0.00000
4.50000 3.96967 6.75000 0.99877 -0.01968 -0.04544 0.00000 0.00000
4.50000 3.96967 7.75000 0.99849 0.00150 -0.05494 0.00000 0.00000
4.85355 4.67678 0.75000 0.54687 -0.59451 -0.58948 0.00000 1.00000
4.85355 4.67678 2.75000 0.93955 -0.25375 -0.22992 0.00000 1.00000
4.85355 4.67678 4.75000 0.24329 0.46928 -0.84887 0.00000 1.00000
4.85355 4.67678 5.75000 0.70949 0.25863 -0.65554 0.00000 1.00000
4.85355 4.67678 6.75000 0.69398 -0.32626 -0.64183 0.00000 1.00000
4.85355 4.67678 7.75000 0.80438 -0.54868 -0.22787 0.00000 1.00000
5.56066 5.38388 1.75000 0.99969 0.01558 -0.01942 0.00000 0.00000
5.56066 5.38388 2.75000 0.99948 0.00892 -0.03102 0.00000 0.00000
5.56066 5.38388 3.75000 0.99956 0.01620 -0.02475 0.00000 0.00000
5.56066 5.38388 4.75000 0.99976 0.00565 -0.02118 0.00000 0.00000
5.56066 5.38388 5.75000 0.99924 -0.00125 -0.03904 0.00000 0.00000
5.56066 5.38388 6.75000 0.99883 -0.00428 -0.04808 0.00000 0.00000
6.26777 6.09099 1.75000 0.99904 0.03354 -0.02806 0.00000 0.00000
6.26777 6.09099 2.75000 0.99984 0.00959 -0.01507 0.00000 0.00000
6.26777 6.09099 3.75000 0.99967 0.00935 -0.02409 0.00000 0.00000
6.26777 6.09099 4.75000 0.99973 0.01011 -0.02092 0.00000 0.00000
6.26777 6.09099 5.75000 0.99966 0.00475 -0.02561 0.00000 0.00000
6.26777 6.09099 6.75000 0.99945 0.00023 -0.03314 0.00000 0.00000
6.97487 6.79810 2.75000 0.99956 0.02123 -0.02052 0.00000 0.00000
6.97487 6.79810 3.75000 0.99953 0.02303 -0.02009 0.00000 0.00000
6.97487 6.79810 4.75000 0.99983 0.00839 -0.01623 0.00000 0.00000
6.97487 6.79810 5.75000 0.99972 0.00898 -0.02209 0.00000 0.00000
3.08579 1.14124 4.75000 0.99942 0.01057 -0.03252 0.00000 0.00000
3.08579 1.14124 5.75000 0.99976 0.00885 -0.02002 0.00000 0.00000
3.79289 1.84835 1.75000 0.99891 0.01691 -0.04347 0.00000 0.00000
3.79289 1.84835 2.75000 0.99979 0.00332 -0.02009 0.00000 0.00000
3.79289 1.84835 3.75000 0.99972 0.00128 -0.02353 0.00000 0.00000
3.79289 1.84835 4.75000 0.99977 0.00188 -0.02145 0.00000 0.00000
3.79289 1.84835 6.75000 0.99973 0.01136 -0.02047 0.00000 0.00000
4.50000 2.55546 1.75000 0.99969 0.00051 -0.02500 0.00000 0.00000
4.50000 2.55546 2.75000 0.99956 0.00294 -0.02938 0.00000 0.00000
4.50000 2.55546 3.75000 0.99975 0.00475 -0.02182 0.00000 0.00000
4.50000 2.55546 4.75000 0.99975 -0.00279 -0.02236 0.00000 0.00000
4.50000 2.55546 5.75000 0.99988 -0.00081 -0.01530 0.00000 0.00000
4.50000 2.55546 6.75000 0.99986 0.00159 -0.01685 0.00000 0.00000
4.50000 2.55546 7.75000 0.99957 -0.01025 -0.02744 0.00000 0.00000
5.20711 3.26256 2.75000 0.99960 0.00264 -0.02829 0.00000 0.00000
5.20711 3.26256 3.75000 0.99959 0.00151 -0.02860 0.00000 0.00000
5.20711 3.26256 4.75000 0.99945 -0.00396 -0.03288 0.00000 0.00000
5.20711 3.26256 5.75000 0.99966 -0.00431 -0.02553 0.00000 0.00000
5.20711 3.26256 6.75000 0.99953 -0.00395 -0.03046 0.00000 0.00000
5.20711 3.26256 7.75000 0.99993 -0.00452 -0.01131 0.00000 0.00000
5.91421 3.96967 1.75000 0.99941 0.02453 -0.02422 0.00000 0.00000
5.91421 3.96967 4.75000 0.99860 -0.02401 -0.04713 0.00000 0.00000
5.91421 3.96967 7.75000 0.99857 -0.00445 -0.05319 0.00000 0.00000
6.26777 4.67678 1.75000 0.66528 0.03953 -0.74555 0.00000 1.00000
6.26777 4.67678 2.75000 0.45416 0.46091 -0.76243 0.00000 1.00000
6.26777 4.67678 3.75000 0.48549 0.30521 -0.81924 0.00000 1.00000
6.26777 4.67678 4.75000 0.53720 0.41873 -0.73218 0.00000 1.00000
6.26777 4.67678 5.75000 0.83973 0.15292 -0.52102 0.00000 1.00000
6.26777 4.67678 6.75000 0.68801 -0.27220 -0.67272 0.00000 1.00000
6.26777 4.67678 7.75000 0.79960 -0.23699 -0.55179 0.00000 1.00000
6.97487 5.38388 1.75000 0.99903 0.03986 0.01896 0.00000 0.00000
6.97487 5.38388 2.75000 0.99950 0.03012 -0.00921 0.00000 0.00000
6.97487 5.38388 3.75000 0.99958 0.02626 -0.01246 0.00000 0.00000
6.97487 5.38388 4.75000 0.99958 0.00049 -0.02882 0.00000 0.00000
6.97487 5.38388 5.75000 0.99951 -0.00650 -0.03051 0.00000 0.00000
6.97487 5.38388 6.75000 0.99995 -0.00612 -0.00823 0.00000 0.00000
7.68198 6.09099 2.75000 0.99892 0.03755 0.02738 0.00000 0.00000
7.68198 6.09099 3.75000 0.99963 0.02371 -0.01314 0.00000 0.00000
7.68198 6.09099 4.75000 0.99970 0.01291 -0.02083 0.00000 0.00000
7.68198 6.09099 5.75000 0.99913 0.01830 -0.03737 0.00000 0.00000
4.50000 1.14124 2.75000 0.99933 0.00973 -0.03528 0.00000 0.00000
4.50000 1.14124 3.75000 0.99980 -0.00655 -0.01893 0.00000 0.00000
4.50000 1.14124 4.75000 0.99972 -0.00131 -0.02379 0.00000 0.00000
4.50000 1.14124 5.75000 0.99904 -0.02592 -0.03546 0.00000 0.00000
5.20711 1.84835 1.75000 0.99898 -0.00052 -0.04510 0.00000 0.00000
5.20711 1.84835 3.75000 0.99989 -0.00513 -0.01384 0.00000 0.00000
5.20711 1.84835 5.75000 0.99973 -0.00908 -0.02137 0.00000 0.00000
5.20711 1.84835 6.75000 0.99937 -0.02127 -0.02844 0.00000 0.00000
5.91421 2.55546 1.75000 0.99982 -0.01724 -0.00770 0.00000 0.00000
5.91421 2.55546 2.75000 0.99980 0.00298 -0.01958 0.00000 0.00000
5.91421 2.55546 3.75000 0.99957 -0.00192 -0.02921 0.00000 0.00000
5.91421 2.55546 4.75000 0.99964 -0.00356 -0.02650 0.00000 0.00000
5.91421 2.55546 5.75000 0.99942 -0.00978 -0.03262 0.00000 0.00000
5.91421 2.55546 6.75000 0.99945 -0.01281 -0.03050 0.00000 0.00000
6.62132 3.26256 1.75000 0.99990 -0.00030 -0.01386 0.00000 0.00000
6.62132 3.26256 2.75000 0.99980 -0.00076 -0.02007 0.00000 0.00000
6.62132 3.26256 3.75000 0.99970 0.00121 -0.02453 0.00000 0.00000
6.62132 3.26256 4.75000 0.99955 -0.00244 -0.02980 0.00000 0.00000
6.62132 3.26256 5.75000 0.99952 -0.01439 -0.02743 0.00000 0.00000
6.62132 3.26256 6.75000 0.99941 -0.01960 -0.02833 0.00000 0.00000
7.32843 3.96967 1.75000 0.99910 -0.03760 -0.01963 0.00000 0.00000
7.32843 3.96967 2.75000 0.99983 0.00150 -0.01825 0.00000 0.00000
7.32843 3.96967 3.75000 0.99926 0.03474 -0.01663 0.00000 0.00000
7.32843 3.96967 4.75000 0.99851 -0.01503 -0.05254 0.00000 0.00000
7.32843 3.96967 5.75000 0.99974 0.01410 -0.01779 0.00000 0.00000
7.32843 3.96967 6.75000 0.99851 -0.04494 -0.03081 0.00000 0.00000
7.68198 4.67678 2.75000 0.37759 0.49112 -0.78500 0.00000 1.00000
7.68198 4.67678 3.75000 0.56018 -0.16278 -0.81222 0.00000 1.00000
7.68198 4.67678 4.75000 0.81032 0.57977 -0.08515 0.00000 1.00000
7.68198 4.67678 5.75000 0.10639 -0.58346 -0.80514 0.00000 1.00000
7.68198 4.67678 6.75000 0.08548 -0.24752 -0.96510 0.00000 1.00000
8.38909 5.38388 4.75000 0.99992 0.01097 -0.00593 0.00000 0.00000
5.91421 1.14124 4.75000 0.99897 -0.01276 -0.04360 0.00000 0.00000
5.91421 1.14124 5.75000 0.99967 -0.01353 -0.02185 0.00000 0.00000
6.62132 1.84835 2.75000 0.99932 -0.03086 -0.02033 0.00000 0.00000
6.62132 1.84835 3.75000 0.99976 -0.01263 -0.01785 0.00000 0.00000
6.62132 1.84835 4.75000 0.99964 -0.01384 -0.02305 0.00000 0.00000
6.62132 1.84835 5.75000 0.99868 -0.02493 -0.04498 0.00000 0.00000
7.32843 2.55546 3.75000 0.99962 -0.01414 -0.02362 0.00000 0.00000
7.32843 2.55546 4.75000 0.99961 -0.01570 -0.02326 0.00000 0.00000
7.32843 2.55546 5.75000 0.99850 -0.01192 -0.05344 0.00000 0.00000
8.03553 3.26256 3.75000 0.99968 0.00168 -0.02527 0.00000 0.00000
8.03553 3.26256 5.75000 0.99870 -0.02445 -0.04472 0.00000 0.00000
0.61091 5.03033 4.25000 0.98550 -0.11494 0.12483 0.00000 0.00000
0.61091 5.03033 5.25000 0.99992 -0.01227 -0.00296 0.00000 0.00000
1.31802 5.73744 3.25000 0.99968 -0.01107 0.02267 0.00000 0.00000
1.31802 5.73744 4.25000 0.99943 -0.01176 0.03178 0.00000 0.00000
1.31802 5.73744 5.25000 0.99934 -0.01166 0.03432 0.00000 0.00000
1.31802 5.73744 6.25000 0.99921 -0.03939 0.00592 0.00000 0.00000
2.02513 6.44454 2.25000 0.99956 -0.00428 0.02950 0.00000 0.00000
2.02513 6.44454 3.25000 0.99954 -0.01325 0.02730 0.00000 0.00000
2.02513 6.44454 5.25000 0.99963 -0.01340 0.02387 0.00000 0.00000
2.02513 6.44454 6.25000 0.99899 -0.01348 0.04293 0.00000 0.00000
2.73223 7.15165 3.25000 0.99964 -0.01426 0.02254 0.00000 0.00000
2.73223 7.15165 4.25000 0.99962 -0.01247 0.02465 0.00000 0.00000
2.73223 7.15165 5.25000 0.99979 -0.01329 0.01575 0.00000 0.00000
2.73223 7.15165 6.25000 0.99889 -0.02199 0.04164 0.00000 0.00000
3.43934 7.85876 3.25000 0.99962 -0.01126 0.02508 0.00000 0.00000
3.43934 7.85876 6.25000 0.99986 -0.01496 0.00807 0.00000 0.00000
0.96447 3.61612 3.25000 0.99829 -0.00389 0.05836 0.00000 0.00000
0.96447 3.61612 4.25000 0.99855 0.02393 0.04824 0.00000 0.00000
0.96447 3.61612 5.25000 0.99920 -0.00751 0.03928 0.00000 0.00000
1.67157 4.32322 2.25000 0.91115 0.33637 0.23804 0.00000 1.00000
1.67157 4.32322 3.25000 0.60572 -0.09724 0.78971 0.00000 1.00000
1.67157 4.32322 4.25000 0.55463 -0.04844 0.83069 0.00000 1.00000
1.67157 4.32322 6.25000 0.57105 -0.39390 0.72024 0.00000 1.00000
1.67157 4.32322 7.25000 0.19587 0.68023 0.70634 0.00000 1.00000
2.02513 5.03033 3.25000 0.99990 0.00576 0.01293 0.00000 0.00000
2.02513 5.03033 4.25000 0.99982 -0.01008 0.01604 0.00000 0.00000
2.02513 5.03033 5.25000 0.99971 -0.01148 0.02112 0.00000 0.00000
2.02513 5.03033 6.25000 0.99994 -0.01097 -0.00278 0.00000 0.00000
2.02513 5.03033 7.25000 0.99377 -0.07762 0.08003 0.00000 0.00000
2.73223 5.73744 1.25000 0.99980 -0.01149 0.01610 0.00000 0.00000
2.73223 5.73744 2.25000 0.99969 -0.00064 0.02472 0.00000 0.00000
2.73223 5.73744 3.25000 0.99958 0.00410 0.02874 0.00000 0.00000
2.73223 5.73744 4.25000 0.99972 -0.00572 0.02292 0.00000 0.00000
2.73223 5.73744 5.25000 0.99977 -0.00267 0.02111 0.00000 0.00000
2.73223 5.73744 6.25000 0.99974 -0.01315 0.01843 0.00000 0.00000
2.73223 5.73744 7.25000 0.99863 -0.01131 0.05117 0.00000 0.00000
3.43934 6.44454 1.25000 0.99870 -0.00996 0.05006 0.00000 0.00000
3.43934 6.44454 3.25000 0.99973 -0.00133 0.02334 0.00000 0.00000
3.43934 6.44454 4.25000 0.99966 -0.00419 0.02576 0.00000 0.00000
3.43934 6.44454 5.25000 0.99973 -0.00380 0.02311 0.00000 0.00000
3.43934 6.44454 6.25000 0.99979 -0.00552 0.01953 0.00000 0.00000
3.43934 6.44454 7.25000 0.99974 -0.01422 0.01792 0.00000 0.00000
4.14645 7.15165 2.25000 0.99940 -0.00154 0.03453 0.00000 0.00000
4.14645 7.15165 3.25000 0.99948 0.00911 0.03078 0.00000 0.00000
4.14645 7.15165 4.25000 0.99963 -0.00502 0.02683 0.00000 0.00000
4.14645 7.15165 5.25000 0.99966 0.00420 0.02561 0.00000 0.00000
4.14645 7.15165 6.25000 0.99977 -0.00339 0.02141 0.00000 0.00000
4.14645 7.15165 7.25000 0.99980 -0.01136 0.01662 0.00000 0.00000
4.85355 7.85876 3.25000 0.99951 0.01091 0.02941 0.00000 0.00000
4.85355 7.85876 4.25000 0.99966 0.00495 0.02553 0.00000 0.00000
4.85355 7.85876 5.25000 0.99956 0.00420 0.02924 0.00000 0.00000
4.85355 7.85876 6.25000 0.99909 -0.00434 0.04234 0.00000 0.00000
1.67157 2.90901 2.25000 0.99950 0.02099 0.02346 0.00000 0.00000
1.67157 2.90901 3.25000 0.99958 0.01645 0.02382 0.00000 0.00000
1.67157 2.90901 4.25000 0.99944 0.01693 0.02894 0.00000 0.00000
1.67157 2.90901 5.25000 0.99923 0.01201 0.03727 0.00000 0.00000
1.67157 2.90901 6.25000 0.99824 0.02238 0.05499 0.00000 0.00000
2.37868 3.61612 1.25000 0.99633 -0.04168 0.07477 0.00000 0.00000
2.37868 3.61612 2.25000 0.99976 0.00552 0.02118 0.00000 0.00000
2.37868 3.61612 3.25000 0.99936 0.00871 0.03462 0.00000 0.00000
2.37868 3.61612 4.25000 0.99964 0.02243 0.01467 0.00000 0.00000
2.37868 3.61612 5.25000 0.99942 0.00322 0.03396 0.00000 0.00000
2.37868 3.61612 6.25000 0.99932 -0.00278 0.03684 0.00000 0.00000
2.37868 3.61612 7.25000 0.99715 -0.00395 0.07539 0.00000 0.00000
3.08579 4.32322 1.25000 0.67267 -0.64055 0.37043 0.00000 1.00000
3.08579 4.32322 2.25000 0.83345 0.55072 -0.04555 0.00000 1.00000
3.08579 4.32322 3.25000 0.24636 -0.68261 0.68800 0.00000 1.00000
3.08579 4.32322 5.25000 0.32792 0.60720 0.72373 0.00000 1.00000
3.08579 4.32322 6.25000 0.47223 -0.36545 0.80215 0.00000 1.00000
3.43934 5.03033 1.25000 0.99849 0.01684 0.05237 0.00000 0.00000
3.43934 5.03033 2.25000 0.99837 -0.01589 0.05486 0.00000 0.00000
3.43934 5.03033 3.25000 0.99965 0.02527 0.00765 0.00000 0.00000
3.43934 5.03033 4.25000 0.99980 0.01260 0.01559 0.00000 0.00000
3.43934 5.03033 5.25000 0.99912 0.00179 0.04190 0.00000 0.00000
3.43934 5.03033 6.25000 0.99982 -0.01443 0.01201 0.00000 0.00000
3.43934 5.03033 8.25000 0.96233 0.06381 0.26430 0.00000 0.00000
4.14645 5.73744 1.25000 0.99833 -0.00401 0.05763 0.00000 0.00000
4.14645 5.73744 2.25000 0.99929 0.01068 0.03614 0.00000 0.00000
4.14645 5.73744 3.25000 0.99950 0.00552 0.03120 0.00000 0.00000
4.14645 5.73744 4.25000 0.99940 -0.00660 0.03391 0.00000 0.00000
4.14645 5.73744 5.25000 0.99930 -0.00191 0.03735 0.00000 0.00000
4.14645 5.73744 6.25000 0.99970 -0.00502 0.02389 0.00000 0.00000
4.85355 6.44454 1.25000 0.99915 0.01728 0.03749 0.00000 0.00000
4.85355 6.44454 3.25000 0.99943 0.00794 0.03275 0.00000 0.00000
4.85355 6.44454 4.25000 0.99963 0.00400 0.02699 0.00000 0.00000
4.85355 6.44454 5.25000 0.99974 -0.00136 0.02297 0.00000 0.00000
4.85355 6.44454 6.25000 0.99970 -0.00901 0.02284 0.00000 0.00000
4.85355 6.44454 7.25000 0.99994 -0.00481 0.01010 0.00000 0.00000
5.56066 7.15165 2.25000 0.99927 0.02260 0.03088 0.00000 0.00000
5.56066 7.15165 3.25000 0.99962 0.01606 0.02251 0.00000 0.00000
5.56066 7.15165 7.25000 0.99927 0.01277 0.03595 0.00000 0.00000
6.26777 7.85876 3.25000 0.99937 0.03479 0.00701 0.00000 0.00000
6.26777 7.85876 4.25000 0.99937 0.01410 0.03262 0.00000 0.00000
6.26777 7.85876 5.25000 0.99903 0.01563 0.04121 0.00000 0.00000
2.37868 2.20190 2.25000 0.99966 0.01103 0.02376 0.00000 0.00000
2.37868 2.20190 3.25000 0.99958 0.01379 0.02549 0.00000 0.00000
2.37868 2.20190 5.25000 0.99937 0.01097 0.03367 0.00000 0.00000
2.37868 2.20190 6.25000 0.99904 0.00602 0.04346 0.00000 0.00000
3.08579 2.90901 1.25000 0.99933 0.01263 0.03447 0.00000 0.00000
3.08579 2.90901 2.25000 0.99967 0.00237 0.02550 0.00000 0.00000
3.08579 2.90901 3.25000 0.99966 0.00481 0.02546 0.00000 0.00000
3.08579 2.90901 4.25000 0.99954 0.00440 0.02995 0.00000 0.00000
3.08579 2.90901 5.25000 0.99947 -0.00018 0.03254 0.00000 0.00000
3.08579 2.90901 6.25000 0.99949 0.00230 0.03191 0.00000 0.00000
3.08579 2.90901 7.25000 0.99888 0.02161 0.04203 0.00000 0.00000
3.79289 3.61612 1.25000 0.99971 0.01474 0.01890 0.00000 0.00000
3.79289 3.61612 2.25000 0.99990 0.00280 0.01404 0.00000 0.00000
3.79289 3.61612 3.25000 0.99978 -0.00865 0.01915 0.00000 0.00000
3.79289 3.61612 4.25000 0.99967 -0.00698 0.02465 0.00000 0.00000
3.79289 3.61612 5.25000 0.99961 0.01095 0.02558 0.00000 0.00000
3.79289 3.61612 6.25000 0.99958 -0.00244 0.02890 0.00000 0.00000
3.79289 3.61612 7.25000 0.99921 0.00969 0.03845 0.00000 0.00000
3.79289 3.61612 8.25000 0.99937 -0.02909 -0.02053 0.00000 0.00000
4.50000 4.32322 1.25000 0.35427 0.29819 0.88632 0.00000 1.00000
4.50000 4.32322 2.25000 0.46864 0.45590 -0.75666 0.00000 1.00000
4.50000 4.32322 3.25000 0.81218 -0.50710 0.28845 0.00000 1.00000
4.50000 4.32322 5.25000 0.79809 -0.51343 0.31534 0.00000 1.00000
4.50000 4.32322 6.25000 0.40489 -0.65065 0.64243 0.00000 1.00000
4.50000 4.32322 7.25000 0.69070 0.64690 0.32320 0.00000 1.00000
4.85355 5.03033 1.25000 0.99960 -0.00872 0.02702 0.00000 0.00000
4.85355 5.03033 2.25000 0.99911 0.00105 0.04209 0.00000 0.00000
4.85355 5.03033 4.25000 0.99954 -0.02108 0.02200 0.00000 0.00000
4.85355 5.03033 5.25000 0.99870 0.01055 0.04989 0.00000 0.00000
4.85355 5.03033 6.25000 0.99948 -0.00341 0.03198 0.00000 0.00000
4.85355 5.03033 7.25000 0.99948 -0.02647 0.01820 0.00000 0.00000
4.85355 5.03033 8.25000 0.99675 -0.00708 -0.08027 0.00000 0.00000
5.56066 5.73744 2.25000 0.99936 0.01147 0.03383 0.00000 0.00000
5.56066 5.73744 3.25000 0.99946 0.01119 0.03100 0.00000 0.00000
5.56066 5.73744 6.25000 0.99986 -0.00267 0.01655 0.00000 0.00000
5.56066 5.73744 7.25000 0.99997 -0.00409 0.00596 0.00000 0.00000
6.26777 6.44454 3.25000 0.99959 0.01725 0.02282 0.00000 0.00000
6.26777 6.44454 4.25000 0.99952 0.01756 0.02540 0.00000 0.00000
6.26777 6.44454 5.25000 0.99975 0.00402 0.02193 0.00000 0.00000
6.26777 6.44454 6.25000 0.99976 0.00322 0.02168 0.00000 0.00000
6.26777 6.44454 7.25000 0.99973 -0.01250 0.01966 0.00000 0.00000
6.97487 7.15165 3.25000 0.99906 0.02192 0.03745 0.00000 0.00000
6.97487 7.15165 5.25000 0.99900 0.01891 0.04047 0.00000 0.00000
3.08579 1.49480 3.25000 0.99890 0.01382 0.04471 0.00000 0.00000
3.08579 1.49480 4.25000 0.99960 0.00928 0.02677 0.00000 0.00000
3.08579 1.49480 6.25000 0.99930 0.01672 0.03360 0.00000 0.00000
3.79289 2.20190 4.25000 0.99960 -0.00486 0.02799 0.00000 0.00000
3.79289 2.20190 5.25000 0.99976 0.00247 0.02158 0.00000 0.00000
3.79289 2.20190 6.25000 0.99948 0.00826 0.03131 0.00000 0.00000
3.79289 2.20190 7.25000 0.99884 0.00646 0.04765 0.00000 0.00000
4.50000 2.90901 1.25000 0.99958 0.01270 0.02600 0.00000 0.00000
4.50000 2.90901 2.25000 0.99989 0.00104 0.01489 0.00000 0.00000
4.50000 2.90901 3.25000 0.99974 0.00523 0.02218 0.00000 0.00000
4.50000 2.90901 4.25000 0.99979 -0.00313 0.02044 0.00000 0.00000
4.50000 2.90901 5.25000 0.99985 -0.00224 0.01725 0.00000 0.00000
4.50000 2.90901 7.25000 0.99947 -0.00491 0.03209 0.00000 0.00000
5.20711 3.61612 2.25000 0.99983 -0.01069 0.01532 0.00000 0.00000
5.20711 3.61612 3.25000 0.99988 0.01224 0.00958 0.00000 0.00000
5.20711 3.61612 4.25000 0.99947 0.00335 0.03239 0.00000 0.00000
5.20711 3.61612 5.25000 0.99981 -0.00662 0.01848 0.00000 0.00000
5.20711 3.61612 7.25000 0.99981 -0.00392 0.01895 0.00000 0.00000
5.20711 3.61612 8.25000 0.99661 0.02430 0.07862 0.00000 0.00000
5.91421 4.32322 1.25000 0.16477 0.39680 0.90299 0.00000 1.00000
5.91421 4.32322 2.25000 0.53221 0.45086 0.71657 0.00000 1.00000
5.91421 4.32322 3.25000 0.31230 -0.67327 0.67021 0.00000 1.00000
5.91421 4.32322 4.25000 0.81681 -0.38986 0.42525 0.00000 1.00000
5.91421 4.32322 5.25000 0.28462 -0.93218 0.22367 0.00000 1.00000
5.91421 4.32322 7.25000 0.53293 0.80239 0.26860 0.00000 1.00000
6.26777 5.03033 2.25000 0.99923 0.01933 0.03424 0.00000 0.00000
6.26777 5.03033 3.25000 0.99772 0.05964 0.03173 0.00000 0.00000
6.26777 5.03033 4.25000 0.99990 0.01406 0.00256 0.00000 0.00000
6.26777 5.03033 5.25000 0.99788 0.02790 0.05887 0.00000 0.00000
6.26777 5.03033 6.25000 0.99987 -0.01623 0.00248 0.00000 0.00000
6.26777 5.03033 7.25000 0.99971 -0.02078 0.01237 0.00000 0.00000
6.97487 5.73744 2.25000 0.99670 0.04334 0.06865 0.00000 0.00000
6.97487 5.73744 3.25000 0.99916 0.02883 0.02918 0.00000 0.00000
6.97487 5.73744 5.25000 0.99970 0.00452 0.02403 0.00000 0.00000
6.97487 5.73744 6.25000 0.99987 0.00355 0.01558 0.00000 0.00000
6.97487 5.73744 7.25000 0.99926 -0.00044 0.03834 0.00000 0.00000
7.68198 6.44454 3.25000 0.99839 0.02837 0.04920 0.00000 0.00000
7.68198 6.44454 4.25000 0.99927 0.02086 0.03207 0.00000 0.00000
3.79289 0.78769 3.25000 0.99738 0.00052 0.07237 0.00000 0.00000
3.79289 0.78769 4.25000 0.99946 -0.00522 0.03257 0.00000 0.00000
3.79289 0.78769 5.25000 0.99958 0.01282 0.02585 0.00000 0.00000
4.50000 1.49480 3.25000 0.99972 -0.00457 0.02312 0.00000 0.00000
4.50000 1.49480 5.25000 0.99956 0.00104 0.02964 0.00000 0.00000
4.50000 1.49480 6.25000 0.99948 -0.01852 0.02634 0.00000 0.00000
5.20711 2.20190 2.25000 0.99970 0.00283 0.02448 0.00000 0.00000
5.20711 2.20190 3.25000 0.99969 0.00107 0.02490 0.00000 0.00000
5.20711 2.20190 4.25000 0.99980 -0.00451 0.01956 0.00000 0.00000
5.20711 2.20190 5.25000 0.99955 -0.00416 0.02976 0.00000 0.00000
5.20711 2.20190 6.25000 0.99976 -0.00907 0.02000 0.00000 0.00000
5.20711 2.20190 7.25000 0.99958 -0.01459 0.02497 0.00000 0.00000
5.91421 2.90901 1.25000 0.99884 -0.02473 0.04130 0.00000 0.00000
5.91421 2.90901 3.25000 0.99978 -0.00146 0.02105 0.00000 0.00000
5.91421 2.90901 4.25000 0.99958 0.00044 0.02896 0.00000 0.00000
5.91421 2.90901 5.25000 0.99971 -0.00668 0.02316 0.00000 0.00000
5.91421 2.90901 6.25000 0.99977 -0.00950 0.01924 0.00000 0.00000
6.62132 3.61612 1.25000 0.99985 -0.00240 -0.01730 0.00000 0.00000
6.62132 3.61612 2.25000 0.99952 0.00353 0.03084 0.00000 0.00000
6.62132 3.61612 3.25000 0.99981 0.00342 0.01919 0.00000 0.00000
6.62132 3.61612 5.25000 0.99995 -0.00002 0.01038 0.00000 0.00000
6.62132 3.61612 7.25000 0.99968 -0.02472 0.00504 0.00000 0.00000
7.32843 4.32322 2.25000 0.68436 -0.72424 -0.08441 0.00000 1.00000
7.32843 4.32322 3.25000 0.50483 -0.24588 0.82746 0.00000 1.00000
7.32843 4.32322 4.25000 0.91585 0.13646 -0.37762 0.00000 1.00000
7.32843 4.32322 5.25000 0.85334 -0.20886 0.47769 0.00000 1.00000
7.32843 4.32322 6.25000 0.82301 0.18906 0.53564 0.00000 1.00000
7.32843 4.32322 7.25000 0.65936 0.08752 0.74671 0.00000 1.00000
7.68198 5.03033 2.25000 0.97437 0.09692 0.20302 0.00000 0.00000
7.68198 5.03033 3.25000 0.99632 0.07046 0.04891 0.00000 0.00000
7.68198 5.03033 4.25000 0.99954 0.01243 0.02769 0.00000 0.00000
7.68198 5.03033 6.25000 0.99681 -0.05638 -0.05652 0.00000 0.00000
5.20711 0.78769 3.25000 0.99923 -0.00973 0.03788 0.00000 0.00000
5.20711 0.78769 4.25000 0.99852 -0.01309 0.05286 0.00000 0.00000
5.20711 0.78769 5.25000 0.99942 0.00178 0.03415 0.00000 0.00000
5.91421 1.49480 3.25000 0.99968 -0.01175 0.02232 0.00000 0.00000
5.91421 1.49480 4.25000 0.99958 -0.00833 0.02792 0.00000 0.00000
5.91421 1.49480 5.25000 0.99982 -0.01349 0.01329 0.00000 0.00000
5.91421 1.49480 6.25000 0.99969 -0.00530 0.02423 0.00000 0.00000
6.62132 2.20190 3.25000 0.99950 -0.01429 0.02834 0.00000 0.00000
6.62132 2.20190 4.25000 0.99971 -0.01232 0.02083 0.00000 0.00000
6.62132 2.20190 5.25000 0.99963 -0.01583 0.02225 0.00000 0.00000
6.62132 2.20190 6.25000 0.99960 -0.02208 0.01784 0.00000 0.00000
7.32843 2.90901 4.25000 0.99978 -0.00608 0.02028 0.00000 0.00000
7.32843 2.90901 5.25000 0.99979 -0.01428 0.01494 0.00000 0.00000
8.03553 3.61612 4.25000 0.99945 -0.02092 0.02586 0.00000 0.00000
8.03553 3.61612 5.25000 0.99928 -0.02976 0.02370 0.00000 0.00000
0.61091 5.38388 4.75000 0.99974 -0.00081 -0.02293 0.00000 0.00000
1.31802 6.09099 2.75000 0.99824 -0.01087 -0.05836 0.00000 0.00000
1.31802 6.09099 4.75000 0.99992 -0.00969 -0.00795 0.00000 0.00000
2.02513 6.79810 2.75000 0.99961 -0.02233 -0.01701 0.00000 0.00000
2.02513 6.79810 4.75000 0.99982 -0.00927 -0.01675 0.00000 0.00000
2.02513 6.79810 5.75000 0.99955 -0.01782 -0.02432 0.00000 0.00000
2.73223 7.50520 2.75000 0.99974 -0.01818 -0.01353 0.00000 0.00000
2.73223 7.50520 3.75000 0.99964 -0.01631 -0.02140 0.00000 0.00000
2.73223 7.50520 4.75000 0.99969 -0.01209 -0.02189 0.00000 0.00000
2.73223 7.50520 5.75000 0.99801 -0.01235 -0.06190 0.00000 0.00000
3.43934 8.21231 3.75000 0.99982 -0.00807 -0.01706 0.00000 0.00000
3.43934 8.21231 4.75000 0.99968 -0.00155 -0.02543 0.00000 0.00000
0.96447 3.96967 2.75000 0.99836 -0.01684 -0.05467 0.00000 0.00000
0.96447 3.96967 3.75000 0.99968 0.01939 -0.01647 0.00000 0.00000
0.96447 3.96967 4.75000 0.99941 0.02458 -0.02418 0.00000 0.00000
0.96447 3.96967 5.75000 0.99974 -0.01622 -0.01581 0.00000 0.00000
1.31802 4.67678 3.75000 0.32513 0.07919 -0.94235 0.00000 1.00000
1.31802 4.67678 4.75000 0.53985 -0.29468 -0.78849 0.00000 1.00000
1.31802 4.67678 5.75000 0.74710 0.60398 -0.27758 0.00000 1.00000
1.31802 4.67678 6.75000 0.81130 -0.42482 -0.40164 0.00000 1.00000
2.02513 5.38388 1.75000 0.99782 -0.01114 -0.06509 0.00000 0.00000
2.02513 5.38388 2.75000 0.99957 -0.01734 -0.02355 0.00000 0.00000
2.02513 5.38388 3.75000 0.99985 -0.00334 -0.01703 0.00000 0.00000
2.02513 5.38388 4.75000 0.99962 -0.01569 -0.02262 0.00000 0.00000
2.02513 5.38388 6.75000 0.99968 -0.00938 -0.02346 0.00000 0.00000
2.73223 6.09099 1.75000 0.99989 0.00333 -0.01437 0.00000 0.00000
2.73223 6.09099 3.75000 0.99977 -0.00373 -0.02109 0.00000 0.00000
2.73223 6.09099 4.75000 0.99983 -0.00760 -0.01665 0.00000 0.00000
2.73223 6.09099 5.75000 0.99962 -0.00816 -0.02618 0.00000 0.00000
2.73223 6.09099 6.75000 0.99965 -0.02017 -0.01703 0.00000 0.00000
3.43934 6.79810 1.75000 0.99918 -0.03258 -0.02394 0.00000 0.00000
3.43934 6.79810 2.75000 0.99977 -0.00387 -0.02094 0.00000 0.00000
3.43934 6.79810 3.75000 0.99970 -0.00317 -0.02437 0.00000 0.00000
3.43934 6.79810 4.75000 0.99968 -0.00549 -0.02473 0.00000 0.00000
3.43934 6.79810 6.75000 0.99936 -0.01096 -0.03403 0.00000 0.00000
4.14645 7.50520 2.75000 0.99969 -0.00682 -0.02393 0.00000 0.00000
4.14645 7.50520 3.75000 0.99980 0.00238 -0.01999 0.00000 0.00000
4.14645 7.50520 4.75000 0.99990 -0.00280 -0.01412 0.00000 0.00000
4.14645 7.50520 5.75000 0.99978 -0.00464 -0.02051 0.00000 0.00000
4.14645 7.50520 6.75000 0.99909 0.00397 -0.04249 0.00000 0.00000
4.85355 8.21231 3.75000 0.99921 -0.00664 -0.03916 0.00000 0.00000
4.85355 8.21231 4.75000 0.99842 0.01708 -0.05351 0.00000 0.00000
4.85355 8.21231 5.75000 0.99966 -0.00994 -0.02418 0.00000 0.00000
1.67157 3.26256 2.75000 0.99913 0.01240 -0.03976 0.00000 0.00000
1.67157 3.26256 4.75000 0.99987 0.01084 -0.01220 0.00000 0.00000
1.67157 3.26256 5.75000 0.99989 0.00869 -0.01223 0.00000 0.00000
1.67157 3.26256 6.75000 0.99952 -0.03010 0.00663 0.00000 0.00000
2.37868 3.96967 2.75000 0.99909 0.01060 -0.04128 0.00000 0.00000
2.37868 3.96967 4.75000 0.99987 -0.00616 -0.01495 0.00000 0.00000
2.37868 3.96967 5.75000 0.99984 0.00077 -0.01761 0.00000 0.00000
2.37868 3.96967 6.75000 0.99992 0.00177 -0.01289 0.00000 0.00000
2.37868 3.96967 7.75000 0.99560 -0.04928 0.07970 0.00000 0.00000
2.73223 4.67678 1.75000 0.79761 -0.12409 -0.59028 0.00000 1.00000
2.73223 4.67678 2.75000 0.35034 0.19166 -0.91680 0.00000 1.00000
2.73223 4.67678 3.75000 0.23473 0.61571 -0.75220 0.00000 1.00000
2.73223 4.67678 4.75000 0.31146 -0.13952 -0.93996 0.00000 1.00000
2.73223 4.67678 5.75000 0.62262 -0.38144 -0.68326 0.00000 1.00000
2.73223 4.67678 7.75000 0.46577 0.74789 0.47299 0.00000 1.00000
3.43934 5.38388 0.75000 0.99948 0.03197 0.00417 0.00000 0.00000
3.43934 5.38388 1.75000 0.99986 0.00696 -0.01512 0.00000 0.00000
3.43934 5.38388 2.75000 0.99993 -0.00324 -0.01171 0.00000 0.00000
3.43934 5.38388 3.75000 0.99961 0.00187 -0.02789 0.00000 0.00000
3.43934 5.38388 4.75000 0.99973 0.00051 -0.02322 0.00000 0.00000
3.43934 5.38388 6.75000 0.99950 -0.01313 -0.02877 0.00000 0.00000
3.43934 5.38388 7.75000 0.99996 -0.00365 -0.00807 0.00000 0.00000
4.14645 6.09099 1.75000 0.99993 0.00168 -0.01139 0.00000 0.00000
4.14645 6.09099 2.75000 0.99979 0.00066 -0.02053 0.00000 0.00000
4.14645 6.09099 3.75000 0.99979 -0.00826 -0.01851 0.00000 0.00000
4.14645 6.09099 4.75000 0.99960 0.00100 -0.02821 0.00000 0.00000
4.14645 6.09099 5.75000 0.99974 -0.00647 -0.02192 0.00000 0.00000
4.14645 6.09099 6.75000 0.99946 -0.00483 -0.03263 0.00000 0.00000
4.14645 6.09099 7.75000 0.99922 -0.01382 -0.03695 0.00000 0.00000
4.85355 6.79810 1.75000 0.99926 0.02845 -0.02588 0.00000 0.00000
4.85355 6.79810 2.75000 0.99971 0.00752 -0.02309 0.00000 0.00000
4.85355 6.79810 3.75000 0.99974 0.00844 -0.02141 0.00000 0.00000
4.85355 6.79810 4.75000 0.99976 -0.00077 -0.02196 0.00000 0.00000
4.85355 6.79810 5.75000 0.99978 -0.00005 -0.02089 0.00000 0.00000
4.85355 6.79810 6.75000 0.99967 -0.00012 -0.02572 0.00000 0.00000
4.85355 6.79810 7.75000 0.99819 -0.00724 -0.05967 0.00000 0.00000
5.56066 7.50520 3.75000 0.99919 0.01916 -0.03549 0.00000 0.00000
5.56066 7.50520 4.75000 0.99985 0.00201 -0.01706 0.00000 0.00000
5.56066 7.50520 5.75000 0.99986 0.00293 -0.01658 0.00000 0.00000
5.56066 7.50520 6.75000 0.99975 0.01844 -0.01233 0.00000 0.00000
1.67157 1.84835 3.75000 0.99973 0.01508 -0.01771 0.00000 0.00000
1.67157 1.84835 4.75000 0.99964 0.00842 -0.02544 0.00000 0.00000
2.37868 2.55546 2.75000 0.99965 0.01232 -0.02322 0.00000 0.00000
2.37868 2.55546 3.75000 0.99979 0.00762 -0.01876 0.00000 0.00000
2.37868 2.55546 4.75000 0.99979 0.00810 -0.01858 0.00000 0.00000
2.37868 2.55546 5.75000 0.99995 0.00479 -0.00931 0.00000 0.00000
2.37868 2.55546 6.75000 0.99988 0.01458 -0.00576 0.00000 0.00000
3.08579 3.26256 1.75000 0.99973 0.01314 -0.01934 0.00000 0.00000
3.08579 3.26256 3.75000 0.99966 0.00779 -0.02488 0.00000 0.00000
3.08579 3.26256 4.75000 0.99993 0.00638 -0.01039 0.00000 0.00000
3.08579 3.26256 5.75000 0.99985 -0.00248 -0.01708 0.00000 0.00000
3.08579 3.26256 7.75000 0.99992 0.01234 -0.00009 0.00000 0.00000
3.79289 3.96967 0.75000 0.99815 0.02757 -0.05426 0.00000 0.00000
3.79289 3.96967 1.75000 0.99995 0.00054 -0.01038 0.00000 0.00000
3.79289 3.96967 3.75000 0.99825 -0.00763 -0.05868 0.00000 0.00000
3.79289 3.96967 4.75000 0.99981 -0.00433 -0.01910 0.00000 0.00000
3.79289 3.96967 5.75000 0.99966 0.00215 -0.02583 0.00000 0.00000
3.79289 3.96967 6.75000 0.99833 -0.01996 -0.05424 0.00000 0.00000
3.79289 3.96967 7.75000 0.99927 -0.01049 -0.03682 0.00000 0.00000
4.14645 4.67678 0.75000 0.70568 -0.33149 -0.62621 0.00000 1.00000
4.14645 4.67678 1.75000 0.49022 -0.22483 -0.84210 0.00000 1.00000
4.14645 4.67678 3.75000 0.77221 0.24350 -0.58685 0.00000 1.00000
4.14645 4.67678 4.75000 0.38796 0.12954 -0.91253 0.00000 1.00000
4.14645 4.67678 5.75000 0.59340 0.21231 -0.77640 0.00000 1.00000
4.14645 4.67678 6.75000 0.41389 -0.01588 -0.91019 0.00000 1.00000
4.85355 5.38388 0.75000 0.99861 -0.03965 -0.03466 0.00000 0.00000
4.85355 5.38388 1.75000 0.99984 0.00402 -0.01764 0.00000 0.00000
4.85355 5.38388 2.75000 0.99986 0.00694 -0.01540 0.00000 0.00000
4.85355 5.38388 3.75000 0.99961 -0.01253 -0.02479 0.00000 0.00000
4.85355 5.38388 4.75000 0.99953 -0.00439 -0.03031 0.00000 0.00000
4.85355 5.38388 5.75000 0.99948 0.00432 -0.03188 0.00000 0.00000
4.85355 5.38388 6.75000 0.99926 -0.01008 -0.03705 0.00000 0.00000
4.85355 5.38388 7.75000 0.99904 0.00107 -0.04387 0.00000 0.00000
5.56066 6.09099 2.75000 0.99974 0.01476 -0.01759 0.00000 0.00000
5.56066 6.09099 4.75000 0.99970 0.00074 -0.02438 0.00000 0.00000
5.56066 6.09099 5.75000 0.99952 0.00492 -0.03057 0.00000 0.00000
5.56066 6.09099 6.75000 0.99948 -0.00106 -0.03223 0.00000 0.00000
5.56066 6.09099 7.75000 0.99898 0.01680 -0.04188 0.00000 0.00000
6.26777 6.79810 1.75000 0.99845 0.03237 -0.04518 0.00000 0.00000
6.26777 6.79810 2.75000 0.99957 0.01952 -0.02168 0.00000 0.00000
6.26777 6.79810 3.75000 0.99969 0.01073 -0.02252 0.00000 0.00000
6.26777 6.79810 4.75000 0.99963 0.00741 -0.02624 0.00000 0.00000
6.26777 6.79810 6.75000 0.99915 0.00333 -0.04106 0.00000 0.00000
6.97487 7.50520 4.75000 0.99943 0.00571 -0.03322 0.00000 0.00000
3.08579 1.84835 2.75000 0.99980 0.00871 -0.01798 0.00000 0.00000
3.08579 1.84835 3.75000 0.99980 0.01187 -0.01618 0.00000 0.00000
3.08579 1.84835 5.75000 0.99977 0.00959 -0.01921 0.00000 0.00000
3.08579 1.84835 6.75000 0.99954 0.01402 -0.02694 0.00000 0.00000
3.79289 2.55546 1.75000 0.99942 0.00970 -0.03275 0.00000 0.00000
3.79289 2.55546 2.75000 0.99964 0.00317 -0.02678 0.00000 0.00000
3.79289 2.55546 3.75000 0.99982 0.00352 -0.01872 0.00000 0.00000
3.79289 2.55546 4.75000 0.99979 0.00071 -0.02028 0.00000 0.00000
3.79289 2.55546 5.75000 0.99983 0.00130 -0.01812 0.00000 0.00000
3.79289 2.55546 6.75000 0.99984 0.00451 -0.01726 0.00000 0.00000
4.50000 3.26256 0.75000 0.99963 0.02382 -0.01298 0.00000 0.00000
4.50000 3.26256 1.75000 0.99959 0.00670 -0.02774 0.00000 0.00000
4.50000 3.26256 3.75000 0.99965 0.00333 -0.02642 0.00000 0.00000
4.50000 3.26256 5.75000 0.99977 -0.00650 -0.02028 0.00000 0.00000
4.50000 3.26256 6.75000 0.99974 -0.00335 -0.02270 0.00000 0.00000
4.50000 3.26256 7.75000 0.99989 -0.00483 -0.01394 0.00000 0.00000
5.20711 3.96967 0.75000 0.99967 -0.00086 0.02549 0.00000 0.00000
5.20711 3.96967 2.75000 0.99767 0.04805 -0.04845 0.00000 0.00000
5.20711 3.96967 3.75000 0.99800 0.02267 -0.05904 0.00000 0.00000
5.20711 3.96967 4.75000 0.99888 -0.02485 -0.04023 0.00000 0.00000
5.20711 3.96967 7.75000 0.99912 0.01631 -0.03870 0.00000 0.00000
5.56066 4.67678 1.75000 0.59829 -0.16382 -0.78436 0.00000 1.00000
5.56066 4.67678 2.75000 0.80675 -0.06610 -0.58719 0.00000 1.00000
5.56066 4.67678 3.75000 0.67382 0.26623 -0.68926 0.00000 1.00000
5.56066 4.67678 4.75000 0.36798 0.63923 -0.67526 0.00000 1.00000
5.56066 4.67678 5.75000 0.75907 0.12256 -0.63937 0.00000 1.00000
5.56066 4.67678 6.75000 0.68009 -0.09270 -0.72724 0.00000 1.00000
5.56066 4.67678 7.75000 0.81571 -0.43421 -0.38221 0.00000 1.00000
6.26777 5.38388 1.75000 0.99938 0.02311 -0.02666 0.00000 0.00000
6.26777 5.38388 3.75000 0.99931 0.01896 -0.03196 0.00000 0.00000
6.26777 5.38388 4.75000 0.99955 -0.00174 -0.03008 0.00000 0.00000
6.26777 5.38388 5.75000 0.99952 -0.00221 -0.03106 0.00000 0.00000
6.26777 5.38388 7.75000 0.99684 -0.01250 -0.07843 0.00000 0.00000
6.97487 6.09099 2.75000 0.99949 0.02766 -0.01575 0.00000 0.00000
6.97487 6.09099 3.75000 0.99949 0.02392 -0.02129 0.00000 0.00000
6.97487 6.09099 4.75000 0.99979 0.01089 -0.01710 0.00000 0.00000
6.97487 6.09099 5.75000 0.99957 0.01172 -0.02699 0.00000 0.00000
6.97487 6.09099 6.75000 0.99909 0.00783 -0.04196 0.00000 0.00000
7.68198 6.79810 3.75000 0.99961 0.02709 -0.00706 0.00000 0.00000
7.68198 6.79810 4.75000 0.99942 0.02087 -0.02682 0.00000 0.00000
3.79289 1.14124 2.75000 0.99947 0.00092 -0.03243 0.00000 0.00000
3.79289 1.14124 3.75000 0.99924 -0.02573 -0.02918 0.00000 0.00000
3.79289 1.14124 4.75000 0.99984 0.00112 -0.01798 0.00000 0.00000
3.79289 1.14124 5.75000 0.99955 0.00541 -0.02936 0.00000 0.00000
4.50000 1.84835 2.75000 0.99950 -0.00066 -0.03153 0.00000 0.00000
4.50000 1.84835 3.75000 0.99975 -0.00303 -0.02224 0.00000 0.00000
4.50000 1.84835 4.75000 0.99967 -0.00468 -0.02541 0.00000 0.00000
4.50000 1.84835 5.75000 0.99984 -0.00659 -0.01650 0.00000 0.00000
4.50000 1.84835 6.75000 0.99981 -0.00669 -0.01820 0.00000 0.00000
5.20711 2.55546 1.75000 0.99963 -0.00119 -0.02699 0.00000 0.00000
5.20711 2.55546 2.75000 0.99968 0.00152 -0.02527 0.00000 0.00000
5.20711 2.55546 3.75000 0.99970 0.00592 -0.02387 0.00000 0.00000
5.20711 2.55546 4.75000 0.99969 -0.00312 -0.02466 0.00000 0.00000
5.20711 2.55546 5.75000 0.99962 -0.00368 -0.02734 0.00000 0.00000
5.20711 2.55546 6.75000 0.99968 -0.00934 -0.02331 0.00000 0.00000
5.20711 2.55546 7.75000 0.99958 -0.01279 -0.02607 0.00000 0.00000
5.91421 3.26256 1.75000 0.99984 -0.00180 -0.01777 0.00000 0.00000
5.91421 3.26256 2.75000 0.99962 0.00148 -0.02748 0.00000 0.00000
5.91421 3.26256 3.75000 0.99973 0.00091 -0.02330 0.00000 0.00000
5.91421 3.26256 5.75000 0.99952 -0.00492 -0.03056 0.00000 0.00000
5.91421 3.26256 6.75000 0.99939 -0.01027 -0.03332 0.00000 0.00000
6.62132 3.96967 1.75000 0.99995 -0.00135 -0.00991 0.00000 0.00000
6.62132 3.96967 2.75000 0.99963 -0.02294 -0.01472 0.00000 0.00000
6.62132 3.96967 3.75000 0.99910 0.00585 -0.04209 0.00000 0.00000
6.62132 3.96967 4.75000 0.99854 -0.01159 -0.05272 0.00000 0.00000
6.62132 3.96967 5.75000 0.99924 -0.02334 -0.03130 0.00000 0.00000
6.62132 3.96967 6.75000 0.99773 -0.03162 -0.05951 0.00000 0.00000
6.62132 3.96967 7.75000 0.97988 -0.04052 -0.19543 0.00000 0.00000
6.97487 4.67678 2.75000 0.30893 0.48897 -0.81577 0.00000 1.00000
6.97487 4.67678 5.75000 0.46839 -0.30138 -0.83053 0.00000 1.00000
7.68198 5.38388 2.75000 0.99860 0.04542 0.02718 0.00000 0.00000
7.68198 5.38388 4.75000 0.99965 0.01420 -0.02223 0.00000 0.00000
7.68198 5.38388 5.75000 0.99938 0.00898 -0.03413 0.00000 0.00000
7.68198 5.38388 6.75000 0.99960 0.00633 -0.02740 0.00000 0.00000
5.20711 1.14124 3.75000 0.99993 -0.00898 -0.00832 0.00000 0.00000
5.20711 1.14124 4.75000 0.99972 -0.00387 -0.02353 0.00000 0.00000
5.20711 1.14124 5.75000 0.99944 -0.00994 -0.03198 0.00000 0.00000
5.91421 1.84835 2.75000 0.99977 -0.01338 -0.01689 0.00000 0.00000
5.91421 1.84835 5.75000 0.99956 -0.01431 -0.02616 0.00000 0.00000
5.91421 1.84835 6.75000 0.99898 -0.02259 -0.03922 0.00000 0.00000
6.62132 2.55546 2.75000 0.99975 -0.00614 -0.02149 0.00000 0.00000
6.62132 2.55546 3.75000 0.99959 -0.00681 -0.02778 0.00000 0.00000
6.62132 2.55546 4.75000 0.99956 -0.00794 -0.02859 0.00000 0.00000
6.62132 2.55546 5.75000 0.99940 -0.01799 -0.02973 0.00000 0.00000
6.62132 2.55546 6.75000 0.99877 -0.01792 -0.04615 0.00000 0.00000
7.32843 3.26256 2.75000 0.99976 -0.00020 -0.02187 0.00000 0.00000
7.32843 3.26256 3.75000 0.99977 0.00123 -0.02147 0.00000 0.00000
7.32843 3.26256 4.75000 0.99966 -0.01050 -0.02379 0.00000 0.00000
8.03553 3.96967 2.75000 0.98242 0.09129 0.16282 0.00000 0.00000
8.03553 3.96967 4.75000 0.99940 -0.00859 -0.03368 0.00000 0.00000
8.03553 3.96967 5.75000 0.99795 0.03123 -0.05595 0.00000 0.00000
6.62132 1.14124 4.75000 0.99969 -0.02201 -0.01196 0.00000 0.00000
7.32843 1.84835 3.75000 0.99948 -0.02259 -0.02313 0.00000 0.00000
7.32843 1.84835 4.75000 0.99948 -0.00280 -0.03223 0.00000 0.00000
1.31802 6.44454 3.25000 0.99979 -0.00905 -0.01852 0.00000 0.00000
2.02513 7.15165 3.25000 0.99925 -0.01362 0.03615 0.00000 0.00000
2.02513 7.15165 4.25000 0.99924 -0.01769 0.03466 0.00000 0.00000
2.02513 7.15165 5.25000 0.99875 -0.01487 0.04762 0.00000 0.00000
2.73223 7.85876 5.25000 0.99965 -0.01989 0.01735 0.00000 0.00000
0.96447 4.32322 3.25000 0.86618 0.06223 0.49584 0.00000 1.00000
0.96447 4.32322 4.25000 0.59501 0.33495 0.73059 0.00000 1.00000
0.96447 4.32322 5.25000 0.60457 0.44378 0.66148 0.00000 1.00000
0.96447 4.32322 6.25000 0.66503 -0.74677 0.00841 0.00000 1.00000
1.31802 5.03033 2.25000 0.99727 -0.07200 -0.01664 0.00000 0.00000
1.31802 5.03033 3.25000 0.99974 -0.02218 -0.00477 0.00000 0.00000
1.31802 5.03033 4.25000 0.99889 -0.00558 0.04675 0.00000 0.00000
1.31802 5.03033 5.25000 0.99942 -0.00367 0.03390 0.00000 0.00000
1.31802 5.03033 6.25000 0.99979 0.01266 0.01639 0.00000 0.00000
2.02513 5.73744 2.25000 0.99961 -0.01731 0.02175 0.00000 0.00000
2.02513 5.73744 3.25000 0.99967 -0.00181 0.02569 0.00000 0.00000
2.02513 5.73744 5.25000 0.99943 -0.01127 0.03193 0.00000 0.00000
2.02513 5.73744 7.25000 0.99880 -0.01827 0.04549 0.00000 0.00000
2.73223 6.44454 2.25000 0.99997 0.00024 0.00766 0.00000 0.00000
2.73223 6.44454 4.25000 0.99964 -0.00670 0.02611 0.00000 0.00000
2.73223 6.44454 5.25000 0.99975 -0.00941 0.02048 0.00000 0.00000
2.73223 6.44454 7.25000 0.99782 -0.04446 0.04883 0.00000 0.00000
3.43934 7.15165 2.25000 0.99932 -0.00285 0.03687 0.00000 0.00000
3.43934 7.15165 3.25000 0.99974 -0.00732 0.02155 0.00000 0.00000
3.43934 7.15165 4.25000 0.99965 -0.00423 0.02613 0.00000 0.00000
3.43934 7.15165 5.25000 0.99975 -0.00399 0.02198 0.00000 0.00000
3.43934 7.15165 6.25000 0.99993 -0.00806 0.00920 0.00000 0.00000
4.14645 7.85876 4.25000 0.99965 0.00212 0.02625 0.00000 0.00000
4.14645 7.85876 5.25000 0.99930 -0.00230 0.03730 0.00000 0.00000
4.14645 7.85876 6.25000 0.99911 -0.02071 0.03671 0.00000 0.00000
0.96447 2.90901 4.25000 0.99939 0.02371 0.02574 0.00000 0.00000
0.96447 2.90901 5.25000 0.99905 0.01414 0.04125 0.00000 0.00000
1.67157 3.61612 3.25000 0.99964 0.00799 0.02574 0.00000 0.00000
1.67157 3.61612 4.25000 0.99927 0.01389 0.03551 0.00000 0.00000
1.67157 3.61612 6.25000 0.99943 -0.00334 0.03362 0.00000 0.00000
2.37868 4.32322 3.25000 0.15661 -0.40318 0.90162 0.00000 1.00000
2.37868 4.32322 4.25000 0.50619 -0.23443 0.82995 0.00000 1.00000
2.37868 4.32322 6.25000 0.28983 -0.49458 0.81938 0.00000 1.00000
2.37868 4.32322 7.25000 0.35846 0.60063 0.71467 0.00000 1.00000
2.73223 5.03033 3.25000 0.99900 0.03422 0.02878 0.00000 0.00000
2.73223 5.03033 4.25000 0.99980 0.01293 0.01497 0.00000 0.00000
2.73223 5.03033 5.25000 0.99888 -0.02815 0.03794 0.00000 0.00000
2.73223 5.03033 6.25000 0.99958 -0.01759 0.02282 0.00000 0.00000
2.73223 5.03033 7.25000 0.99948 -0.00173 0.03234 0.00000 0.00000
3.43934 5.73744 1.25000 0.99943 -0.00319 0.03349 0.00000 0.00000
3.43934 5.73744 3.25000 0.99965 0.00025 0.02652 0.00000 0.00000
3.43934 5.73744 4.25000 0.99965 -0.00079 0.02652 0.00000 0.00000
3.43934 5.73744 5.25000 0.99955 -0.00690 0.02919 0.00000 0.00000
3.43934 5.73744 6.25000 0.99962 -0.01118 0.02536 0.00000 0.00000
4.14645 6.44454 1.25000 0.99895 0.00692 0.04532 0.00000 0.00000
4.14645 6.44454 2.25000 0.99955 0.00110 0.03003 0.00000 0.00000
4.14645 6.44454 4.25000 0.99946 -0.00266 0.03267 0.00000 0.00000
4.14645 6.44454 5.25000 0.99967 -0.00192 0.02550 0.00000 0.00000
4.14645 6.44454 7.25000 0.99986 -0.00802 0.01442 0.00000 0.00000
4.85355 7.15165 2.25000 0.99959 0.00806 0.02760 0.00000 0.00000
4.85355 7.15165 3.25000 0.99972 0.01638 0.01715 0.00000 0.00000
4.85355 7.15165 4.25000 0.99947 -0.00060 0.03261 0.00000 0.00000
4.85355 7.15165 5.25000 0.99969 -0.00015 0.02501 0.00000 0.00000
4.85355 7.15165 7.25000 0.99949 -0.00905 0.03078 0.00000 0.00000
5.56066 7.85876 3.25000 0.99917 0.02410 0.03286 0.00000 0.00000
5.56066 7.85876 4.25000 0.99964 0.01255 0.02365 0.00000 0.00000
5.56066 7.85876 5.25000 0.99951 -0.00039 0.03121 0.00000 0.00000
5.56066 7.85876 6.25000 0.99897 -0.00076 0.04531 0.00000 0.00000
1.67157 2.20190 3.25000 0.99931 0.01660 0.03309 0.00000 0.00000
1.67157 2.20190 4.25000 0.99904 0.02247 0.03772 0.00000 0.00000
1.67157 2.20190 5.25000 0.99891 0.01763 0.04323 0.00000 0.00000
2.37868 2.90901 2.25000 0.99965 0.00912 0.02476 0.00000 0.00000
2.37868 2.90901 3.25000 0.99968 0.00905 0.02373 0.00000 0.00000
2.37868 2.90901 4.25000 0.99945 0.00902 0.03187 0.00000 0.00000
2.37868 2.90901 5.25000 0.99953 0.00914 0.02911 0.00000 0.00000
2.37868 2.90901 6.25000 0.99927 0.00967 0.03683 0.00000 0.00000
2.37868 2.90901 7.25000 0.99735 0.05506 0.04749 0.00000 0.00000
3.08579 3.61612 1.25000 0.99849 0.02545 0.04863 0.00000 0.00000
3.08579 3.61612 2.25000 0.99984 0.00502 0.01723 0.00000 0.00000
3.08579 3.61612 3.25000 0.99965 0.00394 0.02621 0.00000 0.00000
3.08579 3.61612 4.25000 0.99947 -0.00329 0.03253 0.00000 0.00000
3.08579 3.61612 5.25000 0.99934 0.00063 0.03644 0.00000 0.00000
3.08579 3.61612 6.25000 0.99936 0.00470 0.03558 0.00000 0.00000
3.08579 3.61612 7.25000 0.99940 0.00729 0.03376 0.00000 0.00000
3.79289 4.32322 1.25000 0.81564 -0.03696 0.57738 0.00000 1.00000
3.79289 4.32322 3.25000 0.31555 -0.81466 0.48658 0.00000 1.00000
3.79289 4.32322 4.25000 0.43716 -0.51731 0.73571 0.00000 1.00000
3.79289 4.32322 5.25000 0.49470 0.58378 0.64380 0.00000 1.00000
3.79289 4.32322 6.25000 0.40475 -0.44702 0.79772 0.00000 1.00000
4.14645 5.03033 1.25000 0.99917 0.01432 0.03803 0.00000 0.00000
4.14645 5.03033 2.25000 0.99829 -0.01402 0.05682 0.00000 0.00000
4.14645 5.03033 3.25000 0.99817 0.03951 0.04575 0.00000 0.00000
4.14645 5.03033 4.25000 0.99942 -0.01263 0.03162 0.00000 0.00000
4.14645 5.03033 5.25000 0.99741 -0.01467 0.07039 0.00000 0.00000
4.14645 5.03033 6.25000 0.99905 0.02166 0.03785 0.00000 0.00000
4.14645 5.03033 7.25000 0.99918 -0.03679 0.01670 0.00000 0.00000
4.14645 5.03033 8.25000 0.99182 -0.08295 -0.09701 0.00000 0.00000
4.85355 5.73744 1.25000 0.99941 0.01200 0.03214 0.00000 0.00000
4.85355 5.73744 2.25000 0.99950 0.01176 0.02943 0.00000 0.00000
4.85355 5.73744 3.25000 0.99957 0.01288 0.02630 0.00000 0.00000
4.85355 5.73744 4.25000 0.99976 0.00094 0.02197 0.00000 0.00000
4.85355 5.73744 5.25000 0.99971 -0.00470 0.02343 0.00000 0.00000
4.85355 5.73744 6.25000 0.99983 -0.00182 0.01825 0.00000 0.00000
4.85355 5.73744 7.25000 0.99992 -0.00521 0.01156 0.00000 0.00000
5.56066 6.44454 1.25000 0.99933 0.00855 0.03558 0.00000 0.00000
5.56066 6.44454 2.25000 0.99954 0.01848 0.02386 0.00000 0.00000
5.56066 6.44454 3.25000 0.99959 0.01053 0.02665 0.00000 0.00000
5.56066 6.44454 4.25000 0.99959 0.00385 0.02831 0.00000 0.00000
5.56066 6.44454 5.25000 0.99979 0.00383 0.02028 0.00000 0.00000
5.56066 6.44454 7.25000 0.99984 0.00601 0.01669 0.00000 0.00000
6.26777 7.15165 3.25000 0.99962 0.02176 0.01704 0.00000 0.00000
6.26777 7.15165 4.25000 0.99949 0.01469 0.02852 0.00000 0.00000
6.26777 7.15165 5.25000 0.99942 0.01237 0.03174 0.00000 0.00000
6.26777 7.15165 6.25000 0.99872 0.01544 0.04808 0.00000 0.00000
2.37868 1.49480 3.25000 0.99907 0.01366 0.04092 0.00000 0.00000
2.37868 1.49480 4.25000 0.99842 0.02076 0.05218 0.00000 0.00000
2.37868 1.49480 5.25000 0.99841 0.01692 0.05376 0.00000 0.00000
3.08579 2.20190 2.25000 0.99958 0.00668 0.02815 0.00000 0.00000
3.08579 2.20190 3.25000 0.99951 0.01047 0.02952 0.00000 0.00000
3.08579 2.20190 5.25000 0.99946 0.00341 0.03272 0.00000 0.00000
3.08579 2.20190 6.25000 0.99938 0.01027 0.03361 0.00000 0.00000
3.79289 2.90901 1.25000 0.99993 0.00774 0.00873 0.00000 0.00000
3.79289 2.90901 2.25000 0.99976 0.00850 0.02009 0.00000 0.00000
3.79289 2.90901 3.25000 0.99964 0.00361 0.02643 0.00000 0.00000
3.79289 2.90901 4.25000 0.99973 0.00349 0.02314 0.00000 0.00000
3.79289 2.90901 5.25000 0.99964 -0.00059 0.02674 0.00000 0.00000
3.79289 2.90901 6.25000 0.99960 0.00234 0.02821 0.00000 0.00000
3.79289 2.90901 7.25000 0.99952 0.00389 0.03080 0.00000 0.00000
4.50000 3.61612 1.25000 0.99934 0.00296 0.03607 0.00000 0.00000
4.50000 3.61612 2.25000 0.99991 -0.00038 0.01342 0.00000 0.00000
4.50000 3.61612 3.25000 0.99967 -0.00083 0.02555 0.00000 0.00000
4.50000 3.61612 4.25000 0.99972 0.01566 0.01764 0.00000 0.00000
4.50000 3.61612 5.25000 0.99993 -0.00696 0.00937 0.00000 0.00000
4.50000 3.61612 7.25000 0.99965 0.00444 0.02610 0.00000 0.00000
4.50000 3.61612 8.25000 0.99944 0.00547 0.03299 0.00000 0.00000
5.20711 4.32322 1.25000 0.42563 0.20359 0.88170 0.00000 1.00000
5.20711 4.32322 2.25000 0.76408 0.61495 0.19497 0.00000 1.00000
5.20711 4.32322 3.25000 0.86872 -0.41222 0.27460 0.00000 1.00000
5.20711 4.32322 4.25000 0.57617 -0.38209 0.72252 0.00000 1.00000
5.20711 4.32322 5.25000 0.47088 -0.83964 0.27069 0.00000 1.00000
5.20711 4.32322 6.25000 0.47258 -0.68994 0.54831 0.00000 1.00000
5.20711 4.32322 7.25000 0.58146 0.75512 0.30281 0.00000 1.00000
5.20711 4.32322 8.25000 0.23502 0.64583 0.72640 0.00000 1.00000
5.56066 5.03033 1.25000 0.99993 -0.00305 -0.01174 0.00000 0.00000
5.56066 5.03033 2.25000 0.99967 0.00735 0.02460 0.00000 0.00000
5.56066 5.03033 3.25000 0.99887 0.03469 0.03254 0.00000 0.00000
5.56066 5.03033 5.25000 0.99841 0.02734 0.04922 0.00000 0.00000
5.56066 5.03033 6.25000 0.99997 -0.00202 0.00792 0.00000 0.00000
5.56066 5.03033 7.25000 0.99966 -0.02131 0.01531 0.00000 0.00000
5.56066 5.03033 8.25000 0.99581 -0.06849 -0.06059 0.00000 0.00000
6.26777 5.73744 1.25000 0.99957 0.02939 -0.00062 0.00000 0.00000
6.26777 5.73744 3.25000 0.99955 0.01033 0.02810 0.00000 0.00000
6.26777 5.73744 4.25000 0.99971 0.00183 0.02398 0.00000 0.00000
6.26777 5.73744 5.25000 0.99960 0.00780 0.02716 0.00000 0.00000
6.26777 5.73744 6.25000 0.99969 0.00012 0.02499 0.00000 0.00000
6.97487 6.44454 2.25000 0.99895 0.03130 0.03352 0.00000 0.00000
6.97487 6.44454 4.25000 0.99949 0.01577 0.02778 0.00000 0.00000
6.97487 6.44454 5.25000 0.99954 0.00898 0.02883 0.00000 0.00000
6.97487 6.44454 6.25000 0.99986 0.01227 0.01153 0.00000 0.00000
3.08579 0.78769 4.25000 0.99906 0.03406 0.02664 0.00000 0.00000
3.79289 1.49480 2.25000 0.99936 0.00454 0.03562 0.00000 0.00000
3.79289 1.49480 3.25000 0.99940 0.00559 0.03413 0.00000 0.00000
3.79289 1.49480 5.25000 0.99964 0.00370 0.02647 0.00000 0.00000
3.79289 1.49480 6.25000 0.99893 0.01128 0.04494 0.00000 0.00000
4.50000 2.20190 1.25000 0.99943 0.01285 0.03127 0.00000 0.00000
4.50000 2.20190 2.25000 0.99986 0.00413 0.01624 0.00000 0.00000
4.50000 2.20190 3.25000 0.99980 0.00186 0.01986 0.00000 0.00000
4.50000 2.20190 4.25000 0.99978 -0.00298 0.02052 0.00000 0.00000
4.50000 2.20190 5.25000 0.99978 0.00228 0.02093 0.00000 0.00000
4.50000 2.20190 6.25000 0.99936 -0.00529 0.03534 0.00000 0.00000
4.50000 2.20190 7.25000 0.99952 -0.01638 0.02639 0.00000 0.00000
5.20711 2.90901 1.25000 0.99969 0.00955 0.02280 0.00000 0.00000
5.20711 2.90901 2.25000 0.99968 -0.00239 0.02529 0.00000 0.00000
5.20711 2.90901 4.25000 0.99977 -0.00452 0.02094 0.00000 0.00000
5.20711 2.90901 5.25000 0.99978 -0.00269 0.02091 0.00000 0.00000
5.20711 2.90901 6.25000 0.99972 -0.00925 0.02159 0.00000 0.00000
5.20711 2.90901 7.25000 0.99980 -0.00583 0.01915 0.00000 0.00000
5.91421 3.61612 1.25000 0.99918 -0.01433 0.03792 0.00000 0.00000
5.91421 3.61612 2.25000 0.99972 0.01190 0.02033 0.00000 0.00000
5.91421 3.61612 3.25000 0.99975 0.00770 0.02121 0.00000 0.00000
5.91421 3.61612 4.25000 0.99989 -0.00147 0.01507 0.00000 0.00000
5.91421 3.61612 5.25000 0.99989 -0.01193 0.00907 0.00000 0.00000
5.91421 3.61612 6.25000 0.99993 -0.00104 0.01174 0.00000 0.00000
5.91421 3.61612 7.25000 0.99989 -0.01122 0.00947 0.00000 0.00000
6.62132 4.32322 1.25000 0.60169 0.33431 0.72540 0.00000 1.00000
6.62132 4.32322 2.25000 0.49470 -0.13447 0.85860 0.00000 1.00000
6.62132 4.32322 3.25000 0.22639 -0.58998 0.77503 0.00000 1.00000
6.62132 4.32322 4.25000 0.97812 -0.14510 0.14911 0.00000 1.00000
6.62132 4.32322 5.25000 0.82112 -0.48654 0.29839 0.00000 1.00000
6.62132 4.32322 7.25000 0.68774 0.37510 0.62154 0.00000 1.00000
6.97487 5.03033 2.25000 0.99953 0.02772 0.01297 0.00000 0.00000
6.97487 5.03033 3.25000 0.99731 0.06060 0.04130 0.00000 0.00000
6.97487 5.03033 4.25000 0.99995 -0.00540 0.00858 0.00000 0.00000
6.97487 5.03033 5.25000 0.99915 -0.00231 0.04113 0.00000 0.00000
6.97487 5.03033 7.25000 0.99945 -0.02463 0.02241 0.00000 0.00000
7.68198 5.73744 3.25000 0.99753 0.02549 0.06543 0.00000 0.00000
7.68198 5.73744 4.25000 0.99947 0.01642 0.02809 0.00000 0.00000
7.68198 5.73744 5.25000 0.99949 0.01446 0.02848 0.00000 0.00000
7.68198 5.73744 6.25000 0.99961 0.01421 0.02405 0.00000 0.00000
4.50000 0.78769 3.25000 0.99963 -0.00617 0.02638 0.00000 0.00000
4.50000 0.78769 4.25000 0.99907 -0.00180 0.04307 0.00000 0.00000
5.20711 1.49480 2.25000 0.99955 -0.00205 0.02993 0.00000 0.00000
5.20711 1.49480 3.25000 0.99960 -0.00257 0.02805 0.00000 0.00000
5.20711 1.49480 5.25000 0.99968 -0.00747 0.02403 0.00000 0.00000
5.20711 1.49480 6.25000 0.99949 -0.02396 0.02088 0.00000 0.00000
5.91421 2.20190 2.25000 0.99890 0.02228 0.04121 0.00000 0.00000
5.91421 2.20190 3.25000 0.99972 -0.00124 0.02361 0.00000 0.00000
5.91421 2.20190 4.25000 0.99951 -0.00334 0.03124 0.00000 0.00000
5.91421 2.20190 5.25000 0.99971 -0.00816 0.02266 0.00000 0.00000
5.91421 2.20190 6.25000 0.99971 -0.01004 0.02177 0.00000 0.00000
5.91421 2.20190 7.25000 0.99961 -0.01442 0.02395 0.00000 0.00000
6.62132 2.90901 2.25000 0.99957 -0.01341 0.02611 0.00000 0.00000
6.62132 2.90901 3.25000 0.99946 -0.00566 0.03232 0.00000 0.00000
6.62132 2.90901 5.25000 0.99961 -0.01193 0.02535 0.00000 0.00000
6.62132 2.90901 7.25000 0.99936 -0.03459 0.00869 0.00000 0.00000
7.32843 3.61612 4.25000 0.99984 0.00234 0.01761 0.00000 0.00000
7.32843 3.61612 5.25000 0.99973 -0.01936 0.01300 0.00000 0.00000
7.32843 3.61612 6.25000 0.99977 -0.01546 0.01468 0.00000 0.00000
8.03553 4.32322 3.25000 0.70389 0.13959 0.69645 0.00000 1.00000
8.03553 4.32322 5.25000 0.89668 -0.23523 0.37501 0.00000 1.00000
8.03553 4.32322 6.25000 0.88801 0.37577 0.26502 0.00000 1.00000
8.38909 5.03033 4.25000 0.97668 -0.01010 0.21446 0.00000 0.00000
8.38909 5.03033 5.25000 0.96912 0.19551 0.15028 0.00000 0.00000
5.91421 0.78769 4.25000 0.99943 -0.01780 0.02872 0.00000 0.00000
6.62132 1.49480 3.25000 0.99968 -0.01573 0.01981 0.00000 0.00000
6.62132 1.49480 4.25000 0.99878 -0.01559 0.04685 0.00000 0.00000
6.62132 1.49480 5.25000 0.99829 -0.01991 0.05499 0.00000 0.00000
7.32843 2.20190 3.25000 0.99936 -0.01109 0.03392 0.00000 0.00000
7.32843 2.20190 5.25000 0.99961 -0.01851 0.02113 0.00000 0.00000
8.03553 2.90901 5.25000 0.99904 -0.04375 0.00145 0.00000 0.00000
1.14124 6.26777 4.00000 0.99971 -0.01957 0.01375 0.00000 0.00000
1.14124 6.26777 5.00000 0.99977 -0.01109 0.01824 0.00000 0.00000
1.84835 6.97487 3.00000 0.99962 -0.02482 -0.01184 0.00000 0.00000
1.84835 6.97487 4.00000 0.99969 -0.02240 0.01106 0.00000 0.00000
1.84835 6.97487 5.00000 0.99968 -0.01967 0.01602 0.00000 0.00000
1.84835 6.97487 6.00000 0.99984 -0.01791 -0.00216 0.00000 0.00000
2.55546 7.68198 4.00000 0.99987 -0.01095 0.01166 0.00000 0.00000
0.78769 4.14645 4.00000 0.99843 0.05537 -0.00817 0.00000 0.00000
1.14124 4.85355 3.00000 0.98769 -0.12952 0.08775 0.00000 0.00000
1.14124 4.85355 4.00000 0.99680 -0.04984 0.06252 0.00000 0.00000
1.14124 4.85355 5.00000 0.99908 0.01693 0.03942 0.00000 0.00000
1.14124 4.85355 6.00000 0.99854 -0.05144 -0.01660 0.00000 0.00000
1.84835 5.56066 3.00000 0.99992 -0.01270 0.00202 0.00000 0.00000
1.84835 5.56066 4.00000 0.99989 -0.01466 -0.00205 0.00000 0.00000
1.84835 5.56066 5.00000 0.99992 -0.00814 0.00944 0.00000 0.00000
1.84835 5.56066 6.00000 0.99991 -0.01327 0.00122 0.00000 0.00000
1.84835 5.56066 7.00000 0.99915 -0.01052 0.03975 0.00000 0.00000
2.55546 6.26777 2.00000 0.99998 0.00279 -0.00646 0.00000 0.00000
2.55546 6.26777 3.00000 0.99997 -0.00653 -0.00484 0.00000 0.00000
2.55546 6.26777 4.00000 0.99997 -0.00715 -0.00407 0.00000 0.00000
2.55546 6.26777 5.00000 0.99994 -0.01129 0.00086 0.00000 0.00000
2.55546 6.26777 6.00000 0.99987 -0.01605 -0.00232 0.00000 0.00000
2.55546 6.26777 7.00000 0.99974 -0.02242 0.00470 0.00000 0.00000
3.26256 6.97487 2.00000 0.99979 -0.01888 0.00798 0.00000 0.00000
3.26256 6.97487 3.00000 0.99995 -0.00970 -0.00112 0.00000 0.00000
3.26256 6.97487 4.00000 0.99997 -0.00665 -0.00270 0.00000 0.00000
3.26256 6.97487 6.00000 0.99988 -0.01428 -0.00611 0.00000 0.00000
3.26256 6.97487 7.00000 0.99997 -0.00148 -0.00801 0.00000 0.00000
3.96967 7.68198 3.00000 0.99989 0.01479 -0.00264 0.00000 0.00000
3.96967 7.68198 5.00000 0.99997 -0.00617 0.00483 0.00000 0.00000
3.96967 7.68198 6.00000 0.99991 -0.00947 -0.00987 0.00000 0.00000
4.67678 8.38909 4.00000 0.99998 0.00291 0.00519 0.00000 0.00000
4.67678 8.38909 5.00000 0.99997 0.00306 0.00694 0.00000 0.00000
1.49480 3.43934 3.00000 0.99994 0.00421 -0.01054 0.00000 0.00000
1.49480 3.43934 4.00000 0.99983 0.01121 0.01475 0.00000 0.00000
1.49480 3.43934 5.00000 0.99989 0.00275 0.01438 0.00000 0.00000
1.49480 3.43934 6.00000 0.99984 0.01078 0.01423 0.00000 0.00000
2.20190 4.14645 3.00000 0.99927 0.03806 -0.00425 0.00000 0.00000
2.20190 4.14645 4.00000 0.99903 0.01373 -0.04188 0.00000 0.00000
2.20190 4.14645 5.00000 0.99994 0.01004 0.00357 0.00000 0.00000
2.20190 4.14645 6.00000 0.99846 -0.04272 -0.03551 0.00000 0.00000
2.55546 4.85355 2.00000 0.99817 -0.00474 -0.06032 0.00000 0.00000
2.55546 4.85355 3.00000 0.99265 -0.11969 -0.01765 0.00000 0.00000
2.55546 4.85355 4.00000 0.99829 -0.04631 -0.03562 0.00000 0.00000
2.55546 4.85355 5.00000 0.99949 -0.03181 -0.00059 0.00000 0.00000
3.26256 5.56066 1.00000 0.99993 -0.00679 0.01013 0.00000 0.00000
3.26256 5.56066 2.00000 0.99998 -0.00148 0.00624 0.00000 0.00000
3.26256 5.56066 3.00000 1.00000 0.00143 0.00007 0.00000 0.00000
3.26256 5.56066 4.00000 0.99996 -0.00774 -0.00359 0.00000 0.00000
3.26256 5.56066 5.00000 1.00000 0.00284 0.00110 0.00000 0.00000
3.26256 5.56066 6.00000 0.99991 -0.01248 -0.00573 0.00000 0.00000
3.26256 5.56066 7.00000 0.99998 -0.00551 0.00115 0.00000 0.00000
3.96967 6.26777 1.00000 0.99988 -0.01036 0.01168 0.00000 0.00000
3.96967 6.26777 3.00000 0.99994 0.00502 0.01003 0.00000 0.00000
3.96967 6.26777 4.00000 0.99997 -0.00767 0.00320 0.00000 0.00000
3.96967 6.26777 5.00000 1.00000 -0.00315 0.00009 0.00000 0.00000
3.96967 6.26777 6.00000 0.99998 -0.00437 -0.00373 0.00000 0.00000
3.96967 6.26777 8.00000 0.99919 0.01230 -0.03822 0.00000 0.00000
4.67678 6.97487 2.00000 0.99991 0.01247 0.00493 0.00000 0.00000
4.67678 6.97487 3.00000 0.99998 0.00474 0.00384 0.00000 0.00000
4.67678 6.97487 4.00000 0.99998 0.00555 0.00202 0.00000 0.00000
4.67678 6.97487 5.00000 0.99999 0.00402 -0.00301 0.00000 0.00000
4.67678 6.97487 6.00000 0.99999 -0.00540 0.00033 0.00000 0.00000
4.67678 6.97487 7.00000 0.99998 -0.00340 -0.00484 0.00000 0.00000
5.38388 7.68198 3.00000 0.99965 0.02375 -0.01137 0.00000 0.00000
5.38388 7.68198 4.00000 0.99985 0.01644 0.00522 0.00000 0.00000
5.38388 7.68198 5.00000 0.99997 0.00749 0.00299 0.00000 0.00000
5.38388 7.68198 6.00000 0.99999 -0.00220 0.00419 0.00000 0.00000
1.49480 2.02513 4.00000 0.99978 0.01930 0.00770 0.00000 0.00000
1.49480 2.02513 5.00000 0.99988 0.01559 0.00116 0.00000 0.00000
2.20190 2.73223 2.00000 0.99995 0.00878 -0.00400 0.00000 0.00000
2.20190 2.73223 4.00000 0.99992 0.01154 0.00516 0.00000 0.00000
2.20190 2.73223 5.00000 0.99984 0.00964 0.01475 0.00000 0.00000
2.20190 2.73223 6.00000 0.99991 0.01164 0.00705 0.00000 0.00000
2.20190 2.73223 7.00000 0.99889 0.04682 0.00582 0.00000 0.00000
2.90901 3.43934 1.00000 0.99954 0.02200 0.02093 0.00000 0.00000
2.90901 3.43934 2.00000 0.99991 0.01172 -0.00660 0.00000 0.00000
2.90901 3.43934 3.00000 1.00000 -0.00065 0.00297 0.00000 0.00000
2.90901 3.43934 4.00000 0.99998 0.00276 0.00502 0.00000 0.00000
2.90901 3.43934 5.00000 0.99997 0.00510 0.00497 0.00000 0.00000
2.90901 3.43934 6.00000 0.99997 0.00017 0.00745 0.00000 0.00000
2.90901 3.43934 7.00000 0.99980 0.00571 0.01903 0.00000 0.00000
2.90901 3.43934 8.00000 0.99843 0.04356 0.03511 0.00000 0.00000
3.61612 4.14645 1.00000 0.99910 -0.03112 -0.02892 0.00000 0.00000
3.61612 4.14645 3.00000 0.99984 -0.00471 0.01751 0.00000 0.00000
3.61612 4.14645 4.00000 0.99661 -0.07818 -0.02571 0.00000 0.00000
3.61612 4.14645 5.00000 0.99401 0.07103 0.08311 0.00000 0.00000
3.61612 4.14645 7.00000 0.99278 0.07564 0.09310 0.00000 0.00000
3.61612 4.14645 8.00000 0.99725 -0.00634 0.07380 0.00000 0.00000
3.96967 4.85355 1.00000 0.99987 0.01623 -0.00124 0.00000 0.00000
3.96967 4.85355 2.00000 0.99863 -0.02899 -0.04349 0.00000 0.00000
3.96967 4.85355 3.00000 0.99613 -0.06766 -0.05604 0.00000 0.00000
3.96967 4.85355 4.00000 0.99821 0.01532 -0.05789 0.00000 0.00000
3.96967 4.85355 6.00000 0.99982 0.01837 0.00528 0.00000 0.00000
3.96967 4.85355 7.00000 0.99173 0.10229 0.07757 0.00000 0.00000
3.96967 4.85355 8.00000 0.99559 0.02725 0.08980 0.00000 0.00000
4.67678 5.56066 1.00000 0.99992 0.01044 -0.00711 0.00000 0.00000
4.67678 5.56066 2.00000 0.99997 0.00559 0.00449 0.00000 0.00000
4.67678 5.56066 4.00000 1.00000 0.00173 -0.00207 0.00000 0.00000
4.67678 5.56066 5.00000 0.99999 -0.00250 0.00447 0.00000 0.00000
4.67678 5.56066 6.00000 0.99992 -0.00079 -0.01291 0.00000 0.00000
4.67678 5.56066 7.00000 0.99996 -0.00138 -0.00826 0.00000 0.00000
4.67678 5.56066 8.00000 0.99940 -0.00448 -0.03442 0.00000 0.00000
5.38388 6.26777 2.00000 0.99973 0.01917 0.01281 0.00000 0.00000
5.38388 6.26777 3.00000 0.99994 0.01091 0.00331 0.00000 0.00000
5.38388 6.26777 4.00000 0.99996 0.00680 0.00567 0.00000 0.00000
5.38388 6.26777 5.00000 1.00000 -0.00164 -0.00119 0.00000 0.00000
5.38388 6.26777 7.00000 0.99995 -0.00400 -0.00951 0.00000 0.00000
6.09099 6.97487 2.00000 0.99944 0.03194 -0.00980 0.00000 0.00000
6.09099 6.97487 3.00000 0.99986 0.01651 0.00163 0.00000 0.00000
6.09099 6.97487 4.00000 0.99989 0.01442 -0.00151 0.00000 0.00000
6.09099 6.97487 5.00000 0.99995 0.01023 0.00068 0.00000 0.00000
6.09099 6.97487 6.00000 0.99994 0.00977 0.00469 0.00000 0.00000
6.09099 6.97487 7.00000 0.99991 0.01254 -0.00486 0.00000 0.00000
6.79810 7.68198 4.00000 0.99969 0.02473 0.00270 0.00000 0.00000
6.79810 7.68198 5.00000 0.99799 0.03519 0.05261 0.00000 0.00000
2.20190 1.31802 4.00000 0.99875 0.02582 0.04271 0.00000 0.00000
2.20190 1.31802 5.00000 0.99969 0.01090 0.02238 0.00000 0.00000
2.90901 2.02513 2.00000 0.99988 0.01558 -0.00175 0.00000 0.00000
2.90901 2.02513 3.00000 0.99994 0.01059 0.00398 0.00000 0.00000
2.90901 2.02513 4.00000 0.99997 0.00746 0.00124 0.00000 0.00000
2.90901 2.02513 5.00000 0.99988 0.00725 0.01336 0.00000 0.00000
2.90901 2.02513 6.00000 0.99988 0.01426 0.00642 0.00000 0.00000
2.90901 2.02513 7.00000 0.99941 0.03417 0.00216 0.00000 0.00000
3.61612 2.73223 2.00000 0.99999 0.00409 -0.00244 0.00000 0.00000
3.61612 2.73223 3.00000 0.99999 0.00429 -0.00225 0.00000 0.00000
3.61612 2.73223 4.00000 0.99999 0.00307 0.00366 0.00000 0.00000
3.61612 2.73223 5.00000 1.00000 0.00007 0.00012 0.00000 0.00000
3.61612 2.73223 6.00000 1.00000 0.00054 0.00196 0.00000 0.00000
4.32322 3.43934 2.00000 0.99995 0.00903 -0.00372 0.00000 0.00000
4.32322 3.43934 3.00000 1.00000 -0.00052 -0.00232 0.00000 0.00000
4.32322 3.43934 4.00000 0.99998 0.00275 -0.00573 0.00000 0.00000
4.32322 3.43934 5.00000 1.00000 -0.00077 0.00156 0.00000 0.00000
4.32322 3.43934 6.00000 0.99997 0.00652 -0.00347 0.00000 0.00000
4.32322 3.43934 7.00000 1.00000 -0.00182 0.00043 0.00000 0.00000
4.32322 3.43934 8.00000 0.99987 -0.00789 0.01405 0.00000 0.00000
5.03033 4.14645 1.00000 0.99998 -0.00365 -0.00515 0.00000 0.00000
5.03033 4.14645 4.00000 0.99556 -0.05097 -0.07917 0.00000 0.00000
5.03033 4.14645 5.00000 0.99560 0.07436 0.05702 0.00000 0.00000
5.03033 4.14645 6.00000 0.99734 -0.05938 -0.04230 0.00000 0.00000
5.03033 4.14645 8.00000 0.99375 0.06285 0.09225 0.00000 0.00000
5.38388 4.85355 1.00000 0.99371 -0.06706 -0.08970 0.00000 0.00000
5.38388 4.85355 2.00000 0.99852 -0.01834 -0.05118 0.00000 0.00000
5.38388 4.85355 3.00000 0.99472 -0.06561 -0.07890 0.00000 0.00000
5.38388 4.85355 5.00000 0.99974 -0.02286 -0.00071 0.00000 0.00000
5.38388 4.85355 7.00000 0.99688 0.02537 0.07477 0.00000 0.00000
6.09099 5.56066 1.00000 0.99973 0.00577 -0.02229 0.00000 0.00000
6.09099 5.56066 2.00000 0.99967 0.02515 0.00540 0.00000 0.00000
6.09099 5.56066 4.00000 0.99993 0.00944 -0.00673 0.00000 0.00000
6.09099 5.56066 5.00000 0.99998 0.00554 0.00309 0.00000 0.00000
6.09099 5.56066 6.00000 0.99994 -0.00105 -0.01130 0.00000 0.00000
6.09099 5.56066 7.00000 0.99985 -0.00304 -0.01721 0.00000 0.00000
6.09099 5.56066 8.00000 0.99997 -0.00311 -0.00682 0.00000 0.00000
6.79810 6.26777 2.00000 0.99936 0.03351 -0.01222 0.00000 0.00000
6.79810 6.26777 3.00000 0.99965 0.02289 0.01335 0.00000 0.00000
6.79810 6.26777 4.00000 0.99987 0.01617 0.00166 0.00000 0.00000
6.79810 6.26777 5.00000 0.99994 0.00873 0.00671 0.00000 0.00000
7.50520 6.97487 4.00000 0.99980 0.01927 0.00470 0.00000 0.00000
7.50520 6.97487 5.00000 0.99960 0.01370 0.02474 0.00000 0.00000
3.61612 1.31802 3.00000 0.99983 0.00583 0.01752 0.00000 0.00000
3.61612 1.31802 4.00000 0.99995 0.00472 0.00837 0.00000 0.00000
3.61612 1.31802 5.00000 0.99999 0.00440 0.00304 0.00000 0.00000
3.61612 1.31802 6.00000 0.99997 0.00555 0.00459 0.00000 0.00000
4.32322 2.02513 2.00000 0.99993 0.00139 -0.01180 0.00000 0.00000
4.32322 2.02513 3.00000 0.99998 0.00155 -0.00562 0.00000 0.00000
4.32322 2.02513 4.00000 0.99998 -0.00561 -0.00177 0.00000 0.00000
4.32322 2.02513 7.00000 0.99999 -0.00205 0.00425 0.00000 0.00000
5.03033 2.73223 2.00000 1.00000 0.00132 0.00056 0.00000 0.00000
5.03033 2.73223 3.00000 1.00000 0.00207 0.00025 0.00000 0.00000
5.03033 2.73223 4.00000 1.00000 0.00250 -0.00144 0.00000 0.00000
5.03033 2.73223 5.00000 1.00000 -0.00033 -0.00109 0.00000 0.00000
5.03033 2.73223 6.00000 0.99998 -0.00628 -0.00169 0.00000 0.00000
5.03033 2.73223 7.00000 0.99997 -0.00686 0.00344 0.00000 0.00000
5.03033 2.73223 8.00000 0.99994 -0.01057 0.00421 0.00000 0.00000
5.73744 3.43934 1.00000 0.99998 0.00402 -0.00427 0.00000 0.00000
5.73744 3.43934 3.00000 0.99998 0.00563 -0.00310 0.00000 0.00000
5.73744 3.43934 4.00000 1.00000 -0.00009 -0.00174 0.00000 0.00000
5.73744 3.43934 5.00000 0.99994 -0.00556 -0.00966 0.00000 0.00000
5.73744 3.43934 7.00000 0.99993 -0.00950 -0.00750 0.00000 0.00000
5.73744 3.43934 8.00000 0.99917 -0.02575 0.03150 0.00000 0.00000
6.44454 4.14645 2.00000 0.99874 0.04915 0.01056 0.00000 0.00000
6.44454 4.14645 3.00000 0.99621 -0.01094 -0.08625 0.00000 0.00000
6.44454 4.14645 4.00000 0.99564 -0.05520 -0.07515 0.00000 0.00000
6.44454 4.14645 5.00000 0.99913 -0.03634 0.02023 0.00000 0.00000
6.44454 4.14645 6.00000 0.99702 -0.07654 -0.00949 0.00000 0.00000
6.44454 4.14645 7.00000 0.99969 0.00737 0.02364 0.00000 0.00000
6.79810 4.85355 2.00000 0.98739 -0.08252 -0.13509 0.00000 0.00000
6.79810 4.85355 3.00000 0.99808 -0.00820 -0.06134 0.00000 0.00000
6.79810 4.85355 4.00000 0.99517 0.06874 -0.07012 0.00000 0.00000
6.79810 4.85355 6.00000 0.99864 0.05207 0.00339 0.00000 0.00000
6.79810 4.85355 7.00000 0.99798 -0.01351 0.06205 0.00000 0.00000
7.50520 5.56066 3.00000 0.99925 0.03310 0.02023 0.00000 0.00000
7.50520 5.56066 4.00000 0.99980 0.01994 -0.00256 0.00000 0.00000
7.50520 5.56066 6.00000 0.99984 0.01787 -0.00312 0.00000 0.00000
4.32322 0.61091 4.00000 1.00000 0.00007 -0.00182 0.00000 0.00000
5.03033 1.31802 3.00000 0.99998 -0.00149 -0.00544 0.00000 0.00000
5.03033 1.31802 4.00000 0.99999 -0.00137 0.00469 0.00000 0.00000
5.03033 1.31802 5.00000 0.99999 -0.00298 0.00390 0.00000 0.00000
5.03033 1.31802 6.00000 0.99983 -0.01746 0.00531 0.00000 0.00000
5.73744 2.02513 3.00000 1.00000 -0.00138 0.00199 0.00000 0.00000
5.73744 2.02513 4.00000 0.99993 -0.00781 0.00883 0.00000 0.00000
5.73744 2.02513 5.00000 0.99996 -0.00812 -0.00369 0.00000 0.00000
5.73744 2.02513 6.00000 0.99988 -0.01490 -0.00292 0.00000 0.00000
5.73744 2.02513 7.00000 0.99942 -0.03354 0.00577 0.00000 0.00000
6.44454 2.73223 2.00000 0.99992 -0.01255 0.00026 0.00000 0.00000
6.44454 2.73223 3.00000 0.99999 -0.00409 -0.00105 0.00000 0.00000
6.44454 2.73223 4.00000 0.99998 -0.00275 0.00540 0.00000 0.00000
6.44454 2.73223 5.00000 0.99994 -0.00912 -0.00534 0.00000 0.00000
6.44454 2.73223 6.00000 0.99985 -0.01719 -0.00233 0.00000 0.00000
6.44454 2.73223 7.00000 0.99958 -0.01529 -0.02463 0.00000 0.00000
7.15165 3.43934 2.00000 0.99951 0.00247 0.03115 0.00000 0.00000
7.15165 3.43934 4.00000 0.99999 0.00052 0.00321 0.00000 0.00000
7.15165 3.43934 6.00000 0.99984 -0.01697 -0.00513 0.00000 0.00000
7.15165 3.43934 7.00000 0.99890 -0.04683 -0.00016 0.00000 0.00000
7.85876 4.14645 3.00000 0.99852 0.00904 0.05360 0.00000 0.00000
7.85876 4.14645 4.00000 0.99818 -0.05851 -0.01479 0.00000 0.00000
7.85876 4.14645 6.00000 0.99664 -0.01372 0.08070 0.00000 0.00000
8.21231 4.85355 4.00000 0.98615 0.01258 -0.16537 0.00000 0.00000
8.21231 4.85355 5.00000 0.99994 0.00980 0.00387 0.00000 0.00000
6.44454 1.31802 5.00000 0.99947 -0.01728 0.02776 0.00000 0.00000
7.15165 2.02513 4.00000 0.99978 -0.02041 0.00474 0.00000 0.00000
7.15165 2.02513 5.00000 0.99975 -0.01997 0.01051 0.00000 0.00000
7.15165 2.02513 6.00000 0.99944 -0.03197 -0.00962 0.00000 0.00000
7.85876 2.73223 4.00000 0.99997 -0.00500 0.00655 0.00000 0.00000
7.85876 2.73223 5.00000 0.99986 -0.01456 0.00795 0.00000 0.00000
0.78769 5.56066 5.50000 0.99976 -0.01426 0.01644 0.00000 0.00000
1.49480 6.26777 4.50000 0.99985 -0.01740 -0.00156 0.00000 0.00000
1.49480 6.26777 5.50000 0.99979 -0.02070 -0.00006 0.00000 0.00000
2.20190 6.97487 2.50000 0.99975 -0.02210 -0.00205 0.00000 0.00000
2.20190 6.97487 3.50000 0.99985 -0.01715 0.00128 0.00000 0.00000
2.20190 6.97487 4.50000 0.99987 -0.01405 0.00823 0.00000 0.00000
2.20190 6.97487 5.50000 0.99985 -0.01629 -0.00618 0.00000 0.00000
2.20190 6.97487 6.50000 0.99955 -0.02894 -0.00851 0.00000 0.00000
2.90901 7.68198 3.50000 0.99988 -0.01371 0.00782 0.00000 0.00000
2.90901 7.68198 4.50000 0.99986 -0.01529 0.00702 0.00000 0.00000
2.90901 7.68198 5.50000 0.99943 -0.01087 -0.03208 0.00000 0.00000
3.61612 8.38909 4.50000 0.99996 -0.00844 -0.00325 0.00000 0.00000
1.14124 4.14645 2.50000 0.99315 0.11401 0.02541 0.00000 0.00000
1.14124 4.14645 3.50000 0.99070 -0.01950 0.13464 0.00000 0.00000
1.14124 4.14645 5.50000 0.99781 0.01525 0.06434 0.00000 0.00000
1.14124 4.14645 6.50000 0.99875 -0.04485 -0.02199 0.00000 0.00000
1.49480 4.85355 2.50000 0.99659 -0.02221 0.07948 0.00000 0.00000
1.49480 4.85355 3.50000 0.98926 0.14608 -0.00436 0.00000 0.00000
1.49480 4.85355 4.50000 0.99992 -0.00758 -0.01056 0.00000 0.00000
1.49480 4.85355 5.50000 0.99942 -0.03163 -0.01287 0.00000 0.00000
1.49480 4.85355 6.50000 0.98194 -0.13076 -0.13671 0.00000 0.00000
2.20190 5.56066 3.50000 0.99997 0.00054 0.00754 0.00000 0.00000
2.20190 5.56066 4.50000 0.99991 -0.00744 0.01127 0.00000 0.00000
2.20190 5.56066 6.50000 0.99978 -0.02049 -0.00484 0.00000 0.00000
2.90901 6.26777 3.50000 0.99997 -0.00790 -0.00080 0.00000 0.00000
2.90901 6.26777 4.50000 0.99999 -0.00494 -0.00199 0.00000 0.00000
2.90901 6.26777 5.50000 0.99996 -0.00841 0.00392 0.00000 0.00000
2.90901 6.26777 6.50000 0.99990 -0.01420 0.00248 0.00000 0.00000
2.90901 6.26777 7.50000 0.99798 -0.05868 0.02455 0.00000 0.00000
3.61612 6.97487 1.50000 0.99941 0.03364 -0.00619 0.00000 0.00000
3.61612 6.97487 2.50000 1.00000 -0.00310 -0.00045 0.00000 0.00000
3.61612 6.97487 3.50000 1.00000 -0.00082 -0.00246 0.00000 0.00000
3.61612 6.97487 4.50000 0.99997 -0.00706 0.00065 0.00000 0.00000
3.61612 6.97487 5.50000 0.99999 -0.00353 -0.00264 0.00000 0.00000
3.61612 6.97487 6.50000 0.99995 -0.00192 -0.00973 0.00000 0.00000
3.61612 6.97487 7.50000 0.99967 0.00523 -0.02496 0.00000 0.00000
4.32322 7.68198 2.50000 0.99942 0.03313 0.00843 0.00000 0.00000
4.32322 7.68198 3.50000 0.99994 0.01050 -0.00326 0.00000 0.00000
4.32322 7.68198 4.50000 1.00000 0.00103 0.00120 0.00000 0.00000
4.32322 7.68198 5.50000 0.99994 -0.00367 0.01056 0.00000 0.00000
5.03033 8.38909 4.50000 0.99983 -0.00324 0.01789 0.00000 0.00000
1.14124 2.73223 4.50000 0.99970 0.00865 0.02285 0.00000 0.00000
1.14124 2.73223 5.50000 0.99989 0.01116 0.00988 0.00000 0.00000
1.84835 3.43934 5.50000 0.99991 0.00484 0.01255 0.00000 0.00000
1.84835 3.43934 6.50000 0.99982 0.01322 0.01383 0.00000 0.00000
2.55546 4.14645 1.50000 0.99675 -0.06236 0.05097 0.00000 0.00000
2.55546 4.14645 2.50000 0.99848 0.05156 -0.01956 0.00000 0.00000
2.55546 4.14645 4.50000 0.99879 -0.04924 0.00097 0.00000 0.00000
2.55546 4.14645 5.50000 0.99992 -0.00059 0.01257 0.00000 0.00000
2.55546 4.14645 6.50000 0.99917 -0.04067 -0.00326 0.00000 0.00000
2.55546 4.14645 7.50000 0.99948 -0.00467 -0.03179 0.00000 0.00000
2.90901 4.85355 1.50000 0.99935 0.03547 0.00636 0.00000 0.00000
2.90901 4.85355 2.50000 0.99751 -0.01494 0.06886 0.00000 0.00000
2.90901 4.85355 3.50000 0.99112 0.11371 0.06895 0.00000 0.00000
2.90901 4.85355 5.50000 0.99989 0.01471 -0.00049 0.00000 0.00000
2.90901 4.85355 6.50000 0.99715 -0.06468 -0.03883 0.00000 0.00000
2.90901 4.85355 7.50000 0.98481 -0.09996 -0.14197 0.00000 0.00000
3.61612 5.56066 1.50000 0.99990 -0.00109 0.01394 0.00000 0.00000
3.61612 5.56066 2.50000 0.99987 0.00741 0.01466 0.00000 0.00000
3.61612 5.56066 4.50000 0.99999 -0.00184 0.00474 0.00000 0.00000
3.61612 5.56066 5.50000 0.99998 -0.00514 0.00470 0.00000 0.00000
3.61612 5.56066 6.50000 0.99991 -0.01007 -0.00910 0.00000 0.00000
3.61612 5.56066 7.50000 0.99985 -0.01334 -0.01135 0.00000 0.00000
4.32322 6.26777 1.50000 0.99995 0.00306 0.00946 0.00000 0.00000
4.32322 6.26777 2.50000 0.99999 -0.00088 0.00529 0.00000 0.00000
4.32322 6.26777 4.50000 0.99998 -0.00208 0.00537 0.00000 0.00000
4.32322 6.26777 5.50000 0.99996 -0.00307 0.00851 0.00000 0.00000
4.32322 6.26777 6.50000 1.00000 -0.00074 -0.00128 0.00000 0.00000
4.32322 6.26777 7.50000 0.99990 -0.00434 -0.01328 0.00000 0.00000
5.03033 6.97487 2.50000 0.99978 0.02072 0.00100 0.00000 0.00000
5.03033 6.97487 3.50000 0.99995 0.01040 0.00060 0.00000 0.00000
5.03033 6.97487 4.50000 0.99999 0.00209 0.00350 0.00000 0.00000
5.03033 6.97487 5.50000 0.99999 -0.00257 0.00255 0.00000 0.00000
5.03033 6.97487 7.50000 0.99971 0.02053 -0.01234 0.00000 0.00000
5.73744 7.68198 2.50000 0.99823 0.05948 -0.00220 0.00000 0.00000
5.73744 7.68198 4.50000 0.99986 0.01637 0.00459 0.00000 0.00000
5.73744 7.68198 5.50000 0.99990 0.01014 0.00934 0.00000 0.00000
5.73744 7.68198 6.50000 0.99866 0.00482 0.05156 0.00000 0.00000
1.84835 2.02513 3.50000 0.99959 0.02129 0.01924 0.00000 0.00000
1.84835 2.02513 4.50000 0.99969 0.02190 0.01145 0.00000 0.00000
1.84835 2.02513 5.50000 0.99943 0.02234 0.02516 0.00000 0.00000
2.55546 2.73223 1.50000 0.99999 -0.00351 -0.00229 0.00000 0.00000
2.55546 2.73223 2.50000 0.99997 0.00799 -0.00198 0.00000 0.00000
2.55546 2.73223 3.50000 0.99995 0.01043 -0.00039 0.00000 0.00000
2.55546 2.73223 5.50000 0.99993 0.00352 0.01164 0.00000 0.00000
2.55546 2.73223 6.50000 0.99990 0.00720 0.01176 0.00000 0.00000
2.55546 2.73223 7.50000 0.99906 0.04333 0.00022 0.00000 0.00000
3.26256 3.43934 1.50000 0.99980 0.01996 -0.00046 0.00000 0.00000
3.26256 3.43934 2.50000 0.99996 0.00861 0.00276 0.00000 0.00000
3.26256 3.43934 3.50000 0.99996 0.00559 0.00635 0.00000 0.00000
3.26256 3.43934 4.50000 0.99999 0.00341 -0.00102 0.00000 0.00000
3.26256 3.43934 5.50000 0.99994 -0.00730 0.00851 0.00000 0.00000
3.26256 3.43934 6.50000 0.99999 -0.00143 0.00479 0.00000 0.00000
3.26256 3.43934 7.50000 0.99993 0.01039 0.00627 0.00000 0.00000
3.96967 4.14645 1.50000 0.99649 0.03807 0.07455 0.00000 0.00000
3.96967 4.14645 2.50000 0.99917 0.02692 -0.03067 0.00000 0.00000
3.96967 4.14645 3.50000 0.99823 0.05898 -0.00790 0.00000 0.00000
3.96967 4.14645 5.50000 0.99969 -0.02487 -0.00075 0.00000 0.00000
4.32322 4.85355 1.50000 0.99957 -0.01019 0.02762 0.00000 0.00000
4.32322 4.85355 3.50000 0.99458 0.03466 0.09799 0.00000 0.00000
4.32322 4.85355 4.50000 0.99861 -0.03132 0.04237 0.00000 0.00000
4.32322 4.85355 5.50000 0.99778 0.06257 0.02275 0.00000 0.00000
4.32322 4.85355 6.50000 0.99740 -0.05774 -0.04310 0.00000 0.00000
4.32322 4.85355 7.50000 0.98686 -0.10039 -0.12663 0.00000 0.00000
5.03033 5.56066 1.50000 0.99998 0.00626 -0.00037 0.00000 0.00000
5.03033 5.56066 2.50000 0.99997 0.00762 -0.00301 0.00000 0.00000
5.03033 5.56066 3.50000 0.99994 0.00733 0.00873 0.00000 0.00000
5.03033 5.56066 4.50000 0.99998 -0.00297 0.00590 0.00000 0.00000
5.03033 5.56066 5.50000 1.00000 0.00153 -0.00261 0.00000 0.00000
5.03033 5.56066 6.50000 0.99990 -0.00152 -0.01400 0.00000 0.00000
5.03033 5.56066 7.50000 0.99955 -0.00035 -0.02989 0.00000 0.00000
5.73744 6.26777 1.50000 0.99978 0.01210 0.01731 0.00000 0.00000
5.73744 6.26777 3.50000 0.99995 0.00854 0.00502 0.00000 0.00000
5.73744 6.26777 4.50000 0.99996 0.00940 0.00028 0.00000 0.00000
5.73744 6.26777 6.50000 0.99998 0.00169 -0.00599 0.00000 0.00000
5.73744 6.26777 7.50000 0.99999 0.00372 -0.00305 0.00000 0.00000
6.44454 6.97487 2.50000 0.99977 0.02023 -0.00641 0.00000 0.00000
6.44454 6.97487 3.50000 0.99973 0.02281 -0.00505 0.00000 0.00000
6.44454 6.97487 4.50000 0.99988 0.01494 0.00491 0.00000 0.00000
6.44454 6.97487 5.50000 0.99992 0.01183 -0.00414 0.00000 0.00000
6.44454 6.97487 6.50000 0.99979 0.01965 -0.00490 0.00000 0.00000
2.55546 1.31802 5.50000 0.99977 0.01063 0.01884 0.00000 0.00000
3.26256 2.02513 2.50000 0.99992 0.01215 0.00199 0.00000 0.00000
3.26256 2.02513 3.50000 0.99998 0.00668 0.00097 0.00000 0.00000
3.26256 2.02513 4.50000 0.99998 0.00350 0.00576 0.00000 0.00000
3.26256 2.02513 5.50000 0.99993 0.00674 0.00974 0.00000 0.00000
3.26256 2.02513 6.50000 0.99985 0.01544 0.00799 0.00000 0.00000
3.96967 2.73223 2.50000 1.00000 0.00164 0.00127 0.00000 0.00000
3.96967 2.73223 3.50000 1.00000 -0.00050 -0.00021 0.00000 0.00000
3.96967 2.73223 4.50000 1.00000 0.00205 -0.00102 0.00000 0.00000
3.96967 2.73223 5.50000 1.00000 0.00103 0.00152 0.00000 0.00000
3.96967 2.73223 7.50000 0.99995 0.00589 0.00763 0.00000 0.00000
4.67678 3.43934 1.50000 1.00000 -0.00150 -0.00019 0.00000 0.00000
4.67678 3.43934 2.50000 0.99999 -0.00065 -0.00479 0.00000 0.00000
4.67678 3.43934 3.50000 0.99999 0.00159 0.00327 0.00000 0.00000
4.67678 3.43934 4.50000 0.99996 -0.00113 -0.00899 0.00000 0.00000
4.67678 3.43934 5.50000 0.99996 -0.00841 -0.00177 0.00000 0.00000
4.67678 3.43934 6.50000 0.99996 -0.00867 0.00269 0.00000 0.00000
5.38388 4.14645 1.50000 0.99974 -0.02097 -0.00870 0.00000 0.00000
5.38388 4.14645 2.50000 0.99729 -0.02286 0.06995 0.00000 0.00000
5.38388 4.14645 3.50000 0.99674 0.03985 0.07014 0.00000 0.00000
5.38388 4.14645 4.50000 0.99758 -0.02339 -0.06551 0.00000 0.00000
5.38388 4.14645 6.50000 0.99478 -0.01778 -0.10047 0.00000 0.00000
5.38388 4.14645 7.50000 0.99817 -0.00636 -0.06009 0.00000 0.00000
5.73744 4.85355 1.50000 0.99835 0.05572 0.01357 0.00000 0.00000
5.73744 4.85355 2.50000 0.99619 0.08642 0.01214 0.00000 0.00000
5.73744 4.85355 3.50000 0.99499 0.08838 0.04671 0.00000 0.00000
5.73744 4.85355 4.50000 0.99904 -0.02332 0.03714 0.00000 0.00000
5.73744 4.85355 5.50000 0.99996 -0.00148 -0.00890 0.00000 0.00000
5.73744 4.85355 6.50000 0.98931 -0.09158 -0.11347 0.00000 0.00000
5.73744 4.85355 7.50000 0.99035 -0.03289 -0.13463 0.00000 0.00000
6.44454 5.56066 1.50000 0.99896 0.03054 0.03393 0.00000 0.00000
6.44454 5.56066 2.50000 0.99975 0.01914 0.01191 0.00000 0.00000
6.44454 5.56066 3.50000 0.99977 0.01771 0.01247 0.00000 0.00000
6.44454 5.56066 4.50000 0.99999 0.00419 0.00178 0.00000 0.00000
6.44454 5.56066 5.50000 0.99998 0.00477 0.00359 0.00000 0.00000
6.44454 5.56066 6.50000 0.99987 -0.00589 -0.01469 0.00000 0.00000
6.44454 5.56066 7.50000 0.99973 0.00460 -0.02281 0.00000 0.00000
7.15165 6.26777 2.50000 0.99967 0.02542 -0.00397 0.00000 0.00000
7.15165 6.26777 3.50000 0.99964 0.02237 0.01460 0.00000 0.00000
7.15165 6.26777 5.50000 0.99996 0.00790 0.00283 0.00000 0.00000
7.15165 6.26777 6.50000 0.99981 0.01854 0.00514 0.00000 0.00000
3.96967 1.31802 2.50000 0.99991 0.01021 0.00903 0.00000 0.00000
3.96967 1.31802 3.50000 0.99995 0.00136 0.00969 0.00000 0.00000
3.96967 1.31802 5.50000 0.99993 -0.00831 0.00820 0.00000 0.00000
3.96967 1.31802 6.50000 0.99986 0.00664 -0.01556 0.00000 0.00000
4.67678 2.02513 1.50000 0.99987 0.00089 -0.01590 0.00000 0.00000
4.67678 2.02513 2.50000 0.99996 0.00439 -0.00838 0.00000 0.00000
4.67678 2.02513 3.50000 0.99999 -0.00366 -0.00125 0.00000 0.00000
4.67678 2.02513 4.50000 1.00000 -0.00074 -0.00161 0.00000 0.00000
4.67678 2.02513 5.50000 0.99998 -0.00352 0.00432 0.00000 0.00000
4.67678 2.02513 6.50000 0.99990 -0.01334 0.00354 0.00000 0.00000
4.67678 2.02513 7.50000 0.99989 -0.01470 -0.00050 0.00000 0.00000
5.38388 2.73223 1.50000 0.99990 0.01121 0.00876 0.00000 0.00000
5.38388 2.73223 2.50000 0.99999 -0.00331 0.00389 0.00000 0.00000
5.38388 2.73223 3.50000 0.99998 0.00296 -0.00599 0.00000 0.00000
5.38388 2.73223 4.50000 0.99999 -0.00342 0.00283 0.00000 0.00000
5.38388 2.73223 5.50000 0.99999 -0.00515 -0.00112 0.00000 0.00000
5.38388 2.73223 6.50000 0.99997 -0.00598 -0.00541 0.00000 0.00000
5.38388 2.73223 7.50000 0.99979 -0.01554 0.01339 0.00000 0.00000
6.09099 3.43934 1.50000 0.99996 0.00582 0.00618 0.00000 0.00000
6.09099 3.43934 2.50000 1.00000 -0.00163 -0.00200 0.00000 0.00000
6.09099 3.43934 3.50000 0.99998 0.00552 -0.00071 0.00000 0.00000
6.09099 3.43934 4.50000 1.00000 -0.00269 -0.00140 0.00000 0.00000
6.09099 3.43934 5.50000 0.99997 -0.00754 -0.00183 0.00000 0.00000
6.09099 3.43934 6.50000 0.99979 -0.01155 -0.01666 0.00000 0.00000
6.09099 3.43934 7.50000 0.99978 -0.01976 -0.00685 0.00000 0.00000
6.79810 4.14645 1.50000 0.97644 -0.07606 -0.20196 0.00000 0.00000
6.79810 4.14645 2.50000 0.99933 -0.03077 0.01998 0.00000 0.00000
6.79810 4.14645 3.50000 0.99565 0.08093 0.04613 0.00000 0.00000
6.79810 4.14645 4.50000 0.99316 0.03660 -0.11085 0.00000 0.00000
6.79810 4.14645 5.50000 0.99901 0.04442 -0.00113 0.00000 0.00000
6.79810 4.14645 6.50000 0.99511 -0.00972 -0.09833 0.00000 0.00000
7.15165 4.85355 2.50000 0.99562 0.06674 0.06541 0.00000 0.00000
7.15165 4.85355 3.50000 0.98704 0.06672 0.14593 0.00000 0.00000
7.15165 4.85355 4.50000 0.99759 -0.02906 0.06296 0.00000 0.00000
7.15165 4.85355 5.50000 0.99983 -0.01837 -0.00079 0.00000 0.00000
7.15165 4.85355 6.50000 0.98540 -0.11425 -0.12626 0.00000 0.00000
7.85876 5.56066 3.50000 0.99745 0.04129 0.05822 0.00000 0.00000
7.85876 5.56066 4.50000 0.99980 0.01804 0.00835 0.00000 0.00000
7.85876 5.56066 5.50000 0.99972 0.02142 0.00992 0.00000 0.00000
4.67678 0.61091 4.50000 0.99997 -0.00616 0.00500 0.00000 0.00000
5.38388 1.31802 2.50000 0.99997 -0.00314 -0.00675 0.00000 0.00000
5.38388 1.31802 3.50000 0.99975 -0.01126 0.01938 0.00000 0.00000
5.38388 1.31802 4.50000 0.99989 -0.00919 0.01181 0.00000 0.00000
5.38388 1.31802 5.50000 0.99988 -0.01476 0.00360 0.00000 0.00000
5.38388 1.31802 6.50000 0.99949 -0.03003 -0.01093 0.00000 0.00000
6.09099 2.02513 2.50000 0.99997 0.00087 -0.00711 0.00000 0.00000
6.09099 2.02513 3.50000 1.00000 -0.00279 0.00096 0.00000 0.00000
6.09099 2.02513 4.50000 0.99996 -0.00653 0.00583 0.00000 0.00000
6.09099 2.02513 5.50000 0.99991 -0.01307 -0.00035 0.00000 0.00000
6.09099 2.02513 6.50000 0.99970 -0.02220 -0.01008 0.00000 0.00000
6.79810 2.73223 2.50000 0.99989 -0.00802 0.01279 0.00000 0.00000
6.79810 2.73223 3.50000 0.99999 -0.00358 -0.00354 0.00000 0.00000
6.79810 2.73223 4.50000 0.99997 -0.00771 -0.00057 0.00000 0.00000
6.79810 2.73223 5.50000 0.99990 -0.01280 -0.00665 0.00000 0.00000
6.79810 2.73223 6.50000 0.99986 -0.01650 -0.00370 0.00000 0.00000
7.50520 3.43934 3.50000 0.99995 0.00386 0.00969 0.00000 0.00000
7.50520 3.43934 4.50000 0.99996 -0.00780 -0.00456 0.00000 0.00000
7.50520 3.43934 5.50000 0.99984 -0.01484 -0.01030 0.00000 0.00000
7.50520 3.43934 6.50000 0.99958 -0.02000 -0.02093 0.00000 0.00000
8.21231 4.14645 3.50000 0.99919 0.02267 -0.03311 0.00000 0.00000
8.21231 4.14645 4.50000 0.99999 -0.00506 0.00205 0.00000 0.00000
8.21231 4.14645 5.50000 0.99970 -0.01179 -0.02127 0.00000 0.00000
6.79810 1.31802 4.50000 0.99983 -0.01408 0.01194 0.00000 0.00000
7.50520 2.02513 4.50000 0.99991 -0.01287 -0.00341 0.00000 0.00000
