# Supplementary material for: Signature of antiphase boundaries in iron oxide nanoparticles
Source: J Appl Crystallogr. 2021 Nov 16;54(Pt 6):1719–29. doi: 10.1107/S1600576721010128 (PMC8662974; doi:10.1107/S1600576721010128)
Supplement: Supplementary file 2 [file j-54-01719-sup2.zip › Spin_structure_7nm_5T_noAPB.txt]

# Averaged spin structure from 20 configurations without APB
# spherical particle diameter approx. 6.7 nm
#
# number of Monte Carlo steps: 5000
# Number of iron atoms: 5709
# temperature: 0.01 K
# field: 5.0 T
# FeTT: -21 K
# FeTO: -28.1 K
# FeOO: -8.6 K
# FeOO_APB: -106.28 K
# anisotropy constant: 3.25e-25 J/Atom
# lattice parameters: 8.3965, 8.3965, 8.3965 (Angstrom)
# Orientation: alpha=0, beta=0, gamma=-45�
# pos indicates the iron site: 1->octahedral; 0->tetrahedral
# APB indicates if the atom lies at the APB and is subject to the 
# modified exchange interactions: 1->at APB; 0->not at APB
# 
# x      y        z      spinx    spiny    spinz  pos      APB
1.49480 6.79810 4.12500 -0.99944 0.02954 -0.01593 1.00000 0.00000
1.49480 6.79810 5.12500 -0.99931 0.02908 -0.02297 1.00000 0.00000
2.20190 7.50520 4.12500 -0.99974 0.02090 -0.00903 1.00000 0.00000
2.20190 7.50520 5.12500 -0.99854 0.04282 -0.03308 1.00000 0.00000
0.78769 4.67678 3.12500 -0.99998 0.00455 0.00373 1.00000 0.00000
0.78769 4.67678 4.12500 -0.99988 0.00422 -0.01462 1.00000 0.00000
0.78769 4.67678 5.12500 -0.99990 0.00596 -0.01298 1.00000 0.00000
1.49480 5.38388 2.12500 -0.99969 0.01951 0.01549 1.00000 0.00000
1.49480 5.38388 3.12500 -0.99989 0.01265 0.00771 1.00000 0.00000
1.49480 5.38388 4.12500 -0.99998 0.00483 -0.00376 1.00000 0.00000
1.49480 5.38388 5.12500 -0.99996 0.00722 -0.00446 1.00000 0.00000
1.49480 5.38388 6.12500 -0.99999 0.00517 0.00086 1.00000 0.00000
2.20190 6.09099 2.12500 -0.99681 -0.03108 -0.07348 1.00000 0.00000
2.20190 6.09099 3.12500 -0.99995 0.00974 0.00141 1.00000 0.00000
2.20190 6.09099 4.12500 -0.99990 0.01397 -0.00208 1.00000 0.00000
2.20190 6.09099 5.12500 -0.99994 0.01067 -0.00362 1.00000 0.00000
2.20190 6.09099 6.12500 -0.99987 0.01338 -0.00931 1.00000 0.00000
2.20190 6.09099 7.12500 -0.99888 0.01888 -0.04343 1.00000 0.00000
2.90901 6.79810 2.12500 -0.99997 0.00715 -0.00386 1.00000 0.00000
2.90901 6.79810 3.12500 -0.99985 0.01713 0.00302 1.00000 0.00000
2.90901 6.79810 4.12500 -0.99995 0.00950 0.00204 1.00000 0.00000
2.90901 6.79810 5.12500 -0.99994 0.01110 0.00205 1.00000 0.00000
2.90901 6.79810 6.12500 -0.99992 0.01255 0.00274 1.00000 0.00000
2.90901 6.79810 7.12500 -0.99695 0.06779 -0.03865 1.00000 0.00000
3.61612 7.50520 2.12500 -0.99965 0.02055 -0.01637 1.00000 0.00000
3.61612 7.50520 3.12500 -0.99998 0.00662 0.00237 1.00000 0.00000
3.61612 7.50520 4.12500 -0.99995 0.00900 -0.00514 1.00000 0.00000
3.61612 7.50520 5.12500 -0.99990 0.01219 -0.00729 1.00000 0.00000
3.61612 7.50520 6.12500 -0.99988 -0.00003 0.01571 1.00000 0.00000
4.32322 8.21231 3.12500 -0.97655 -0.11088 -0.18455 1.00000 0.00000
4.32322 8.21231 4.12500 -0.99999 0.00280 -0.00348 1.00000 0.00000
4.32322 8.21231 5.12500 -0.99938 0.02951 -0.01935 1.00000 0.00000
0.78769 3.26256 4.12500 -0.99924 -0.03201 -0.02235 1.00000 0.00000
0.78769 3.26256 5.12500 -0.99968 -0.01114 -0.02261 1.00000 0.00000
1.49480 3.96967 2.12500 -0.99989 -0.01362 -0.00552 1.00000 0.00000
1.49480 3.96967 3.12500 -0.99997 0.00124 0.00716 1.00000 0.00000
1.49480 3.96967 4.12500 -0.99999 0.00023 0.00316 1.00000 0.00000
1.49480 3.96967 5.12500 -0.99998 -0.00579 0.00077 1.00000 0.00000
1.49480 3.96967 6.12500 -0.99995 -0.00987 -0.00080 1.00000 0.00000
2.20190 4.67678 2.12500 -0.99993 0.01002 0.00682 1.00000 0.00000
2.20190 4.67678 3.12500 -0.99998 0.00351 0.00536 1.00000 0.00000
2.20190 4.67678 4.12500 -0.99999 0.00137 -0.00503 1.00000 0.00000
2.20190 4.67678 5.12500 -0.99999 0.00288 -0.00150 1.00000 0.00000
2.20190 4.67678 6.12500 -0.99999 0.00187 -0.00424 1.00000 0.00000
2.20190 4.67678 7.12500 -0.99976 -0.00067 -0.02172 1.00000 0.00000
2.90901 5.38388 1.12500 -0.99938 0.02525 -0.02441 1.00000 0.00000
2.90901 5.38388 2.12500 -0.99998 0.00562 0.00007 1.00000 0.00000
2.90901 5.38388 3.12500 -0.99869 0.03583 0.03655 1.00000 0.00000
2.90901 5.38388 4.12500 -0.99998 0.00551 0.00270 1.00000 0.00000
2.90901 5.38388 5.12500 -0.99999 0.00355 -0.00290 1.00000 0.00000
2.90901 5.38388 6.12500 -1.00000 0.00239 -0.00161 1.00000 0.00000
2.90901 5.38388 7.12500 -0.99985 0.00067 -0.01713 1.00000 0.00000
3.61612 6.09099 1.12500 -0.99986 0.01496 -0.00731 1.00000 0.00000
3.61612 6.09099 2.12500 -0.99999 0.00428 0.00239 1.00000 0.00000
3.61612 6.09099 3.12500 -0.99997 0.00647 0.00416 1.00000 0.00000
3.61612 6.09099 4.12500 -1.00000 0.00170 -0.00038 1.00000 0.00000
3.61612 6.09099 5.12500 -1.00000 0.00105 -0.00079 1.00000 0.00000
3.61612 6.09099 6.12500 -0.99999 0.00452 -0.00146 1.00000 0.00000
3.61612 6.09099 7.12500 -0.99993 0.00860 -0.00843 1.00000 0.00000
4.32322 6.79810 2.12500 -0.99989 -0.00320 -0.01481 1.00000 0.00000
4.32322 6.79810 3.12500 -1.00000 -0.00121 -0.00049 1.00000 0.00000
4.32322 6.79810 4.12500 -1.00000 -0.00090 -0.00227 1.00000 0.00000
4.32322 6.79810 5.12500 -0.99992 -0.00365 -0.01196 1.00000 0.00000
4.32322 6.79810 6.12500 -1.00000 -0.00023 -0.00087 1.00000 0.00000
4.32322 6.79810 7.12500 -1.00000 -0.00174 0.00053 1.00000 0.00000
5.03033 7.50520 2.12500 -0.99725 -0.06900 0.02716 1.00000 0.00000
5.03033 7.50520 3.12500 -0.99908 -0.03490 0.02482 1.00000 0.00000
5.03033 7.50520 4.12500 -0.99999 -0.00418 -0.00021 1.00000 0.00000
5.03033 7.50520 5.12500 -0.99999 -0.00375 -0.00226 1.00000 0.00000
5.03033 7.50520 6.12500 -1.00000 -0.00149 0.00027 1.00000 0.00000
5.73744 8.21231 4.12500 -0.98692 -0.04591 0.15454 1.00000 0.00000
5.73744 8.21231 5.12500 -0.99929 -0.03306 0.01800 1.00000 0.00000
1.49480 2.55546 3.12500 -0.99988 -0.01525 0.00229 1.00000 0.00000
1.49480 2.55546 4.12500 -0.99992 -0.01283 -0.00096 1.00000 0.00000
1.49480 2.55546 5.12500 -0.99982 -0.01877 0.00232 1.00000 0.00000
1.49480 2.55546 6.12500 -0.99471 -0.02936 -0.09841 1.00000 0.00000
2.20190 3.26256 2.12500 -0.99977 -0.00828 0.01976 1.00000 0.00000
2.20190 3.26256 3.12500 -0.99998 -0.00289 0.00642 1.00000 0.00000
2.20190 3.26256 4.12500 -0.99999 -0.00394 0.00287 1.00000 0.00000
2.20190 3.26256 5.12500 -0.99995 -0.00980 -0.00290 1.00000 0.00000
2.20190 3.26256 6.12500 -0.99992 -0.01192 -0.00310 1.00000 0.00000
2.20190 3.26256 7.12500 -0.99989 -0.01484 -0.00037 1.00000 0.00000
2.90901 3.96967 1.12500 -0.99546 -0.03347 -0.08913 1.00000 0.00000
2.90901 3.96967 2.12500 -0.99988 -0.00461 0.01493 1.00000 0.00000
2.90901 3.96967 3.12500 -0.99999 0.00057 0.00464 1.00000 0.00000
2.90901 3.96967 4.12500 -0.99998 -0.00454 0.00402 1.00000 0.00000
2.90901 3.96967 5.12500 -1.00000 -0.00056 0.00123 1.00000 0.00000
2.90901 3.96967 6.12500 -0.99998 -0.00687 -0.00112 1.00000 0.00000
2.90901 3.96967 7.12500 -0.99994 -0.00336 -0.01076 1.00000 0.00000
2.90901 3.96967 8.12500 -0.96830 -0.02071 -0.24891 1.00000 0.00000
3.61612 4.67678 1.12500 -0.99978 0.00142 0.02091 1.00000 0.00000
3.61612 4.67678 2.12500 -0.99998 -0.00048 0.00608 1.00000 0.00000
3.61612 4.67678 3.12500 -0.99999 0.00081 0.00409 1.00000 0.00000
3.61612 4.67678 4.12500 -0.99998 -0.00026 0.00551 1.00000 0.00000
3.61612 4.67678 5.12500 -0.99999 -0.00223 -0.00247 1.00000 0.00000
3.61612 4.67678 6.12500 -0.99998 0.00370 -0.00414 1.00000 0.00000
3.61612 4.67678 7.12500 -0.99994 -0.00334 -0.01087 1.00000 0.00000
3.61612 4.67678 8.12500 -0.99969 -0.00287 -0.02490 1.00000 0.00000
4.32322 5.38388 1.12500 -0.99989 0.00744 0.01263 1.00000 0.00000
4.32322 5.38388 2.12500 -0.99999 -0.00137 0.00363 1.00000 0.00000
4.32322 5.38388 3.12500 -1.00000 -0.00084 0.00071 1.00000 0.00000
4.32322 5.38388 4.12500 -0.99999 -0.00035 -0.00346 1.00000 0.00000
4.32322 5.38388 5.12500 -0.99999 0.00343 -0.00232 1.00000 0.00000
4.32322 5.38388 6.12500 -0.99999 -0.00133 0.00352 1.00000 0.00000
4.32322 5.38388 7.12500 -0.99998 -0.00250 -0.00611 1.00000 0.00000
4.32322 5.38388 8.12500 -1.00000 -0.00022 -0.00097 1.00000 0.00000
5.03033 6.09099 1.12500 -0.99995 -0.00702 -0.00769 1.00000 0.00000
5.03033 6.09099 2.12500 -0.99998 -0.00473 -0.00338 1.00000 0.00000
5.03033 6.09099 3.12500 -0.99999 -0.00397 -0.00241 1.00000 0.00000
5.03033 6.09099 4.12500 -0.99999 -0.00501 -0.00173 1.00000 0.00000
5.03033 6.09099 5.12500 -1.00000 0.00010 0.00313 1.00000 0.00000
5.03033 6.09099 6.12500 -0.99998 -0.00604 0.00130 1.00000 0.00000
5.03033 6.09099 7.12500 -0.99994 -0.00820 -0.00697 1.00000 0.00000
5.03033 6.09099 8.12500 -0.99963 -0.02696 0.00189 1.00000 0.00000
5.73744 6.79810 2.12500 -0.99989 -0.01496 0.00093 1.00000 0.00000
5.73744 6.79810 3.12500 -0.99996 -0.00885 0.00336 1.00000 0.00000
5.73744 6.79810 4.12500 -0.99996 -0.00838 0.00050 1.00000 0.00000
5.73744 6.79810 5.12500 -0.99995 -0.00978 -0.00021 1.00000 0.00000
5.73744 6.79810 6.12500 -0.99997 -0.00818 -0.00003 1.00000 0.00000
5.73744 6.79810 7.12500 -0.99981 -0.01807 0.00794 1.00000 0.00000
6.44454 7.50520 3.12500 -0.99826 -0.04648 0.03634 1.00000 0.00000
6.44454 7.50520 4.12500 -0.99981 -0.01922 0.00204 1.00000 0.00000
6.44454 7.50520 5.12500 -0.99964 -0.02196 -0.01531 1.00000 0.00000
6.44454 7.50520 6.12500 -0.99885 -0.02991 0.03749 1.00000 0.00000
2.20190 1.84835 3.12500 -0.99971 -0.02377 0.00255 1.00000 0.00000
2.20190 1.84835 4.12500 -0.99984 -0.01497 0.00965 1.00000 0.00000
2.20190 1.84835 5.12500 -0.99985 -0.01690 0.00422 1.00000 0.00000
2.20190 1.84835 6.12500 -0.99944 -0.02536 -0.02205 1.00000 0.00000
2.90901 2.55546 2.12500 -0.99991 -0.01188 -0.00573 1.00000 0.00000
2.90901 2.55546 3.12500 -0.99997 -0.00712 -0.00063 1.00000 0.00000
2.90901 2.55546 4.12500 -0.99999 -0.00510 0.00041 1.00000 0.00000
2.90901 2.55546 5.12500 -0.99995 -0.00766 -0.00636 1.00000 0.00000
2.90901 2.55546 6.12500 -0.99982 -0.01562 -0.01036 1.00000 0.00000
2.90901 2.55546 7.12500 -0.99993 -0.01017 -0.00678 1.00000 0.00000
3.61612 3.26256 1.12500 -0.99998 0.00143 0.00591 1.00000 0.00000
3.61612 3.26256 2.12500 -0.99995 0.00011 0.01020 1.00000 0.00000
3.61612 3.26256 3.12500 -1.00000 -0.00103 0.00071 1.00000 0.00000
3.61612 3.26256 4.12500 -1.00000 -0.00096 -0.00237 1.00000 0.00000
3.61612 3.26256 5.12500 -0.99992 -0.01248 -0.00203 1.00000 0.00000
3.61612 3.26256 6.12500 -0.99998 -0.00682 -0.00144 1.00000 0.00000
3.61612 3.26256 7.12500 -0.99999 -0.00378 -0.00038 1.00000 0.00000
3.61612 3.26256 8.12500 -0.99998 -0.00561 0.00257 1.00000 0.00000
4.32322 3.96967 1.12500 -0.99991 0.00168 0.01320 1.00000 0.00000
4.32322 3.96967 2.12500 -0.99999 0.00261 0.00419 1.00000 0.00000
4.32322 3.96967 3.12500 -0.99997 0.00214 0.00760 1.00000 0.00000
4.32322 3.96967 4.12500 -0.99999 0.00209 0.00272 1.00000 0.00000
4.32322 3.96967 5.12500 -0.99998 -0.00314 0.00604 1.00000 0.00000
4.32322 3.96967 6.12500 -1.00000 0.00212 -0.00036 1.00000 0.00000
4.32322 3.96967 7.12500 -0.99997 -0.00333 -0.00669 1.00000 0.00000
4.32322 3.96967 8.12500 -0.99720 -0.02871 -0.06899 1.00000 0.00000
5.03033 4.67678 1.12500 -0.99995 -0.00062 0.01001 1.00000 0.00000
5.03033 4.67678 2.12500 -0.99999 -0.00185 0.00348 1.00000 0.00000
5.03033 4.67678 3.12500 -1.00000 -0.00272 -0.00029 1.00000 0.00000
5.03033 4.67678 4.12500 -0.99999 -0.00480 0.00127 1.00000 0.00000
5.03033 4.67678 5.12500 -1.00000 -0.00141 -0.00214 1.00000 0.00000
5.03033 4.67678 6.12500 -0.99999 -0.00319 -0.00129 1.00000 0.00000
5.03033 4.67678 7.12500 -0.99999 -0.00330 0.00349 1.00000 0.00000
5.03033 4.67678 8.12500 -0.99998 0.00255 -0.00526 1.00000 0.00000
5.73744 5.38388 1.12500 -0.99989 -0.00728 0.01269 1.00000 0.00000
5.73744 5.38388 2.12500 -0.99999 -0.00296 0.00156 1.00000 0.00000
5.73744 5.38388 3.12500 -0.99998 -0.00566 -0.00181 1.00000 0.00000
5.73744 5.38388 4.12500 -1.00000 -0.00220 -0.00056 1.00000 0.00000
5.73744 5.38388 5.12500 -1.00000 -0.00134 -0.00248 1.00000 0.00000
5.73744 5.38388 6.12500 -0.99998 -0.00639 0.00185 1.00000 0.00000
5.73744 5.38388 7.12500 -0.99983 -0.01518 0.01031 1.00000 0.00000
5.73744 5.38388 8.12500 -0.99990 0.01373 0.00412 1.00000 0.00000
6.44454 6.09099 2.12500 -0.99971 -0.02411 -0.00279 1.00000 0.00000
6.44454 6.09099 3.12500 -0.99995 -0.00916 -0.00464 1.00000 0.00000
6.44454 6.09099 4.12500 -0.99997 -0.00724 -0.00022 1.00000 0.00000
6.44454 6.09099 5.12500 -0.99997 -0.00788 -0.00163 1.00000 0.00000
6.44454 6.09099 6.12500 -0.99994 -0.01013 0.00342 1.00000 0.00000
6.44454 6.09099 7.12500 -0.99997 -0.00445 0.00552 1.00000 0.00000
7.15165 6.79810 3.12500 -0.99967 -0.02400 0.00885 1.00000 0.00000
7.15165 6.79810 4.12500 -0.99991 -0.01313 0.00170 1.00000 0.00000
7.15165 6.79810 5.12500 -0.99961 -0.02532 -0.01200 1.00000 0.00000
7.15165 6.79810 6.12500 -0.99601 -0.00586 0.08903 1.00000 0.00000
2.90901 1.14124 3.12500 -0.96969 0.14042 -0.19998 1.00000 0.00000
2.90901 1.14124 4.12500 -0.99990 -0.01267 0.00640 1.00000 0.00000
2.90901 1.14124 5.12500 -0.99991 -0.01116 -0.00698 1.00000 0.00000
3.61612 1.84835 2.12500 -0.99967 0.00012 -0.02550 1.00000 0.00000
3.61612 1.84835 3.12500 -0.99999 -0.00320 -0.00078 1.00000 0.00000
3.61612 1.84835 4.12500 -1.00000 -0.00202 -0.00155 1.00000 0.00000
3.61612 1.84835 5.12500 -0.99998 -0.00502 -0.00237 1.00000 0.00000
3.61612 1.84835 6.12500 -0.99986 -0.01202 -0.01195 1.00000 0.00000
3.61612 1.84835 7.12500 -0.99823 -0.03528 -0.04795 1.00000 0.00000
4.32322 2.55546 1.12500 -0.99992 -0.00179 -0.01277 1.00000 0.00000
4.32322 2.55546 2.12500 -0.99999 0.00300 0.00343 1.00000 0.00000
4.32322 2.55546 3.12500 -0.99997 -0.00036 0.00747 1.00000 0.00000
4.32322 2.55546 4.12500 -1.00000 0.00154 -0.00241 1.00000 0.00000
4.32322 2.55546 5.12500 -0.99999 0.00138 -0.00379 1.00000 0.00000
4.32322 2.55546 6.12500 -0.99999 -0.00192 -0.00441 1.00000 0.00000
4.32322 2.55546 7.12500 -0.99997 0.00063 -0.00722 1.00000 0.00000
5.03033 3.26256 1.12500 -0.99984 0.00859 0.01542 1.00000 0.00000
5.03033 3.26256 2.12500 -0.99965 0.01200 0.02377 1.00000 0.00000
5.03033 3.26256 3.12500 -0.99999 0.00321 -0.00330 1.00000 0.00000
5.03033 3.26256 4.12500 -0.99998 -0.00038 0.00582 1.00000 0.00000
5.03033 3.26256 5.12500 -0.99998 -0.00184 0.00593 1.00000 0.00000
5.03033 3.26256 6.12500 -0.99999 0.00337 0.00114 1.00000 0.00000
5.03033 3.26256 7.12500 -0.99989 -0.00593 -0.01360 1.00000 0.00000
5.03033 3.26256 8.12500 -1.00000 -0.00044 0.00236 1.00000 0.00000
5.73744 3.96967 1.12500 -0.99970 0.00684 0.02363 1.00000 0.00000
5.73744 3.96967 2.12500 -0.99998 0.00251 0.00659 1.00000 0.00000
5.73744 3.96967 3.12500 -0.99999 0.00428 0.00151 1.00000 0.00000
5.73744 3.96967 4.12500 -0.99999 0.00437 0.00021 1.00000 0.00000
5.73744 3.96967 5.12500 -0.99999 0.00516 0.00152 1.00000 0.00000
5.73744 3.96967 6.12500 -0.99998 0.00493 0.00419 1.00000 0.00000
5.73744 3.96967 7.12500 -1.00000 0.00219 -0.00011 1.00000 0.00000
5.73744 3.96967 8.12500 -0.99945 -0.01171 -0.03090 1.00000 0.00000
6.44454 4.67678 1.12500 -0.99995 -0.00409 0.00953 1.00000 0.00000
6.44454 4.67678 2.12500 -0.99999 0.00379 0.00159 1.00000 0.00000
6.44454 4.67678 3.12500 -1.00000 -0.00017 0.00159 1.00000 0.00000
6.44454 4.67678 4.12500 -1.00000 -0.00179 0.00185 1.00000 0.00000
6.44454 4.67678 5.12500 -0.99998 -0.00542 -0.00088 1.00000 0.00000
6.44454 4.67678 6.12500 -0.99999 -0.00514 -0.00086 1.00000 0.00000
6.44454 4.67678 7.12500 -0.99962 -0.00512 0.02691 1.00000 0.00000
7.15165 5.38388 2.12500 -0.99856 -0.01007 0.05271 1.00000 0.00000
7.15165 5.38388 3.12500 -1.00000 0.00012 -0.00096 1.00000 0.00000
7.15165 5.38388 4.12500 -0.99997 -0.00513 -0.00560 1.00000 0.00000
7.15165 5.38388 5.12500 -0.99998 -0.00457 -0.00337 1.00000 0.00000
7.15165 5.38388 6.12500 -0.99993 -0.01095 0.00328 1.00000 0.00000
7.15165 5.38388 7.12500 -0.99937 -0.02225 0.02764 1.00000 0.00000
7.85876 6.09099 3.12500 -0.99775 -0.05507 0.03826 1.00000 0.00000
7.85876 6.09099 4.12500 -0.99978 -0.02030 0.00438 1.00000 0.00000
7.85876 6.09099 5.12500 -0.99992 -0.01239 0.00262 1.00000 0.00000
4.32322 1.14124 3.12500 -0.99998 -0.00690 0.00030 1.00000 0.00000
4.32322 1.14124 4.12500 -0.99999 -0.00429 0.00215 1.00000 0.00000
4.32322 1.14124 5.12500 -0.99998 0.00009 -0.00641 1.00000 0.00000
4.32322 1.14124 6.12500 -0.99984 -0.00052 -0.01794 1.00000 0.00000
5.03033 1.84835 2.12500 -0.99998 0.00461 -0.00501 1.00000 0.00000
5.03033 1.84835 3.12500 -0.99998 0.00245 -0.00645 1.00000 0.00000
5.03033 1.84835 4.12500 -0.99997 0.00340 -0.00625 1.00000 0.00000
5.03033 1.84835 5.12500 -0.99999 0.00470 0.00078 1.00000 0.00000
5.03033 1.84835 6.12500 -0.99993 0.01128 -0.00314 1.00000 0.00000
5.03033 1.84835 7.12500 -0.99992 0.00175 0.01215 1.00000 0.00000
5.73744 2.55546 2.12500 -0.99989 0.01450 -0.00326 1.00000 0.00000
5.73744 2.55546 3.12500 -1.00000 -0.00050 -0.00094 1.00000 0.00000
5.73744 2.55546 4.12500 -0.99999 0.00459 -0.00007 1.00000 0.00000
5.73744 2.55546 5.12500 -0.99999 0.00278 0.00472 1.00000 0.00000
5.73744 2.55546 6.12500 -0.99995 0.00642 0.00758 1.00000 0.00000
5.73744 2.55546 7.12500 -0.99991 0.01234 0.00456 1.00000 0.00000
6.44454 3.26256 2.12500 -0.99996 0.00905 0.00039 1.00000 0.00000
6.44454 3.26256 3.12500 -1.00000 0.00292 0.00082 1.00000 0.00000
6.44454 3.26256 4.12500 -0.99999 -0.00067 0.00408 1.00000 0.00000
6.44454 3.26256 5.12500 -0.99998 0.00444 0.00540 1.00000 0.00000
6.44454 3.26256 6.12500 -0.99999 0.00210 0.00448 1.00000 0.00000
6.44454 3.26256 7.12500 -0.99929 0.00057 0.03777 1.00000 0.00000
7.15165 3.96967 2.12500 -0.99998 0.00687 0.00129 1.00000 0.00000
7.15165 3.96967 3.12500 -0.99998 0.00462 -0.00446 1.00000 0.00000
7.15165 3.96967 4.12500 -1.00000 0.00170 -0.00152 1.00000 0.00000
7.15165 3.96967 5.12500 -0.99997 0.00285 0.00721 1.00000 0.00000
7.15165 3.96967 6.12500 -0.99993 -0.00316 0.01152 1.00000 0.00000
7.15165 3.96967 7.12500 -0.99858 -0.00228 0.05316 1.00000 0.00000
7.85876 4.67678 3.12500 -0.99974 -0.01707 0.01530 1.00000 0.00000
7.85876 4.67678 4.12500 -0.99993 0.00274 -0.01132 1.00000 0.00000
7.85876 4.67678 5.12500 -0.99999 0.00019 0.00318 1.00000 0.00000
7.85876 4.67678 6.12500 -0.99949 0.00367 0.03175 1.00000 0.00000
5.73744 1.14124 3.12500 -0.99863 -0.04847 0.01949 1.00000 0.00000
5.73744 1.14124 4.12500 -0.99987 0.01614 -0.00097 1.00000 0.00000
5.73744 1.14124 5.12500 -0.99988 0.01439 -0.00543 1.00000 0.00000
5.73744 1.14124 6.12500 -0.99969 0.01488 0.01977 1.00000 0.00000
6.44454 1.84835 3.12500 -0.99973 0.01509 0.01755 1.00000 0.00000
6.44454 1.84835 4.12500 -0.99986 0.01494 0.00800 1.00000 0.00000
6.44454 1.84835 5.12500 -0.99991 0.01103 0.00794 1.00000 0.00000
6.44454 1.84835 6.12500 -0.99983 0.01771 0.00593 1.00000 0.00000
7.15165 2.55546 3.12500 -0.99987 0.01345 0.00904 1.00000 0.00000
7.15165 2.55546 4.12500 -0.99990 0.00563 0.01308 1.00000 0.00000
7.15165 2.55546 5.12500 -0.99980 0.01185 0.01625 1.00000 0.00000
7.15165 2.55546 6.12500 -0.99939 0.01750 0.03013 1.00000 0.00000
7.85876 3.26256 3.12500 -0.99979 0.01478 0.01396 1.00000 0.00000
7.85876 3.26256 4.12500 -0.99988 0.01391 0.00665 1.00000 0.00000
7.85876 3.26256 5.12500 -0.99977 0.01445 0.01566 1.00000 0.00000
7.85876 3.26256 6.12500 -0.99537 0.06958 0.06631 1.00000 0.00000
1.14124 5.73744 3.62500 -0.99976 0.01830 -0.01234 1.00000 0.00000
1.14124 5.73744 4.62500 -0.99991 0.01152 -0.00694 1.00000 0.00000
1.14124 5.73744 5.62500 -0.99983 0.01612 -0.00843 1.00000 0.00000
1.84835 6.44454 2.62500 -0.99910 0.00040 -0.04246 1.00000 0.00000
1.84835 6.44454 3.62500 -0.99981 0.01934 0.00062 1.00000 0.00000
1.84835 6.44454 4.62500 -0.99975 0.01540 -0.01651 1.00000 0.00000
1.84835 6.44454 5.62500 -0.99989 0.01438 0.00259 1.00000 0.00000
1.84835 6.44454 6.62500 -0.97992 0.00700 -0.19929 1.00000 0.00000
2.55546 7.15165 2.62500 -0.99959 0.02675 -0.01014 1.00000 0.00000
2.55546 7.15165 3.62500 -0.99987 0.01410 0.00741 1.00000 0.00000
2.55546 7.15165 4.62500 -0.99985 0.01578 -0.00751 1.00000 0.00000
2.55546 7.15165 5.62500 -0.99979 0.01597 0.01298 1.00000 0.00000
2.55546 7.15165 6.62500 -0.99940 0.03442 -0.00311 1.00000 0.00000
3.26256 7.85876 3.62500 -0.99987 0.01543 -0.00353 1.00000 0.00000
3.26256 7.85876 4.62500 -0.99985 0.01148 -0.01323 1.00000 0.00000
3.26256 7.85876 5.62500 -0.99878 0.03394 -0.03594 1.00000 0.00000
1.14124 4.32322 2.62500 -0.99993 -0.00004 -0.01221 1.00000 0.00000
1.14124 4.32322 3.62500 -0.99996 -0.00038 0.00852 1.00000 0.00000
1.14124 4.32322 4.62500 -0.99998 0.00146 -0.00590 1.00000 0.00000
1.14124 4.32322 5.62500 -0.99998 -0.00169 0.00644 1.00000 0.00000
1.14124 4.32322 6.62500 -0.99492 -0.03412 -0.09474 1.00000 0.00000
1.84835 5.03033 1.62500 -0.99979 0.01400 0.01464 1.00000 0.00000
1.84835 5.03033 2.62500 -0.99994 0.00997 0.00435 1.00000 0.00000
1.84835 5.03033 3.62500 -0.99997 0.00692 0.00227 1.00000 0.00000
1.84835 5.03033 4.62500 -0.99999 0.00371 -0.00293 1.00000 0.00000
1.84835 5.03033 5.62500 -0.99998 0.00519 -0.00388 1.00000 0.00000
1.84835 5.03033 6.62500 -0.99996 0.00210 -0.00847 1.00000 0.00000
2.55546 5.73744 1.62500 -0.99966 0.00847 -0.02482 1.00000 0.00000
2.55546 5.73744 2.62500 -0.99994 0.00731 0.00766 1.00000 0.00000
2.55546 5.73744 3.62500 -0.99996 0.00853 0.00182 1.00000 0.00000
2.55546 5.73744 4.62500 -0.99997 0.00603 -0.00411 1.00000 0.00000
2.55546 5.73744 5.62500 -0.99998 0.00476 -0.00489 1.00000 0.00000
2.55546 5.73744 6.62500 -0.99995 0.00849 -0.00599 1.00000 0.00000
2.55546 5.73744 7.62500 -0.98573 -0.07541 -0.15048 1.00000 0.00000
3.26256 6.44454 1.62500 -0.99968 -0.00396 -0.02496 1.00000 0.00000
3.26256 6.44454 2.62500 -0.99997 0.00658 0.00313 1.00000 0.00000
3.26256 6.44454 3.62500 -0.99999 0.00318 0.00403 1.00000 0.00000
3.26256 6.44454 4.62500 -0.99999 0.00387 0.00103 1.00000 0.00000
3.26256 6.44454 5.62500 -0.99997 0.00737 0.00352 1.00000 0.00000
3.26256 6.44454 6.62500 -0.99992 0.01102 -0.00556 1.00000 0.00000
3.26256 6.44454 7.62500 -0.99664 0.07278 -0.03757 1.00000 0.00000
3.96967 7.15165 1.62500 -0.99656 0.03791 -0.07373 1.00000 0.00000
3.96967 7.15165 2.62500 -0.99999 0.00323 -0.00139 1.00000 0.00000
3.96967 7.15165 3.62500 -0.99997 0.00766 -0.00304 1.00000 0.00000
3.96967 7.15165 4.62500 -0.99960 0.00198 -0.02803 1.00000 0.00000
3.96967 7.15165 5.62500 -0.99999 0.00091 0.00359 1.00000 0.00000
3.96967 7.15165 6.62500 -0.99997 0.00368 0.00701 1.00000 0.00000
4.67678 7.85876 2.62500 -0.99873 -0.03847 -0.03244 1.00000 0.00000
4.67678 7.85876 3.62500 -0.99991 -0.01281 -0.00329 1.00000 0.00000
4.67678 7.85876 4.62500 -1.00000 -0.00237 -0.00035 1.00000 0.00000
4.67678 7.85876 5.62500 -0.99994 0.00215 -0.01058 1.00000 0.00000
4.67678 7.85876 6.62500 -0.99999 0.00304 0.00172 1.00000 0.00000
1.14124 2.90901 3.62500 -0.99985 -0.01463 -0.00915 1.00000 0.00000
1.14124 2.90901 4.62500 -0.99970 -0.02405 -0.00440 1.00000 0.00000
1.14124 2.90901 5.62500 -0.99963 -0.01400 -0.02347 1.00000 0.00000
1.84835 3.61612 2.62500 -0.99996 -0.00371 0.00812 1.00000 0.00000
1.84835 3.61612 3.62500 -1.00000 -0.00225 -0.00076 1.00000 0.00000
1.84835 3.61612 4.62500 -0.99996 -0.00876 0.00141 1.00000 0.00000
1.84835 3.61612 5.62500 -0.99993 -0.01046 -0.00467 1.00000 0.00000
1.84835 3.61612 6.62500 -0.99990 -0.01186 -0.00715 1.00000 0.00000
2.55546 4.32322 1.62500 -0.99981 -0.00155 0.01922 1.00000 0.00000
2.55546 4.32322 2.62500 -0.99994 0.00576 0.00968 1.00000 0.00000
2.55546 4.32322 3.62500 -1.00000 -0.00276 0.00067 1.00000 0.00000
2.55546 4.32322 4.62500 -1.00000 -0.00066 -0.00117 1.00000 0.00000
2.55546 4.32322 5.62500 -0.99997 -0.00640 -0.00381 1.00000 0.00000
2.55546 4.32322 6.62500 -0.99999 -0.00423 -0.00050 1.00000 0.00000
2.55546 4.32322 7.62500 -0.99897 -0.01078 -0.04415 1.00000 0.00000
3.26256 5.03033 1.62500 -0.99997 0.00463 0.00584 1.00000 0.00000
3.26256 5.03033 2.62500 -0.99996 0.00592 0.00738 1.00000 0.00000
3.26256 5.03033 3.62500 -0.99998 0.00403 0.00522 1.00000 0.00000
3.26256 5.03033 4.62500 -1.00000 0.00211 -0.00146 1.00000 0.00000
3.26256 5.03033 5.62500 -0.99999 0.00057 -0.00444 1.00000 0.00000
3.26256 5.03033 6.62500 -0.99997 0.00710 0.00151 1.00000 0.00000
3.26256 5.03033 7.62500 -0.99975 -0.00144 -0.02229 1.00000 0.00000
3.96967 5.73744 1.62500 -0.99999 0.00479 0.00122 1.00000 0.00000
3.96967 5.73744 2.62500 -0.99994 -0.00208 0.01055 1.00000 0.00000
3.96967 5.73744 3.62500 -0.99997 0.00700 0.00190 1.00000 0.00000
3.96967 5.73744 4.62500 -1.00000 -0.00021 0.00084 1.00000 0.00000
3.96967 5.73744 5.62500 -0.99999 0.00055 0.00420 1.00000 0.00000
3.96967 5.73744 6.62500 -1.00000 -0.00173 -0.00179 1.00000 0.00000
3.96967 5.73744 7.62500 -1.00000 -0.00055 -0.00042 1.00000 0.00000
4.67678 6.44454 1.62500 -0.99999 -0.00386 -0.00216 1.00000 0.00000
4.67678 6.44454 2.62500 -0.99993 0.01206 -0.00006 1.00000 0.00000
4.67678 6.44454 3.62500 -0.99999 -0.00302 -0.00263 1.00000 0.00000
4.67678 6.44454 4.62500 -1.00000 0.00199 -0.00117 1.00000 0.00000
4.67678 6.44454 5.62500 -0.99998 -0.00307 -0.00498 1.00000 0.00000
4.67678 6.44454 6.62500 -1.00000 0.00120 0.00197 1.00000 0.00000
4.67678 6.44454 7.62500 -0.99993 0.00536 0.01075 1.00000 0.00000
5.38388 7.15165 2.62500 -0.99990 -0.01389 0.00366 1.00000 0.00000
5.38388 7.15165 3.62500 -0.99993 -0.00972 0.00627 1.00000 0.00000
5.38388 7.15165 4.62500 -0.99995 -0.00886 -0.00421 1.00000 0.00000
5.38388 7.15165 5.62500 -0.99999 -0.00509 -0.00078 1.00000 0.00000
5.38388 7.15165 6.62500 -0.99995 -0.01023 -0.00133 1.00000 0.00000
6.09099 7.85876 3.62500 -0.99897 -0.02435 0.03818 1.00000 0.00000
6.09099 7.85876 4.62500 -0.99969 -0.02410 0.00588 1.00000 0.00000
6.09099 7.85876 5.62500 -0.99945 -0.03176 0.00990 1.00000 0.00000
1.84835 2.20190 2.62500 -0.99949 -0.02910 -0.01351 1.00000 0.00000
1.84835 2.20190 3.62500 -0.99985 -0.01699 -0.00184 1.00000 0.00000
1.84835 2.20190 4.62500 -0.99985 -0.01664 0.00555 1.00000 0.00000
1.84835 2.20190 5.62500 -0.99959 -0.02659 -0.01065 1.00000 0.00000
2.55546 2.90901 1.62500 -0.99850 -0.02926 -0.04621 1.00000 0.00000
2.55546 2.90901 2.62500 -0.99995 -0.00605 0.00752 1.00000 0.00000
2.55546 2.90901 3.62500 -0.99997 -0.00612 0.00362 1.00000 0.00000
2.55546 2.90901 4.62500 -0.99996 -0.00831 -0.00119 1.00000 0.00000
2.55546 2.90901 5.62500 -0.99980 -0.01005 -0.01741 1.00000 0.00000
2.55546 2.90901 6.62500 -0.99989 -0.00930 -0.01175 1.00000 0.00000
3.26256 3.61612 1.62500 -0.99991 -0.00451 0.01253 1.00000 0.00000
3.26256 3.61612 2.62500 -1.00000 0.00024 0.00211 1.00000 0.00000
3.26256 3.61612 3.62500 -1.00000 0.00083 0.00114 1.00000 0.00000
3.26256 3.61612 4.62500 -0.99999 -0.00495 0.00070 1.00000 0.00000
3.26256 3.61612 5.62500 -0.99998 -0.00501 -0.00271 1.00000 0.00000
3.26256 3.61612 6.62500 -0.99999 -0.00120 -0.00350 1.00000 0.00000
3.26256 3.61612 7.62500 -0.99971 -0.01517 -0.01893 1.00000 0.00000
3.96967 4.32322 0.62500 -0.99985 -0.01134 0.01326 1.00000 0.00000
3.96967 4.32322 1.62500 -0.99996 -0.00301 0.00888 1.00000 0.00000
3.96967 4.32322 2.62500 -0.99995 0.00057 0.01004 1.00000 0.00000
3.96967 4.32322 3.62500 -1.00000 0.00144 0.00159 1.00000 0.00000
3.96967 4.32322 4.62500 -0.99997 -0.00447 0.00594 1.00000 0.00000
3.96967 4.32322 5.62500 -0.99998 -0.00417 -0.00448 1.00000 0.00000
3.96967 4.32322 6.62500 -0.99996 -0.00466 -0.00724 1.00000 0.00000
3.96967 4.32322 7.62500 -0.99979 -0.00133 -0.02054 1.00000 0.00000
4.67678 5.03033 0.62500 -0.99904 0.02222 0.03786 1.00000 0.00000
4.67678 5.03033 1.62500 -0.99999 -0.00085 0.00369 1.00000 0.00000
4.67678 5.03033 2.62500 -0.99999 0.00284 0.00401 1.00000 0.00000
4.67678 5.03033 3.62500 -0.99993 0.00246 0.01127 1.00000 0.00000
4.67678 5.03033 4.62500 -1.00000 -0.00121 0.00032 1.00000 0.00000
4.67678 5.03033 5.62500 -1.00000 -0.00087 0.00049 1.00000 0.00000
4.67678 5.03033 6.62500 -0.99999 0.00020 -0.00473 1.00000 0.00000
4.67678 5.03033 7.62500 -0.99999 -0.00264 -0.00430 1.00000 0.00000
5.38388 5.73744 1.62500 -0.99998 -0.00625 -0.00086 1.00000 0.00000
5.38388 5.73744 2.62500 -0.99998 -0.00579 0.00302 1.00000 0.00000
5.38388 5.73744 3.62500 -0.99998 -0.00491 -0.00391 1.00000 0.00000
5.38388 5.73744 4.62500 -0.99999 -0.00374 -0.00320 1.00000 0.00000
5.38388 5.73744 5.62500 -1.00000 0.00207 0.00124 1.00000 0.00000
5.38388 5.73744 6.62500 -0.99863 -0.04510 0.02645 1.00000 0.00000
5.38388 5.73744 7.62500 -0.99992 -0.01215 0.00248 1.00000 0.00000
6.09099 6.44454 1.62500 -0.99951 -0.01480 -0.02763 1.00000 0.00000
6.09099 6.44454 2.62500 -0.99996 -0.00900 0.00203 1.00000 0.00000
6.09099 6.44454 3.62500 -0.99998 -0.00555 0.00412 1.00000 0.00000
6.09099 6.44454 4.62500 -0.99997 -0.00813 0.00149 1.00000 0.00000
6.09099 6.44454 5.62500 -0.99995 -0.01008 0.00087 1.00000 0.00000
6.09099 6.44454 6.62500 -0.99994 -0.01082 0.00086 1.00000 0.00000
6.79810 7.15165 2.62500 -0.99570 -0.03187 0.08693 1.00000 0.00000
6.79810 7.15165 3.62500 -0.99966 -0.02603 0.00098 1.00000 0.00000
6.79810 7.15165 4.62500 -0.99981 -0.01398 -0.01370 1.00000 0.00000
6.79810 7.15165 5.62500 -0.99933 -0.01793 0.03182 1.00000 0.00000
2.55546 1.49480 3.62500 -0.99922 -0.00745 -0.03868 1.00000 0.00000
2.55546 1.49480 4.62500 -0.99993 -0.01099 0.00426 1.00000 0.00000
2.55546 1.49480 5.62500 -0.99945 -0.03266 -0.00509 1.00000 0.00000
3.26256 2.20190 1.62500 -0.99536 0.00571 -0.09600 1.00000 0.00000
3.26256 2.20190 2.62500 -0.99998 -0.00451 -0.00419 1.00000 0.00000
3.26256 2.20190 3.62500 -0.99997 -0.00746 0.00184 1.00000 0.00000
3.26256 2.20190 4.62500 -0.99996 -0.00816 0.00224 1.00000 0.00000
3.26256 2.20190 5.62500 -0.99994 -0.00910 -0.00542 1.00000 0.00000
3.26256 2.20190 6.62500 -0.99970 -0.01975 -0.01465 1.00000 0.00000
3.96967 2.90901 1.62500 -0.99996 0.00023 0.00888 1.00000 0.00000
3.96967 2.90901 2.62500 -0.99999 -0.00417 0.00119 1.00000 0.00000
3.96967 2.90901 3.62500 -0.99999 -0.00226 0.00263 1.00000 0.00000
3.96967 2.90901 4.62500 -1.00000 -0.00001 -0.00195 1.00000 0.00000
3.96967 2.90901 5.62500 -0.99996 -0.00573 -0.00698 1.00000 0.00000
3.96967 2.90901 6.62500 -1.00000 -0.00008 -0.00300 1.00000 0.00000
3.96967 2.90901 7.62500 -0.99998 -0.00685 0.00140 1.00000 0.00000
4.67678 3.61612 0.62500 -0.99931 0.01151 0.03521 1.00000 0.00000
4.67678 3.61612 1.62500 -0.99992 0.00082 0.01236 1.00000 0.00000
4.67678 3.61612 2.62500 -0.99996 0.00547 0.00655 1.00000 0.00000
4.67678 3.61612 3.62500 -0.99999 0.00483 0.00084 1.00000 0.00000
4.67678 3.61612 4.62500 -0.99998 -0.00245 0.00607 1.00000 0.00000
4.67678 3.61612 5.62500 -0.99997 0.00105 0.00753 1.00000 0.00000
4.67678 3.61612 6.62500 -0.99999 -0.00030 -0.00544 1.00000 0.00000
4.67678 3.61612 7.62500 -0.99996 -0.00472 -0.00729 1.00000 0.00000
5.38388 4.32322 0.62500 -0.99998 -0.00557 0.00003 1.00000 0.00000
5.38388 4.32322 1.62500 -0.99997 -0.00000 0.00824 1.00000 0.00000
5.38388 4.32322 2.62500 -0.99999 0.00333 0.00270 1.00000 0.00000
5.38388 4.32322 3.62500 -1.00000 -0.00211 0.00012 1.00000 0.00000
5.38388 4.32322 4.62500 -0.99999 0.00112 0.00495 1.00000 0.00000
5.38388 4.32322 5.62500 -0.99999 0.00029 0.00472 1.00000 0.00000
5.38388 4.32322 6.62500 -0.99999 -0.00038 0.00499 1.00000 0.00000
5.38388 4.32322 7.62500 -0.99999 -0.00279 -0.00308 1.00000 0.00000
6.09099 5.03033 1.62500 -1.00000 0.00009 0.00147 1.00000 0.00000
6.09099 5.03033 2.62500 -0.99997 -0.00753 -0.00268 1.00000 0.00000
6.09099 5.03033 3.62500 -1.00000 -0.00023 -0.00143 1.00000 0.00000
6.09099 5.03033 4.62500 -1.00000 0.00016 0.00015 1.00000 0.00000
6.09099 5.03033 5.62500 -1.00000 -0.00047 -0.00230 1.00000 0.00000
6.09099 5.03033 6.62500 -0.99998 -0.00273 0.00567 1.00000 0.00000
6.09099 5.03033 7.62500 -0.99989 -0.00635 0.01310 1.00000 0.00000
6.79810 5.73744 1.62500 -0.99254 -0.06599 0.10252 1.00000 0.00000
6.79810 5.73744 2.62500 -0.99991 0.01249 0.00539 1.00000 0.00000
6.79810 5.73744 3.62500 -0.99998 -0.00649 -0.00053 1.00000 0.00000
6.79810 5.73744 4.62500 -0.99993 -0.01028 -0.00609 1.00000 0.00000
6.79810 5.73744 5.62500 -0.99994 -0.01008 -0.00373 1.00000 0.00000
6.79810 5.73744 6.62500 -0.99980 -0.01329 0.01516 1.00000 0.00000
7.50520 6.44454 3.62500 -0.99986 -0.01639 0.00215 1.00000 0.00000
7.50520 6.44454 4.62500 -0.99987 -0.01582 -0.00337 1.00000 0.00000
7.50520 6.44454 5.62500 -0.99971 -0.02020 0.01278 1.00000 0.00000
3.26256 0.78769 4.62500 -0.99984 -0.00845 -0.01556 1.00000 0.00000
3.96967 1.49480 2.62500 -0.99999 -0.00252 -0.00260 1.00000 0.00000
3.96967 1.49480 3.62500 -1.00000 0.00095 0.00261 1.00000 0.00000
3.96967 1.49480 4.62500 -0.99998 -0.00178 -0.00521 1.00000 0.00000
3.96967 1.49480 5.62500 -0.99996 -0.00858 -0.00082 1.00000 0.00000
3.96967 1.49480 6.62500 -0.99940 -0.01173 -0.03258 1.00000 0.00000
4.67678 2.20190 1.62500 -0.99993 0.00179 -0.01159 1.00000 0.00000
4.67678 2.20190 2.62500 -0.99992 0.00333 0.01216 1.00000 0.00000
4.67678 2.20190 3.62500 -0.99993 0.00927 -0.00680 1.00000 0.00000
4.67678 2.20190 4.62500 -0.99999 -0.00223 0.00237 1.00000 0.00000
4.67678 2.20190 5.62500 -0.99998 0.00532 -0.00373 1.00000 0.00000
4.67678 2.20190 6.62500 -0.99996 0.00671 -0.00603 1.00000 0.00000
4.67678 2.20190 7.62500 -0.99999 -0.00282 0.00358 1.00000 0.00000
5.38388 2.90901 1.62500 -0.99996 0.00905 -0.00115 1.00000 0.00000
5.38388 2.90901 2.62500 -0.99996 0.00646 0.00556 1.00000 0.00000
5.38388 2.90901 3.62500 -1.00000 0.00245 -0.00046 1.00000 0.00000
5.38388 2.90901 4.62500 -0.99999 0.00456 0.00165 1.00000 0.00000
5.38388 2.90901 5.62500 -0.99998 0.00457 0.00488 1.00000 0.00000
5.38388 2.90901 6.62500 -0.99998 0.00265 0.00488 1.00000 0.00000
5.38388 2.90901 7.62500 -0.99996 0.00655 0.00547 1.00000 0.00000
6.09099 3.61612 1.62500 -0.99997 0.00618 0.00360 1.00000 0.00000
6.09099 3.61612 2.62500 -0.99998 0.00601 0.00128 1.00000 0.00000
6.09099 3.61612 3.62500 -1.00000 0.00242 0.00159 1.00000 0.00000
6.09099 3.61612 4.62500 -1.00000 0.00015 0.00096 1.00000 0.00000
6.09099 3.61612 5.62500 -0.99998 0.00571 -0.00186 1.00000 0.00000
6.09099 3.61612 6.62500 -0.99996 0.00403 0.00853 1.00000 0.00000
6.09099 3.61612 7.62500 -0.99994 -0.00091 0.01128 1.00000 0.00000
6.79810 4.32322 1.62500 -0.99547 -0.00123 0.09504 1.00000 0.00000
6.79810 4.32322 2.62500 -0.99993 0.00554 -0.01078 1.00000 0.00000
6.79810 4.32322 3.62500 -0.99999 0.00350 -0.00327 1.00000 0.00000
6.79810 4.32322 4.62500 -1.00000 0.00201 0.00177 1.00000 0.00000
6.79810 4.32322 5.62500 -0.99999 -0.00325 0.00301 1.00000 0.00000
6.79810 4.32322 6.62500 -0.99990 -0.00667 0.01240 1.00000 0.00000
6.79810 4.32322 7.62500 -0.98884 -0.02253 0.14727 1.00000 0.00000
7.50520 5.03033 2.62500 -1.00000 0.00094 -0.00111 1.00000 0.00000
7.50520 5.03033 3.62500 -0.99999 -0.00357 -0.00083 1.00000 0.00000
7.50520 5.03033 4.62500 -0.99999 -0.00423 0.00264 1.00000 0.00000
7.50520 5.03033 5.62500 -0.99999 -0.00100 0.00481 1.00000 0.00000
7.50520 5.03033 6.62500 -0.99963 -0.01078 0.02499 1.00000 0.00000
8.21231 5.73744 4.62500 -0.99971 -0.01559 0.01838 1.00000 0.00000
4.67678 0.78769 3.62500 -0.99841 -0.05588 -0.00750 1.00000 0.00000
4.67678 0.78769 4.62500 -0.99998 0.00328 -0.00626 1.00000 0.00000
4.67678 0.78769 5.62500 -0.99952 -0.01050 -0.02905 1.00000 0.00000
5.38388 1.49480 2.62500 -0.99996 0.00867 0.00299 1.00000 0.00000
5.38388 1.49480 3.62500 -1.00000 -0.00002 0.00048 1.00000 0.00000
5.38388 1.49480 4.62500 -0.99995 0.00984 -0.00279 1.00000 0.00000
5.38388 1.49480 5.62500 -0.99993 0.01059 0.00500 1.00000 0.00000
5.38388 1.49480 6.62500 -0.99980 -0.00334 0.01995 1.00000 0.00000
6.09099 2.20190 2.62500 -0.99991 0.01269 0.00344 1.00000 0.00000
6.09099 2.20190 3.62500 -0.99995 0.00907 0.00519 1.00000 0.00000
6.09099 2.20190 4.62500 -0.99995 0.00686 0.00709 1.00000 0.00000
6.09099 2.20190 5.62500 -0.99991 0.00825 0.01049 1.00000 0.00000
6.09099 2.20190 6.62500 -0.99982 0.01676 0.00919 1.00000 0.00000
6.79810 2.90901 2.62500 -0.99993 0.01208 0.00004 1.00000 0.00000
6.79810 2.90901 3.62500 -0.99992 0.00922 0.00887 1.00000 0.00000
6.79810 2.90901 4.62500 -0.99998 0.00446 0.00547 1.00000 0.00000
6.79810 2.90901 5.62500 -0.99987 0.00991 0.01264 1.00000 0.00000
6.79810 2.90901 6.62500 -0.99964 0.00794 0.02545 1.00000 0.00000
7.50520 3.61612 2.62500 -0.99997 0.00703 0.00109 1.00000 0.00000
7.50520 3.61612 3.62500 -0.99995 0.00925 0.00285 1.00000 0.00000
7.50520 3.61612 4.62500 -0.99997 0.00757 0.00301 1.00000 0.00000
7.50520 3.61612 5.62500 -0.99977 0.00811 0.02000 1.00000 0.00000
7.50520 3.61612 6.62500 -0.99874 0.00289 0.05003 1.00000 0.00000
8.21231 4.32322 3.62500 -0.99968 0.02256 -0.01149 1.00000 0.00000
8.21231 4.32322 4.62500 -0.99999 -0.00371 0.00044 1.00000 0.00000
8.21231 4.32322 5.62500 -0.99222 0.10077 0.07307 1.00000 0.00000
6.79810 1.49480 3.62500 -0.99869 0.00862 0.05046 1.00000 0.00000
6.79810 1.49480 4.62500 -0.99987 0.01510 0.00480 1.00000 0.00000
6.79810 1.49480 5.62500 -0.99956 0.01348 0.02633 1.00000 0.00000
7.50520 2.20190 3.62500 -0.99952 0.01603 0.02666 1.00000 0.00000
7.50520 2.20190 4.62500 -0.99980 0.01693 0.01082 1.00000 0.00000
7.50520 2.20190 5.62500 -0.99878 0.02026 0.04492 1.00000 0.00000
0.78769 5.03033 3.87500 -0.99989 0.01079 0.00976 1.00000 0.00000
0.78769 5.03033 4.87500 -0.99989 0.00780 0.01291 1.00000 0.00000
0.78769 5.03033 5.87500 -0.99985 0.00999 0.01379 1.00000 0.00000
1.49480 5.73744 2.87500 -0.99940 0.02318 0.02579 1.00000 0.00000
1.49480 5.73744 3.87500 -0.99991 0.01321 0.00141 1.00000 0.00000
1.49480 5.73744 4.87500 -0.99994 0.01055 -0.00360 1.00000 0.00000
1.49480 5.73744 5.87500 -0.99992 0.01033 -0.00721 1.00000 0.00000
2.20190 6.44454 1.87500 -0.99329 0.01838 0.11420 1.00000 0.00000
2.20190 6.44454 2.87500 -0.99978 0.02006 0.00591 1.00000 0.00000
2.20190 6.44454 3.87500 -0.99993 0.01103 0.00446 1.00000 0.00000
2.20190 6.44454 4.87500 -0.99991 0.01314 0.00275 1.00000 0.00000
2.20190 6.44454 5.87500 -0.99988 0.01436 0.00533 1.00000 0.00000
2.20190 6.44454 6.87500 -0.99825 0.03367 0.04869 1.00000 0.00000
2.90901 7.15165 2.87500 -0.99989 0.01491 0.00076 1.00000 0.00000
2.90901 7.15165 3.87500 -0.99994 0.01053 0.00210 1.00000 0.00000
2.90901 7.15165 4.87500 -0.99994 0.00997 0.00433 1.00000 0.00000
2.90901 7.15165 5.87500 -0.99980 0.00688 0.01879 1.00000 0.00000
2.90901 7.15165 6.87500 -0.99817 -0.04017 0.04524 1.00000 0.00000
3.61612 7.85876 2.87500 -0.99954 0.02990 0.00411 1.00000 0.00000
3.61612 7.85876 3.87500 -0.99989 0.01464 0.00071 1.00000 0.00000
3.61612 7.85876 4.87500 -0.99990 0.01353 -0.00306 1.00000 0.00000
3.61612 7.85876 5.87500 -0.99968 0.00576 0.02472 1.00000 0.00000
0.78769 3.61612 3.87500 -0.99839 0.02873 0.04889 1.00000 0.00000
0.78769 3.61612 4.87500 -0.99992 -0.00613 0.01087 1.00000 0.00000
1.49480 4.32322 1.87500 -0.99226 0.01045 0.12370 1.00000 0.00000
1.49480 4.32322 2.87500 -0.99995 -0.00071 0.00964 1.00000 0.00000
1.49480 4.32322 3.87500 -1.00000 -0.00015 0.00296 1.00000 0.00000
1.49480 4.32322 4.87500 -1.00000 0.00065 -0.00117 1.00000 0.00000
1.49480 4.32322 5.87500 -0.99998 -0.00481 0.00387 1.00000 0.00000
1.49480 4.32322 6.87500 -0.99981 -0.00947 0.01676 1.00000 0.00000
2.20190 5.03033 1.87500 -0.99984 0.00888 0.01523 1.00000 0.00000
2.20190 5.03033 2.87500 -0.99992 0.00641 0.01081 1.00000 0.00000
2.20190 5.03033 3.87500 -0.99999 0.00009 0.00356 1.00000 0.00000
2.20190 5.03033 4.87500 -0.99998 0.00317 -0.00543 1.00000 0.00000
2.20190 5.03033 5.87500 -0.99998 0.00404 -0.00392 1.00000 0.00000
2.20190 5.03033 6.87500 -0.99980 0.00739 -0.01838 1.00000 0.00000
2.90901 5.73744 1.87500 -0.99992 0.01244 0.00121 1.00000 0.00000
2.90901 5.73744 2.87500 -0.99990 -0.01167 -0.00815 1.00000 0.00000
2.90901 5.73744 3.87500 -0.99998 0.00495 0.00319 1.00000 0.00000
2.90901 5.73744 4.87500 -0.99999 0.00264 -0.00438 1.00000 0.00000
2.90901 5.73744 5.87500 -0.99999 0.00126 -0.00490 1.00000 0.00000
2.90901 5.73744 6.87500 -0.99996 0.00304 -0.00811 1.00000 0.00000
2.90901 5.73744 7.87500 -0.99679 0.07082 0.03723 1.00000 0.00000
3.61612 6.44454 1.87500 -0.99995 0.00854 0.00444 1.00000 0.00000
3.61612 6.44454 2.87500 -0.99999 0.00414 0.00286 1.00000 0.00000
3.61612 6.44454 3.87500 -0.99997 0.00777 0.00022 1.00000 0.00000
3.61612 6.44454 4.87500 -0.99999 0.00365 0.00394 1.00000 0.00000
3.61612 6.44454 5.87500 -0.99998 0.00016 0.00566 1.00000 0.00000
3.61612 6.44454 6.87500 -0.99998 -0.00489 -0.00492 1.00000 0.00000
3.61612 6.44454 7.87500 -0.99741 -0.06708 0.02595 1.00000 0.00000
4.32322 7.15165 1.87500 -0.99997 0.00771 0.00253 1.00000 0.00000
4.32322 7.15165 2.87500 -0.99999 -0.00242 0.00205 1.00000 0.00000
4.32322 7.15165 3.87500 -0.99999 0.00308 -0.00273 1.00000 0.00000
4.32322 7.15165 4.87500 -0.99981 0.00582 0.01850 1.00000 0.00000
4.32322 7.15165 5.87500 -1.00000 0.00060 -0.00271 1.00000 0.00000
4.32322 7.15165 6.87500 -0.99999 -0.00044 0.00408 1.00000 0.00000
5.03033 7.85876 2.87500 -0.99863 0.05215 -0.00327 1.00000 0.00000
5.03033 7.85876 3.87500 -0.99997 -0.00764 -0.00202 1.00000 0.00000
5.03033 7.85876 4.87500 -0.99992 -0.00259 -0.01271 1.00000 0.00000
5.03033 7.85876 5.87500 -0.99990 -0.01197 -0.00754 1.00000 0.00000
1.49480 2.90901 2.87500 -0.99955 -0.01457 0.02608 1.00000 0.00000
1.49480 2.90901 3.87500 -0.99989 -0.01220 0.00817 1.00000 0.00000
1.49480 2.90901 4.87500 -0.99989 -0.01320 -0.00670 1.00000 0.00000
1.49480 2.90901 5.87500 -0.99994 -0.01091 0.00087 1.00000 0.00000
2.20190 3.61612 1.87500 -0.99965 -0.00692 0.02555 1.00000 0.00000
2.20190 3.61612 2.87500 -0.99997 -0.00470 0.00537 1.00000 0.00000
2.20190 3.61612 3.87500 -1.00000 -0.00041 0.00235 1.00000 0.00000
2.20190 3.61612 4.87500 -0.99997 -0.00591 -0.00589 1.00000 0.00000
2.20190 3.61612 5.87500 -0.99993 -0.01174 -0.00147 1.00000 0.00000
2.20190 3.61612 6.87500 -0.99995 -0.00932 -0.00286 1.00000 0.00000
2.90901 4.32322 0.87500 -0.88150 0.00716 0.47212 1.00000 0.00000
2.90901 4.32322 1.87500 -0.99969 0.00173 0.02487 1.00000 0.00000
2.90901 4.32322 2.87500 -0.99999 -0.00018 0.00532 1.00000 0.00000
2.90901 4.32322 3.87500 -0.99999 0.00118 0.00456 1.00000 0.00000
2.90901 4.32322 4.87500 -1.00000 0.00062 -0.00100 1.00000 0.00000
2.90901 4.32322 5.87500 -0.99998 -0.00584 0.00091 1.00000 0.00000
2.90901 4.32322 6.87500 -0.99997 0.00125 -0.00698 1.00000 0.00000
2.90901 4.32322 7.87500 -0.99118 0.02934 0.12924 1.00000 0.00000
3.61612 5.03033 0.87500 -0.99974 -0.00095 0.02256 1.00000 0.00000
3.61612 5.03033 1.87500 -0.99995 0.00106 0.00967 1.00000 0.00000
3.61612 5.03033 2.87500 -0.99996 0.00499 0.00727 1.00000 0.00000
3.61612 5.03033 3.87500 -1.00000 0.00055 0.00013 1.00000 0.00000
3.61612 5.03033 4.87500 -0.99999 0.00103 -0.00457 1.00000 0.00000
3.61612 5.03033 5.87500 -1.00000 -0.00022 -0.00118 1.00000 0.00000
3.61612 5.03033 6.87500 -0.99999 -0.00291 0.00296 1.00000 0.00000
3.61612 5.03033 7.87500 -0.99998 0.00168 -0.00557 1.00000 0.00000
4.32322 5.73744 0.87500 -0.99981 -0.01516 0.01265 1.00000 0.00000
4.32322 5.73744 1.87500 -1.00000 0.00001 -0.00210 1.00000 0.00000
4.32322 5.73744 2.87500 -0.99999 0.00019 -0.00483 1.00000 0.00000
4.32322 5.73744 3.87500 -0.99999 0.00312 -0.00073 1.00000 0.00000
4.32322 5.73744 4.87500 -1.00000 -0.00081 0.00134 1.00000 0.00000
4.32322 5.73744 5.87500 -1.00000 0.00116 -0.00278 1.00000 0.00000
4.32322 5.73744 6.87500 -1.00000 -0.00272 -0.00116 1.00000 0.00000
4.32322 5.73744 7.87500 -0.99998 0.00044 0.00579 1.00000 0.00000
5.03033 6.44454 1.87500 -0.99996 -0.00608 -0.00680 1.00000 0.00000
5.03033 6.44454 2.87500 -0.99996 -0.00897 -0.00034 1.00000 0.00000
5.03033 6.44454 3.87500 -1.00000 -0.00107 -0.00289 1.00000 0.00000
5.03033 6.44454 4.87500 -1.00000 -0.00287 0.00079 1.00000 0.00000
5.03033 6.44454 5.87500 -0.99999 -0.00206 -0.00373 1.00000 0.00000
5.03033 6.44454 6.87500 -0.99996 -0.00844 0.00053 1.00000 0.00000
5.03033 6.44454 7.87500 -0.99967 -0.02583 -0.00034 1.00000 0.00000
5.73744 7.15165 1.87500 -0.99973 -0.02253 -0.00490 1.00000 0.00000
5.73744 7.15165 2.87500 -0.99982 -0.01909 0.00086 1.00000 0.00000
5.73744 7.15165 3.87500 -0.99998 -0.00202 -0.00604 1.00000 0.00000
5.73744 7.15165 4.87500 -0.99996 -0.00852 -0.00235 1.00000 0.00000
5.73744 7.15165 5.87500 -0.99993 -0.01199 0.00026 1.00000 0.00000
5.73744 7.15165 6.87500 -0.99863 -0.03227 -0.04127 1.00000 0.00000
6.44454 7.85876 3.87500 -0.99987 -0.01586 -0.00409 1.00000 0.00000
6.44454 7.85876 4.87500 -0.99742 -0.04875 -0.05267 1.00000 0.00000
2.20190 2.20190 2.87500 -0.99976 -0.01936 0.01072 1.00000 0.00000
2.20190 2.20190 3.87500 -0.99987 -0.01432 0.00770 1.00000 0.00000
2.20190 2.20190 4.87500 -0.99988 -0.01489 0.00383 1.00000 0.00000
2.20190 2.20190 5.87500 -0.99972 -0.01885 -0.01440 1.00000 0.00000
2.90901 2.90901 1.87500 -0.99959 -0.01141 0.02631 1.00000 0.00000
2.90901 2.90901 2.87500 -0.99997 -0.00621 0.00531 1.00000 0.00000
2.90901 2.90901 3.87500 -1.00000 0.00030 -0.00087 1.00000 0.00000
2.90901 2.90901 4.87500 -0.99998 -0.00496 -0.00399 1.00000 0.00000
2.90901 2.90901 5.87500 -0.99998 -0.00627 -0.00244 1.00000 0.00000
2.90901 2.90901 6.87500 -0.99994 -0.01079 -0.00334 1.00000 0.00000
3.61612 3.61612 0.87500 -0.99968 -0.00194 0.02526 1.00000 0.00000
3.61612 3.61612 1.87500 -0.99989 -0.00017 0.01509 1.00000 0.00000
3.61612 3.61612 2.87500 -0.99997 -0.00122 0.00721 1.00000 0.00000
3.61612 3.61612 3.87500 -1.00000 -0.00045 0.00068 1.00000 0.00000
3.61612 3.61612 4.87500 -0.99998 -0.00191 0.00575 1.00000 0.00000
3.61612 3.61612 5.87500 -1.00000 -0.00031 -0.00307 1.00000 0.00000
3.61612 3.61612 6.87500 -1.00000 -0.00238 0.00077 1.00000 0.00000
3.61612 3.61612 7.87500 -0.99996 -0.00752 -0.00525 1.00000 0.00000
4.32322 4.32322 0.87500 -0.99998 -0.00237 0.00566 1.00000 0.00000
4.32322 4.32322 1.87500 -0.99995 -0.00241 0.00950 1.00000 0.00000
4.32322 4.32322 2.87500 -0.99996 -0.00389 0.00811 1.00000 0.00000
4.32322 4.32322 3.87500 -1.00000 -0.00224 0.00071 1.00000 0.00000
4.32322 4.32322 4.87500 -0.99999 -0.00220 0.00293 1.00000 0.00000
4.32322 4.32322 5.87500 -1.00000 -0.00046 -0.00003 1.00000 0.00000
4.32322 4.32322 6.87500 -0.99999 -0.00209 -0.00378 1.00000 0.00000
4.32322 4.32322 7.87500 -0.99995 0.00002 0.01021 1.00000 0.00000
5.03033 5.03033 0.87500 -0.99991 -0.01240 -0.00542 1.00000 0.00000
5.03033 5.03033 1.87500 -1.00000 -0.00044 -0.00093 1.00000 0.00000
5.03033 5.03033 2.87500 -1.00000 0.00146 0.00134 1.00000 0.00000
5.03033 5.03033 3.87500 -1.00000 -0.00019 -0.00125 1.00000 0.00000
5.03033 5.03033 4.87500 -1.00000 -0.00058 -0.00070 1.00000 0.00000
5.03033 5.03033 5.87500 -1.00000 -0.00152 0.00052 1.00000 0.00000
5.03033 5.03033 6.87500 -1.00000 -0.00031 -0.00227 1.00000 0.00000
5.03033 5.03033 7.87500 -0.99999 -0.00330 0.00271 1.00000 0.00000
5.73744 5.73744 1.87500 -0.99996 -0.00662 -0.00598 1.00000 0.00000
5.73744 5.73744 2.87500 -0.99997 -0.00749 -0.00370 1.00000 0.00000
5.73744 5.73744 3.87500 -1.00000 -0.00156 -0.00108 1.00000 0.00000
5.73744 5.73744 4.87500 -0.99998 -0.00379 0.00593 1.00000 0.00000
5.73744 5.73744 5.87500 -0.99996 -0.00550 -0.00662 1.00000 0.00000
5.73744 5.73744 6.87500 -0.99997 0.00382 -0.00709 1.00000 0.00000
5.73744 5.73744 7.87500 -0.99940 -0.03458 0.00141 1.00000 0.00000
6.44454 6.44454 1.87500 -0.99903 -0.04033 0.01784 1.00000 0.00000
6.44454 6.44454 2.87500 -0.99991 -0.01340 -0.00249 1.00000 0.00000
6.44454 6.44454 3.87500 -0.99994 -0.01045 0.00188 1.00000 0.00000
6.44454 6.44454 4.87500 -0.99986 -0.01635 0.00344 1.00000 0.00000
6.44454 6.44454 5.87500 -0.99992 -0.01232 -0.00104 1.00000 0.00000
6.44454 6.44454 6.87500 -0.99989 -0.01438 0.00300 1.00000 0.00000
7.15165 7.15165 3.87500 -0.99965 -0.02557 -0.00609 1.00000 0.00000
7.15165 7.15165 4.87500 -0.99974 -0.01845 -0.01339 1.00000 0.00000
7.15165 7.15165 5.87500 -0.98593 -0.03717 -0.16298 1.00000 0.00000
2.90901 1.49480 2.87500 -0.99797 -0.03907 0.05020 1.00000 0.00000
2.90901 1.49480 3.87500 -0.99995 -0.00929 0.00317 1.00000 0.00000
2.90901 1.49480 4.87500 -0.99995 -0.00960 -0.00209 1.00000 0.00000
2.90901 1.49480 5.87500 -0.99988 -0.01548 -0.00023 1.00000 0.00000
3.61612 2.20190 1.87500 -0.99990 -0.00565 0.01321 1.00000 0.00000
3.61612 2.20190 2.87500 -1.00000 -0.00270 -0.00112 1.00000 0.00000
3.61612 2.20190 3.87500 -0.99999 -0.00415 -0.00043 1.00000 0.00000
3.61612 2.20190 4.87500 -0.99999 -0.00432 -0.00108 1.00000 0.00000
3.61612 2.20190 5.87500 -0.99994 -0.00393 -0.01038 1.00000 0.00000
3.61612 2.20190 6.87500 -0.99988 0.00803 0.01290 1.00000 0.00000
4.32322 2.90901 0.87500 -0.99990 0.00387 0.01366 1.00000 0.00000
4.32322 2.90901 1.87500 -0.99997 -0.00337 0.00682 1.00000 0.00000
4.32322 2.90901 2.87500 -0.99999 0.00347 0.00233 1.00000 0.00000
4.32322 2.90901 3.87500 -0.99999 0.00029 0.00473 1.00000 0.00000
4.32322 2.90901 4.87500 -0.99994 -0.00333 0.01006 1.00000 0.00000
4.32322 2.90901 5.87500 -0.99999 -0.00433 -0.00216 1.00000 0.00000
4.32322 2.90901 6.87500 -1.00000 -0.00126 -0.00222 1.00000 0.00000
4.32322 2.90901 7.87500 -0.99999 -0.00429 -0.00289 1.00000 0.00000
5.03033 3.61612 0.87500 -0.99968 0.00707 0.02414 1.00000 0.00000
5.03033 3.61612 1.87500 -0.99999 0.00117 0.00403 1.00000 0.00000
5.03033 3.61612 2.87500 -0.99999 0.00342 0.00106 1.00000 0.00000
5.03033 3.61612 3.87500 -0.99999 -0.00339 -0.00335 1.00000 0.00000
5.03033 3.61612 4.87500 -0.99997 0.00620 0.00369 1.00000 0.00000
5.03033 3.61612 5.87500 -0.99999 0.00327 0.00262 1.00000 0.00000
5.03033 3.61612 6.87500 -1.00000 -0.00265 0.00079 1.00000 0.00000
5.03033 3.61612 7.87500 -0.99998 -0.00016 -0.00707 1.00000 0.00000
5.73744 4.32322 0.87500 -0.99962 0.00759 0.02661 1.00000 0.00000
5.73744 4.32322 1.87500 -0.99999 0.00354 0.00321 1.00000 0.00000
5.73744 4.32322 2.87500 -0.99999 -0.00087 0.00410 1.00000 0.00000
5.73744 4.32322 3.87500 -1.00000 0.00225 0.00159 1.00000 0.00000
5.73744 4.32322 4.87500 -1.00000 0.00224 -0.00206 1.00000 0.00000
5.73744 4.32322 5.87500 -0.99998 0.00558 -0.00408 1.00000 0.00000
5.73744 4.32322 6.87500 -0.99999 -0.00115 0.00313 1.00000 0.00000
5.73744 4.32322 7.87500 -0.99903 0.04074 0.01682 1.00000 0.00000
6.44454 5.03033 1.87500 -0.99949 0.00121 -0.03183 1.00000 0.00000
6.44454 5.03033 2.87500 -0.99978 -0.01911 -0.00876 1.00000 0.00000
6.44454 5.03033 3.87500 -0.99999 -0.00285 0.00271 1.00000 0.00000
6.44454 5.03033 4.87500 -0.99999 -0.00062 -0.00391 1.00000 0.00000
6.44454 5.03033 5.87500 -1.00000 0.00165 -0.00159 1.00000 0.00000
6.44454 5.03033 6.87500 -0.99988 -0.01019 0.01189 1.00000 0.00000
6.44454 5.03033 7.87500 -0.99998 0.00085 -0.00596 1.00000 0.00000
7.15165 5.73744 1.87500 -0.91358 0.11632 -0.38966 1.00000 0.00000
7.15165 5.73744 2.87500 -0.99969 -0.01813 -0.01717 1.00000 0.00000
7.15165 5.73744 3.87500 -0.99998 -0.00567 -0.00004 1.00000 0.00000
7.15165 5.73744 4.87500 -0.99994 -0.00895 -0.00627 1.00000 0.00000
7.15165 5.73744 5.87500 -0.99994 -0.01042 -0.00274 1.00000 0.00000
7.15165 5.73744 6.87500 -0.99970 -0.01709 -0.01743 1.00000 0.00000
7.85876 6.44454 3.87500 -0.99956 -0.02119 -0.02058 1.00000 0.00000
7.85876 6.44454 4.87500 -0.99966 -0.02272 -0.01292 1.00000 0.00000
3.61612 0.78769 3.87500 -0.99971 0.01022 0.02190 1.00000 0.00000
3.61612 0.78769 4.87500 -0.99999 -0.00542 -0.00050 1.00000 0.00000
4.32322 1.49480 1.87500 -1.00000 -0.00119 -0.00043 1.00000 0.00000
4.32322 1.49480 2.87500 -0.99999 -0.00186 0.00360 1.00000 0.00000
4.32322 1.49480 3.87500 -0.99999 -0.00005 0.00528 1.00000 0.00000
4.32322 1.49480 4.87500 -1.00000 -0.00261 0.00146 1.00000 0.00000
4.32322 1.49480 5.87500 -0.99999 0.00308 0.00447 1.00000 0.00000
4.32322 1.49480 6.87500 -0.99906 0.03620 -0.02382 1.00000 0.00000
5.03033 2.20190 1.87500 -0.99992 0.01098 -0.00567 1.00000 0.00000
5.03033 2.20190 2.87500 -0.99996 0.00798 0.00266 1.00000 0.00000
5.03033 2.20190 3.87500 -0.99997 0.00110 -0.00721 1.00000 0.00000
5.03033 2.20190 4.87500 -1.00000 0.00218 -0.00011 1.00000 0.00000
5.03033 2.20190 5.87500 -0.99999 0.00492 0.00039 1.00000 0.00000
5.03033 2.20190 6.87500 -0.99999 0.00457 -0.00117 1.00000 0.00000
5.73744 2.90901 1.87500 -0.99996 0.00797 0.00342 1.00000 0.00000
5.73744 2.90901 2.87500 -0.99994 0.01053 -0.00379 1.00000 0.00000
5.73744 2.90901 3.87500 -0.99981 0.01605 0.01116 1.00000 0.00000
5.73744 2.90901 4.87500 -1.00000 0.00218 -0.00112 1.00000 0.00000
5.73744 2.90901 5.87500 -0.99998 0.00418 0.00485 1.00000 0.00000
5.73744 2.90901 6.87500 -0.99993 0.00977 0.00735 1.00000 0.00000
5.73744 2.90901 7.87500 -0.99998 0.00059 0.00645 1.00000 0.00000
6.44454 3.61612 1.87500 -0.99980 0.00349 -0.01963 1.00000 0.00000
6.44454 3.61612 2.87500 -0.99998 0.00672 -0.00110 1.00000 0.00000
6.44454 3.61612 3.87500 -0.99998 0.00497 -0.00370 1.00000 0.00000
6.44454 3.61612 4.87500 -0.99997 0.00136 0.00825 1.00000 0.00000
6.44454 3.61612 5.87500 -0.99999 0.00350 0.00282 1.00000 0.00000
6.44454 3.61612 6.87500 -0.99990 0.00297 0.01364 1.00000 0.00000
6.44454 3.61612 7.87500 -0.99826 0.03630 -0.04650 1.00000 0.00000
7.15165 4.32322 1.87500 -0.99888 0.00541 -0.04709 1.00000 0.00000
7.15165 4.32322 2.87500 -0.99994 0.00101 -0.01087 1.00000 0.00000
7.15165 4.32322 3.87500 -0.99998 0.00479 -0.00392 1.00000 0.00000
7.15165 4.32322 4.87500 -0.99999 -0.00291 -0.00343 1.00000 0.00000
7.15165 4.32322 5.87500 -1.00000 -0.00020 0.00274 1.00000 0.00000
7.15165 4.32322 6.87500 -0.99993 0.00118 0.01165 1.00000 0.00000
7.85876 5.03033 2.87500 -0.99860 -0.00473 -0.05270 1.00000 0.00000
7.85876 5.03033 3.87500 -0.99991 -0.01043 -0.00797 1.00000 0.00000
7.85876 5.03033 4.87500 -0.99995 -0.00763 -0.00635 1.00000 0.00000
7.85876 5.03033 5.87500 -0.99978 -0.02106 0.00106 1.00000 0.00000
5.03033 0.78769 3.87500 -0.99933 0.03336 -0.01511 1.00000 0.00000
5.03033 0.78769 4.87500 -0.99989 0.00735 -0.01280 1.00000 0.00000
5.03033 0.78769 5.87500 -0.99853 0.02978 -0.04533 1.00000 0.00000
5.73744 1.49480 2.87500 -0.99956 0.02645 0.01365 1.00000 0.00000
5.73744 1.49480 3.87500 -0.99996 0.00848 0.00200 1.00000 0.00000
5.73744 1.49480 4.87500 -0.99995 0.00949 -0.00238 1.00000 0.00000
5.73744 1.49480 5.87500 -0.99992 0.01287 0.00200 1.00000 0.00000
6.44454 2.20190 1.87500 -0.99990 0.00247 -0.01361 1.00000 0.00000
6.44454 2.20190 2.87500 -0.99991 0.01301 0.00379 1.00000 0.00000
6.44454 2.20190 3.87500 -0.99995 0.00981 0.00357 1.00000 0.00000
6.44454 2.20190 4.87500 -0.99992 0.01043 0.00725 1.00000 0.00000
6.44454 2.20190 5.87500 -0.99989 0.01475 0.00339 1.00000 0.00000
6.44454 2.20190 6.87500 -0.99982 0.01510 -0.01161 1.00000 0.00000
7.15165 2.90901 2.87500 -0.99993 0.01107 -0.00279 1.00000 0.00000
7.15165 2.90901 3.87500 -0.99994 0.01102 -0.00078 1.00000 0.00000
7.15165 2.90901 4.87500 -0.99998 0.00384 0.00534 1.00000 0.00000
7.15165 2.90901 5.87500 -0.99965 0.01044 0.02411 1.00000 0.00000
7.15165 2.90901 6.87500 -0.99799 0.04625 -0.04341 1.00000 0.00000
7.85876 3.61612 2.87500 -0.99966 0.02177 -0.01420 1.00000 0.00000
7.85876 3.61612 3.87500 -0.99996 0.00933 0.00156 1.00000 0.00000
7.85876 3.61612 4.87500 -0.99993 0.01138 -0.00222 1.00000 0.00000
7.85876 3.61612 5.87500 -0.99997 -0.00264 -0.00756 1.00000 0.00000
1.14124 5.38388 3.37500 -0.99981 0.01342 0.01408 1.00000 0.00000
1.14124 5.38388 4.37500 -0.99990 0.01392 -0.00267 1.00000 0.00000
1.14124 5.38388 5.37500 -0.99992 0.01199 -0.00282 1.00000 0.00000
1.14124 5.38388 6.37500 -0.99953 0.01918 0.02385 1.00000 0.00000
1.84835 6.09099 2.37500 -0.99694 0.05686 0.05373 1.00000 0.00000
1.84835 6.09099 3.37500 -0.99984 0.01562 0.00835 1.00000 0.00000
1.84835 6.09099 4.37500 -0.99988 0.01517 -0.00073 1.00000 0.00000
1.84835 6.09099 5.37500 -0.99990 0.01387 -0.00276 1.00000 0.00000
1.84835 6.09099 6.37500 -0.99997 0.00551 0.00573 1.00000 0.00000
2.55546 6.79810 2.37500 -0.99969 0.02056 0.01432 1.00000 0.00000
2.55546 6.79810 3.37500 -0.99990 0.01116 0.00888 1.00000 0.00000
2.55546 6.79810 4.37500 -0.99993 0.01154 0.00186 1.00000 0.00000
2.55546 6.79810 5.37500 -0.99995 0.00422 0.00923 1.00000 0.00000
2.55546 6.79810 6.37500 -0.99978 0.01684 0.01269 1.00000 0.00000
3.26256 7.50520 2.37500 -0.99973 0.02024 0.01151 1.00000 0.00000
3.26256 7.50520 3.37500 -0.99992 0.01229 0.00144 1.00000 0.00000
3.26256 7.50520 4.37500 -0.99992 0.01273 0.00194 1.00000 0.00000
3.26256 7.50520 5.37500 -0.99995 0.00640 0.00766 1.00000 0.00000
3.26256 7.50520 6.37500 -0.99949 0.00873 0.03081 1.00000 0.00000
3.96967 8.21231 3.37500 -0.99963 0.02380 0.01282 1.00000 0.00000
3.96967 8.21231 4.37500 -0.99993 0.01207 -0.00117 1.00000 0.00000
3.96967 8.21231 5.37500 -0.99990 0.01188 0.00802 1.00000 0.00000
1.14124 3.96967 3.37500 -0.99990 -0.00121 0.01378 1.00000 0.00000
1.14124 3.96967 4.37500 -0.99997 0.00351 0.00645 1.00000 0.00000
1.14124 3.96967 5.37500 -1.00000 -0.00046 0.00155 1.00000 0.00000
1.14124 3.96967 6.37500 -0.99923 -0.02264 0.03204 1.00000 0.00000
1.84835 4.67678 2.37500 -0.99983 0.00198 0.01826 1.00000 0.00000
1.84835 4.67678 3.37500 -0.99999 0.00108 0.00476 1.00000 0.00000
1.84835 4.67678 4.37500 -1.00000 0.00020 0.00023 1.00000 0.00000
1.84835 4.67678 5.37500 -0.99999 -0.00399 0.00046 1.00000 0.00000
1.84835 4.67678 6.37500 -0.99974 0.00551 -0.02195 1.00000 0.00000
1.84835 4.67678 7.37500 -0.99998 -0.00002 -0.00687 1.00000 0.00000
2.55546 5.38388 1.37500 -0.99983 0.00718 0.01722 1.00000 0.00000
2.55546 5.38388 2.37500 -0.99987 0.01174 0.01088 1.00000 0.00000
2.55546 5.38388 3.37500 -0.99999 0.00393 0.00342 1.00000 0.00000
2.55546 5.38388 4.37500 -0.99998 0.00330 -0.00497 1.00000 0.00000
2.55546 5.38388 5.37500 -0.99999 0.00371 -0.00395 1.00000 0.00000
2.55546 5.38388 6.37500 -0.99998 0.00413 -0.00509 1.00000 0.00000
2.55546 5.38388 7.37500 -0.99986 0.00207 -0.01668 1.00000 0.00000
3.26256 6.09099 1.37500 -0.99987 0.01595 -0.00005 1.00000 0.00000
3.26256 6.09099 2.37500 -0.99994 0.00970 0.00432 1.00000 0.00000
3.26256 6.09099 3.37500 -0.99998 0.00589 0.00309 1.00000 0.00000
3.26256 6.09099 4.37500 -0.99998 0.00437 0.00499 1.00000 0.00000
3.26256 6.09099 5.37500 -0.99999 0.00493 -0.00159 1.00000 0.00000
3.26256 6.09099 6.37500 -0.99999 0.00182 -0.00397 1.00000 0.00000
3.26256 6.09099 7.37500 -0.99997 0.00701 -0.00263 1.00000 0.00000
3.96967 6.79810 1.37500 -0.99998 0.00414 -0.00507 1.00000 0.00000
3.96967 6.79810 2.37500 -0.99999 0.00439 0.00011 1.00000 0.00000
3.96967 6.79810 3.37500 -0.99999 0.00364 0.00143 1.00000 0.00000
3.96967 6.79810 4.37500 -0.99999 0.00376 -0.00005 1.00000 0.00000
3.96967 6.79810 5.37500 -1.00000 0.00210 0.00220 1.00000 0.00000
3.96967 6.79810 6.37500 -0.99998 0.00575 -0.00144 1.00000 0.00000
3.96967 6.79810 7.37500 -0.99988 -0.00666 0.01364 1.00000 0.00000
4.67678 7.50520 2.37500 -0.99990 0.00057 0.01441 1.00000 0.00000
4.67678 7.50520 3.37500 -0.99999 0.00090 -0.00463 1.00000 0.00000
4.67678 7.50520 4.37500 -1.00000 -0.00041 -0.00273 1.00000 0.00000
4.67678 7.50520 5.37500 -0.99997 -0.00348 -0.00751 1.00000 0.00000
4.67678 7.50520 6.37500 -0.99999 -0.00369 -0.00246 1.00000 0.00000
5.38388 8.21231 3.37500 -0.99825 0.05692 0.01591 1.00000 0.00000
5.38388 8.21231 4.37500 -0.99838 -0.00935 -0.05611 1.00000 0.00000
5.38388 8.21231 5.37500 -0.99727 -0.03869 -0.06284 1.00000 0.00000
1.14124 2.55546 4.37500 -0.99976 -0.01941 0.01031 1.00000 0.00000
1.14124 2.55546 5.37500 -0.99967 -0.01750 0.01901 1.00000 0.00000
1.84835 3.26256 2.37500 -0.99976 -0.00817 0.02029 1.00000 0.00000
1.84835 3.26256 3.37500 -0.99996 -0.00583 0.00665 1.00000 0.00000
1.84835 3.26256 4.37500 -0.99996 -0.00894 -0.00038 1.00000 0.00000
1.84835 3.26256 5.37500 -0.99992 -0.01100 -0.00612 1.00000 0.00000
1.84835 3.26256 6.37500 -0.99981 -0.01754 -0.00872 1.00000 0.00000
2.55546 3.96967 1.37500 -0.99770 0.00474 0.06765 1.00000 0.00000
2.55546 3.96967 2.37500 -0.99989 -0.00386 0.01413 1.00000 0.00000
2.55546 3.96967 3.37500 -0.99998 -0.00499 0.00463 1.00000 0.00000
2.55546 3.96967 4.37500 -0.99999 -0.00165 -0.00433 1.00000 0.00000
2.55546 3.96967 5.37500 -1.00000 -0.00110 0.00220 1.00000 0.00000
2.55546 3.96967 6.37500 -1.00000 -0.00213 -0.00098 1.00000 0.00000
2.55546 3.96967 7.37500 -0.99999 -0.00046 -0.00318 1.00000 0.00000
3.26256 4.67678 1.37500 -0.99891 -0.00191 0.04666 1.00000 0.00000
3.26256 4.67678 2.37500 -0.99995 0.00578 0.00868 1.00000 0.00000
3.26256 4.67678 3.37500 -1.00000 0.00107 0.00228 1.00000 0.00000
3.26256 4.67678 4.37500 -1.00000 -0.00150 0.00141 1.00000 0.00000
3.26256 4.67678 5.37500 -1.00000 -0.00232 0.00064 1.00000 0.00000
3.26256 4.67678 6.37500 -1.00000 -0.00034 -0.00008 1.00000 0.00000
3.26256 4.67678 7.37500 -0.99999 0.00433 0.00335 1.00000 0.00000
3.96967 5.38388 1.37500 -0.99997 0.00539 0.00563 1.00000 0.00000
3.96967 5.38388 2.37500 -0.99998 0.00097 0.00581 1.00000 0.00000
3.96967 5.38388 3.37500 -0.99999 0.00363 0.00007 1.00000 0.00000
3.96967 5.38388 4.37500 -1.00000 0.00205 -0.00209 1.00000 0.00000
3.96967 5.38388 5.37500 -1.00000 -0.00028 -0.00072 1.00000 0.00000
3.96967 5.38388 6.37500 -0.99999 0.00172 -0.00342 1.00000 0.00000
3.96967 5.38388 7.37500 -1.00000 0.00208 0.00033 1.00000 0.00000
4.67678 6.09099 1.37500 -0.99999 -0.00250 -0.00343 1.00000 0.00000
4.67678 6.09099 2.37500 -0.99999 -0.00227 -0.00309 1.00000 0.00000
4.67678 6.09099 3.37500 -1.00000 -0.00078 -0.00089 1.00000 0.00000
4.67678 6.09099 4.37500 -1.00000 0.00144 -0.00197 1.00000 0.00000
4.67678 6.09099 5.37500 -0.99999 0.00006 -0.00548 1.00000 0.00000
4.67678 6.09099 6.37500 -1.00000 0.00022 -0.00098 1.00000 0.00000
4.67678 6.09099 7.37500 -0.99999 -0.00354 0.00003 1.00000 0.00000
5.38388 6.79810 1.37500 -0.99979 -0.01052 -0.01734 1.00000 0.00000
5.38388 6.79810 2.37500 -0.99994 -0.01058 -0.00192 1.00000 0.00000
5.38388 6.79810 3.37500 -0.99996 -0.00878 -0.00105 1.00000 0.00000
5.38388 6.79810 4.37500 -0.99996 -0.00547 -0.00719 1.00000 0.00000
5.38388 6.79810 5.37500 -1.00000 -0.00166 0.00193 1.00000 0.00000
5.38388 6.79810 6.37500 -0.99999 -0.00245 -0.00242 1.00000 0.00000
5.38388 6.79810 7.37500 -0.99986 -0.01632 -0.00272 1.00000 0.00000
6.09099 7.50520 3.37500 -0.99987 -0.01115 0.01136 1.00000 0.00000
6.09099 7.50520 4.37500 -0.99985 -0.01700 -0.00331 1.00000 0.00000
6.09099 7.50520 5.37500 -0.99988 -0.01286 -0.00814 1.00000 0.00000
6.09099 7.50520 6.37500 -0.99026 -0.04513 -0.13168 1.00000 0.00000
1.84835 1.84835 3.37500 -0.99958 -0.02079 0.02020 1.00000 0.00000
1.84835 1.84835 4.37500 -0.99983 -0.01671 0.00785 1.00000 0.00000
1.84835 1.84835 5.37500 -0.99968 -0.02171 0.01330 1.00000 0.00000
2.55546 2.55546 2.37500 -0.99875 -0.02628 0.04246 1.00000 0.00000
2.55546 2.55546 3.37500 -0.99995 -0.01012 0.00036 1.00000 0.00000
2.55546 2.55546 4.37500 -0.99996 -0.00840 -0.00157 1.00000 0.00000
2.55546 2.55546 5.37500 -0.99990 -0.01123 -0.00846 1.00000 0.00000
2.55546 2.55546 6.37500 -0.99991 -0.01209 -0.00622 1.00000 0.00000
2.55546 2.55546 7.37500 -0.99993 -0.01147 0.00335 1.00000 0.00000
3.26256 3.26256 1.37500 -0.99984 -0.00738 0.01615 1.00000 0.00000
3.26256 3.26256 2.37500 -0.99988 -0.00329 0.01481 1.00000 0.00000
3.26256 3.26256 3.37500 -1.00000 -0.00187 0.00140 1.00000 0.00000
3.26256 3.26256 4.37500 -0.99999 -0.00263 -0.00251 1.00000 0.00000
3.26256 3.26256 5.37500 -0.99983 0.01704 -0.00755 1.00000 0.00000
3.26256 3.26256 6.37500 -0.99999 -0.00326 -0.00258 1.00000 0.00000
3.26256 3.26256 7.37500 -0.99994 -0.01050 -0.00171 1.00000 0.00000
3.96967 3.96967 1.37500 -0.99988 0.00074 0.01573 1.00000 0.00000
3.96967 3.96967 2.37500 -0.99999 0.00051 0.00533 1.00000 0.00000
3.96967 3.96967 3.37500 -0.99999 -0.00054 0.00417 1.00000 0.00000
3.96967 3.96967 4.37500 -1.00000 -0.00300 0.00066 1.00000 0.00000
3.96967 3.96967 5.37500 -1.00000 0.00163 -0.00086 1.00000 0.00000
3.96967 3.96967 6.37500 -0.99998 -0.00076 -0.00645 1.00000 0.00000
3.96967 3.96967 7.37500 -0.99996 -0.00344 -0.00867 1.00000 0.00000
3.96967 3.96967 8.37500 -0.99960 0.01436 0.02454 1.00000 0.00000
4.67678 4.67678 1.37500 -0.99999 -0.00106 0.00396 1.00000 0.00000
4.67678 4.67678 2.37500 -0.99997 0.00075 0.00746 1.00000 0.00000
4.67678 4.67678 3.37500 -0.99999 -0.00258 0.00415 1.00000 0.00000
4.67678 4.67678 4.37500 -1.00000 -0.00257 -0.00056 1.00000 0.00000
4.67678 4.67678 5.37500 -1.00000 -0.00022 0.00267 1.00000 0.00000
4.67678 4.67678 6.37500 -1.00000 -0.00181 0.00071 1.00000 0.00000
4.67678 4.67678 7.37500 -1.00000 0.00016 -0.00074 1.00000 0.00000
4.67678 4.67678 8.37500 -0.99943 -0.02899 0.01757 1.00000 0.00000
5.38388 5.38388 1.37500 -0.99999 -0.00207 -0.00279 1.00000 0.00000
5.38388 5.38388 2.37500 -0.99999 -0.00457 0.00167 1.00000 0.00000
5.38388 5.38388 3.37500 -0.99999 0.00021 -0.00522 1.00000 0.00000
5.38388 5.38388 4.37500 -1.00000 -0.00112 -0.00269 1.00000 0.00000
5.38388 5.38388 5.37500 -0.99999 0.00173 -0.00500 1.00000 0.00000
5.38388 5.38388 6.37500 -0.99988 0.01222 -0.00966 1.00000 0.00000
5.38388 5.38388 7.37500 -0.99993 -0.01153 0.00043 1.00000 0.00000
6.09099 6.09099 1.37500 -0.99876 -0.04395 0.02360 1.00000 0.00000
6.09099 6.09099 2.37500 -0.99990 -0.01367 -0.00343 1.00000 0.00000
6.09099 6.09099 3.37500 -0.99995 -0.00998 -0.00286 1.00000 0.00000
6.09099 6.09099 4.37500 -0.99999 -0.00483 0.00020 1.00000 0.00000
6.09099 6.09099 5.37500 -0.99998 -0.00650 0.00156 1.00000 0.00000
6.09099 6.09099 6.37500 -0.99996 -0.00632 -0.00560 1.00000 0.00000
6.09099 6.09099 7.37500 -0.99996 -0.00399 -0.00759 1.00000 0.00000
6.79810 6.79810 2.37500 -0.99536 0.00959 -0.09576 1.00000 0.00000
6.79810 6.79810 3.37500 -0.99979 -0.02049 0.00078 1.00000 0.00000
6.79810 6.79810 4.37500 -0.99984 -0.01674 -0.00623 1.00000 0.00000
6.79810 6.79810 5.37500 -0.99939 -0.02174 -0.02744 1.00000 0.00000
6.79810 6.79810 6.37500 -0.99957 -0.02933 -0.00157 1.00000 0.00000
2.55546 1.14124 4.37500 -0.99989 -0.01089 0.01037 1.00000 0.00000
2.55546 1.14124 5.37500 -0.99887 -0.03028 0.03664 1.00000 0.00000
3.26256 1.84835 2.37500 -0.99972 -0.01891 0.01412 1.00000 0.00000
3.26256 1.84835 3.37500 -0.99999 -0.00505 0.00041 1.00000 0.00000
3.26256 1.84835 4.37500 -0.99997 -0.00754 0.00201 1.00000 0.00000
3.26256 1.84835 5.37500 -0.99992 -0.00931 -0.00805 1.00000 0.00000
3.26256 1.84835 6.37500 -0.99983 -0.01592 -0.00902 1.00000 0.00000
3.96967 2.55546 1.37500 -0.99975 -0.02177 -0.00425 1.00000 0.00000
3.96967 2.55546 2.37500 -0.99997 -0.00115 0.00755 1.00000 0.00000
3.96967 2.55546 3.37500 -0.99998 0.00558 -0.00233 1.00000 0.00000
3.96967 2.55546 4.37500 -0.99996 -0.00558 0.00679 1.00000 0.00000
3.96967 2.55546 5.37500 -1.00000 -0.00012 0.00118 1.00000 0.00000
3.96967 2.55546 6.37500 -0.99999 -0.00358 -0.00271 1.00000 0.00000
3.96967 2.55546 7.37500 -0.99998 -0.00481 -0.00271 1.00000 0.00000
4.67678 3.26256 1.37500 -0.99994 0.00297 0.01083 1.00000 0.00000
4.67678 3.26256 2.37500 -1.00000 -0.00008 0.00139 1.00000 0.00000
4.67678 3.26256 3.37500 -1.00000 0.00189 -0.00042 1.00000 0.00000
4.67678 3.26256 4.37500 -0.99999 0.00012 0.00435 1.00000 0.00000
4.67678 3.26256 5.37500 -0.99999 -0.00491 0.00083 1.00000 0.00000
4.67678 3.26256 6.37500 -0.99999 0.00245 0.00346 1.00000 0.00000
4.67678 3.26256 7.37500 -0.99996 0.00195 -0.00847 1.00000 0.00000
5.38388 3.96967 1.37500 -0.99995 0.00449 0.00939 1.00000 0.00000
5.38388 3.96967 2.37500 -0.99998 0.00482 0.00419 1.00000 0.00000
5.38388 3.96967 3.37500 -0.99998 -0.00358 0.00415 1.00000 0.00000
5.38388 3.96967 4.37500 -0.99998 0.00561 -0.00328 1.00000 0.00000
5.38388 3.96967 5.37500 -0.99999 0.00327 -0.00031 1.00000 0.00000
5.38388 3.96967 6.37500 -1.00000 0.00114 0.00017 1.00000 0.00000
5.38388 3.96967 7.37500 -0.99999 0.00081 0.00330 1.00000 0.00000
6.09099 4.67678 1.37500 -0.99999 -0.00086 0.00358 1.00000 0.00000
6.09099 4.67678 2.37500 -1.00000 -0.00026 -0.00158 1.00000 0.00000
6.09099 4.67678 3.37500 -1.00000 -0.00277 0.00021 1.00000 0.00000
6.09099 4.67678 4.37500 -1.00000 -0.00107 -0.00125 1.00000 0.00000
6.09099 4.67678 5.37500 -0.99999 0.00325 0.00227 1.00000 0.00000
6.09099 4.67678 6.37500 -0.99999 -0.00036 0.00421 1.00000 0.00000
6.09099 4.67678 7.37500 -0.99997 -0.00231 0.00696 1.00000 0.00000
6.79810 5.38388 1.37500 -0.90957 0.07228 -0.40923 1.00000 0.00000
6.79810 5.38388 2.37500 -0.99922 -0.01364 -0.03695 1.00000 0.00000
6.79810 5.38388 3.37500 -0.99997 -0.00725 -0.00360 1.00000 0.00000
6.79810 5.38388 4.37500 -1.00000 -0.00017 -0.00009 1.00000 0.00000
6.79810 5.38388 5.37500 -1.00000 -0.00257 -0.00132 1.00000 0.00000
6.79810 5.38388 6.37500 -0.99993 -0.01095 -0.00348 1.00000 0.00000
6.79810 5.38388 7.37500 -0.99968 -0.01160 -0.02250 1.00000 0.00000
7.50520 6.09099 3.37500 -0.99985 -0.01002 -0.01386 1.00000 0.00000
7.50520 6.09099 4.37500 -0.99981 -0.01943 -0.00129 1.00000 0.00000
7.50520 6.09099 5.37500 -0.99989 -0.01461 -0.00124 1.00000 0.00000
7.50520 6.09099 6.37500 -0.99981 -0.01757 -0.00892 1.00000 0.00000
3.96967 1.14124 3.37500 -0.99999 -0.00122 0.00510 1.00000 0.00000
3.96967 1.14124 4.37500 -1.00000 -0.00233 -0.00205 1.00000 0.00000
3.96967 1.14124 5.37500 -0.99997 -0.00675 0.00309 1.00000 0.00000
3.96967 1.14124 6.37500 -0.99959 0.01803 0.02241 1.00000 0.00000
4.67678 1.84835 2.37500 -1.00000 0.00150 0.00262 1.00000 0.00000
4.67678 1.84835 3.37500 -0.99893 -0.00974 0.04526 1.00000 0.00000
4.67678 1.84835 4.37500 -0.99999 0.00280 0.00202 1.00000 0.00000
4.67678 1.84835 5.37500 -0.99999 0.00340 -0.00148 1.00000 0.00000
4.67678 1.84835 6.37500 -0.99988 0.01381 -0.00662 1.00000 0.00000
4.67678 1.84835 7.37500 -0.99821 0.05323 -0.02711 1.00000 0.00000
5.38388 2.55546 1.37500 -0.99869 0.02309 0.04558 1.00000 0.00000
5.38388 2.55546 2.37500 -0.99998 0.00675 0.00053 1.00000 0.00000
5.38388 2.55546 3.37500 -0.99998 0.00497 -0.00309 1.00000 0.00000
5.38388 2.55546 4.37500 -0.99999 0.00417 -0.00120 1.00000 0.00000
5.38388 2.55546 5.37500 -0.99997 0.00493 0.00663 1.00000 0.00000
5.38388 2.55546 6.37500 -0.99998 0.00361 0.00474 1.00000 0.00000
5.38388 2.55546 7.37500 -0.99997 0.00734 -0.00201 1.00000 0.00000
6.09099 3.26256 1.37500 -0.99990 0.00357 0.01359 1.00000 0.00000
6.09099 3.26256 2.37500 -0.99998 0.00640 0.00031 1.00000 0.00000
6.09099 3.26256 3.37500 -0.99997 0.00562 0.00569 1.00000 0.00000
6.09099 3.26256 4.37500 -1.00000 0.00186 -0.00050 1.00000 0.00000
6.09099 3.26256 5.37500 -0.99994 0.00994 0.00512 1.00000 0.00000
6.09099 3.26256 6.37500 -0.99993 0.00561 0.01024 1.00000 0.00000
6.09099 3.26256 7.37500 -0.99988 0.01429 0.00621 1.00000 0.00000
6.79810 3.96967 1.37500 -0.96465 0.00212 -0.26353 1.00000 0.00000
6.79810 3.96967 2.37500 -0.99993 0.00262 -0.01155 1.00000 0.00000
6.79810 3.96967 3.37500 -0.99997 0.00834 -0.00033 1.00000 0.00000
6.79810 3.96967 4.37500 -0.99999 0.00342 0.00039 1.00000 0.00000
6.79810 3.96967 5.37500 -0.99999 0.00176 0.00396 1.00000 0.00000
6.79810 3.96967 6.37500 -0.99993 0.00327 0.01103 1.00000 0.00000
6.79810 3.96967 7.37500 -0.99904 0.01205 -0.04219 1.00000 0.00000
7.50520 4.67678 2.37500 -0.99962 -0.00185 -0.02734 1.00000 0.00000
7.50520 4.67678 3.37500 -0.99994 -0.00093 -0.01064 1.00000 0.00000
7.50520 4.67678 4.37500 -0.99998 -0.00602 -0.00125 1.00000 0.00000
7.50520 4.67678 5.37500 -1.00000 -0.00042 -0.00094 1.00000 0.00000
7.50520 4.67678 6.37500 -0.99985 -0.00632 0.01597 1.00000 0.00000
8.21231 5.38388 3.37500 -0.98880 -0.05521 -0.13863 1.00000 0.00000
8.21231 5.38388 4.37500 -0.99990 -0.00840 -0.01145 1.00000 0.00000
8.21231 5.38388 5.37500 -0.99963 -0.02260 -0.01506 1.00000 0.00000
5.38388 1.14124 3.37500 -0.99988 0.01546 -0.00317 1.00000 0.00000
5.38388 1.14124 4.37500 -0.99991 0.01254 -0.00389 1.00000 0.00000
5.38388 1.14124 5.37500 -0.99978 0.01856 -0.00964 1.00000 0.00000
5.38388 1.14124 6.37500 -0.99838 0.02960 -0.04862 1.00000 0.00000
6.09099 1.84835 2.37500 -0.99990 0.00870 -0.01098 1.00000 0.00000
6.09099 1.84835 3.37500 -0.99996 0.00768 0.00427 1.00000 0.00000
6.09099 1.84835 4.37500 -0.99995 0.00730 0.00689 1.00000 0.00000
6.09099 1.84835 5.37500 -0.99991 0.01292 0.00393 1.00000 0.00000
6.09099 1.84835 6.37500 -0.99990 0.01304 0.00457 1.00000 0.00000
6.79810 2.55546 2.37500 -0.99994 0.01120 0.00153 1.00000 0.00000
6.79810 2.55546 3.37500 -0.99997 0.00811 0.00142 1.00000 0.00000
6.79810 2.55546 4.37500 -0.99993 0.01021 0.00562 1.00000 0.00000
6.79810 2.55546 5.37500 -0.99992 0.00582 0.01137 1.00000 0.00000
6.79810 2.55546 6.37500 -0.99980 0.01830 0.00750 1.00000 0.00000
7.50520 3.26256 2.37500 -0.99892 0.02330 -0.04012 1.00000 0.00000
7.50520 3.26256 3.37500 -0.99997 0.00801 0.00066 1.00000 0.00000
7.50520 3.26256 4.37500 -0.99998 0.00690 0.00068 1.00000 0.00000
7.50520 3.26256 5.37500 -0.99989 0.00780 0.01265 1.00000 0.00000
7.50520 3.26256 6.37500 -0.99993 0.00377 0.01117 1.00000 0.00000
8.21231 3.96967 3.37500 -0.99958 0.02563 0.01363 1.00000 0.00000
8.21231 3.96967 4.37500 -0.99985 0.01131 -0.01348 1.00000 0.00000
8.21231 3.96967 5.37500 -0.99949 -0.00861 -0.03084 1.00000 0.00000
1.14124 6.44454 3.62500 -0.99905 0.03313 -0.02823 1.00000 0.00000
1.14124 6.44454 4.62500 -0.99615 0.02708 -0.08336 1.00000 0.00000
1.84835 7.15165 3.62500 -0.99963 0.02527 -0.01047 1.00000 0.00000
1.84835 7.15165 4.62500 -0.99957 0.02926 -0.00097 1.00000 0.00000
1.84835 7.15165 5.62500 -0.99796 0.05189 -0.03720 1.00000 0.00000
2.55546 7.85876 3.62500 -0.99846 -0.00067 -0.05544 1.00000 0.00000
2.55546 7.85876 4.62500 -0.99982 0.01267 -0.01441 1.00000 0.00000
1.14124 5.03033 2.62500 -0.99987 0.01601 -0.00081 1.00000 0.00000
1.14124 5.03033 3.62500 -0.99999 0.00479 0.00023 1.00000 0.00000
1.14124 5.03033 4.62500 -0.99997 0.00599 -0.00471 1.00000 0.00000
1.14124 5.03033 5.62500 -0.99999 0.00338 0.00389 1.00000 0.00000
1.84835 5.73744 2.62500 -1.00000 -0.00060 0.00018 1.00000 0.00000
1.84835 5.73744 3.62500 -0.99980 0.02019 0.00046 1.00000 0.00000
1.84835 5.73744 4.62500 -0.99990 0.01063 -0.00915 1.00000 0.00000
1.84835 5.73744 5.62500 -0.99995 0.01010 -0.00229 1.00000 0.00000
1.84835 5.73744 6.62500 -0.99955 0.00633 -0.02923 1.00000 0.00000
2.55546 6.44454 1.62500 -0.99853 -0.00918 -0.05341 1.00000 0.00000
2.55546 6.44454 2.62500 -0.99994 0.01002 0.00328 1.00000 0.00000
2.55546 6.44454 3.62500 -0.99995 0.00947 0.00450 1.00000 0.00000
2.55546 6.44454 4.62500 -0.99994 0.00924 0.00567 1.00000 0.00000
2.55546 6.44454 5.62500 -0.99992 0.01252 0.00306 1.00000 0.00000
2.55546 6.44454 6.62500 -0.99982 0.01728 -0.00800 1.00000 0.00000
3.26256 7.15165 2.62500 -0.99994 0.01075 0.00104 1.00000 0.00000
3.26256 7.15165 3.62500 -0.99989 0.01363 0.00503 1.00000 0.00000
3.26256 7.15165 4.62500 -0.99997 0.00739 -0.00038 1.00000 0.00000
3.26256 7.15165 5.62500 -0.99998 0.00548 0.00389 1.00000 0.00000
3.26256 7.15165 6.62500 -0.99986 0.01404 0.00908 1.00000 0.00000
3.96967 7.85876 2.62500 -0.99926 -0.03376 -0.01835 1.00000 0.00000
3.96967 7.85876 3.62500 -0.99999 0.00077 -0.00309 1.00000 0.00000
3.96967 7.85876 4.62500 -0.99998 0.00395 -0.00458 1.00000 0.00000
3.96967 7.85876 5.62500 -0.99996 0.00500 -0.00733 1.00000 0.00000
1.14124 3.61612 2.62500 -0.99991 -0.01303 -0.00404 1.00000 0.00000
1.14124 3.61612 3.62500 -0.99995 0.00163 0.01035 1.00000 0.00000
1.14124 3.61612 4.62500 -0.99991 -0.01215 -0.00646 1.00000 0.00000
1.14124 3.61612 5.62500 -0.99993 -0.00586 -0.01049 1.00000 0.00000
1.84835 4.32322 1.62500 -0.99996 -0.00430 0.00802 1.00000 0.00000
1.84835 4.32322 2.62500 -0.99997 0.00327 0.00724 1.00000 0.00000
1.84835 4.32322 3.62500 -1.00000 -0.00164 0.00095 1.00000 0.00000
1.84835 4.32322 4.62500 -1.00000 -0.00033 -0.00169 1.00000 0.00000
1.84835 4.32322 5.62500 -0.99996 0.00608 0.00640 1.00000 0.00000
1.84835 4.32322 6.62500 -0.99994 -0.01095 0.00238 1.00000 0.00000
2.55546 5.03033 1.62500 -0.99997 0.00572 0.00475 1.00000 0.00000
2.55546 5.03033 2.62500 -0.99994 0.00698 0.00889 1.00000 0.00000
2.55546 5.03033 3.62500 -0.99999 0.00087 0.00420 1.00000 0.00000
2.55546 5.03033 4.62500 -1.00000 0.00130 -0.00276 1.00000 0.00000
2.55546 5.03033 5.62500 -0.99999 0.00229 -0.00307 1.00000 0.00000
2.55546 5.03033 6.62500 -0.99994 0.00495 -0.00964 1.00000 0.00000
2.55546 5.03033 7.62500 -0.99874 -0.00938 -0.04935 1.00000 0.00000
3.26256 5.73744 1.62500 -0.99993 0.01100 -0.00415 1.00000 0.00000
3.26256 5.73744 2.62500 -0.99993 0.00750 0.00939 1.00000 0.00000
3.26256 5.73744 3.62500 -0.99994 0.00771 0.00713 1.00000 0.00000
3.26256 5.73744 4.62500 -1.00000 0.00236 -0.00067 1.00000 0.00000
3.26256 5.73744 5.62500 -0.99999 0.00342 -0.00336 1.00000 0.00000
3.26256 5.73744 6.62500 -0.99999 0.00213 -0.00497 1.00000 0.00000
3.26256 5.73744 7.62500 -0.99989 0.00570 -0.01345 1.00000 0.00000
3.96967 6.44454 1.62500 -0.99999 0.00262 -0.00331 1.00000 0.00000
3.96967 6.44454 2.62500 -1.00000 0.00277 -0.00011 1.00000 0.00000
3.96967 6.44454 3.62500 -0.99999 0.00496 -0.00048 1.00000 0.00000
3.96967 6.44454 4.62500 -0.99999 0.00071 -0.00497 1.00000 0.00000
3.96967 6.44454 5.62500 -1.00000 0.00001 -0.00058 1.00000 0.00000
3.96967 6.44454 6.62500 -0.99999 0.00264 0.00400 1.00000 0.00000
3.96967 6.44454 7.62500 -0.99979 0.02017 0.00319 1.00000 0.00000
4.67678 7.15165 1.62500 -0.99800 -0.04541 0.04407 1.00000 0.00000
4.67678 7.15165 2.62500 -0.99997 -0.00695 -0.00378 1.00000 0.00000
4.67678 7.15165 3.62500 -0.99999 -0.00529 0.00000 1.00000 0.00000
4.67678 7.15165 4.62500 -0.99993 -0.00178 -0.01130 1.00000 0.00000
4.67678 7.15165 5.62500 -0.99999 -0.00098 -0.00374 1.00000 0.00000
4.67678 7.15165 6.62500 -1.00000 0.00075 0.00077 1.00000 0.00000
5.38388 7.85876 2.62500 -0.99716 -0.06942 0.02933 1.00000 0.00000
5.38388 7.85876 3.62500 -0.99950 -0.02390 0.02068 1.00000 0.00000
5.38388 7.85876 4.62500 -0.99997 -0.00737 -0.00076 1.00000 0.00000
5.38388 7.85876 5.62500 -0.99980 -0.01798 -0.00919 1.00000 0.00000
1.84835 2.90901 2.62500 -0.99990 -0.01369 0.00404 1.00000 0.00000
1.84835 2.90901 3.62500 -0.99991 -0.00965 0.00892 1.00000 0.00000
1.84835 2.90901 4.62500 -0.99994 -0.01103 -0.00058 1.00000 0.00000
1.84835 2.90901 5.62500 -0.99989 -0.01171 -0.00876 1.00000 0.00000
1.84835 2.90901 6.62500 -0.99960 -0.02385 -0.01500 1.00000 0.00000
2.55546 3.61612 1.62500 -0.99986 -0.00591 0.01559 1.00000 0.00000
2.55546 3.61612 2.62500 -0.99992 -0.00371 0.01168 1.00000 0.00000
2.55546 3.61612 3.62500 -0.99998 -0.00606 0.00299 1.00000 0.00000
2.55546 3.61612 4.62500 -0.99997 -0.00782 0.00008 1.00000 0.00000
2.55546 3.61612 5.62500 -0.99995 -0.00949 -0.00074 1.00000 0.00000
2.55546 3.61612 6.62500 -0.99997 -0.00753 -0.00189 1.00000 0.00000
2.55546 3.61612 7.62500 -0.99984 -0.01431 -0.01049 1.00000 0.00000
3.26256 4.32322 1.62500 -0.99986 0.00281 0.01663 1.00000 0.00000
3.26256 4.32322 2.62500 -0.99999 -0.00208 0.00452 1.00000 0.00000
3.26256 4.32322 3.62500 -0.99998 -0.00047 0.00646 1.00000 0.00000
3.26256 4.32322 4.62500 -1.00000 -0.00208 -0.00163 1.00000 0.00000
3.26256 4.32322 5.62500 -1.00000 -0.00231 0.00033 1.00000 0.00000
3.26256 4.32322 6.62500 -0.99999 -0.00250 -0.00323 1.00000 0.00000
3.26256 4.32322 7.62500 -0.99763 -0.01996 -0.06586 1.00000 0.00000
3.96967 5.03033 0.62500 -0.99991 0.00614 0.01189 1.00000 0.00000
3.96967 5.03033 1.62500 -0.99998 0.00049 0.00676 1.00000 0.00000
3.96967 5.03033 2.62500 -0.99997 0.00556 0.00462 1.00000 0.00000
3.96967 5.03033 3.62500 -0.99996 0.00519 0.00746 1.00000 0.00000
3.96967 5.03033 4.62500 -1.00000 0.00182 -0.00126 1.00000 0.00000
3.96967 5.03033 5.62500 -1.00000 0.00158 -0.00218 1.00000 0.00000
3.96967 5.03033 6.62500 -0.99999 -0.00102 -0.00367 1.00000 0.00000
3.96967 5.03033 7.62500 -0.99996 0.00672 -0.00588 1.00000 0.00000
4.67678 5.73744 1.62500 -1.00000 -0.00180 0.00220 1.00000 0.00000
4.67678 5.73744 2.62500 -1.00000 0.00095 0.00273 1.00000 0.00000
4.67678 5.73744 3.62500 -0.99999 -0.00164 0.00277 1.00000 0.00000
4.67678 5.73744 4.62500 -0.99999 0.00417 -0.00132 1.00000 0.00000
4.67678 5.73744 5.62500 -1.00000 0.00116 0.00170 1.00000 0.00000
4.67678 5.73744 6.62500 -0.99995 -0.00596 -0.00848 1.00000 0.00000
4.67678 5.73744 7.62500 -0.99997 -0.00475 0.00588 1.00000 0.00000
5.38388 6.44454 1.62500 -0.99992 -0.00573 -0.01165 1.00000 0.00000
5.38388 6.44454 2.62500 -0.99999 -0.00517 -0.00044 1.00000 0.00000
5.38388 6.44454 3.62500 -0.99998 -0.00306 -0.00505 1.00000 0.00000
5.38388 6.44454 4.62500 -0.99999 -0.00336 -0.00130 1.00000 0.00000
5.38388 6.44454 5.62500 -0.99995 -0.00985 -0.00157 1.00000 0.00000
5.38388 6.44454 6.62500 -0.99994 -0.01102 -0.00264 1.00000 0.00000
5.38388 6.44454 7.62500 -0.99975 -0.01847 0.01222 1.00000 0.00000
6.09099 7.15165 2.62500 -0.99982 -0.01586 0.01070 1.00000 0.00000
6.09099 7.15165 3.62500 -0.99986 -0.01608 0.00391 1.00000 0.00000
6.09099 7.15165 4.62500 -0.99989 -0.01483 -0.00316 1.00000 0.00000
6.09099 7.15165 5.62500 -0.99979 -0.02058 0.00180 1.00000 0.00000
6.09099 7.15165 6.62500 -0.99843 -0.01054 0.05499 1.00000 0.00000
2.55546 2.20190 2.62500 -0.99994 -0.01074 0.00047 1.00000 0.00000
2.55546 2.20190 3.62500 -0.99995 -0.00928 0.00274 1.00000 0.00000
2.55546 2.20190 4.62500 -0.99991 -0.01368 -0.00001 1.00000 0.00000
2.55546 2.20190 5.62500 -0.99981 -0.01487 -0.01269 1.00000 0.00000
2.55546 2.20190 6.62500 -0.99979 -0.01674 -0.01191 1.00000 0.00000
3.26256 2.90901 1.62500 -0.99995 -0.01018 0.00035 1.00000 0.00000
3.26256 2.90901 2.62500 -0.99995 -0.00289 0.00937 1.00000 0.00000
3.26256 2.90901 3.62500 -0.99999 -0.00226 0.00373 1.00000 0.00000
3.26256 2.90901 4.62500 -0.99995 -0.00869 -0.00528 1.00000 0.00000
3.26256 2.90901 5.62500 -0.99994 -0.01059 -0.00219 1.00000 0.00000
3.26256 2.90901 6.62500 -0.99999 -0.00407 -0.00289 1.00000 0.00000
3.26256 2.90901 7.62500 -0.99988 -0.01560 -0.00065 1.00000 0.00000
3.96967 3.61612 1.62500 -0.99995 0.00313 0.00910 1.00000 0.00000
3.96967 3.61612 2.62500 -0.99999 -0.00120 0.00483 1.00000 0.00000
3.96967 3.61612 3.62500 -1.00000 -0.00209 -0.00024 1.00000 0.00000
3.96967 3.61612 4.62500 -0.99998 -0.00204 0.00563 1.00000 0.00000
3.96967 3.61612 5.62500 -0.99998 -0.00009 -0.00559 1.00000 0.00000
3.96967 3.61612 6.62500 -0.99999 -0.00364 -0.00286 1.00000 0.00000
3.96967 3.61612 7.62500 -0.99997 -0.00364 -0.00692 1.00000 0.00000
4.67678 4.32322 0.62500 -0.99809 0.01966 0.05850 1.00000 0.00000
4.67678 4.32322 1.62500 -0.99998 -0.00329 0.00579 1.00000 0.00000
4.67678 4.32322 2.62500 -0.99998 0.00360 0.00574 1.00000 0.00000
4.67678 4.32322 3.62500 -0.99996 0.00331 0.00783 1.00000 0.00000
4.67678 4.32322 4.62500 -1.00000 -0.00248 0.00135 1.00000 0.00000
4.67678 4.32322 5.62500 -0.99999 0.00418 0.00242 1.00000 0.00000
4.67678 4.32322 6.62500 -1.00000 0.00183 -0.00198 1.00000 0.00000
4.67678 4.32322 7.62500 -0.99999 -0.00275 -0.00207 1.00000 0.00000
5.38388 5.03033 1.62500 -0.99999 -0.00336 0.00246 1.00000 0.00000
5.38388 5.03033 2.62500 -0.99999 0.00171 0.00421 1.00000 0.00000
5.38388 5.03033 3.62500 -1.00000 -0.00084 0.00202 1.00000 0.00000
5.38388 5.03033 4.62500 -1.00000 -0.00012 -0.00238 1.00000 0.00000
5.38388 5.03033 5.62500 -1.00000 0.00111 -0.00050 1.00000 0.00000
5.38388 5.03033 6.62500 -0.99998 -0.00628 0.00102 1.00000 0.00000
5.38388 5.03033 7.62500 -1.00000 -0.00209 0.00154 1.00000 0.00000
6.09099 5.73744 1.62500 -0.99977 -0.01972 -0.00860 1.00000 0.00000
6.09099 5.73744 2.62500 -0.99998 -0.00509 -0.00384 1.00000 0.00000
6.09099 5.73744 3.62500 -0.99999 -0.00373 0.00020 1.00000 0.00000
6.09099 5.73744 4.62500 -0.99997 -0.00780 -0.00048 1.00000 0.00000
6.09099 5.73744 5.62500 -0.99999 -0.00546 -0.00025 1.00000 0.00000
6.09099 5.73744 6.62500 -0.99988 -0.01336 0.00737 1.00000 0.00000
6.09099 5.73744 7.62500 -0.99996 -0.00852 -0.00151 1.00000 0.00000
6.79810 6.44454 2.62500 -0.99982 -0.01715 0.00813 1.00000 0.00000
6.79810 6.44454 3.62500 -0.99993 -0.01170 0.00093 1.00000 0.00000
6.79810 6.44454 4.62500 -0.99990 -0.01379 0.00057 1.00000 0.00000
6.79810 6.44454 5.62500 -0.99981 -0.01108 0.01577 1.00000 0.00000
6.79810 6.44454 6.62500 -0.99986 -0.01465 0.00809 1.00000 0.00000
3.26256 1.49480 2.62500 -0.99952 -0.00310 -0.03070 1.00000 0.00000
3.26256 1.49480 3.62500 -0.99994 0.00264 -0.01103 1.00000 0.00000
3.26256 1.49480 4.62500 -0.99990 -0.01015 -0.00939 1.00000 0.00000
3.26256 1.49480 5.62500 -0.99992 -0.01255 -0.00314 1.00000 0.00000
3.26256 1.49480 6.62500 -0.99861 -0.04715 -0.02373 1.00000 0.00000
3.96967 2.20190 1.62500 -0.99991 0.00162 -0.01323 1.00000 0.00000
3.96967 2.20190 2.62500 -0.99999 -0.00055 0.00369 1.00000 0.00000
3.96967 2.20190 3.62500 -0.99999 0.00117 0.00390 1.00000 0.00000
3.96967 2.20190 4.62500 -1.00000 -0.00020 0.00059 1.00000 0.00000
3.96967 2.20190 5.62500 -0.99999 -0.00299 -0.00190 1.00000 0.00000
3.96967 2.20190 6.62500 -0.99991 -0.00481 -0.01245 1.00000 0.00000
3.96967 2.20190 7.62500 -0.99995 -0.00857 -0.00591 1.00000 0.00000
4.67678 2.90901 1.62500 -0.99999 0.00398 -0.00162 1.00000 0.00000
4.67678 2.90901 2.62500 -0.99998 -0.00238 0.00638 1.00000 0.00000
4.67678 2.90901 3.62500 -1.00000 0.00095 -0.00037 1.00000 0.00000
4.67678 2.90901 4.62500 -0.99990 0.00500 -0.01307 1.00000 0.00000
4.67678 2.90901 5.62500 -0.99999 -0.00279 -0.00457 1.00000 0.00000
4.67678 2.90901 6.62500 -0.99999 0.00068 -0.00437 1.00000 0.00000
4.67678 2.90901 7.62500 -1.00000 -0.00210 -0.00012 1.00000 0.00000
5.38388 3.61612 1.62500 -0.99989 0.00476 0.01427 1.00000 0.00000
5.38388 3.61612 2.62500 -0.99997 0.00310 0.00696 1.00000 0.00000
5.38388 3.61612 3.62500 -1.00000 0.00172 -0.00008 1.00000 0.00000
5.38388 3.61612 4.62500 -0.99999 0.00057 0.00373 1.00000 0.00000
5.38388 3.61612 5.62500 -1.00000 0.00205 0.00131 1.00000 0.00000
5.38388 3.61612 6.62500 -0.99999 0.00361 0.00068 1.00000 0.00000
5.38388 3.61612 7.62500 -0.99999 0.00275 -0.00390 1.00000 0.00000
6.09099 4.32322 1.62500 -0.99997 0.00696 0.00434 1.00000 0.00000
6.09099 4.32322 2.62500 -0.99999 0.00256 -0.00281 1.00000 0.00000
6.09099 4.32322 3.62500 -1.00000 0.00010 0.00080 1.00000 0.00000
6.09099 4.32322 4.62500 -0.99999 -0.00309 0.00101 1.00000 0.00000
6.09099 4.32322 5.62500 -0.99999 0.00074 0.00453 1.00000 0.00000
6.09099 4.32322 6.62500 -0.99996 -0.00183 0.00855 1.00000 0.00000
6.09099 4.32322 7.62500 -0.99997 -0.00789 0.00028 1.00000 0.00000
6.79810 5.03033 1.62500 -0.99138 -0.03027 0.12749 1.00000 0.00000
6.79810 5.03033 2.62500 -0.99895 0.04485 0.00936 1.00000 0.00000
6.79810 5.03033 3.62500 -0.99999 -0.00391 -0.00304 1.00000 0.00000
6.79810 5.03033 4.62500 -0.99999 -0.00424 0.00000 1.00000 0.00000
6.79810 5.03033 5.62500 -0.99987 -0.00339 -0.01570 1.00000 0.00000
6.79810 5.03033 6.62500 -0.99995 -0.00808 0.00615 1.00000 0.00000
6.79810 5.03033 7.62500 -0.98848 -0.04368 0.14493 1.00000 0.00000
7.50520 5.73744 2.62500 -0.99957 0.00579 0.02870 1.00000 0.00000
7.50520 5.73744 3.62500 -0.99994 -0.01058 -0.00174 1.00000 0.00000
7.50520 5.73744 4.62500 -0.99990 -0.01008 0.00941 1.00000 0.00000
7.50520 5.73744 5.62500 -0.99991 -0.01276 0.00302 1.00000 0.00000
7.50520 5.73744 6.62500 -0.99913 -0.03709 0.01921 1.00000 0.00000
3.96967 0.78769 3.62500 -0.99981 -0.01864 -0.00607 1.00000 0.00000
3.96967 0.78769 4.62500 -1.00000 -0.00181 0.00166 1.00000 0.00000
3.96967 0.78769 5.62500 -0.99985 -0.00871 -0.01522 1.00000 0.00000
4.67678 1.49480 2.62500 -0.99999 -0.00009 -0.00427 1.00000 0.00000
4.67678 1.49480 3.62500 -1.00000 -0.00066 -0.00089 1.00000 0.00000
4.67678 1.49480 4.62500 -1.00000 0.00258 -0.00155 1.00000 0.00000
4.67678 1.49480 5.62500 -0.99995 0.00574 -0.00827 1.00000 0.00000
4.67678 1.49480 6.62500 -1.00000 0.00116 0.00202 1.00000 0.00000
5.38388 2.20190 1.62500 -0.99927 0.03405 -0.01729 1.00000 0.00000
5.38388 2.20190 2.62500 -0.99997 0.00741 -0.00256 1.00000 0.00000
5.38388 2.20190 3.62500 -1.00000 0.00017 -0.00080 1.00000 0.00000
5.38388 2.20190 4.62500 -0.99998 0.00558 0.00215 1.00000 0.00000
5.38388 2.20190 5.62500 -0.99997 0.00428 0.00694 1.00000 0.00000
5.38388 2.20190 6.62500 -0.99996 0.00858 0.00399 1.00000 0.00000
5.38388 2.20190 7.62500 -0.99995 0.00960 0.00121 1.00000 0.00000
6.09099 2.90901 1.62500 -0.99998 0.00474 0.00505 1.00000 0.00000
6.09099 2.90901 2.62500 -0.99998 0.00214 0.00568 1.00000 0.00000
6.09099 2.90901 3.62500 -1.00000 0.00073 -0.00012 1.00000 0.00000
6.09099 2.90901 4.62500 -0.99999 0.00358 0.00399 1.00000 0.00000
6.09099 2.90901 5.62500 -0.99995 0.00845 0.00461 1.00000 0.00000
6.09099 2.90901 6.62500 -0.99995 0.00756 0.00717 1.00000 0.00000
6.09099 2.90901 7.62500 -0.99952 0.02891 0.01075 1.00000 0.00000
6.79810 3.61612 1.62500 -0.99606 0.02368 0.08550 1.00000 0.00000
6.79810 3.61612 2.62500 -0.99998 0.00384 -0.00396 1.00000 0.00000
6.79810 3.61612 3.62500 -0.99999 0.00272 -0.00195 1.00000 0.00000
6.79810 3.61612 4.62500 -0.99998 0.00632 -0.00257 1.00000 0.00000
6.79810 3.61612 5.62500 -0.99993 0.00179 0.01165 1.00000 0.00000
6.79810 3.61612 6.62500 -0.99972 -0.00259 0.02332 1.00000 0.00000
6.79810 3.61612 7.62500 -0.92173 -0.15716 0.35457 1.00000 0.00000
7.50520 4.32322 2.62500 -0.99989 -0.00101 -0.01458 1.00000 0.00000
7.50520 4.32322 3.62500 -0.99996 0.00323 -0.00831 1.00000 0.00000
7.50520 4.32322 4.62500 -0.99999 0.00052 -0.00497 1.00000 0.00000
7.50520 4.32322 5.62500 -0.99992 0.00388 0.01229 1.00000 0.00000
7.50520 4.32322 6.62500 -0.99940 -0.00184 0.03454 1.00000 0.00000
8.21231 5.03033 3.62500 -0.99935 -0.00570 0.03554 1.00000 0.00000
8.21231 5.03033 4.62500 -0.99996 -0.00926 0.00066 1.00000 0.00000
8.21231 5.03033 5.62500 -0.99885 0.04154 0.02388 1.00000 0.00000
5.38388 0.78769 3.62500 -0.99894 -0.03856 0.02507 1.00000 0.00000
5.38388 0.78769 4.62500 -0.99980 0.01981 -0.00383 1.00000 0.00000
5.38388 0.78769 5.62500 -0.99797 -0.01545 0.06177 1.00000 0.00000
6.09099 1.49480 2.62500 -0.99687 0.04371 0.06587 1.00000 0.00000
6.09099 1.49480 3.62500 -0.99990 0.01169 0.00779 1.00000 0.00000
6.09099 1.49480 4.62500 -0.99990 0.01317 0.00525 1.00000 0.00000
6.09099 1.49480 5.62500 -0.99993 0.01122 0.00481 1.00000 0.00000
6.79810 2.20190 2.62500 -0.99985 0.01735 -0.00067 1.00000 0.00000
6.79810 2.20190 3.62500 -0.99983 0.01312 0.01267 1.00000 0.00000
6.79810 2.20190 4.62500 -0.99991 0.01039 0.00860 1.00000 0.00000
6.79810 2.20190 5.62500 -0.99985 0.01593 0.00744 1.00000 0.00000
6.79810 2.20190 6.62500 -0.99490 0.03242 0.09551 1.00000 0.00000
7.50520 2.90901 2.62500 -0.99933 0.02121 0.02992 1.00000 0.00000
7.50520 2.90901 3.62500 -0.99993 0.01143 -0.00033 1.00000 0.00000
7.50520 2.90901 4.62500 -0.99989 0.00885 0.01209 1.00000 0.00000
7.50520 2.90901 5.62500 -0.99968 0.01406 0.02090 1.00000 0.00000
8.21231 3.61612 3.62500 -0.99978 0.02062 0.00489 1.00000 0.00000
8.21231 3.61612 4.62500 -1.00000 0.00261 0.00044 1.00000 0.00000
8.21231 3.61612 5.62500 -0.99440 0.03980 0.09792 1.00000 0.00000
0.78769 5.38388 4.12500 -0.99932 -0.01826 -0.03203 1.00000 0.00000
0.78769 5.38388 5.12500 -0.99994 0.00765 -0.00770 1.00000 0.00000
1.49480 6.09099 3.12500 -0.99977 0.02144 0.00202 1.00000 0.00000
1.49480 6.09099 4.12500 -0.99991 0.01347 -0.00115 1.00000 0.00000
1.49480 6.09099 5.12500 -0.99982 0.01035 -0.01608 1.00000 0.00000
1.49480 6.09099 6.12500 -0.99955 0.02667 -0.01387 1.00000 0.00000
2.20190 6.79810 3.12500 -0.99985 0.01722 0.00353 1.00000 0.00000
2.20190 6.79810 4.12500 -0.99980 0.01924 -0.00460 1.00000 0.00000
2.20190 6.79810 5.12500 -0.99956 0.02686 -0.01262 1.00000 0.00000
2.20190 6.79810 6.12500 -0.99963 0.02738 0.00014 1.00000 0.00000
2.90901 7.50520 3.12500 -0.99987 0.01520 -0.00459 1.00000 0.00000
2.90901 7.50520 4.12500 -0.99991 0.01270 -0.00531 1.00000 0.00000
2.90901 7.50520 5.12500 -0.99990 0.01215 0.00679 1.00000 0.00000
2.90901 7.50520 6.12500 -0.99935 0.02394 -0.02698 1.00000 0.00000
3.61612 8.21231 4.12500 -0.99991 0.00736 -0.01131 1.00000 0.00000
3.61612 8.21231 5.12500 -0.99931 0.01552 -0.03384 1.00000 0.00000
0.78769 3.96967 3.12500 -0.99994 -0.00322 0.01043 1.00000 0.00000
0.78769 3.96967 4.12500 -0.99981 -0.01124 -0.01590 1.00000 0.00000
0.78769 3.96967 5.12500 -0.99997 -0.00658 -0.00295 1.00000 0.00000
1.49480 4.67678 2.12500 -0.99943 0.02245 -0.02518 1.00000 0.00000
1.49480 4.67678 3.12500 -0.99999 0.00341 0.00103 1.00000 0.00000
1.49480 4.67678 4.12500 -1.00000 -0.00108 -0.00226 1.00000 0.00000
1.49480 4.67678 5.12500 -0.99999 0.00496 0.00137 1.00000 0.00000
1.49480 4.67678 6.12500 -1.00000 -0.00054 0.00136 1.00000 0.00000
1.49480 4.67678 7.12500 -0.99769 -0.06518 -0.01921 1.00000 0.00000
2.20190 5.38388 2.12500 -0.99994 0.00777 0.00749 1.00000 0.00000
2.20190 5.38388 3.12500 -0.99989 0.01196 0.00861 1.00000 0.00000
2.20190 5.38388 4.12500 -0.99999 0.00323 -0.00176 1.00000 0.00000
2.20190 5.38388 5.12500 -0.99997 0.00492 -0.00525 1.00000 0.00000
2.20190 5.38388 6.12500 -0.99998 0.00485 -0.00500 1.00000 0.00000
2.20190 5.38388 7.12500 -0.99949 -0.00126 -0.03201 1.00000 0.00000
2.90901 6.09099 2.12500 -0.99996 0.00013 -0.00937 1.00000 0.00000
2.90901 6.09099 3.12500 -0.99995 0.00830 0.00588 1.00000 0.00000
2.90901 6.09099 4.12500 -0.99998 0.00460 0.00489 1.00000 0.00000
2.90901 6.09099 5.12500 -0.99998 0.00616 -0.00202 1.00000 0.00000
2.90901 6.09099 6.12500 -0.99992 0.01056 -0.00637 1.00000 0.00000
2.90901 6.09099 7.12500 -0.99976 0.01410 -0.01698 1.00000 0.00000
3.61612 6.79810 2.12500 -0.99998 0.00612 -0.00219 1.00000 0.00000
3.61612 6.79810 3.12500 -0.99995 0.00839 0.00489 1.00000 0.00000
3.61612 6.79810 4.12500 -0.99996 0.00703 0.00490 1.00000 0.00000
3.61612 6.79810 5.12500 -0.99999 0.00428 -0.00096 1.00000 0.00000
3.61612 6.79810 6.12500 -0.99997 0.00605 0.00525 1.00000 0.00000
3.61612 6.79810 7.12500 -0.99998 0.00617 0.00262 1.00000 0.00000
4.32322 7.50520 2.12500 -0.99947 -0.02983 -0.01312 1.00000 0.00000
4.32322 7.50520 3.12500 -0.99999 -0.00269 -0.00471 1.00000 0.00000
4.32322 7.50520 4.12500 -0.99998 0.00384 -0.00588 1.00000 0.00000
4.32322 7.50520 5.12500 -0.99997 0.00311 -0.00737 1.00000 0.00000
4.32322 7.50520 6.12500 -0.99999 -0.00192 -0.00275 1.00000 0.00000
4.32322 7.50520 7.12500 -0.99994 -0.00416 0.01024 1.00000 0.00000
5.03033 8.21231 3.12500 -0.98870 -0.14507 -0.03770 1.00000 0.00000
5.03033 8.21231 4.12500 -0.99991 -0.00242 0.01308 1.00000 0.00000
5.03033 8.21231 5.12500 -0.99940 0.02956 0.01817 1.00000 0.00000
1.49480 3.26256 3.12500 -0.99986 -0.00976 0.01340 1.00000 0.00000
1.49480 3.26256 4.12500 -0.99995 -0.01017 -0.00178 1.00000 0.00000
1.49480 3.26256 5.12500 -0.99992 -0.01077 -0.00664 1.00000 0.00000
1.49480 3.26256 6.12500 -0.99975 -0.01270 -0.01852 1.00000 0.00000
2.20190 3.96967 2.12500 -0.99987 -0.00352 0.01580 1.00000 0.00000
2.20190 3.96967 3.12500 -1.00000 0.00047 0.00081 1.00000 0.00000
2.20190 3.96967 4.12500 -1.00000 -0.00075 0.00152 1.00000 0.00000
2.20190 3.96967 5.12500 -0.99997 -0.00319 -0.00686 1.00000 0.00000
2.20190 3.96967 6.12500 -0.99999 -0.00426 0.00105 1.00000 0.00000
2.20190 3.96967 7.12500 -0.99991 -0.01003 -0.00889 1.00000 0.00000
2.90901 4.67678 1.12500 -0.99676 0.00415 -0.08031 1.00000 0.00000
2.90901 4.67678 2.12500 -0.99986 0.00267 0.01680 1.00000 0.00000
2.90901 4.67678 3.12500 -0.99999 0.00301 -0.00266 1.00000 0.00000
2.90901 4.67678 4.12500 -1.00000 0.00103 0.00155 1.00000 0.00000
2.90901 4.67678 5.12500 -0.99999 0.00333 -0.00047 1.00000 0.00000
2.90901 4.67678 6.12500 -1.00000 -0.00175 0.00162 1.00000 0.00000
2.90901 4.67678 7.12500 -0.99991 -0.00103 -0.01363 1.00000 0.00000
2.90901 4.67678 8.12500 -0.97745 -0.01049 -0.21091 1.00000 0.00000
3.61612 5.38388 1.12500 -0.99994 0.00520 0.00988 1.00000 0.00000
3.61612 5.38388 2.12500 -0.99999 0.00336 0.00256 1.00000 0.00000
3.61612 5.38388 3.12500 -0.99999 0.00196 0.00378 1.00000 0.00000
3.61612 5.38388 4.12500 -0.99999 0.00187 0.00439 1.00000 0.00000
3.61612 5.38388 5.12500 -0.99998 0.00588 0.00203 1.00000 0.00000
3.61612 5.38388 6.12500 -1.00000 0.00097 0.00216 1.00000 0.00000
3.61612 5.38388 7.12500 -0.99999 -0.00399 -0.00103 1.00000 0.00000
3.61612 5.38388 8.12500 -0.99998 -0.00082 -0.00699 1.00000 0.00000
4.32322 6.09099 1.12500 -0.99992 0.00217 -0.01238 1.00000 0.00000
4.32322 6.09099 2.12500 -0.99998 0.00589 -0.00025 1.00000 0.00000
4.32322 6.09099 3.12500 -1.00000 0.00018 0.00005 1.00000 0.00000
4.32322 6.09099 4.12500 -0.99999 -0.00035 -0.00417 1.00000 0.00000
4.32322 6.09099 5.12500 -0.99997 0.00696 -0.00195 1.00000 0.00000
4.32322 6.09099 6.12500 -1.00000 -0.00092 0.00108 1.00000 0.00000
4.32322 6.09099 7.12500 -0.99998 -0.00462 0.00405 1.00000 0.00000
4.32322 6.09099 8.12500 -0.99983 0.00159 0.01864 1.00000 0.00000
5.03033 6.79810 2.12500 -0.99994 -0.01096 0.00186 1.00000 0.00000
5.03033 6.79810 3.12500 -0.99992 -0.01226 0.00369 1.00000 0.00000
5.03033 6.79810 4.12500 -0.99999 -0.00175 -0.00489 1.00000 0.00000
5.03033 6.79810 5.12500 -0.99998 -0.00366 -0.00492 1.00000 0.00000
5.03033 6.79810 6.12500 -0.99999 -0.00411 -0.00152 1.00000 0.00000
5.03033 6.79810 7.12500 -0.99996 -0.00831 -0.00202 1.00000 0.00000
5.73744 7.50520 3.12500 -0.99982 -0.01731 0.00819 1.00000 0.00000
5.73744 7.50520 4.12500 -0.99782 -0.03767 0.05413 1.00000 0.00000
5.73744 7.50520 5.12500 -0.99989 -0.01459 0.00138 1.00000 0.00000
5.73744 7.50520 6.12500 -0.99993 -0.00685 0.00938 1.00000 0.00000
2.20190 2.55546 2.12500 -0.99897 -0.01944 -0.04096 1.00000 0.00000
2.20190 2.55546 3.12500 -0.99994 -0.00666 0.00813 1.00000 0.00000
2.20190 2.55546 4.12500 -0.99991 -0.01350 -0.00042 1.00000 0.00000
2.20190 2.55546 5.12500 -0.99991 -0.01290 -0.00388 1.00000 0.00000
2.20190 2.55546 6.12500 -0.99980 -0.01463 -0.01346 1.00000 0.00000
2.20190 2.55546 7.12500 -0.99648 0.01261 -0.08290 1.00000 0.00000
2.90901 3.26256 1.12500 -0.99954 -0.02978 -0.00482 1.00000 0.00000
2.90901 3.26256 2.12500 -0.99991 -0.00369 0.01262 1.00000 0.00000
2.90901 3.26256 3.12500 -0.99998 -0.00481 0.00507 1.00000 0.00000
2.90901 3.26256 4.12500 -0.99999 -0.00509 0.00090 1.00000 0.00000
2.90901 3.26256 5.12500 -0.99992 -0.01247 -0.00282 1.00000 0.00000
2.90901 3.26256 6.12500 -0.99997 -0.00695 -0.00367 1.00000 0.00000
2.90901 3.26256 7.12500 -0.99994 -0.01034 -0.00328 1.00000 0.00000
3.61612 3.96967 1.12500 -0.99967 -0.00261 0.02541 1.00000 0.00000
3.61612 3.96967 2.12500 -0.99989 0.00386 -0.01432 1.00000 0.00000
3.61612 3.96967 3.12500 -0.99999 -0.00341 0.00373 1.00000 0.00000
3.61612 3.96967 4.12500 -0.99999 0.00096 0.00438 1.00000 0.00000
3.61612 3.96967 5.12500 -1.00000 -0.00220 -0.00051 1.00000 0.00000
3.61612 3.96967 6.12500 -1.00000 -0.00136 -0.00249 1.00000 0.00000
3.61612 3.96967 7.12500 -0.99996 -0.00423 -0.00766 1.00000 0.00000
3.61612 3.96967 8.12500 -0.99932 -0.00792 -0.03614 1.00000 0.00000
4.32322 4.67678 1.12500 -0.99991 -0.00009 0.01356 1.00000 0.00000
4.32322 4.67678 2.12500 -1.00000 -0.00103 0.00249 1.00000 0.00000
4.32322 4.67678 3.12500 -0.99997 0.00172 0.00737 1.00000 0.00000
4.32322 4.67678 4.12500 -1.00000 -0.00088 0.00173 1.00000 0.00000
4.32322 4.67678 5.12500 -0.99998 0.00290 -0.00521 1.00000 0.00000
4.32322 4.67678 6.12500 -1.00000 0.00155 -0.00219 1.00000 0.00000
4.32322 4.67678 7.12500 -0.99998 -0.00182 -0.00656 1.00000 0.00000
4.32322 4.67678 8.12500 -0.99992 0.01157 -0.00591 1.00000 0.00000
5.03033 5.38388 1.12500 -0.99996 -0.00431 0.00731 1.00000 0.00000
5.03033 5.38388 2.12500 -1.00000 -0.00256 -0.00087 1.00000 0.00000
5.03033 5.38388 3.12500 -1.00000 -0.00101 -0.00084 1.00000 0.00000
5.03033 5.38388 4.12500 -1.00000 -0.00247 0.00069 1.00000 0.00000
5.03033 5.38388 5.12500 -0.99999 0.00298 -0.00387 1.00000 0.00000
5.03033 5.38388 6.12500 -1.00000 -0.00051 0.00033 1.00000 0.00000
5.03033 5.38388 7.12500 -0.99996 -0.00845 0.00052 1.00000 0.00000
5.03033 5.38388 8.12500 -0.99998 -0.00542 0.00216 1.00000 0.00000
5.73744 6.09099 1.12500 -0.99833 0.02300 -0.05305 1.00000 0.00000
5.73744 6.09099 2.12500 -0.99987 -0.01402 -0.00755 1.00000 0.00000
5.73744 6.09099 3.12500 -0.99999 -0.00376 0.00094 1.00000 0.00000
5.73744 6.09099 4.12500 -0.99998 -0.00449 -0.00471 1.00000 0.00000
5.73744 6.09099 5.12500 -0.99998 -0.00543 0.00343 1.00000 0.00000
5.73744 6.09099 6.12500 -0.99996 -0.00904 -0.00137 1.00000 0.00000
5.73744 6.09099 7.12500 -0.99984 -0.01637 0.00676 1.00000 0.00000
6.44454 6.79810 2.12500 -0.99780 -0.03947 0.05330 1.00000 0.00000
6.44454 6.79810 3.12500 -0.99983 -0.01731 0.00626 1.00000 0.00000
6.44454 6.79810 4.12500 -0.99973 -0.01543 0.01756 1.00000 0.00000
6.44454 6.79810 5.12500 -0.99996 -0.00923 -0.00171 1.00000 0.00000
6.44454 6.79810 6.12500 -0.99982 -0.01563 0.01066 1.00000 0.00000
6.44454 6.79810 7.12500 -0.99979 0.00244 0.02049 1.00000 0.00000
2.90901 1.84835 2.12500 -0.98799 0.05707 -0.14358 1.00000 0.00000
2.90901 1.84835 3.12500 -0.99997 -0.00511 -0.00634 1.00000 0.00000
2.90901 1.84835 4.12500 -0.99999 -0.00526 -0.00134 1.00000 0.00000
2.90901 1.84835 5.12500 -0.99993 -0.01216 -0.00118 1.00000 0.00000
2.90901 1.84835 6.12500 -0.99975 -0.02000 -0.00966 1.00000 0.00000
3.61612 2.55546 1.12500 -0.99799 0.05266 -0.03524 1.00000 0.00000
3.61612 2.55546 2.12500 -0.99997 -0.00354 0.00624 1.00000 0.00000
3.61612 2.55546 3.12500 -0.99999 -0.00332 0.00368 1.00000 0.00000
3.61612 2.55546 4.12500 -0.99999 -0.00274 -0.00428 1.00000 0.00000
3.61612 2.55546 5.12500 -0.99994 -0.01116 -0.00004 1.00000 0.00000
3.61612 2.55546 6.12500 -0.99998 -0.00410 -0.00365 1.00000 0.00000
3.61612 2.55546 7.12500 -0.99989 -0.01205 -0.00862 1.00000 0.00000
4.32322 3.26256 1.12500 -0.99987 0.00310 0.01554 1.00000 0.00000
4.32322 3.26256 2.12500 -0.99998 -0.00037 0.00587 1.00000 0.00000
4.32322 3.26256 3.12500 -1.00000 0.00081 0.00169 1.00000 0.00000
4.32322 3.26256 4.12500 -0.99999 -0.00361 0.00276 1.00000 0.00000
4.32322 3.26256 5.12500 -0.99997 0.00009 0.00815 1.00000 0.00000
4.32322 3.26256 6.12500 -0.99997 -0.00131 -0.00822 1.00000 0.00000
4.32322 3.26256 7.12500 -0.99999 -0.00306 0.00256 1.00000 0.00000
4.32322 3.26256 8.12500 -0.99996 -0.00709 -0.00556 1.00000 0.00000
5.03033 3.96967 1.12500 -0.99991 0.00126 0.01332 1.00000 0.00000
5.03033 3.96967 2.12500 -0.99993 0.00256 0.01116 1.00000 0.00000
5.03033 3.96967 3.12500 -0.99986 0.01638 -0.00437 1.00000 0.00000
5.03033 3.96967 4.12500 -1.00000 0.00253 0.00008 1.00000 0.00000
5.03033 3.96967 5.12500 -0.99999 -0.00205 0.00374 1.00000 0.00000
5.03033 3.96967 6.12500 -1.00000 0.00155 -0.00085 1.00000 0.00000
5.03033 3.96967 7.12500 -0.99999 -0.00340 0.00029 1.00000 0.00000
5.03033 3.96967 8.12500 -0.99998 -0.00019 -0.00611 1.00000 0.00000
5.73744 4.67678 1.12500 -0.99992 -0.00434 0.01229 1.00000 0.00000
5.73744 4.67678 2.12500 -1.00000 -0.00012 -0.00216 1.00000 0.00000
5.73744 4.67678 3.12500 -0.99997 0.00432 0.00625 1.00000 0.00000
5.73744 4.67678 4.12500 -0.99999 -0.00276 0.00196 1.00000 0.00000
5.73744 4.67678 5.12500 -0.99999 0.00124 -0.00348 1.00000 0.00000
5.73744 4.67678 6.12500 -0.99984 -0.01069 0.01435 1.00000 0.00000
5.73744 4.67678 7.12500 -0.99999 -0.00372 0.00207 1.00000 0.00000
5.73744 4.67678 8.12500 -0.99996 -0.00047 -0.00890 1.00000 0.00000
6.44454 5.38388 1.12500 -0.99881 -0.02368 0.04259 1.00000 0.00000
6.44454 5.38388 2.12500 -0.99996 -0.00628 -0.00636 1.00000 0.00000
6.44454 5.38388 3.12500 -0.99999 -0.00197 -0.00413 1.00000 0.00000
6.44454 5.38388 4.12500 -0.99998 -0.00549 -0.00349 1.00000 0.00000
6.44454 5.38388 5.12500 -0.99995 -0.00681 -0.00783 1.00000 0.00000
6.44454 5.38388 6.12500 -0.99998 -0.00276 -0.00526 1.00000 0.00000
6.44454 5.38388 7.12500 -0.99990 -0.00556 0.01290 1.00000 0.00000
7.15165 6.09099 2.12500 -0.99862 -0.03397 0.04014 1.00000 0.00000
7.15165 6.09099 3.12500 -0.99989 -0.01182 -0.00895 1.00000 0.00000
7.15165 6.09099 4.12500 -0.99992 -0.01269 -0.00250 1.00000 0.00000
7.15165 6.09099 5.12500 -0.99993 -0.01140 -0.00197 1.00000 0.00000
7.15165 6.09099 6.12500 -0.99990 -0.01315 0.00495 1.00000 0.00000
3.61612 1.14124 3.12500 -0.99986 0.00662 -0.01510 1.00000 0.00000
3.61612 1.14124 4.12500 -0.99999 -0.00392 -0.00312 1.00000 0.00000
3.61612 1.14124 5.12500 -0.99996 -0.00794 -0.00286 1.00000 0.00000
3.61612 1.14124 6.12500 -0.99978 -0.01811 -0.01059 1.00000 0.00000
4.32322 1.84835 2.12500 -0.99999 0.00305 -0.00284 1.00000 0.00000
4.32322 1.84835 3.12500 -0.99998 0.00574 -0.00267 1.00000 0.00000
4.32322 1.84835 4.12500 -1.00000 0.00166 0.00228 1.00000 0.00000
4.32322 1.84835 5.12500 -0.99999 0.00441 -0.00281 1.00000 0.00000
4.32322 1.84835 6.12500 -0.99998 0.00012 -0.00586 1.00000 0.00000
4.32322 1.84835 7.12500 -0.99981 -0.00585 -0.01840 1.00000 0.00000
5.03033 2.55546 1.12500 -0.98838 -0.00628 -0.15190 1.00000 0.00000
5.03033 2.55546 2.12500 -0.99996 0.00810 0.00292 1.00000 0.00000
5.03033 2.55546 3.12500 -0.99999 0.00144 -0.00345 1.00000 0.00000
5.03033 2.55546 4.12500 -0.99998 0.00705 -0.00011 1.00000 0.00000
5.03033 2.55546 5.12500 -1.00000 0.00234 -0.00169 1.00000 0.00000
5.03033 2.55546 6.12500 -0.99999 0.00288 0.00341 1.00000 0.00000
5.03033 2.55546 7.12500 -0.99999 0.00098 -0.00323 1.00000 0.00000
5.73744 3.26256 1.12500 -0.99973 0.01246 0.01942 1.00000 0.00000
5.73744 3.26256 2.12500 -0.99987 0.00986 0.01312 1.00000 0.00000
5.73744 3.26256 3.12500 -0.99998 0.00218 0.00522 1.00000 0.00000
5.73744 3.26256 4.12500 -0.99999 0.00043 0.00450 1.00000 0.00000
5.73744 3.26256 5.12500 -1.00000 0.00107 0.00001 1.00000 0.00000
5.73744 3.26256 6.12500 -0.99999 0.00219 0.00454 1.00000 0.00000
5.73744 3.26256 7.12500 -0.99996 0.00464 0.00802 1.00000 0.00000
6.44454 3.96967 1.12500 -0.99937 0.00758 0.03471 1.00000 0.00000
6.44454 3.96967 2.12500 -0.99998 0.00629 -0.00048 1.00000 0.00000
6.44454 3.96967 3.12500 -0.99994 -0.00184 -0.01043 1.00000 0.00000
6.44454 3.96967 4.12500 -0.99999 0.00420 -0.00038 1.00000 0.00000
6.44454 3.96967 5.12500 -0.99998 0.00185 0.00654 1.00000 0.00000
6.44454 3.96967 6.12500 -0.99997 -0.00060 0.00812 1.00000 0.00000
6.44454 3.96967 7.12500 -0.99963 -0.00161 0.02710 1.00000 0.00000
7.15165 4.67678 2.12500 -1.00000 0.00024 0.00213 1.00000 0.00000
7.15165 4.67678 3.12500 -0.99998 0.00079 -0.00613 1.00000 0.00000
7.15165 4.67678 4.12500 -1.00000 -0.00025 -0.00013 1.00000 0.00000
7.15165 4.67678 5.12500 -1.00000 -0.00142 -0.00166 1.00000 0.00000
7.15165 4.67678 6.12500 -0.99997 -0.00381 0.00685 1.00000 0.00000
7.15165 4.67678 7.12500 -0.99765 -0.01493 0.06680 1.00000 0.00000
7.85876 5.38388 3.12500 -0.99834 -0.00990 0.05682 1.00000 0.00000
7.85876 5.38388 4.12500 -0.99998 -0.00514 -0.00311 1.00000 0.00000
7.85876 5.38388 5.12500 -0.99998 -0.00512 0.00259 1.00000 0.00000
7.85876 5.38388 6.12500 -0.99947 -0.00977 0.03109 1.00000 0.00000
5.03033 1.14124 3.12500 -0.99989 -0.01333 0.00718 1.00000 0.00000
5.03033 1.14124 4.12500 -0.99999 0.00173 -0.00331 1.00000 0.00000
5.03033 1.14124 5.12500 -0.99995 0.00629 -0.00739 1.00000 0.00000
5.03033 1.14124 6.12500 -0.99957 -0.00098 0.02917 1.00000 0.00000
5.73744 1.84835 2.12500 -0.99955 0.02922 -0.00656 1.00000 0.00000
5.73744 1.84835 3.12500 -0.99999 0.00248 0.00391 1.00000 0.00000
5.73744 1.84835 4.12500 -0.99999 0.00340 0.00189 1.00000 0.00000
5.73744 1.84835 5.12500 -0.99993 0.01093 0.00338 1.00000 0.00000
5.73744 1.84835 6.12500 -0.99992 0.01235 0.00232 1.00000 0.00000
5.73744 1.84835 7.12500 -0.99988 0.01492 0.00313 1.00000 0.00000
6.44454 2.55546 2.12500 -0.99993 0.01011 0.00634 1.00000 0.00000
6.44454 2.55546 3.12500 -0.99992 0.00852 0.00895 1.00000 0.00000
6.44454 2.55546 4.12500 -0.99993 0.00436 0.01117 1.00000 0.00000
6.44454 2.55546 5.12500 -0.99993 0.00831 0.00896 1.00000 0.00000
6.44454 2.55546 6.12500 -0.99978 0.01509 0.01489 1.00000 0.00000
6.44454 2.55546 7.12500 -0.99931 0.03574 0.01044 1.00000 0.00000
7.15165 3.26256 2.12500 -0.99935 0.01441 0.03300 1.00000 0.00000
7.15165 3.26256 3.12500 -0.99991 0.01326 0.00153 1.00000 0.00000
7.15165 3.26256 4.12500 -0.99999 0.00536 0.00016 1.00000 0.00000
7.15165 3.26256 5.12500 -0.99989 0.01053 0.01074 1.00000 0.00000
7.15165 3.26256 6.12500 -0.99964 0.01125 0.02446 1.00000 0.00000
7.15165 3.26256 7.12500 -0.92507 -0.11450 0.36213 1.00000 0.00000
7.85876 3.96967 3.12500 -0.99997 -0.00120 -0.00729 1.00000 0.00000
7.85876 3.96967 4.12500 -0.99831 0.04825 -0.03227 1.00000 0.00000
7.85876 3.96967 5.12500 -0.99993 0.00720 0.00913 1.00000 0.00000
7.85876 3.96967 6.12500 -0.99916 0.01039 0.03966 1.00000 0.00000
6.44454 1.14124 4.12500 -0.99910 0.02350 0.03522 1.00000 0.00000
6.44454 1.14124 5.12500 -0.99982 0.01520 0.01110 1.00000 0.00000
7.15165 1.84835 3.12500 -0.99567 0.01211 0.09222 1.00000 0.00000
7.15165 1.84835 4.12500 -0.99973 0.02229 0.00692 1.00000 0.00000
7.15165 1.84835 5.12500 -0.99976 0.01839 0.01208 1.00000 0.00000
7.85876 2.55546 4.12500 -0.99980 0.01690 0.01103 1.00000 0.00000
7.85876 2.55546 5.12500 -0.99916 0.02073 0.03545 1.00000 0.00000
0.78769 5.73744 3.87500 -0.99896 0.03726 0.02610 1.00000 0.00000
0.78769 5.73744 4.87500 -0.99984 0.01413 0.01107 1.00000 0.00000
1.49480 6.44454 2.87500 -0.99571 0.04515 0.08075 1.00000 0.00000
1.49480 6.44454 3.87500 -0.99979 0.02052 -0.00140 1.00000 0.00000
1.49480 6.44454 4.87500 -0.99862 0.03400 0.04001 1.00000 0.00000
1.49480 6.44454 5.87500 -0.99974 0.02128 0.00783 1.00000 0.00000
2.20190 7.15165 2.87500 -0.99948 0.02524 0.01997 1.00000 0.00000
2.20190 7.15165 3.87500 -0.99987 0.01583 -0.00112 1.00000 0.00000
2.20190 7.15165 4.87500 -0.99989 0.01304 0.00636 1.00000 0.00000
2.20190 7.15165 5.87500 -0.99946 -0.00068 0.03272 1.00000 0.00000
2.90901 7.85876 3.87500 -0.99919 0.02982 0.02696 1.00000 0.00000
2.90901 7.85876 4.87500 -0.99978 0.02102 -0.00175 1.00000 0.00000
2.90901 7.85876 5.87500 -0.97884 -0.06673 0.19346 1.00000 0.00000
0.78769 4.32322 3.87500 -0.99993 0.00335 0.01172 1.00000 0.00000
0.78769 4.32322 4.87500 -0.99999 -0.00089 0.00518 1.00000 0.00000
0.78769 4.32322 5.87500 -0.99987 -0.01318 0.00937 1.00000 0.00000
1.49480 5.03033 2.87500 -0.99989 0.00525 0.01420 1.00000 0.00000
1.49480 5.03033 3.87500 -0.99998 0.00630 0.00255 1.00000 0.00000
1.49480 5.03033 4.87500 -0.99997 0.00182 -0.00802 1.00000 0.00000
1.49480 5.03033 5.87500 -0.99993 0.00969 0.00634 1.00000 0.00000
1.49480 5.03033 6.87500 -0.99938 0.02518 0.02465 1.00000 0.00000
2.20190 5.73744 1.87500 -0.99888 0.03697 0.02949 1.00000 0.00000
2.20190 5.73744 2.87500 -0.99990 0.01299 0.00636 1.00000 0.00000
2.20190 5.73744 3.87500 -0.99999 0.00329 0.00103 1.00000 0.00000
2.20190 5.73744 4.87500 -0.99996 0.00910 -0.00055 1.00000 0.00000
2.20190 5.73744 5.87500 -0.99998 0.00660 -0.00174 1.00000 0.00000
2.20190 5.73744 6.87500 -0.99988 0.01012 -0.01195 1.00000 0.00000
2.90901 6.44454 1.87500 -0.99850 0.03687 0.04052 1.00000 0.00000
2.90901 6.44454 2.87500 -0.99990 0.00892 0.01076 1.00000 0.00000
2.90901 6.44454 3.87500 -0.99994 0.00858 0.00695 1.00000 0.00000
2.90901 6.44454 4.87500 -0.99998 0.00460 0.00399 1.00000 0.00000
2.90901 6.44454 5.87500 -0.99999 0.00334 0.00185 1.00000 0.00000
2.90901 6.44454 6.87500 -0.99991 0.01118 0.00674 1.00000 0.00000
3.61612 7.15165 1.87500 -0.99987 0.00450 0.01561 1.00000 0.00000
3.61612 7.15165 2.87500 -0.99995 0.00849 0.00540 1.00000 0.00000
3.61612 7.15165 3.87500 -0.99997 0.00744 0.00135 1.00000 0.00000
3.61612 7.15165 4.87500 -0.99995 0.00941 0.00127 1.00000 0.00000
3.61612 7.15165 5.87500 -0.99993 0.00396 0.01133 1.00000 0.00000
3.61612 7.15165 6.87500 -0.99992 -0.00457 0.01137 1.00000 0.00000
4.32322 7.85876 2.87500 -0.99950 0.01239 0.02912 1.00000 0.00000
4.32322 7.85876 3.87500 -0.99994 0.01003 -0.00327 1.00000 0.00000
4.32322 7.85876 4.87500 -1.00000 0.00139 -0.00255 1.00000 0.00000
4.32322 7.85876 5.87500 -0.99997 -0.00267 -0.00775 1.00000 0.00000
1.49480 3.61612 2.87500 -0.99988 -0.00593 0.01435 1.00000 0.00000
1.49480 3.61612 3.87500 -0.99998 -0.00483 0.00410 1.00000 0.00000
1.49480 3.61612 4.87500 -0.99998 -0.00552 0.00027 1.00000 0.00000
1.49480 3.61612 5.87500 -0.99996 -0.00736 -0.00509 1.00000 0.00000
1.49480 3.61612 6.87500 -0.99971 -0.02290 -0.00781 1.00000 0.00000
2.20190 4.32322 1.87500 -0.99962 0.00057 0.02755 1.00000 0.00000
2.20190 4.32322 2.87500 -0.99994 0.00165 0.01104 1.00000 0.00000
2.20190 4.32322 3.87500 -0.99999 -0.00410 -0.00005 1.00000 0.00000
2.20190 4.32322 4.87500 -0.99998 0.00129 -0.00584 1.00000 0.00000
2.20190 4.32322 5.87500 -0.99998 -0.00345 -0.00558 1.00000 0.00000
2.20190 4.32322 6.87500 -0.99997 -0.00464 -0.00584 1.00000 0.00000
2.90901 5.03033 0.87500 -0.98076 -0.04099 0.19086 1.00000 0.00000
2.90901 5.03033 1.87500 -0.99990 0.00624 0.01249 1.00000 0.00000
2.90901 5.03033 2.87500 -0.99994 -0.00556 0.00982 1.00000 0.00000
2.90901 5.03033 3.87500 -0.99999 0.00412 -0.00018 1.00000 0.00000
2.90901 5.03033 4.87500 -0.99999 0.00002 -0.00464 1.00000 0.00000
2.90901 5.03033 5.87500 -0.99999 0.00286 -0.00263 1.00000 0.00000
2.90901 5.03033 6.87500 -0.99997 0.00362 -0.00621 1.00000 0.00000
2.90901 5.03033 7.87500 -0.99939 0.00554 0.03439 1.00000 0.00000
3.61612 5.73744 0.87500 -0.99998 0.00621 0.00028 1.00000 0.00000
3.61612 5.73744 1.87500 -0.99998 0.00601 -0.00006 1.00000 0.00000
3.61612 5.73744 2.87500 -0.99999 0.00342 0.00078 1.00000 0.00000
3.61612 5.73744 3.87500 -1.00000 -0.00155 0.00181 1.00000 0.00000
3.61612 5.73744 4.87500 -0.99999 0.00338 0.00110 1.00000 0.00000
3.61612 5.73744 5.87500 -1.00000 0.00080 0.00206 1.00000 0.00000
3.61612 5.73744 6.87500 -0.99998 0.00209 -0.00662 1.00000 0.00000
3.61612 5.73744 7.87500 -0.99987 0.01120 0.01157 1.00000 0.00000
4.32322 6.44454 1.87500 -0.99999 0.00177 -0.00275 1.00000 0.00000
4.32322 6.44454 2.87500 -0.99999 -0.00359 -0.00239 1.00000 0.00000
4.32322 6.44454 3.87500 -1.00000 0.00100 0.00199 1.00000 0.00000
4.32322 6.44454 4.87500 -1.00000 -0.00131 -0.00156 1.00000 0.00000
4.32322 6.44454 5.87500 -0.99999 0.00447 -0.00250 1.00000 0.00000
4.32322 6.44454 6.87500 -1.00000 0.00229 -0.00150 1.00000 0.00000
4.32322 6.44454 7.87500 -0.99939 -0.03437 -0.00562 1.00000 0.00000
5.03033 7.15165 1.87500 -0.99972 -0.00829 -0.02231 1.00000 0.00000
5.03033 7.15165 2.87500 -0.99999 -0.00334 0.00183 1.00000 0.00000
5.03033 7.15165 3.87500 -0.99999 -0.00305 -0.00310 1.00000 0.00000
5.03033 7.15165 4.87500 -0.99998 -0.00251 -0.00574 1.00000 0.00000
5.03033 7.15165 5.87500 -0.99998 -0.00509 -0.00470 1.00000 0.00000
5.03033 7.15165 6.87500 -0.99995 -0.00896 -0.00381 1.00000 0.00000
5.73744 7.85876 2.87500 -0.99985 -0.01635 -0.00637 1.00000 0.00000
5.73744 7.85876 3.87500 -0.99999 -0.00109 0.00366 1.00000 0.00000
5.73744 7.85876 4.87500 -0.99981 -0.01603 -0.01149 1.00000 0.00000
5.73744 7.85876 5.87500 -0.99939 -0.01785 -0.02995 1.00000 0.00000
1.49480 2.20190 3.87500 -0.99882 -0.01968 0.04431 1.00000 0.00000
1.49480 2.20190 4.87500 -0.99987 -0.01479 0.00602 1.00000 0.00000
2.20190 2.90901 1.87500 -0.99878 -0.01694 0.04645 1.00000 0.00000
2.20190 2.90901 2.87500 -0.99986 -0.00560 0.01584 1.00000 0.00000
2.20190 2.90901 3.87500 -0.99998 -0.00613 0.00301 1.00000 0.00000
2.20190 2.90901 4.87500 -0.99998 -0.00422 -0.00549 1.00000 0.00000
2.20190 2.90901 5.87500 -0.99989 -0.01301 -0.00706 1.00000 0.00000
2.20190 2.90901 6.87500 -0.99974 -0.02160 0.00677 1.00000 0.00000
2.90901 3.61612 1.87500 -0.99977 -0.00432 0.02118 1.00000 0.00000
2.90901 3.61612 2.87500 -0.99996 -0.00471 0.00794 1.00000 0.00000
2.90901 3.61612 3.87500 -1.00000 -0.00070 0.00207 1.00000 0.00000
2.90901 3.61612 4.87500 -0.99999 -0.00466 -0.00130 1.00000 0.00000
2.90901 3.61612 5.87500 -0.99999 -0.00394 0.00042 1.00000 0.00000
2.90901 3.61612 6.87500 -0.99996 -0.00841 -0.00246 1.00000 0.00000
2.90901 3.61612 7.87500 -0.99872 -0.01508 0.04819 1.00000 0.00000
3.61612 4.32322 0.87500 -0.99840 0.00514 0.05631 1.00000 0.00000
3.61612 4.32322 1.87500 -0.99988 0.00080 0.01530 1.00000 0.00000
3.61612 4.32322 2.87500 -0.99998 0.00074 0.00681 1.00000 0.00000
3.61612 4.32322 3.87500 -0.99999 -0.00241 0.00406 1.00000 0.00000
3.61612 4.32322 4.87500 -0.99998 -0.00220 -0.00548 1.00000 0.00000
3.61612 4.32322 5.87500 -0.99999 -0.00241 -0.00411 1.00000 0.00000
3.61612 4.32322 6.87500 -0.99993 0.00156 -0.01131 1.00000 0.00000
3.61612 4.32322 7.87500 -0.99997 0.00187 -0.00733 1.00000 0.00000
4.32322 5.03033 0.87500 -0.99999 -0.00327 -0.00081 1.00000 0.00000
4.32322 5.03033 1.87500 -1.00000 0.00144 0.00150 1.00000 0.00000
4.32322 5.03033 2.87500 -0.99998 0.00416 0.00460 1.00000 0.00000
4.32322 5.03033 3.87500 -0.99999 0.00337 -0.00090 1.00000 0.00000
4.32322 5.03033 4.87500 -0.99999 -0.00065 -0.00444 1.00000 0.00000
4.32322 5.03033 5.87500 -1.00000 0.00093 -0.00171 1.00000 0.00000
4.32322 5.03033 6.87500 -0.99997 -0.00507 -0.00521 1.00000 0.00000
4.32322 5.03033 7.87500 -0.99991 -0.00462 0.01227 1.00000 0.00000
5.03033 5.73744 0.87500 -0.99999 -0.00297 0.00177 1.00000 0.00000
5.03033 5.73744 1.87500 -1.00000 -0.00043 -0.00277 1.00000 0.00000
5.03033 5.73744 2.87500 -1.00000 -0.00224 -0.00066 1.00000 0.00000
5.03033 5.73744 3.87500 -1.00000 0.00063 -0.00233 1.00000 0.00000
5.03033 5.73744 4.87500 -1.00000 -0.00081 0.00269 1.00000 0.00000
5.03033 5.73744 5.87500 -1.00000 -0.00187 -0.00242 1.00000 0.00000
5.03033 5.73744 6.87500 -1.00000 -0.00107 -0.00030 1.00000 0.00000
5.03033 5.73744 7.87500 -0.99990 -0.01350 -0.00304 1.00000 0.00000
5.73744 6.44454 1.87500 -0.99977 -0.02161 -0.00119 1.00000 0.00000
5.73744 6.44454 2.87500 -0.99996 -0.00845 0.00130 1.00000 0.00000
5.73744 6.44454 3.87500 -0.99998 -0.00668 -0.00169 1.00000 0.00000
5.73744 6.44454 4.87500 -0.99998 -0.00529 0.00248 1.00000 0.00000
5.73744 6.44454 5.87500 -0.99999 -0.00500 -0.00047 1.00000 0.00000
5.73744 6.44454 6.87500 -0.99995 -0.00992 -0.00206 1.00000 0.00000
6.44454 7.15165 2.87500 -1.00000 -0.00097 -0.00134 1.00000 0.00000
6.44454 7.15165 3.87500 -0.99988 -0.01548 -0.00311 1.00000 0.00000
6.44454 7.15165 4.87500 -0.99967 -0.01957 -0.01693 1.00000 0.00000
6.44454 7.15165 5.87500 -0.99955 -0.02256 -0.01966 1.00000 0.00000
2.20190 1.49480 3.87500 -0.99941 -0.02398 0.02478 1.00000 0.00000
2.20190 1.49480 4.87500 -0.99982 -0.01852 0.00272 1.00000 0.00000
2.90901 2.20190 1.87500 -0.99179 -0.05311 0.11632 1.00000 0.00000
2.90901 2.20190 2.87500 -0.99994 -0.00960 0.00471 1.00000 0.00000
2.90901 2.20190 3.87500 -0.99994 -0.00973 0.00418 1.00000 0.00000
2.90901 2.20190 4.87500 -0.99994 -0.00803 -0.00679 1.00000 0.00000
2.90901 2.20190 5.87500 -0.99991 -0.01228 -0.00531 1.00000 0.00000
2.90901 2.20190 6.87500 -0.99985 -0.01713 -0.00313 1.00000 0.00000
3.61612 2.90901 1.87500 -0.99987 -0.00475 0.01510 1.00000 0.00000
3.61612 2.90901 2.87500 -1.00000 0.00184 -0.00057 1.00000 0.00000
3.61612 2.90901 3.87500 -1.00000 -0.00008 -0.00202 1.00000 0.00000
3.61612 2.90901 4.87500 -0.99994 0.01113 0.00187 1.00000 0.00000
3.61612 2.90901 5.87500 -1.00000 -0.00052 0.00061 1.00000 0.00000
3.61612 2.90901 6.87500 -0.99999 -0.00437 -0.00064 1.00000 0.00000
3.61612 2.90901 7.87500 -0.99987 -0.01588 -0.00133 1.00000 0.00000
4.32322 3.61612 0.87500 -0.99998 -0.00192 0.00667 1.00000 0.00000
4.32322 3.61612 1.87500 -0.99997 0.00117 0.00715 1.00000 0.00000
4.32322 3.61612 2.87500 -0.99998 -0.00336 0.00479 1.00000 0.00000
4.32322 3.61612 3.87500 -0.99998 0.00548 0.00007 1.00000 0.00000
4.32322 3.61612 4.87500 -0.99998 0.00011 0.00675 1.00000 0.00000
4.32322 3.61612 5.87500 -0.99998 -0.00582 -0.00372 1.00000 0.00000
4.32322 3.61612 6.87500 -1.00000 -0.00302 0.00092 1.00000 0.00000
4.32322 3.61612 7.87500 -0.99998 -0.00213 -0.00516 1.00000 0.00000
5.03033 4.32322 0.87500 -0.99993 -0.00409 0.01067 1.00000 0.00000
5.03033 4.32322 1.87500 -0.99997 0.00236 0.00704 1.00000 0.00000
5.03033 4.32322 2.87500 -0.99997 -0.00295 0.00703 1.00000 0.00000
5.03033 4.32322 3.87500 -0.99999 0.00398 -0.00028 1.00000 0.00000
5.03033 4.32322 4.87500 -1.00000 0.00122 -0.00287 1.00000 0.00000
5.03033 4.32322 5.87500 -1.00000 -0.00118 0.00081 1.00000 0.00000
5.03033 4.32322 6.87500 -0.99999 0.00328 -0.00010 1.00000 0.00000
5.03033 4.32322 7.87500 -0.99999 -0.00406 -0.00080 1.00000 0.00000
5.73744 5.03033 0.87500 -0.99962 -0.01573 0.02254 1.00000 0.00000
5.73744 5.03033 1.87500 -0.99999 -0.00529 -0.00016 1.00000 0.00000
5.73744 5.03033 2.87500 -0.99999 -0.00387 -0.00087 1.00000 0.00000
5.73744 5.03033 3.87500 -1.00000 -0.00167 0.00210 1.00000 0.00000
5.73744 5.03033 4.87500 -1.00000 0.00017 -0.00290 1.00000 0.00000
5.73744 5.03033 5.87500 -0.99998 0.00076 -0.00589 1.00000 0.00000
5.73744 5.03033 6.87500 -0.99997 -0.00257 0.00770 1.00000 0.00000
5.73744 5.03033 7.87500 -0.99996 -0.00897 -0.00182 1.00000 0.00000
6.44454 5.73744 1.87500 -0.99930 -0.01055 -0.03603 1.00000 0.00000
6.44454 5.73744 2.87500 -0.99987 -0.01244 -0.00989 1.00000 0.00000
6.44454 5.73744 3.87500 -0.99998 -0.00481 0.00382 1.00000 0.00000
6.44454 5.73744 4.87500 -0.99996 -0.00886 0.00006 1.00000 0.00000
6.44454 5.73744 5.87500 -0.99997 -0.00664 -0.00379 1.00000 0.00000
6.44454 5.73744 6.87500 -0.99997 -0.00758 0.00179 1.00000 0.00000
7.15165 6.44454 2.87500 -0.99978 -0.01881 -0.00965 1.00000 0.00000
7.15165 6.44454 3.87500 -0.99986 -0.01626 -0.00470 1.00000 0.00000
7.15165 6.44454 4.87500 -0.99985 -0.01601 -0.00586 1.00000 0.00000
7.15165 6.44454 5.87500 -0.99924 -0.02425 -0.03060 1.00000 0.00000
3.61612 1.49480 2.87500 -0.99996 -0.00198 -0.00854 1.00000 0.00000
3.61612 1.49480 3.87500 -0.99996 -0.00771 0.00526 1.00000 0.00000
3.61612 1.49480 4.87500 -0.99992 -0.01055 -0.00659 1.00000 0.00000
3.61612 1.49480 5.87500 -0.99991 -0.00722 -0.01088 1.00000 0.00000
3.61612 1.49480 6.87500 -0.99920 0.03965 0.00528 1.00000 0.00000
4.32322 2.20190 1.87500 -0.99999 -0.00000 0.00478 1.00000 0.00000
4.32322 2.20190 2.87500 -0.99997 0.00081 0.00714 1.00000 0.00000
4.32322 2.20190 3.87500 -0.99999 0.00185 0.00445 1.00000 0.00000
4.32322 2.20190 4.87500 -1.00000 -0.00006 0.00032 1.00000 0.00000
4.32322 2.20190 5.87500 -1.00000 0.00084 0.00088 1.00000 0.00000
4.32322 2.20190 6.87500 -0.99998 0.00374 -0.00550 1.00000 0.00000
5.03033 2.90901 0.87500 -0.99659 -0.01055 0.08186 1.00000 0.00000
5.03033 2.90901 1.87500 -0.99998 -0.00150 -0.00539 1.00000 0.00000
5.03033 2.90901 2.87500 -0.99999 0.00379 -0.00369 1.00000 0.00000
5.03033 2.90901 3.87500 -0.99999 0.00541 0.00058 1.00000 0.00000
5.03033 2.90901 4.87500 -0.99995 -0.00254 0.00963 1.00000 0.00000
5.03033 2.90901 5.87500 -0.99999 0.00454 0.00261 1.00000 0.00000
5.03033 2.90901 6.87500 -0.99992 0.01054 0.00688 1.00000 0.00000
5.03033 2.90901 7.87500 -0.99861 0.01334 -0.05102 1.00000 0.00000
5.73744 3.61612 0.87500 -0.99957 -0.00172 0.02936 1.00000 0.00000
5.73744 3.61612 1.87500 -0.99995 0.00499 0.00900 1.00000 0.00000
5.73744 3.61612 2.87500 -0.99999 0.00422 -0.00021 1.00000 0.00000
5.73744 3.61612 3.87500 -0.99999 0.00374 0.00380 1.00000 0.00000
5.73744 3.61612 4.87500 -0.99999 0.00519 0.00136 1.00000 0.00000
5.73744 3.61612 5.87500 -0.99998 0.00445 0.00467 1.00000 0.00000
5.73744 3.61612 6.87500 -0.99999 0.00110 0.00404 1.00000 0.00000
5.73744 3.61612 7.87500 -0.99983 0.00822 -0.01629 1.00000 0.00000
6.44454 4.32322 1.87500 -0.99958 0.00202 -0.02883 1.00000 0.00000
6.44454 4.32322 2.87500 -0.99997 0.00371 -0.00604 1.00000 0.00000
6.44454 4.32322 3.87500 -0.99998 0.00174 -0.00523 1.00000 0.00000
6.44454 4.32322 4.87500 -0.99999 0.00239 0.00218 1.00000 0.00000
6.44454 4.32322 5.87500 -0.99998 -0.00059 0.00550 1.00000 0.00000
6.44454 4.32322 6.87500 -0.99995 -0.00438 0.00903 1.00000 0.00000
6.44454 4.32322 7.87500 -0.99999 -0.00044 0.00496 1.00000 0.00000
7.15165 5.03033 1.87500 -0.99789 0.00222 -0.06485 1.00000 0.00000
7.15165 5.03033 2.87500 -0.99983 -0.01286 -0.01325 1.00000 0.00000
7.15165 5.03033 3.87500 -0.99999 -0.00355 -0.00112 1.00000 0.00000
7.15165 5.03033 4.87500 -0.99996 -0.00728 -0.00589 1.00000 0.00000
7.15165 5.03033 5.87500 -0.99996 -0.00550 0.00680 1.00000 0.00000
7.15165 5.03033 6.87500 -0.99967 -0.01496 -0.02090 1.00000 0.00000
7.85876 5.73744 2.87500 -0.98445 -0.03470 -0.17221 1.00000 0.00000
7.85876 5.73744 3.87500 -0.99981 -0.01598 -0.01076 1.00000 0.00000
7.85876 5.73744 4.87500 -0.99986 -0.01510 -0.00779 1.00000 0.00000
7.85876 5.73744 5.87500 -0.99979 -0.02007 -0.00478 1.00000 0.00000
4.32322 0.78769 3.87500 -0.99976 0.02179 -0.00358 1.00000 0.00000
4.32322 0.78769 4.87500 -0.99998 -0.00370 -0.00475 1.00000 0.00000
4.32322 0.78769 5.87500 -0.99279 0.02946 0.11623 1.00000 0.00000
5.03033 1.49480 2.87500 -0.99998 0.00625 -0.00250 1.00000 0.00000
5.03033 1.49480 3.87500 -1.00000 0.00052 -0.00028 1.00000 0.00000
5.03033 1.49480 4.87500 -0.99995 0.00929 -0.00454 1.00000 0.00000
5.03033 1.49480 5.87500 -0.99989 0.01158 -0.00910 1.00000 0.00000
5.03033 1.49480 6.87500 -0.99591 0.08111 -0.03974 1.00000 0.00000
5.73744 2.20190 1.87500 -0.99998 -0.00645 0.00199 1.00000 0.00000
5.73744 2.20190 2.87500 -0.99997 0.00672 0.00416 1.00000 0.00000
5.73744 2.20190 3.87500 -0.99996 0.00892 0.00050 1.00000 0.00000
5.73744 2.20190 4.87500 -0.99997 0.00738 0.00228 1.00000 0.00000
5.73744 2.20190 5.87500 -0.99991 0.01072 0.00766 1.00000 0.00000
5.73744 2.20190 6.87500 -0.99993 0.01147 0.00033 1.00000 0.00000
6.44454 2.90901 1.87500 -0.99996 0.00931 -0.00122 1.00000 0.00000
6.44454 2.90901 2.87500 -0.99998 0.00586 0.00294 1.00000 0.00000
6.44454 2.90901 3.87500 -0.99994 0.01073 0.00266 1.00000 0.00000
6.44454 2.90901 4.87500 -0.99996 0.00670 0.00649 1.00000 0.00000
6.44454 2.90901 5.87500 -0.99991 0.00973 0.00932 1.00000 0.00000
6.44454 2.90901 6.87500 -0.99984 0.01491 0.01013 1.00000 0.00000
7.15165 3.61612 1.87500 -0.99865 0.01584 -0.04957 1.00000 0.00000
7.15165 3.61612 2.87500 -0.99996 0.00864 -0.00289 1.00000 0.00000
7.15165 3.61612 3.87500 -0.99999 0.00351 -0.00045 1.00000 0.00000
7.15165 3.61612 4.87500 -0.99996 0.00312 0.00803 1.00000 0.00000
7.15165 3.61612 5.87500 -0.99989 0.00474 0.01379 1.00000 0.00000
7.15165 3.61612 6.87500 -0.99950 0.01257 -0.02907 1.00000 0.00000
7.85876 4.32322 2.87500 -0.99969 0.00872 -0.02326 1.00000 0.00000
7.85876 4.32322 3.87500 -0.99996 0.00221 -0.00888 1.00000 0.00000
7.85876 4.32322 4.87500 -0.99993 0.00442 -0.01089 1.00000 0.00000
7.85876 4.32322 5.87500 -0.99955 -0.02900 -0.00700 1.00000 0.00000
5.73744 0.78769 3.87500 -0.99909 0.03730 -0.02061 1.00000 0.00000
5.73744 0.78769 4.87500 -0.99926 0.02210 -0.03152 1.00000 0.00000
6.44454 1.49480 2.87500 -0.99984 0.01525 -0.00885 1.00000 0.00000
6.44454 1.49480 3.87500 -0.99965 0.01750 0.01979 1.00000 0.00000
6.44454 1.49480 4.87500 -0.99989 0.01425 0.00280 1.00000 0.00000
6.44454 1.49480 5.87500 -0.99976 0.02195 -0.00023 1.00000 0.00000
7.15165 2.20190 2.87500 -0.99954 0.01946 -0.02326 1.00000 0.00000
7.15165 2.20190 3.87500 -0.99982 0.01487 0.01151 1.00000 0.00000
7.15165 2.20190 4.87500 -0.99986 0.00992 0.01316 1.00000 0.00000
7.15165 2.20190 5.87500 -0.99977 0.02093 0.00376 1.00000 0.00000
7.85876 2.90901 3.87500 -0.99986 0.01575 0.00616 1.00000 0.00000
7.85876 2.90901 4.87500 -0.99989 0.01468 0.00205 1.00000 0.00000
7.85876 2.90901 5.87500 -0.99967 0.02303 0.01145 1.00000 0.00000
1.14124 6.09099 3.37500 -0.99686 0.00105 0.07918 1.00000 0.00000
1.14124 6.09099 4.37500 -0.99982 0.01761 0.00714 1.00000 0.00000
1.14124 6.09099 5.37500 -0.99987 0.01542 0.00509 1.00000 0.00000
1.84835 6.79810 3.37500 -0.99966 0.02572 0.00359 1.00000 0.00000
1.84835 6.79810 4.37500 -0.99987 0.01636 -0.00069 1.00000 0.00000
1.84835 6.79810 5.37500 -0.99985 0.01383 0.01040 1.00000 0.00000
1.84835 6.79810 6.37500 -0.99707 0.04475 0.06197 1.00000 0.00000
2.55546 7.50520 3.37500 -0.99932 0.03321 0.01617 1.00000 0.00000
2.55546 7.50520 4.37500 -0.99989 0.01514 -0.00026 1.00000 0.00000
2.55546 7.50520 5.37500 -0.99980 0.00421 0.01966 1.00000 0.00000
3.26256 8.21231 4.37500 -0.99906 0.03375 0.02735 1.00000 0.00000
1.14124 4.67678 2.37500 -0.99682 0.00332 0.07961 1.00000 0.00000
1.14124 4.67678 3.37500 -0.99997 0.00599 0.00573 1.00000 0.00000
1.14124 4.67678 4.37500 -0.99999 0.00530 -0.00133 1.00000 0.00000
1.14124 4.67678 5.37500 -0.99998 0.00324 0.00514 1.00000 0.00000
1.14124 4.67678 6.37500 -0.99922 0.00815 0.03853 1.00000 0.00000
1.84835 5.38388 2.37500 -0.99974 0.01676 0.01531 1.00000 0.00000
1.84835 5.38388 3.37500 -0.99997 0.00684 0.00182 1.00000 0.00000
1.84835 5.38388 4.37500 -0.99997 0.00710 -0.00116 1.00000 0.00000
1.84835 5.38388 5.37500 -0.99995 0.01001 -0.00163 1.00000 0.00000
1.84835 5.38388 6.37500 -0.99994 0.00931 -0.00508 1.00000 0.00000
2.55546 6.09099 2.37500 -0.99933 0.02793 0.02362 1.00000 0.00000
2.55546 6.09099 3.37500 -0.99997 0.00727 0.00031 1.00000 0.00000
2.55546 6.09099 4.37500 -0.99999 0.00360 0.00153 1.00000 0.00000
2.55546 6.09099 5.37500 -0.99996 0.00851 0.00183 1.00000 0.00000
2.55546 6.09099 6.37500 -0.99996 0.00888 -0.00030 1.00000 0.00000
2.55546 6.09099 7.37500 -0.99745 0.05677 0.04331 1.00000 0.00000
3.26256 6.79810 2.37500 -0.99992 0.01151 0.00557 1.00000 0.00000
3.26256 6.79810 3.37500 -0.99998 0.00562 0.00195 1.00000 0.00000
3.26256 6.79810 4.37500 -0.99995 0.00754 0.00592 1.00000 0.00000
3.26256 6.79810 5.37500 -0.99994 0.00965 0.00486 1.00000 0.00000
3.26256 6.79810 6.37500 -0.99998 0.00081 0.00695 1.00000 0.00000
3.26256 6.79810 7.37500 -0.99850 -0.04825 -0.02588 1.00000 0.00000
3.96967 7.50520 2.37500 -0.99997 -0.00238 0.00700 1.00000 0.00000
3.96967 7.50520 3.37500 -1.00000 0.00042 0.00305 1.00000 0.00000
3.96967 7.50520 4.37500 -0.99999 0.00476 0.00103 1.00000 0.00000
3.96967 7.50520 5.37500 -1.00000 0.00104 -0.00082 1.00000 0.00000
3.96967 7.50520 6.37500 -0.99995 0.00318 0.00984 1.00000 0.00000
4.67678 8.21231 3.37500 -0.99900 0.03001 0.03307 1.00000 0.00000
4.67678 8.21231 4.37500 -0.99999 0.00395 -0.00120 1.00000 0.00000
4.67678 8.21231 5.37500 -0.99922 -0.02013 -0.03383 1.00000 0.00000
1.14124 3.26256 3.37500 -0.99974 -0.00687 0.02166 1.00000 0.00000
1.14124 3.26256 4.37500 -0.99992 -0.01245 0.00074 1.00000 0.00000
1.14124 3.26256 5.37500 -0.99991 -0.01321 -0.00204 1.00000 0.00000
1.84835 3.96967 2.37500 -0.99987 -0.00503 0.01500 1.00000 0.00000
1.84835 3.96967 3.37500 -0.99997 -0.00467 0.00682 1.00000 0.00000
1.84835 3.96967 4.37500 -0.99999 -0.00539 0.00061 1.00000 0.00000
1.84835 3.96967 5.37500 -0.99998 -0.00464 -0.00392 1.00000 0.00000
1.84835 3.96967 6.37500 -0.99998 -0.00659 0.00101 1.00000 0.00000
1.84835 3.96967 7.37500 -0.99986 -0.01582 -0.00575 1.00000 0.00000
2.55546 4.67678 1.37500 -0.99845 -0.00110 0.05563 1.00000 0.00000
2.55546 4.67678 2.37500 -0.99989 0.00627 0.01356 1.00000 0.00000
2.55546 4.67678 3.37500 -0.99997 0.00419 0.00632 1.00000 0.00000
2.55546 4.67678 4.37500 -1.00000 0.00239 -0.00119 1.00000 0.00000
2.55546 4.67678 5.37500 -0.99999 -0.00417 -0.00273 1.00000 0.00000
2.55546 4.67678 6.37500 -0.99999 0.00153 -0.00481 1.00000 0.00000
2.55546 4.67678 7.37500 -0.99995 -0.00201 -0.00990 1.00000 0.00000
3.26256 5.38388 1.37500 -0.99988 0.00673 0.01405 1.00000 0.00000
3.26256 5.38388 2.37500 -0.99994 0.00277 0.01045 1.00000 0.00000
3.26256 5.38388 3.37500 -0.99996 -0.00517 -0.00780 1.00000 0.00000
3.26256 5.38388 4.37500 -0.99999 0.00035 0.00376 1.00000 0.00000
3.26256 5.38388 5.37500 -1.00000 0.00042 -0.00221 1.00000 0.00000
3.26256 5.38388 6.37500 -0.99998 0.00572 -0.00178 1.00000 0.00000
3.26256 5.38388 7.37500 -0.99995 0.00760 -0.00640 1.00000 0.00000
3.96967 6.09099 1.37500 -0.99996 0.00849 0.00038 1.00000 0.00000
3.96967 6.09099 2.37500 -1.00000 0.00175 0.00248 1.00000 0.00000
3.96967 6.09099 3.37500 -0.99999 0.00423 0.00272 1.00000 0.00000
3.96967 6.09099 4.37500 -0.99998 0.00600 -0.00208 1.00000 0.00000
3.96967 6.09099 5.37500 -0.99999 0.00050 -0.00502 1.00000 0.00000
3.96967 6.09099 6.37500 -1.00000 0.00234 0.00038 1.00000 0.00000
3.96967 6.09099 7.37500 -0.99998 -0.00660 0.00092 1.00000 0.00000
4.67678 6.79810 1.37500 -0.99976 0.00307 -0.02168 1.00000 0.00000
4.67678 6.79810 2.37500 -0.99997 -0.00708 0.00199 1.00000 0.00000
4.67678 6.79810 3.37500 -1.00000 0.00062 0.00167 1.00000 0.00000
4.67678 6.79810 4.37500 -0.99999 -0.00157 -0.00384 1.00000 0.00000
4.67678 6.79810 5.37500 -1.00000 0.00277 0.00099 1.00000 0.00000
4.67678 6.79810 6.37500 -1.00000 -0.00152 -0.00046 1.00000 0.00000
4.67678 6.79810 7.37500 -0.99991 -0.01344 -0.00168 1.00000 0.00000
5.38388 7.50520 2.37500 -0.99987 -0.00578 -0.01518 1.00000 0.00000
5.38388 7.50520 3.37500 -0.99999 -0.00497 0.00178 1.00000 0.00000
5.38388 7.50520 4.37500 -0.99956 0.00925 -0.02802 1.00000 0.00000
5.38388 7.50520 5.37500 -0.99990 -0.01407 -0.00068 1.00000 0.00000
5.38388 7.50520 6.37500 -0.99972 -0.01297 -0.01979 1.00000 0.00000
1.84835 2.55546 2.37500 -0.99247 0.02056 0.12074 1.00000 0.00000
1.84835 2.55546 3.37500 -0.99975 -0.01872 0.01254 1.00000 0.00000
1.84835 2.55546 4.37500 -0.99991 -0.01343 -0.00002 1.00000 0.00000
1.84835 2.55546 5.37500 -0.99993 -0.01175 -0.00060 1.00000 0.00000
1.84835 2.55546 6.37500 -0.99970 -0.01820 0.01619 1.00000 0.00000
2.55546 3.26256 1.37500 -0.99457 0.02231 0.10161 1.00000 0.00000
2.55546 3.26256 2.37500 -0.99985 -0.01256 0.01222 1.00000 0.00000
2.55546 3.26256 3.37500 -0.99999 -0.00331 0.00329 1.00000 0.00000
2.55546 3.26256 4.37500 -0.99998 -0.00558 -0.00434 1.00000 0.00000
2.55546 3.26256 5.37500 -0.99999 -0.00493 0.00189 1.00000 0.00000
2.55546 3.26256 6.37500 -0.99995 -0.00973 -0.00383 1.00000 0.00000
2.55546 3.26256 7.37500 -0.99983 -0.01552 0.00973 1.00000 0.00000
3.26256 3.96967 1.37500 -0.99884 -0.00105 0.04822 1.00000 0.00000
3.26256 3.96967 2.37500 -0.99804 -0.00524 0.06238 1.00000 0.00000
3.26256 3.96967 3.37500 -0.99995 -0.00500 0.00827 1.00000 0.00000
3.26256 3.96967 4.37500 -1.00000 0.00078 0.00279 1.00000 0.00000
3.26256 3.96967 5.37500 -0.99999 -0.00371 -0.00169 1.00000 0.00000
3.26256 3.96967 6.37500 -1.00000 -0.00161 -0.00050 1.00000 0.00000
3.26256 3.96967 7.37500 -0.99998 0.00371 0.00459 1.00000 0.00000
3.96967 4.67678 1.37500 -0.99993 0.00112 0.01188 1.00000 0.00000
3.96967 4.67678 2.37500 -0.99999 0.00332 0.00343 1.00000 0.00000
3.96967 4.67678 3.37500 -0.99997 0.00027 0.00713 1.00000 0.00000
3.96967 4.67678 4.37500 -0.99997 0.00731 -0.00042 1.00000 0.00000
3.96967 4.67678 5.37500 -1.00000 -0.00015 0.00176 1.00000 0.00000
3.96967 4.67678 6.37500 -0.99999 0.00047 -0.00419 1.00000 0.00000
3.96967 4.67678 7.37500 -0.99997 0.00017 -0.00743 1.00000 0.00000
3.96967 4.67678 8.37500 -0.99990 0.00630 0.01275 1.00000 0.00000
4.67678 5.38388 1.37500 -0.99999 -0.00311 0.00249 1.00000 0.00000
4.67678 5.38388 2.37500 -1.00000 -0.00053 -0.00261 1.00000 0.00000
4.67678 5.38388 3.37500 -0.99999 -0.00409 -0.00079 1.00000 0.00000
4.67678 5.38388 4.37500 -0.99999 0.00360 0.00127 1.00000 0.00000
4.67678 5.38388 5.37500 -1.00000 0.00091 0.00062 1.00000 0.00000
4.67678 5.38388 6.37500 -0.99999 -0.00154 -0.00446 1.00000 0.00000
4.67678 5.38388 7.37500 -1.00000 -0.00128 -0.00072 1.00000 0.00000
4.67678 5.38388 8.37500 -0.99986 -0.01196 0.01134 1.00000 0.00000
5.38388 6.09099 1.37500 -0.99987 0.00013 -0.01642 1.00000 0.00000
5.38388 6.09099 2.37500 -0.99997 -0.00737 0.00005 1.00000 0.00000
5.38388 6.09099 3.37500 -0.99999 -0.00259 -0.00379 1.00000 0.00000
5.38388 6.09099 4.37500 -0.99999 0.00155 -0.00301 1.00000 0.00000
5.38388 6.09099 5.37500 -0.99999 -0.00260 0.00260 1.00000 0.00000
5.38388 6.09099 6.37500 -0.99998 0.00228 -0.00517 1.00000 0.00000
5.38388 6.09099 7.37500 -0.99994 -0.01028 0.00485 1.00000 0.00000
6.09099 6.79810 2.37500 -0.99989 -0.01481 0.00215 1.00000 0.00000
6.09099 6.79810 3.37500 -0.99994 -0.01080 0.00183 1.00000 0.00000
6.09099 6.79810 4.37500 -0.99990 -0.00612 -0.01276 1.00000 0.00000
6.09099 6.79810 5.37500 -0.99992 -0.01079 -0.00633 1.00000 0.00000
6.09099 6.79810 6.37500 -0.99987 -0.01288 -0.00926 1.00000 0.00000
6.79810 7.50520 3.37500 -0.99975 -0.00183 -0.02238 1.00000 0.00000
6.79810 7.50520 4.37500 -0.99966 -0.02381 -0.01082 1.00000 0.00000
6.79810 7.50520 5.37500 -0.99795 -0.02880 -0.05717 1.00000 0.00000
2.55546 1.84835 2.37500 -0.99713 -0.04846 0.05819 1.00000 0.00000
2.55546 1.84835 3.37500 -0.99986 -0.01582 0.00606 1.00000 0.00000
2.55546 1.84835 4.37500 -0.99994 -0.01121 0.00180 1.00000 0.00000
2.55546 1.84835 5.37500 -0.99987 -0.01572 -0.00379 1.00000 0.00000
2.55546 1.84835 6.37500 -0.99976 -0.02182 0.00073 1.00000 0.00000
3.26256 2.55546 1.37500 -0.99530 -0.03441 0.09057 1.00000 0.00000
3.26256 2.55546 2.37500 -0.99992 -0.00972 0.00837 1.00000 0.00000
3.26256 2.55546 3.37500 -0.99999 -0.00318 0.00057 1.00000 0.00000
3.26256 2.55546 4.37500 -1.00000 -0.00234 -0.00075 1.00000 0.00000
3.26256 2.55546 5.37500 -0.99994 -0.01069 -0.00135 1.00000 0.00000
3.26256 2.55546 6.37500 -0.99998 -0.00499 -0.00413 1.00000 0.00000
3.26256 2.55546 7.37500 -0.99987 -0.01383 0.00819 1.00000 0.00000
3.96967 3.26256 1.37500 -0.99999 0.00211 0.00414 1.00000 0.00000
3.96967 3.26256 2.37500 -0.99999 -0.00341 0.00277 1.00000 0.00000
3.96967 3.26256 3.37500 -1.00000 0.00237 0.00131 1.00000 0.00000
3.96967 3.26256 4.37500 -0.99998 -0.00407 0.00524 1.00000 0.00000
3.96967 3.26256 5.37500 -0.99999 -0.00327 0.00020 1.00000 0.00000
3.96967 3.26256 6.37500 -1.00000 0.00284 -0.00066 1.00000 0.00000
3.96967 3.26256 7.37500 -0.99999 -0.00379 -0.00107 1.00000 0.00000
4.67678 3.96967 1.37500 -0.99993 0.00123 0.01151 1.00000 0.00000
4.67678 3.96967 2.37500 -0.99993 -0.00092 0.01168 1.00000 0.00000
4.67678 3.96967 3.37500 -0.99998 -0.00195 0.00627 1.00000 0.00000
4.67678 3.96967 4.37500 -1.00000 0.00151 0.00218 1.00000 0.00000
4.67678 3.96967 5.37500 -0.99999 0.00001 0.00394 1.00000 0.00000
4.67678 3.96967 6.37500 -1.00000 0.00113 -0.00198 1.00000 0.00000
4.67678 3.96967 7.37500 -0.99998 -0.00323 -0.00584 1.00000 0.00000
4.67678 3.96967 8.37500 -0.99963 -0.00964 0.02526 1.00000 0.00000
5.38388 4.67678 1.37500 -0.99998 0.00208 0.00622 1.00000 0.00000
5.38388 4.67678 2.37500 -0.99986 -0.00158 0.01671 1.00000 0.00000
5.38388 4.67678 3.37500 -1.00000 0.00081 -0.00223 1.00000 0.00000
5.38388 4.67678 4.37500 -0.99999 -0.00122 -0.00319 1.00000 0.00000
5.38388 4.67678 5.37500 -1.00000 0.00231 0.00143 1.00000 0.00000
5.38388 4.67678 6.37500 -1.00000 0.00162 0.00251 1.00000 0.00000
5.38388 4.67678 7.37500 -0.99999 -0.00208 0.00453 1.00000 0.00000
5.38388 4.67678 8.37500 -1.00000 -0.00054 -0.00142 1.00000 0.00000
6.09099 5.38388 1.37500 -0.99979 -0.00904 -0.01824 1.00000 0.00000
6.09099 5.38388 2.37500 -0.99991 -0.01037 -0.00844 1.00000 0.00000
6.09099 5.38388 3.37500 -0.99999 -0.00343 -0.00388 1.00000 0.00000
6.09099 5.38388 4.37500 -1.00000 -0.00098 -0.00202 1.00000 0.00000
6.09099 5.38388 5.37500 -1.00000 -0.00186 -0.00040 1.00000 0.00000
6.09099 5.38388 6.37500 -0.99998 -0.00562 0.00101 1.00000 0.00000
6.09099 5.38388 7.37500 -0.99998 -0.00301 0.00496 1.00000 0.00000
6.79810 6.09099 2.37500 -0.99953 -0.01406 -0.02715 1.00000 0.00000
6.79810 6.09099 3.37500 -0.99993 -0.01042 -0.00588 1.00000 0.00000
6.79810 6.09099 4.37500 -0.99996 -0.00896 0.00053 1.00000 0.00000
6.79810 6.09099 5.37500 -0.99992 -0.01081 -0.00614 1.00000 0.00000
6.79810 6.09099 6.37500 -0.99989 -0.01480 0.00266 1.00000 0.00000
7.50520 6.79810 3.37500 -0.99898 -0.02738 -0.03599 1.00000 0.00000
7.50520 6.79810 4.37500 -0.99971 -0.02397 -0.00321 1.00000 0.00000
7.50520 6.79810 5.37500 -0.99900 -0.02905 -0.03410 1.00000 0.00000
3.26256 1.14124 3.37500 -0.99844 -0.03229 0.04558 1.00000 0.00000
3.26256 1.14124 4.37500 -0.99994 -0.01042 -0.00442 1.00000 0.00000
3.26256 1.14124 5.37500 -0.99984 -0.01692 -0.00563 1.00000 0.00000
3.96967 1.84835 2.37500 -0.99999 0.00024 0.00337 1.00000 0.00000
3.96967 1.84835 3.37500 -0.99998 -0.00117 0.00541 1.00000 0.00000
3.96967 1.84835 4.37500 -0.99998 -0.00149 0.00532 1.00000 0.00000
3.96967 1.84835 5.37500 -0.99998 -0.00420 -0.00508 1.00000 0.00000
3.96967 1.84835 6.37500 -0.99998 0.00302 -0.00592 1.00000 0.00000
3.96967 1.84835 7.37500 -0.99863 0.03146 0.04182 1.00000 0.00000
4.67678 2.55546 1.37500 -0.99998 -0.00484 0.00434 1.00000 0.00000
4.67678 2.55546 2.37500 -0.99996 0.00540 0.00650 1.00000 0.00000
4.67678 2.55546 3.37500 -0.99999 0.00186 0.00488 1.00000 0.00000
4.67678 2.55546 4.37500 -0.99999 0.00413 -0.00018 1.00000 0.00000
4.67678 2.55546 5.37500 -0.99999 0.00158 -0.00396 1.00000 0.00000
4.67678 2.55546 6.37500 -0.99999 -0.00075 -0.00471 1.00000 0.00000
4.67678 2.55546 7.37500 -0.99994 0.00281 -0.01051 1.00000 0.00000
5.38388 3.26256 1.37500 -0.99990 0.00527 0.01286 1.00000 0.00000
5.38388 3.26256 2.37500 -1.00000 -0.00058 0.00273 1.00000 0.00000
5.38388 3.26256 3.37500 -1.00000 0.00122 -0.00274 1.00000 0.00000
5.38388 3.26256 4.37500 -1.00000 0.00017 -0.00061 1.00000 0.00000
5.38388 3.26256 5.37500 -0.99997 0.00584 0.00521 1.00000 0.00000
5.38388 3.26256 6.37500 -0.99998 0.00040 0.00602 1.00000 0.00000
5.38388 3.26256 7.37500 -1.00000 0.00288 -0.00101 1.00000 0.00000
6.09099 3.96967 1.37500 -0.99999 0.00485 0.00203 1.00000 0.00000
6.09099 3.96967 2.37500 -0.99998 -0.00068 -0.00658 1.00000 0.00000
6.09099 3.96967 3.37500 -0.99996 0.00406 0.00841 1.00000 0.00000
6.09099 3.96967 4.37500 -0.99999 0.00309 -0.00386 1.00000 0.00000
6.09099 3.96967 5.37500 -0.99999 0.00136 0.00341 1.00000 0.00000
6.09099 3.96967 6.37500 -0.99996 -0.00065 0.00896 1.00000 0.00000
6.09099 3.96967 7.37500 -0.99997 -0.00031 0.00801 1.00000 0.00000
6.79810 4.67678 1.37500 -0.98518 0.01210 -0.17108 1.00000 0.00000
6.79810 4.67678 2.37500 -0.99988 -0.00989 -0.01188 1.00000 0.00000
6.79810 4.67678 3.37500 -0.99998 0.00060 -0.00593 1.00000 0.00000
6.79810 4.67678 4.37500 -1.00000 -0.00197 0.00101 1.00000 0.00000
6.79810 4.67678 5.37500 -1.00000 -0.00053 -0.00233 1.00000 0.00000
6.79810 4.67678 6.37500 -1.00000 -0.00203 -0.00185 1.00000 0.00000
6.79810 4.67678 7.37500 -0.99821 0.00395 -0.05965 1.00000 0.00000
7.50520 5.38388 2.37500 -0.99847 -0.00476 -0.05513 1.00000 0.00000
7.50520 5.38388 3.37500 -0.99951 -0.02172 -0.02254 1.00000 0.00000
7.50520 5.38388 4.37500 -0.99992 -0.01242 0.00284 1.00000 0.00000
7.50520 5.38388 5.37500 -0.99993 -0.01222 0.00035 1.00000 0.00000
7.50520 5.38388 6.37500 -0.99993 -0.01043 0.00565 1.00000 0.00000
4.67678 1.14124 2.37500 -0.99956 0.01308 0.02648 1.00000 0.00000
4.67678 1.14124 3.37500 -0.99998 -0.00429 -0.00342 1.00000 0.00000
4.67678 1.14124 4.37500 -0.99998 0.00644 -0.00023 1.00000 0.00000
4.67678 1.14124 5.37500 -0.99997 0.00422 0.00572 1.00000 0.00000
4.67678 1.14124 6.37500 -0.99866 0.04338 -0.02830 1.00000 0.00000
5.38388 1.84835 2.37500 -0.99997 0.00581 -0.00541 1.00000 0.00000
5.38388 1.84835 3.37500 -0.99999 0.00285 0.00186 1.00000 0.00000
5.38388 1.84835 4.37500 -1.00000 0.00132 -0.00195 1.00000 0.00000
5.38388 1.84835 5.37500 -0.99997 0.00764 -0.00119 1.00000 0.00000
5.38388 1.84835 6.37500 -0.99985 0.01753 0.00102 1.00000 0.00000
6.09099 2.55546 2.37500 -0.99997 0.00667 -0.00347 1.00000 0.00000
6.09099 2.55546 3.37500 -0.99998 0.00606 -0.00050 1.00000 0.00000
6.09099 2.55546 4.37500 -0.99996 0.00456 0.00818 1.00000 0.00000
6.09099 2.55546 5.37500 -0.99997 0.00759 0.00266 1.00000 0.00000
6.09099 2.55546 6.37500 -0.99989 0.01217 0.00888 1.00000 0.00000
6.09099 2.55546 7.37500 -0.99951 0.03040 0.00727 1.00000 0.00000
6.79810 3.26256 2.37500 -0.99991 0.01328 -0.00252 1.00000 0.00000
6.79810 3.26256 3.37500 -0.99997 0.00680 0.00339 1.00000 0.00000
6.79810 3.26256 4.37500 -0.99996 0.00837 0.00268 1.00000 0.00000
6.79810 3.26256 5.37500 -0.99990 0.00908 0.01115 1.00000 0.00000
6.79810 3.26256 6.37500 -0.99986 0.00445 0.01585 1.00000 0.00000
6.79810 3.26256 7.37500 -0.99074 0.09251 -0.09935 1.00000 0.00000
7.50520 3.96967 2.37500 -0.99970 0.01034 -0.02235 1.00000 0.00000
7.50520 3.96967 3.37500 -0.99997 0.00620 0.00459 1.00000 0.00000
7.50520 3.96967 4.37500 -0.99983 -0.01737 0.00682 1.00000 0.00000
7.50520 3.96967 5.37500 -0.99999 0.00230 0.00305 1.00000 0.00000
7.50520 3.96967 6.37500 -0.99982 0.00386 0.01857 1.00000 0.00000
8.21231 4.67678 3.37500 -0.99705 0.00495 -0.07661 1.00000 0.00000
8.21231 4.67678 4.37500 -0.99986 0.00346 -0.01640 1.00000 0.00000
8.21231 4.67678 5.37500 -0.99904 -0.01332 -0.04173 1.00000 0.00000
6.09099 1.14124 3.37500 -0.99961 0.02663 -0.00854 1.00000 0.00000
6.09099 1.14124 4.37500 -0.99973 0.02340 -0.00097 1.00000 0.00000
6.09099 1.14124 5.37500 -0.99982 0.01875 -0.00358 1.00000 0.00000
6.79810 1.84835 3.37500 -0.99968 0.02363 -0.00888 1.00000 0.00000
6.79810 1.84835 4.37500 -0.99986 0.01364 0.00971 1.00000 0.00000
6.79810 1.84835 5.37500 -0.99979 0.01858 0.00824 1.00000 0.00000
6.79810 1.84835 6.37500 -0.99919 0.01651 -0.03679 1.00000 0.00000
7.50520 2.55546 3.37500 -0.99980 0.01981 -0.00231 1.00000 0.00000
7.50520 2.55546 4.37500 -0.99990 0.01258 0.00601 1.00000 0.00000
7.50520 2.55546 5.37500 -0.99971 0.01631 0.01765 1.00000 0.00000
8.21231 3.26256 4.37500 -0.99970 0.01906 -0.01567 1.00000 0.00000
0.96447 5.38388 3.75000 0.99978 -0.00932 0.01861 0.00000 0.00000
1.67157 6.09099 2.75000 0.99986 -0.01606 0.00415 0.00000 0.00000
1.67157 6.09099 4.75000 0.99953 -0.01095 0.02864 0.00000 0.00000
1.67157 6.09099 5.75000 0.99951 -0.01209 0.02877 0.00000 0.00000
1.67157 6.09099 6.75000 0.99449 0.01435 0.10381 0.00000 0.00000
2.37868 6.79810 3.75000 0.99959 -0.01512 0.02431 0.00000 0.00000
2.37868 6.79810 4.75000 0.99954 -0.01509 0.02625 0.00000 0.00000
2.37868 6.79810 5.75000 0.99978 -0.01294 0.01650 0.00000 0.00000
2.37868 6.79810 6.75000 0.99951 -0.03092 0.00541 0.00000 0.00000
3.08579 7.50520 2.75000 0.99942 -0.01007 0.03240 0.00000 0.00000
3.08579 7.50520 3.75000 0.99976 -0.01698 0.01353 0.00000 0.00000
3.08579 7.50520 4.75000 0.99972 -0.01184 0.02034 0.00000 0.00000
3.08579 7.50520 5.75000 0.99980 -0.00579 0.01890 0.00000 0.00000
3.79289 8.21231 3.75000 0.99959 -0.00391 0.02844 0.00000 0.00000
3.79289 8.21231 4.75000 0.99856 -0.00982 0.05278 0.00000 0.00000
0.96447 3.96967 2.75000 0.99946 0.00492 0.03238 0.00000 0.00000
0.96447 3.96967 3.75000 0.99982 0.00454 0.01848 0.00000 0.00000
0.96447 3.96967 4.75000 0.99965 0.00316 0.02632 0.00000 0.00000
0.96447 3.96967 5.75000 0.99935 0.00363 0.03577 0.00000 0.00000
1.67157 4.67678 1.75000 0.99949 -0.03027 0.01044 0.00000 0.00000
1.67157 4.67678 2.75000 0.99990 -0.00191 0.01383 0.00000 0.00000
1.67157 4.67678 3.75000 0.99981 0.00087 0.01955 0.00000 0.00000
1.67157 4.67678 4.75000 0.99968 -0.00022 0.02520 0.00000 0.00000
1.67157 4.67678 6.75000 0.99954 -0.00035 0.03035 0.00000 0.00000
2.37868 5.38388 1.75000 0.99983 -0.00950 0.01601 0.00000 0.00000
2.37868 5.38388 3.75000 0.99972 -0.00191 0.02339 0.00000 0.00000
2.37868 5.38388 4.75000 0.99962 -0.00083 0.02740 0.00000 0.00000
2.37868 5.38388 5.75000 0.99970 -0.00223 0.02446 0.00000 0.00000
2.37868 5.38388 6.75000 0.99937 -0.00284 0.03527 0.00000 0.00000
2.37868 5.38388 7.75000 0.99612 0.03178 0.08210 0.00000 0.00000
3.08579 6.09099 2.75000 0.99982 -0.00623 0.01780 0.00000 0.00000
3.08579 6.09099 3.75000 0.99976 -0.00587 0.02099 0.00000 0.00000
3.08579 6.09099 4.75000 0.99961 -0.00430 0.02745 0.00000 0.00000
3.08579 6.09099 5.75000 0.99973 -0.00336 0.02281 0.00000 0.00000
3.08579 6.09099 6.75000 0.99954 -0.00410 0.02995 0.00000 0.00000
3.08579 6.09099 7.75000 0.99905 -0.04157 0.01273 0.00000 0.00000
3.79289 6.79810 1.75000 0.99962 -0.00572 0.02683 0.00000 0.00000
3.79289 6.79810 2.75000 0.99960 -0.00484 0.02772 0.00000 0.00000
3.79289 6.79810 3.75000 0.99942 -0.00948 0.03265 0.00000 0.00000
3.79289 6.79810 4.75000 0.99961 -0.00006 0.02809 0.00000 0.00000
3.79289 6.79810 5.75000 0.99974 0.00114 0.02282 0.00000 0.00000
3.79289 6.79810 6.75000 0.99970 -0.00057 0.02431 0.00000 0.00000
4.50000 7.50520 2.75000 0.99950 0.01524 0.02779 0.00000 0.00000
4.50000 7.50520 3.75000 0.99955 -0.00226 0.02978 0.00000 0.00000
4.50000 7.50520 4.75000 0.99974 0.00114 0.02272 0.00000 0.00000
4.50000 7.50520 5.75000 0.99956 -0.00255 0.02969 0.00000 0.00000
4.50000 7.50520 6.75000 0.99958 -0.00531 0.02843 0.00000 0.00000
5.20711 8.21231 3.75000 0.99986 0.00598 0.01574 0.00000 0.00000
5.20711 8.21231 4.75000 0.99904 -0.00971 0.04281 0.00000 0.00000
5.20711 8.21231 5.75000 0.99843 0.02372 0.05073 0.00000 0.00000
1.67157 3.26256 3.75000 0.99977 0.00696 0.02049 0.00000 0.00000
1.67157 3.26256 4.75000 0.99963 0.00440 0.02685 0.00000 0.00000
1.67157 3.26256 5.75000 0.99952 0.00918 0.02942 0.00000 0.00000
1.67157 3.26256 6.75000 0.99901 0.02145 0.03899 0.00000 0.00000
2.37868 3.96967 1.75000 0.99999 0.00497 0.00129 0.00000 0.00000
2.37868 3.96967 2.75000 0.99985 0.00074 0.01713 0.00000 0.00000
2.37868 3.96967 3.75000 0.99978 0.00504 0.02012 0.00000 0.00000
2.37868 3.96967 4.75000 0.99965 0.00218 0.02622 0.00000 0.00000
2.37868 3.96967 5.75000 0.99973 0.00318 0.02323 0.00000 0.00000
2.37868 3.96967 6.75000 0.99953 0.00726 0.02981 0.00000 0.00000
2.37868 3.96967 7.75000 0.99956 0.00626 0.02888 0.00000 0.00000
3.08579 4.67678 1.75000 0.99998 -0.00199 0.00591 0.00000 0.00000
3.08579 4.67678 2.75000 0.99983 -0.00281 0.01799 0.00000 0.00000
3.08579 4.67678 4.75000 0.99967 0.00184 0.02566 0.00000 0.00000
3.08579 4.67678 5.75000 0.99977 0.00078 0.02123 0.00000 0.00000
3.08579 4.67678 7.75000 0.99920 -0.00140 0.04005 0.00000 0.00000
3.79289 5.38388 0.75000 0.99990 0.00284 0.01421 0.00000 0.00000
3.79289 5.38388 1.75000 0.99982 -0.00317 0.01878 0.00000 0.00000
3.79289 5.38388 2.75000 0.99985 -0.00604 0.01639 0.00000 0.00000
3.79289 5.38388 3.75000 0.99975 0.00478 0.02206 0.00000 0.00000
3.79289 5.38388 4.75000 0.99973 -0.00175 0.02311 0.00000 0.00000
3.79289 5.38388 5.75000 0.99971 -0.00350 0.02393 0.00000 0.00000
3.79289 5.38388 6.75000 0.99965 -0.00140 0.02635 0.00000 0.00000
3.79289 5.38388 7.75000 0.99956 -0.00041 0.02963 0.00000 0.00000
4.50000 6.09099 1.75000 0.99967 -0.00200 0.02572 0.00000 0.00000
4.50000 6.09099 2.75000 0.99976 -0.00517 0.02141 0.00000 0.00000
4.50000 6.09099 5.75000 0.99968 0.00048 0.02544 0.00000 0.00000
4.50000 6.09099 6.75000 0.99971 0.00099 0.02396 0.00000 0.00000
4.50000 6.09099 7.75000 0.99958 0.00629 0.02830 0.00000 0.00000
5.20711 6.79810 2.75000 0.99947 0.01088 0.03073 0.00000 0.00000
5.20711 6.79810 3.75000 0.99958 0.00309 0.02866 0.00000 0.00000
5.20711 6.79810 4.75000 0.99964 0.00401 0.02637 0.00000 0.00000
5.20711 6.79810 6.75000 0.99978 0.00554 0.02026 0.00000 0.00000
5.91421 7.50520 2.75000 0.99926 0.01972 0.03317 0.00000 0.00000
5.91421 7.50520 3.75000 0.99982 0.00854 0.01704 0.00000 0.00000
5.91421 7.50520 4.75000 0.99967 0.01130 0.02290 0.00000 0.00000
5.91421 7.50520 5.75000 0.99940 0.01634 0.03056 0.00000 0.00000
1.67157 1.84835 4.75000 0.99954 0.00896 0.02888 0.00000 0.00000
2.37868 2.55546 1.75000 0.99852 0.01663 0.05183 0.00000 0.00000
2.37868 2.55546 2.75000 0.99988 0.00556 0.01447 0.00000 0.00000
2.37868 2.55546 4.75000 0.99957 0.00766 0.02822 0.00000 0.00000
2.37868 2.55546 5.75000 0.99934 0.01079 0.03468 0.00000 0.00000
2.37868 2.55546 6.75000 0.99806 0.01147 0.06117 0.00000 0.00000
3.08579 3.26256 1.75000 0.99993 0.00684 0.00979 0.00000 0.00000
3.08579 3.26256 2.75000 0.99982 0.00326 0.01851 0.00000 0.00000
3.08579 3.26256 3.75000 0.99976 0.00249 0.02194 0.00000 0.00000
3.08579 3.26256 4.75000 0.99968 0.01058 0.02308 0.00000 0.00000
3.08579 3.26256 5.75000 0.99970 0.00029 0.02437 0.00000 0.00000
3.08579 3.26256 6.75000 0.99953 0.00607 0.03010 0.00000 0.00000
3.08579 3.26256 7.75000 0.99959 0.01491 0.02446 0.00000 0.00000
3.79289 3.96967 0.75000 1.00000 0.00250 -0.00110 0.00000 0.00000
3.79289 3.96967 2.75000 0.99985 0.00329 0.01700 0.00000 0.00000
3.79289 3.96967 3.75000 0.99979 0.00372 0.02027 0.00000 0.00000
3.79289 3.96967 4.75000 0.99969 0.00116 0.02496 0.00000 0.00000
3.79289 3.96967 5.75000 0.99966 0.00098 0.02623 0.00000 0.00000
3.79289 3.96967 6.75000 0.99955 0.00656 0.02938 0.00000 0.00000
3.79289 3.96967 7.75000 0.99942 -0.00034 0.03412 0.00000 0.00000
4.50000 4.67678 0.75000 0.99990 -0.01402 -0.00215 0.00000 0.00000
4.50000 4.67678 1.75000 0.99978 0.00283 0.02079 0.00000 0.00000
4.50000 4.67678 2.75000 0.99979 -0.00158 0.02032 0.00000 0.00000
4.50000 4.67678 3.75000 0.99965 -0.00156 0.02647 0.00000 0.00000
4.50000 4.67678 4.75000 0.99977 0.00075 0.02158 0.00000 0.00000
4.50000 4.67678 5.75000 0.99978 -0.00338 0.02092 0.00000 0.00000
4.50000 4.67678 6.75000 0.99964 0.00418 0.02657 0.00000 0.00000
5.20711 5.38388 0.75000 0.99935 0.00595 0.03548 0.00000 0.00000
5.20711 5.38388 1.75000 0.99963 0.00178 0.02721 0.00000 0.00000
5.20711 5.38388 2.75000 0.99968 0.00386 0.02497 0.00000 0.00000
5.20711 5.38388 4.75000 0.99965 -0.00257 0.02632 0.00000 0.00000
5.20711 5.38388 6.75000 0.99963 0.00737 0.02604 0.00000 0.00000
5.20711 5.38388 7.75000 0.99964 0.00730 0.02595 0.00000 0.00000
5.91421 6.09099 1.75000 0.99951 0.01919 0.02478 0.00000 0.00000
5.91421 6.09099 2.75000 0.99956 0.01032 0.02790 0.00000 0.00000
5.91421 6.09099 3.75000 0.99969 0.00322 0.02479 0.00000 0.00000
5.91421 6.09099 4.75000 0.99967 0.00106 0.02585 0.00000 0.00000
5.91421 6.09099 6.75000 0.99965 0.00863 0.02499 0.00000 0.00000
5.91421 6.09099 7.75000 0.99915 0.01565 0.03804 0.00000 0.00000
6.62132 6.79810 2.75000 0.99968 0.00687 0.02449 0.00000 0.00000
6.62132 6.79810 4.75000 0.99949 0.01527 0.02822 0.00000 0.00000
6.62132 6.79810 5.75000 0.99966 0.01461 0.02148 0.00000 0.00000
6.62132 6.79810 6.75000 0.99970 0.01264 0.02088 0.00000 0.00000
3.08579 1.84835 2.75000 0.99972 0.01049 0.02126 0.00000 0.00000
3.08579 1.84835 3.75000 0.99978 0.00400 0.02065 0.00000 0.00000
3.08579 1.84835 4.75000 0.99962 0.00457 0.02702 0.00000 0.00000
3.08579 1.84835 5.75000 0.99964 0.00910 0.02510 0.00000 0.00000
3.08579 1.84835 6.75000 0.99838 0.03142 0.04749 0.00000 0.00000
3.79289 2.55546 1.75000 0.99985 0.00528 0.01657 0.00000 0.00000
3.79289 2.55546 2.75000 0.99978 0.00201 0.02099 0.00000 0.00000
3.79289 2.55546 3.75000 0.99978 -0.00048 0.02120 0.00000 0.00000
3.79289 2.55546 4.75000 0.99978 0.00170 0.02094 0.00000 0.00000
3.79289 2.55546 5.75000 0.99971 -0.00158 0.02415 0.00000 0.00000
3.79289 2.55546 6.75000 0.99980 -0.00258 0.02006 0.00000 0.00000
4.50000 3.26256 0.75000 0.99993 -0.01040 0.00644 0.00000 0.00000
4.50000 3.26256 1.75000 0.99984 0.00042 0.01797 0.00000 0.00000
4.50000 3.26256 2.75000 0.99984 0.00040 0.01812 0.00000 0.00000
4.50000 3.26256 3.75000 0.99974 0.00005 0.02272 0.00000 0.00000
4.50000 3.26256 4.75000 0.99987 -0.00253 0.01620 0.00000 0.00000
4.50000 3.26256 5.75000 0.99974 0.00278 0.02252 0.00000 0.00000
4.50000 3.26256 6.75000 0.99972 0.00018 0.02385 0.00000 0.00000
5.20711 3.96967 0.75000 0.99994 -0.00332 0.01087 0.00000 0.00000
5.20711 3.96967 1.75000 0.99987 -0.00039 0.01611 0.00000 0.00000
5.20711 3.96967 2.75000 0.99969 -0.00703 0.02397 0.00000 0.00000
5.20711 3.96967 3.75000 0.99974 0.00080 0.02258 0.00000 0.00000
5.20711 3.96967 4.75000 0.99975 -0.00343 0.02201 0.00000 0.00000
5.91421 4.67678 4.75000 0.99972 -0.00042 0.02383 0.00000 0.00000
5.91421 4.67678 5.75000 0.99960 -0.00342 0.02803 0.00000 0.00000
5.91421 4.67678 7.75000 0.99959 0.00481 0.02835 0.00000 0.00000
6.62132 5.38388 1.75000 0.99873 0.01002 0.04940 0.00000 0.00000
6.62132 5.38388 2.75000 0.99960 0.00028 0.02829 0.00000 0.00000
6.62132 5.38388 3.75000 0.99957 0.00942 0.02795 0.00000 0.00000
6.62132 5.38388 5.75000 0.99964 0.00004 0.02681 0.00000 0.00000
6.62132 5.38388 6.75000 0.99977 0.01092 0.01855 0.00000 0.00000
7.32843 6.09099 2.75000 0.99918 0.01678 0.03682 0.00000 0.00000
7.32843 6.09099 3.75000 0.99953 0.00778 0.02961 0.00000 0.00000
7.32843 6.09099 4.75000 0.99962 0.01265 0.02467 0.00000 0.00000
7.32843 6.09099 5.75000 0.99943 0.01569 0.02999 0.00000 0.00000
7.32843 6.09099 6.75000 0.99918 0.01906 0.03566 0.00000 0.00000
3.79289 1.14124 2.75000 0.99900 -0.00656 0.04429 0.00000 0.00000
3.79289 1.14124 3.75000 0.99984 0.00071 0.01769 0.00000 0.00000
3.79289 1.14124 4.75000 0.99959 0.00091 0.02873 0.00000 0.00000
3.79289 1.14124 5.75000 0.99888 0.02114 0.04226 0.00000 0.00000
4.50000 1.84835 1.75000 0.99961 -0.00365 0.02783 0.00000 0.00000
4.50000 1.84835 2.75000 0.99975 -0.00262 0.02216 0.00000 0.00000
4.50000 1.84835 3.75000 0.99976 0.00034 0.02196 0.00000 0.00000
4.50000 1.84835 4.75000 0.99967 0.00300 0.02553 0.00000 0.00000
4.50000 1.84835 5.75000 0.99962 -0.00310 0.02755 0.00000 0.00000
5.20711 2.55546 1.75000 0.99971 -0.01737 0.01686 0.00000 0.00000
5.20711 2.55546 2.75000 0.99971 -0.00275 0.02407 0.00000 0.00000
5.20711 2.55546 4.75000 0.99976 -0.00469 0.02161 0.00000 0.00000
5.20711 2.55546 5.75000 0.99977 -0.00437 0.02082 0.00000 0.00000
5.20711 2.55546 6.75000 0.99977 -0.00431 0.02113 0.00000 0.00000
5.91421 3.26256 1.75000 0.99974 -0.01307 0.01883 0.00000 0.00000
5.91421 3.26256 2.75000 0.99978 -0.00392 0.02075 0.00000 0.00000
5.91421 3.26256 3.75000 0.99982 -0.00147 0.01896 0.00000 0.00000
5.91421 3.26256 4.75000 0.99968 -0.00216 0.02520 0.00000 0.00000
5.91421 3.26256 5.75000 0.99979 -0.00809 0.01858 0.00000 0.00000
5.91421 3.26256 6.75000 0.99992 -0.00581 0.01132 0.00000 0.00000
5.91421 3.26256 7.75000 0.99988 -0.00490 0.01483 0.00000 0.00000
6.62132 3.96967 1.75000 0.99801 -0.00580 0.06272 0.00000 0.00000
6.62132 3.96967 2.75000 0.99956 -0.00061 0.02959 0.00000 0.00000
6.62132 3.96967 3.75000 0.99962 -0.00227 0.02759 0.00000 0.00000
6.62132 3.96967 4.75000 0.99984 -0.00381 0.01760 0.00000 0.00000
6.62132 3.96967 5.75000 0.99973 0.00145 0.02336 0.00000 0.00000
6.62132 3.96967 6.75000 0.99999 0.00055 0.00356 0.00000 0.00000
6.62132 3.96967 7.75000 0.99847 0.02319 -0.05010 0.00000 0.00000
7.32843 4.67678 1.75000 0.99873 -0.00794 0.04968 0.00000 0.00000
7.32843 4.67678 2.75000 0.99941 0.00454 0.03401 0.00000 0.00000
7.32843 4.67678 3.75000 0.99963 -0.00272 0.02706 0.00000 0.00000
7.32843 4.67678 4.75000 0.99967 0.00511 0.02515 0.00000 0.00000
7.32843 4.67678 5.75000 0.99991 -0.00240 0.01294 0.00000 0.00000
7.32843 4.67678 6.75000 0.99994 0.00555 0.00968 0.00000 0.00000
8.03553 5.38388 3.75000 0.99807 0.01974 0.05886 0.00000 0.00000
8.03553 5.38388 4.75000 0.99959 0.00828 0.02723 0.00000 0.00000
8.03553 5.38388 5.75000 0.99969 0.01720 0.01794 0.00000 0.00000
5.20711 1.14124 2.75000 0.99938 -0.00963 0.03378 0.00000 0.00000
5.20711 1.14124 3.75000 0.99992 -0.00031 0.01245 0.00000 0.00000
5.20711 1.14124 5.75000 0.99990 -0.01021 0.00943 0.00000 0.00000
5.91421 1.84835 2.75000 0.99984 -0.01526 0.00899 0.00000 0.00000
5.91421 1.84835 3.75000 0.99979 -0.00877 0.01853 0.00000 0.00000
5.91421 1.84835 4.75000 0.99977 -0.00796 0.01998 0.00000 0.00000
5.91421 1.84835 5.75000 0.99971 -0.01049 0.02184 0.00000 0.00000
5.91421 1.84835 6.75000 0.99952 -0.00969 0.02959 0.00000 0.00000
6.62132 2.55546 2.75000 0.99972 -0.00855 0.02223 0.00000 0.00000
6.62132 2.55546 3.75000 0.99979 -0.00914 0.01832 0.00000 0.00000
6.62132 2.55546 4.75000 0.99980 -0.00521 0.01920 0.00000 0.00000
6.62132 2.55546 5.75000 0.99981 -0.01250 0.01484 0.00000 0.00000
6.62132 2.55546 6.75000 0.99990 -0.01187 0.00828 0.00000 0.00000
7.32843 3.26256 3.75000 0.99958 -0.00816 0.02764 0.00000 0.00000
7.32843 3.26256 4.75000 0.99971 -0.00310 0.02382 0.00000 0.00000
7.32843 3.26256 5.75000 0.99988 -0.01218 0.00994 0.00000 0.00000
7.32843 3.26256 6.75000 0.99940 -0.00407 -0.03444 0.00000 0.00000
8.03553 3.96967 2.75000 0.99955 -0.01382 0.02675 0.00000 0.00000
8.03553 3.96967 4.75000 0.99969 -0.00810 0.02360 0.00000 0.00000
8.03553 3.96967 5.75000 0.99984 -0.01497 -0.00936 0.00000 0.00000
6.62132 1.14124 4.75000 0.99959 -0.01498 0.02422 0.00000 0.00000
7.32843 1.84835 3.75000 0.99967 -0.02244 0.01222 0.00000 0.00000
7.32843 1.84835 4.75000 0.99980 -0.01151 0.01615 0.00000 0.00000
1.67157 7.15165 4.25000 0.99947 -0.01582 -0.02853 0.00000 0.00000
1.67157 7.15165 5.25000 0.99931 -0.03588 -0.00960 0.00000 0.00000
2.37868 7.85876 4.25000 0.99985 -0.01511 -0.00838 0.00000 0.00000
0.96447 5.03033 3.25000 0.99923 -0.01173 -0.03737 0.00000 0.00000
0.96447 5.03033 4.25000 0.99978 -0.00508 -0.02055 0.00000 0.00000
0.96447 5.03033 5.25000 0.99966 -0.00422 -0.02574 0.00000 0.00000
0.96447 5.03033 6.25000 0.99910 -0.00895 -0.04136 0.00000 0.00000
1.67157 5.73744 2.25000 0.99843 -0.02061 -0.05202 0.00000 0.00000
1.67157 5.73744 4.25000 0.99968 -0.00679 -0.02444 0.00000 0.00000
1.67157 5.73744 5.25000 0.99972 -0.01025 -0.02147 0.00000 0.00000
1.67157 5.73744 6.25000 0.99968 -0.01242 -0.02210 0.00000 0.00000
2.37868 6.44454 2.25000 0.99851 -0.01129 -0.05348 0.00000 0.00000
2.37868 6.44454 3.25000 0.99935 -0.01154 -0.03409 0.00000 0.00000
2.37868 6.44454 4.25000 0.99964 -0.01025 -0.02495 0.00000 0.00000
2.37868 6.44454 5.25000 0.99970 -0.01074 -0.02221 0.00000 0.00000
2.37868 6.44454 6.25000 0.99963 -0.01630 -0.02185 0.00000 0.00000
2.37868 6.44454 7.25000 0.99794 -0.04339 -0.04728 0.00000 0.00000
3.08579 7.15165 2.25000 0.99869 -0.01330 -0.04941 0.00000 0.00000
3.08579 7.15165 3.25000 0.99974 -0.00842 -0.02128 0.00000 0.00000
3.08579 7.15165 4.25000 0.99972 -0.00765 -0.02218 0.00000 0.00000
3.08579 7.15165 5.25000 0.99956 -0.00880 -0.02839 0.00000 0.00000
3.08579 7.15165 6.25000 0.99955 -0.00948 -0.02854 0.00000 0.00000
3.79289 7.85876 3.25000 0.99929 -0.01491 -0.03453 0.00000 0.00000
3.79289 7.85876 4.25000 0.99981 -0.00777 -0.01771 0.00000 0.00000
3.79289 7.85876 6.25000 0.99881 0.00462 -0.04856 0.00000 0.00000
0.96447 3.61612 3.25000 0.99887 0.00707 -0.04701 0.00000 0.00000
0.96447 3.61612 4.25000 0.99972 0.00776 -0.02257 0.00000 0.00000
0.96447 3.61612 5.25000 0.99975 0.00235 -0.02219 0.00000 0.00000
1.67157 4.32322 2.25000 0.99885 0.00488 -0.04776 0.00000 0.00000
1.67157 4.32322 3.25000 0.99969 0.00213 -0.02496 0.00000 0.00000
1.67157 4.32322 4.25000 0.99979 0.00093 -0.02066 0.00000 0.00000
1.67157 4.32322 5.25000 0.99978 0.00230 -0.02071 0.00000 0.00000
1.67157 4.32322 6.25000 0.99965 0.00384 -0.02635 0.00000 0.00000
2.37868 5.03033 1.25000 0.99912 -0.00378 -0.04183 0.00000 0.00000
2.37868 5.03033 2.25000 0.99929 -0.00778 -0.03697 0.00000 0.00000
2.37868 5.03033 4.25000 0.99975 -0.00385 -0.02200 0.00000 0.00000
2.37868 5.03033 5.25000 0.99986 -0.00242 -0.01654 0.00000 0.00000
2.37868 5.03033 6.25000 0.99980 -0.00298 -0.01957 0.00000 0.00000
2.37868 5.03033 7.25000 1.00000 0.00142 -0.00151 0.00000 0.00000
3.08579 5.73744 1.25000 0.99944 -0.01636 -0.02934 0.00000 0.00000
3.08579 5.73744 2.25000 0.99959 -0.00567 -0.02804 0.00000 0.00000
3.08579 5.73744 3.25000 0.99948 -0.00511 -0.03192 0.00000 0.00000
3.08579 5.73744 4.25000 0.99962 -0.00469 -0.02724 0.00000 0.00000
3.08579 5.73744 6.25000 0.99976 -0.00335 -0.02179 0.00000 0.00000
3.08579 5.73744 7.25000 0.99983 -0.00303 -0.01805 0.00000 0.00000
3.79289 6.44454 2.25000 0.99967 -0.00699 -0.02456 0.00000 0.00000
3.79289 6.44454 3.25000 0.99949 -0.00350 -0.03174 0.00000 0.00000
3.79289 6.44454 4.25000 0.99969 -0.00346 -0.02448 0.00000 0.00000
3.79289 6.44454 5.25000 0.99982 -0.00333 -0.01850 0.00000 0.00000
3.79289 6.44454 7.25000 0.99948 0.00029 -0.03211 0.00000 0.00000
4.50000 7.15165 2.25000 0.99954 0.00977 -0.02862 0.00000 0.00000
4.50000 7.15165 3.25000 0.99977 0.00589 -0.02076 0.00000 0.00000
4.50000 7.15165 5.25000 0.99970 0.00115 -0.02446 0.00000 0.00000
4.50000 7.15165 6.25000 0.99976 0.00159 -0.02171 0.00000 0.00000
5.20711 7.85876 3.25000 0.99920 0.00522 -0.03966 0.00000 0.00000
5.20711 7.85876 4.25000 0.99999 -0.00106 -0.00507 0.00000 0.00000
5.20711 7.85876 5.25000 0.99971 0.01641 -0.01737 0.00000 0.00000
5.20711 7.85876 6.25000 0.99954 0.00676 -0.02941 0.00000 0.00000
1.67157 2.90901 2.25000 0.99794 0.00920 -0.06355 0.00000 0.00000
1.67157 2.90901 3.25000 0.99942 0.01207 -0.03174 0.00000 0.00000
1.67157 2.90901 4.25000 0.99965 0.01047 -0.02436 0.00000 0.00000
1.67157 2.90901 5.25000 0.99973 0.01018 -0.02084 0.00000 0.00000
1.67157 2.90901 6.25000 0.99978 0.01283 -0.01630 0.00000 0.00000
2.37868 3.61612 1.25000 0.99668 -0.00750 -0.08109 0.00000 0.00000
2.37868 3.61612 2.25000 0.99934 0.00612 -0.03580 0.00000 0.00000
2.37868 3.61612 4.25000 0.99980 0.00275 -0.01956 0.00000 0.00000
2.37868 3.61612 5.25000 0.99984 0.00595 -0.01716 0.00000 0.00000
2.37868 3.61612 6.25000 0.99966 0.00265 -0.02601 0.00000 0.00000
2.37868 3.61612 7.25000 0.99970 0.00872 -0.02302 0.00000 0.00000
3.08579 4.32322 1.25000 0.99726 0.01318 -0.07285 0.00000 0.00000
3.08579 4.32322 2.25000 0.99890 0.00119 -0.04683 0.00000 0.00000
3.08579 4.32322 3.25000 0.99961 -0.00021 -0.02775 0.00000 0.00000
3.08579 4.32322 5.25000 0.99975 -0.00084 -0.02246 0.00000 0.00000
3.79289 5.03033 1.25000 0.99915 -0.00474 -0.04092 0.00000 0.00000
3.79289 5.03033 2.25000 0.99961 0.00100 -0.02798 0.00000 0.00000
3.79289 5.03033 3.25000 0.99961 -0.00215 -0.02789 0.00000 0.00000
3.79289 5.03033 4.25000 0.99973 -0.00001 -0.02332 0.00000 0.00000
3.79289 5.03033 5.25000 0.99973 -0.00160 -0.02321 0.00000 0.00000
3.79289 5.03033 7.25000 0.99973 -0.00335 -0.02311 0.00000 0.00000
3.79289 5.03033 8.25000 0.99996 0.00560 -0.00745 0.00000 0.00000
4.50000 5.73744 1.25000 0.99971 -0.00109 -0.02400 0.00000 0.00000
4.50000 5.73744 2.25000 0.99983 -0.00182 -0.01860 0.00000 0.00000
4.50000 5.73744 4.25000 0.99972 -0.00827 -0.02220 0.00000 0.00000
4.50000 5.73744 6.25000 0.99975 -0.00117 -0.02222 0.00000 0.00000
4.50000 5.73744 7.25000 0.99968 0.00643 -0.02450 0.00000 0.00000
4.50000 5.73744 8.25000 0.99965 0.00528 -0.02597 0.00000 0.00000
5.20711 6.44454 1.25000 0.99995 0.00100 -0.00983 0.00000 0.00000
5.20711 6.44454 3.25000 0.99974 0.00345 -0.02268 0.00000 0.00000
5.20711 6.44454 5.25000 0.99958 0.00186 -0.02895 0.00000 0.00000
5.20711 6.44454 6.25000 0.99978 0.00676 -0.02006 0.00000 0.00000
5.20711 6.44454 7.25000 0.99965 0.01015 -0.02459 0.00000 0.00000
5.91421 7.15165 2.25000 0.99940 0.00997 -0.03321 0.00000 0.00000
5.91421 7.15165 6.25000 0.99975 0.00365 -0.02221 0.00000 0.00000
6.62132 7.85876 4.25000 0.99963 0.01685 -0.02155 0.00000 0.00000
2.37868 2.20190 2.25000 0.99878 0.02964 -0.03940 0.00000 0.00000
2.37868 2.20190 3.25000 0.99944 0.01155 -0.03138 0.00000 0.00000
2.37868 2.20190 4.25000 0.99958 0.01250 -0.02606 0.00000 0.00000
2.37868 2.20190 5.25000 0.99977 0.00936 -0.01939 0.00000 0.00000
2.37868 2.20190 6.25000 0.99979 0.01213 -0.01663 0.00000 0.00000
3.08579 2.90901 1.25000 0.99828 0.03778 -0.04476 0.00000 0.00000
3.08579 2.90901 2.25000 0.99941 0.00466 -0.03391 0.00000 0.00000
3.08579 2.90901 3.25000 0.99961 0.00397 -0.02760 0.00000 0.00000
3.08579 2.90901 4.25000 0.99967 0.00461 -0.02529 0.00000 0.00000
3.08579 2.90901 5.25000 0.99987 0.00129 -0.01611 0.00000 0.00000
3.08579 2.90901 6.25000 0.99981 0.00531 -0.01898 0.00000 0.00000
3.08579 2.90901 7.25000 0.99975 0.00932 -0.02037 0.00000 0.00000
3.79289 3.61612 1.25000 0.99918 0.00396 -0.04035 0.00000 0.00000
3.79289 3.61612 2.25000 0.99943 0.00188 -0.03370 0.00000 0.00000
3.79289 3.61612 3.25000 0.99978 0.00230 -0.02078 0.00000 0.00000
3.79289 3.61612 4.25000 0.99966 0.00009 -0.02610 0.00000 0.00000
3.79289 3.61612 5.25000 0.99962 0.00710 -0.02660 0.00000 0.00000
3.79289 3.61612 6.25000 0.99977 0.00593 -0.02050 0.00000 0.00000
3.79289 3.61612 8.25000 0.99965 -0.00776 -0.02531 0.00000 0.00000
4.50000 4.32322 2.25000 0.99957 0.00348 -0.02896 0.00000 0.00000
4.50000 4.32322 3.25000 0.99958 0.00130 -0.02895 0.00000 0.00000
4.50000 4.32322 5.25000 0.99978 -0.00061 -0.02091 0.00000 0.00000
4.50000 4.32322 6.25000 0.99964 -0.00437 -0.02643 0.00000 0.00000
4.50000 4.32322 7.25000 0.99975 0.00579 -0.02165 0.00000 0.00000
4.50000 4.32322 8.25000 0.99980 0.00277 -0.01976 0.00000 0.00000
5.20711 5.03033 1.25000 0.99960 -0.00141 -0.02836 0.00000 0.00000
5.20711 5.03033 2.25000 0.99962 0.00128 -0.02742 0.00000 0.00000
5.20711 5.03033 3.25000 0.99955 -0.00035 -0.02997 0.00000 0.00000
5.20711 5.03033 5.25000 0.99974 0.00003 -0.02287 0.00000 0.00000
5.20711 5.03033 6.25000 0.99977 0.00133 -0.02132 0.00000 0.00000
5.20711 5.03033 8.25000 0.99977 0.00529 -0.02100 0.00000 0.00000
5.91421 5.73744 1.25000 0.99983 0.00866 -0.01618 0.00000 0.00000
5.91421 5.73744 2.25000 0.99982 0.00756 -0.01730 0.00000 0.00000
5.91421 5.73744 4.25000 0.99972 0.00182 -0.02344 0.00000 0.00000
5.91421 5.73744 5.25000 0.99965 0.00227 -0.02624 0.00000 0.00000
5.91421 5.73744 6.25000 0.99976 0.00467 -0.02152 0.00000 0.00000
5.91421 5.73744 7.25000 0.99974 0.00194 -0.02261 0.00000 0.00000
6.62132 6.44454 2.25000 0.99974 0.01960 -0.01197 0.00000 0.00000
6.62132 6.44454 3.25000 0.99970 0.01426 -0.02009 0.00000 0.00000
6.62132 6.44454 4.25000 0.99961 0.01023 -0.02597 0.00000 0.00000
6.62132 6.44454 5.25000 0.99970 0.01238 -0.02104 0.00000 0.00000
6.62132 6.44454 7.25000 0.99945 0.00605 -0.03255 0.00000 0.00000
7.32843 7.15165 5.25000 0.99974 0.02033 -0.01000 0.00000 0.00000
3.08579 1.49480 4.25000 0.99971 0.00614 -0.02309 0.00000 0.00000
3.08579 1.49480 5.25000 0.99985 0.00779 -0.01569 0.00000 0.00000
3.08579 1.49480 6.25000 0.99975 0.01424 -0.01748 0.00000 0.00000
3.79289 2.20190 2.25000 0.99976 0.00441 -0.02166 0.00000 0.00000
3.79289 2.20190 3.25000 0.99972 -0.00141 -0.02350 0.00000 0.00000
3.79289 2.20190 4.25000 0.99981 0.00493 -0.01909 0.00000 0.00000
3.79289 2.20190 5.25000 0.99980 0.00188 -0.01985 0.00000 0.00000
3.79289 2.20190 6.25000 0.99970 0.00615 -0.02373 0.00000 0.00000
3.79289 2.20190 7.25000 0.99960 0.00287 -0.02821 0.00000 0.00000
4.50000 2.90901 1.25000 0.99969 -0.00283 -0.02484 0.00000 0.00000
4.50000 2.90901 2.25000 0.99950 -0.00297 -0.03145 0.00000 0.00000
4.50000 2.90901 3.25000 0.99959 -0.00352 -0.02847 0.00000 0.00000
4.50000 2.90901 4.25000 0.99981 0.00218 -0.01919 0.00000 0.00000
4.50000 2.90901 5.25000 0.99962 0.00105 -0.02764 0.00000 0.00000
4.50000 2.90901 6.25000 0.99979 -0.00219 -0.02061 0.00000 0.00000
4.50000 2.90901 7.25000 0.99983 -0.00300 -0.01828 0.00000 0.00000
5.20711 3.61612 1.25000 0.99929 -0.00475 -0.03751 0.00000 0.00000
5.20711 3.61612 2.25000 0.99945 0.00184 -0.03297 0.00000 0.00000
5.20711 3.61612 3.25000 0.99969 0.00137 -0.02491 0.00000 0.00000
5.20711 3.61612 4.25000 0.99982 -0.00237 -0.01904 0.00000 0.00000
5.20711 3.61612 5.25000 0.99971 0.00066 -0.02405 0.00000 0.00000
5.20711 3.61612 6.25000 0.99954 -0.00587 -0.02989 0.00000 0.00000
5.20711 3.61612 7.25000 0.99978 0.00527 -0.02017 0.00000 0.00000
5.20711 3.61612 8.25000 0.99950 0.00621 -0.03089 0.00000 0.00000
5.91421 4.32322 2.25000 0.99970 -0.00232 -0.02428 0.00000 0.00000
5.91421 4.32322 3.25000 0.99976 -0.00218 -0.02163 0.00000 0.00000
5.91421 4.32322 4.25000 0.99973 -0.00092 -0.02314 0.00000 0.00000
5.91421 4.32322 6.25000 0.99965 -0.00456 -0.02616 0.00000 0.00000
5.91421 4.32322 7.25000 0.99974 0.00336 -0.02235 0.00000 0.00000
6.62132 5.03033 1.25000 0.99877 -0.00006 0.04961 0.00000 0.00000
6.62132 5.03033 2.25000 0.99997 0.00069 -0.00751 0.00000 0.00000
6.62132 5.03033 4.25000 0.99971 0.00180 -0.02409 0.00000 0.00000
6.62132 5.03033 5.25000 0.99978 0.00111 -0.02105 0.00000 0.00000
6.62132 5.03033 6.25000 0.99975 0.00837 -0.02059 0.00000 0.00000
6.62132 5.03033 7.25000 0.99898 0.01123 -0.04369 0.00000 0.00000
7.32843 5.73744 2.25000 0.99962 -0.01771 0.02131 0.00000 0.00000
7.32843 5.73744 3.25000 0.99985 0.01032 -0.01373 0.00000 0.00000
7.32843 5.73744 4.25000 0.99954 0.00795 -0.02921 0.00000 0.00000
7.32843 5.73744 5.25000 0.99958 0.01168 -0.02665 0.00000 0.00000
3.79289 0.78769 3.25000 0.99971 0.00479 -0.02353 0.00000 0.00000
3.79289 0.78769 5.25000 0.99969 0.00382 -0.02446 0.00000 0.00000
4.50000 1.49480 2.25000 0.99906 0.00374 -0.04329 0.00000 0.00000
4.50000 1.49480 3.25000 0.99972 -0.00292 -0.02360 0.00000 0.00000
4.50000 1.49480 4.25000 0.99973 -0.00026 -0.02330 0.00000 0.00000
4.50000 1.49480 5.25000 0.99978 -0.00368 -0.02074 0.00000 0.00000
5.20711 2.20190 3.25000 0.99981 -0.00397 -0.01930 0.00000 0.00000
5.20711 2.20190 4.25000 0.99971 -0.00540 -0.02367 0.00000 0.00000
5.20711 2.20190 5.25000 0.99961 -0.00167 -0.02799 0.00000 0.00000
5.20711 2.20190 6.25000 0.99965 -0.00641 -0.02570 0.00000 0.00000
5.20711 2.20190 7.25000 0.99953 -0.00918 -0.02915 0.00000 0.00000
5.91421 2.90901 3.25000 0.99968 -0.00435 -0.02496 0.00000 0.00000
5.91421 2.90901 4.25000 0.99955 -0.00504 -0.02952 0.00000 0.00000
5.91421 2.90901 5.25000 0.99970 -0.00059 -0.02433 0.00000 0.00000
5.91421 2.90901 6.25000 0.99946 -0.00458 -0.03241 0.00000 0.00000
5.91421 2.90901 7.25000 0.99916 -0.01741 -0.03703 0.00000 0.00000
6.62132 3.61612 1.25000 0.99955 -0.01407 -0.02660 0.00000 0.00000
6.62132 3.61612 2.25000 0.99988 -0.00704 -0.01390 0.00000 0.00000
6.62132 3.61612 3.25000 0.99964 -0.00441 -0.02638 0.00000 0.00000
6.62132 3.61612 4.25000 0.99973 -0.00428 -0.02265 0.00000 0.00000
6.62132 3.61612 6.25000 0.99939 -0.00172 -0.03483 0.00000 0.00000
6.62132 3.61612 7.25000 0.99794 0.00600 -0.06392 0.00000 0.00000
7.32843 4.32322 2.25000 0.99994 -0.00168 -0.01060 0.00000 0.00000
7.32843 4.32322 3.25000 0.99983 0.00011 -0.01846 0.00000 0.00000
7.32843 4.32322 4.25000 0.99979 0.00273 -0.02030 0.00000 0.00000
7.32843 4.32322 5.25000 0.99968 -0.00383 -0.02519 0.00000 0.00000
7.32843 4.32322 6.25000 0.99945 0.00278 -0.03295 0.00000 0.00000
7.32843 4.32322 7.25000 0.99819 0.00724 -0.05965 0.00000 0.00000
8.03553 5.03033 5.25000 0.99975 0.00800 -0.02082 0.00000 0.00000
8.03553 5.03033 6.25000 0.99939 0.01247 -0.03259 0.00000 0.00000
5.20711 0.78769 3.25000 0.99851 0.01246 -0.05309 0.00000 0.00000
5.20711 0.78769 5.25000 0.99961 -0.00923 -0.02651 0.00000 0.00000
5.91421 1.49480 3.25000 0.99931 -0.01024 -0.03566 0.00000 0.00000
5.91421 1.49480 4.25000 0.99958 -0.00920 -0.02757 0.00000 0.00000
5.91421 1.49480 5.25000 0.99968 -0.01255 -0.02208 0.00000 0.00000
5.91421 1.49480 6.25000 0.99929 -0.01297 -0.03534 0.00000 0.00000
6.62132 2.20190 2.25000 0.99969 -0.00734 -0.02380 0.00000 0.00000
6.62132 2.20190 3.25000 0.99953 -0.00899 -0.02947 0.00000 0.00000
6.62132 2.20190 4.25000 0.99956 -0.00664 -0.02890 0.00000 0.00000
6.62132 2.20190 5.25000 0.99957 -0.00852 -0.02822 0.00000 0.00000
6.62132 2.20190 6.25000 0.99914 -0.01957 -0.03653 0.00000 0.00000
7.32843 2.90901 2.25000 0.99927 -0.01996 -0.03260 0.00000 0.00000
7.32843 2.90901 3.25000 0.99965 -0.01340 -0.02302 0.00000 0.00000
7.32843 2.90901 4.25000 0.99944 -0.00881 -0.03239 0.00000 0.00000
8.03553 3.61612 3.25000 0.99936 -0.02506 -0.02560 0.00000 0.00000
8.03553 3.61612 4.25000 0.99975 -0.00454 -0.02179 0.00000 0.00000
8.03553 3.61612 5.25000 0.99852 -0.01807 -0.05125 0.00000 0.00000
0.78769 5.91421 4.50000 0.99980 -0.01921 -0.00509 0.00000 0.00000
1.49480 6.62132 3.50000 0.99954 -0.02682 0.01428 0.00000 0.00000
1.49480 6.62132 5.50000 0.99988 -0.01520 -0.00012 0.00000 0.00000
2.20190 7.32843 3.50000 0.99965 -0.02647 -0.00109 0.00000 0.00000
2.20190 7.32843 5.50000 0.99990 -0.01398 0.00271 0.00000 0.00000
2.90901 8.03553 4.50000 0.99980 -0.01497 0.01353 0.00000 0.00000
0.78769 4.50000 3.50000 0.99995 -0.00675 -0.00745 0.00000 0.00000
0.78769 4.50000 4.50000 0.99998 0.00171 0.00651 0.00000 0.00000
0.78769 4.50000 5.50000 0.99998 0.00241 -0.00623 0.00000 0.00000
1.49480 5.20711 2.50000 0.99980 -0.01918 -0.00601 0.00000 0.00000
1.49480 5.20711 3.50000 0.99995 -0.00612 -0.00730 0.00000 0.00000
1.49480 5.20711 4.50000 0.99998 -0.00691 0.00089 0.00000 0.00000
1.49480 5.20711 6.50000 0.99991 -0.01065 -0.00776 0.00000 0.00000
2.20190 5.91421 2.50000 0.99989 -0.01445 0.00150 0.00000 0.00000
2.20190 5.91421 3.50000 0.99996 -0.00755 -0.00446 0.00000 0.00000
2.20190 5.91421 4.50000 0.99993 -0.01005 0.00682 0.00000 0.00000
2.20190 5.91421 5.50000 0.99995 -0.01036 -0.00129 0.00000 0.00000
2.20190 5.91421 6.50000 0.99992 -0.00976 0.00810 0.00000 0.00000
2.90901 6.62132 3.50000 0.99999 -0.00434 -0.00283 0.00000 0.00000
2.90901 6.62132 4.50000 0.99994 -0.01099 -0.00156 0.00000 0.00000
2.90901 6.62132 5.50000 0.99997 -0.00722 -0.00196 0.00000 0.00000
2.90901 6.62132 6.50000 0.99995 -0.00973 -0.00237 0.00000 0.00000
3.61612 7.32843 2.50000 0.99984 -0.00657 -0.01692 0.00000 0.00000
3.61612 7.32843 3.50000 0.99997 -0.00710 -0.00251 0.00000 0.00000
3.61612 7.32843 4.50000 0.99996 -0.00743 0.00457 0.00000 0.00000
3.61612 7.32843 5.50000 0.99998 -0.00361 -0.00571 0.00000 0.00000
3.61612 7.32843 6.50000 0.99981 -0.00361 -0.01932 0.00000 0.00000
4.32322 8.03553 3.50000 0.99990 0.00624 0.01241 0.00000 0.00000
4.32322 8.03553 4.50000 0.99999 -0.00028 0.00535 0.00000 0.00000
4.32322 8.03553 5.50000 0.99990 0.00059 0.01395 0.00000 0.00000
0.78769 3.08579 4.50000 0.99968 0.02413 0.00812 0.00000 0.00000
1.49480 3.79289 2.50000 0.99999 0.00415 -0.00017 0.00000 0.00000
1.49480 3.79289 3.50000 0.99998 0.00129 -0.00619 0.00000 0.00000
1.49480 3.79289 4.50000 0.99997 0.00764 -0.00177 0.00000 0.00000
1.49480 3.79289 5.50000 0.99999 0.00170 0.00384 0.00000 0.00000
1.49480 3.79289 6.50000 0.99982 0.01790 -0.00599 0.00000 0.00000
2.20190 4.50000 2.50000 0.99996 -0.00617 -0.00660 0.00000 0.00000
2.20190 4.50000 4.50000 0.99999 -0.00344 0.00068 0.00000 0.00000
2.20190 4.50000 5.50000 0.99999 0.00344 0.00074 0.00000 0.00000
2.20190 4.50000 7.50000 0.99989 0.00592 0.01371 0.00000 0.00000
2.90901 5.20711 1.50000 0.99994 -0.00951 -0.00479 0.00000 0.00000
2.90901 5.20711 3.50000 0.99996 -0.00827 -0.00156 0.00000 0.00000
2.90901 5.20711 5.50000 0.99999 -0.00320 0.00242 0.00000 0.00000
2.90901 5.20711 6.50000 0.99997 -0.00770 0.00074 0.00000 0.00000
2.90901 5.20711 7.50000 0.99982 0.00172 0.01863 0.00000 0.00000
3.61612 5.91421 1.50000 0.99993 -0.01036 0.00533 0.00000 0.00000
3.61612 5.91421 2.50000 0.99999 -0.00297 -0.00174 0.00000 0.00000
3.61612 5.91421 3.50000 0.99998 -0.00590 -0.00253 0.00000 0.00000
3.61612 5.91421 4.50000 0.99999 -0.00107 -0.00464 0.00000 0.00000
3.61612 5.91421 5.50000 0.99999 0.00027 -0.00348 0.00000 0.00000
3.61612 5.91421 6.50000 0.99999 -0.00019 0.00497 0.00000 0.00000
3.61612 5.91421 7.50000 0.99997 0.00296 0.00730 0.00000 0.00000
4.32322 6.62132 2.50000 0.99999 -0.00105 0.00304 0.00000 0.00000
4.32322 6.62132 3.50000 0.99999 -0.00056 -0.00357 0.00000 0.00000
4.32322 6.62132 4.50000 1.00000 0.00033 0.00139 0.00000 0.00000
4.32322 6.62132 5.50000 0.99999 0.00158 0.00412 0.00000 0.00000
4.32322 6.62132 6.50000 0.99999 -0.00322 0.00381 0.00000 0.00000
4.32322 6.62132 7.50000 0.99999 0.00245 -0.00317 0.00000 0.00000
5.03033 7.32843 2.50000 0.99985 0.01646 -0.00512 0.00000 0.00000
5.03033 7.32843 3.50000 0.99995 0.00950 -0.00262 0.00000 0.00000
5.03033 7.32843 4.50000 0.99996 -0.00017 0.00943 0.00000 0.00000
5.03033 7.32843 5.50000 1.00000 0.00008 0.00183 0.00000 0.00000
5.03033 7.32843 6.50000 0.99996 0.00558 0.00746 0.00000 0.00000
5.73744 8.03553 3.50000 0.99970 -0.00221 -0.02445 0.00000 0.00000
5.73744 8.03553 4.50000 0.99980 0.01732 -0.01045 0.00000 0.00000
1.49480 2.37868 3.50000 0.99984 0.00633 -0.01683 0.00000 0.00000
1.49480 2.37868 4.50000 0.99972 0.02172 -0.00931 0.00000 0.00000
1.49480 2.37868 5.50000 0.99973 0.02189 -0.00758 0.00000 0.00000
2.20190 3.08579 2.50000 0.99991 0.00604 -0.01187 0.00000 0.00000
2.20190 3.08579 3.50000 0.99997 0.00720 -0.00311 0.00000 0.00000
2.20190 3.08579 4.50000 1.00000 0.00229 0.00177 0.00000 0.00000
2.20190 3.08579 5.50000 0.99991 0.00962 0.00933 0.00000 0.00000
2.20190 3.08579 6.50000 0.99984 0.01405 0.01137 0.00000 0.00000
2.90901 3.79289 1.50000 0.99996 0.00697 -0.00479 0.00000 0.00000
2.90901 3.79289 2.50000 0.99974 0.00050 -0.02293 0.00000 0.00000
2.90901 3.79289 3.50000 0.99998 0.00282 -0.00594 0.00000 0.00000
2.90901 3.79289 4.50000 0.99994 0.00688 0.00874 0.00000 0.00000
2.90901 3.79289 5.50000 0.99999 0.00473 -0.00110 0.00000 0.00000
2.90901 3.79289 6.50000 1.00000 0.00269 -0.00075 0.00000 0.00000
2.90901 3.79289 7.50000 0.99999 0.00413 0.00072 0.00000 0.00000
3.61612 4.50000 1.50000 0.99982 0.00493 -0.01822 0.00000 0.00000
3.61612 4.50000 2.50000 0.99999 -0.00147 -0.00405 0.00000 0.00000
3.61612 4.50000 3.50000 0.99999 0.00100 -0.00387 0.00000 0.00000
3.61612 4.50000 4.50000 0.99999 0.00357 -0.00199 0.00000 0.00000
3.61612 4.50000 6.50000 0.99997 0.00257 0.00697 0.00000 0.00000
3.61612 4.50000 7.50000 0.99981 0.00145 0.01937 0.00000 0.00000
4.32322 5.20711 1.50000 0.99999 -0.00022 -0.00354 0.00000 0.00000
4.32322 5.20711 2.50000 0.99999 -0.00501 -0.00126 0.00000 0.00000
4.32322 5.20711 4.50000 0.99999 -0.00331 0.00009 0.00000 0.00000
4.32322 5.20711 6.50000 0.99999 -0.00272 0.00296 0.00000 0.00000
4.32322 5.20711 7.50000 0.99999 -0.00398 0.00115 0.00000 0.00000
5.03033 5.91421 1.50000 1.00000 0.00166 -0.00105 0.00000 0.00000
5.03033 5.91421 3.50000 0.99998 0.00443 0.00417 0.00000 0.00000
5.03033 5.91421 4.50000 1.00000 -0.00190 -0.00104 0.00000 0.00000
5.03033 5.91421 5.50000 0.99999 0.00146 -0.00473 0.00000 0.00000
5.03033 5.91421 6.50000 1.00000 0.00283 -0.00042 0.00000 0.00000
5.73744 6.62132 1.50000 0.99968 0.02479 0.00579 0.00000 0.00000
5.73744 6.62132 2.50000 0.99995 0.01031 0.00005 0.00000 0.00000
5.73744 6.62132 3.50000 0.99995 0.00970 0.00252 0.00000 0.00000
5.73744 6.62132 4.50000 0.99999 0.00318 0.00421 0.00000 0.00000
5.73744 6.62132 5.50000 0.99998 0.00580 -0.00270 0.00000 0.00000
5.73744 6.62132 6.50000 0.99995 0.00936 0.00188 0.00000 0.00000
5.73744 6.62132 7.50000 0.99990 0.01423 -0.00015 0.00000 0.00000
6.44454 7.32843 2.50000 0.99944 0.01469 -0.03020 0.00000 0.00000
6.44454 7.32843 3.50000 0.99980 0.01928 -0.00571 0.00000 0.00000
6.44454 7.32843 4.50000 0.99982 0.01832 0.00472 0.00000 0.00000
6.44454 7.32843 5.50000 0.99974 0.01975 0.01122 0.00000 0.00000
6.44454 7.32843 6.50000 0.99940 0.02973 0.01796 0.00000 0.00000
2.20190 1.67157 3.50000 0.99986 0.01579 -0.00584 0.00000 0.00000
2.20190 1.67157 5.50000 0.99952 0.02777 -0.01349 0.00000 0.00000
2.90901 2.37868 2.50000 0.99986 0.01261 -0.01114 0.00000 0.00000
2.90901 2.37868 3.50000 0.99996 0.00842 -0.00243 0.00000 0.00000
2.90901 2.37868 5.50000 0.99996 0.00870 0.00318 0.00000 0.00000
2.90901 2.37868 6.50000 0.99993 0.01134 0.00380 0.00000 0.00000
3.61612 3.08579 1.50000 0.99994 0.00362 -0.01039 0.00000 0.00000
3.61612 3.08579 2.50000 1.00000 -0.00034 -0.00170 0.00000 0.00000
3.61612 3.08579 3.50000 0.99999 0.00209 -0.00356 0.00000 0.00000
3.61612 3.08579 4.50000 0.99999 0.00537 0.00090 0.00000 0.00000
3.61612 3.08579 5.50000 0.99999 0.00110 -0.00341 0.00000 0.00000
3.61612 3.08579 7.50000 0.99998 0.00628 -0.00059 0.00000 0.00000
4.32322 3.79289 1.50000 0.99990 -0.00388 -0.01393 0.00000 0.00000
4.32322 3.79289 2.50000 0.99998 -0.00009 -0.00619 0.00000 0.00000
4.32322 3.79289 3.50000 0.99998 -0.00106 -0.00548 0.00000 0.00000
4.32322 3.79289 5.50000 0.99998 0.00594 -0.00206 0.00000 0.00000
4.32322 3.79289 6.50000 1.00000 -0.00100 0.00217 0.00000 0.00000
4.32322 3.79289 7.50000 0.99996 0.00448 0.00755 0.00000 0.00000
5.03033 4.50000 1.50000 0.99997 -0.00387 -0.00609 0.00000 0.00000
5.03033 4.50000 2.50000 0.99996 0.00056 -0.00901 0.00000 0.00000
5.03033 4.50000 3.50000 1.00000 -0.00062 -0.00078 0.00000 0.00000
5.03033 4.50000 4.50000 0.99999 0.00429 -0.00029 0.00000 0.00000
5.03033 4.50000 5.50000 0.99999 -0.00247 -0.00342 0.00000 0.00000
5.03033 4.50000 6.50000 0.99999 -0.00307 -0.00240 0.00000 0.00000
5.03033 4.50000 7.50000 0.99999 0.00334 -0.00174 0.00000 0.00000
5.73744 5.20711 1.50000 0.99997 0.00764 0.00128 0.00000 0.00000
5.73744 5.20711 2.50000 0.99999 0.00503 0.00160 0.00000 0.00000
5.73744 5.20711 4.50000 1.00000 -0.00072 0.00291 0.00000 0.00000
5.73744 5.20711 5.50000 1.00000 -0.00127 0.00036 0.00000 0.00000
5.73744 5.20711 6.50000 0.99998 -0.00021 -0.00551 0.00000 0.00000
5.73744 5.20711 7.50000 0.99996 0.00509 -0.00717 0.00000 0.00000
6.44454 5.91421 1.50000 0.99822 0.05210 -0.02916 0.00000 0.00000
6.44454 5.91421 2.50000 0.99985 0.01509 0.00856 0.00000 0.00000
6.44454 5.91421 3.50000 1.00000 0.00232 -0.00132 0.00000 0.00000
6.44454 5.91421 4.50000 0.99998 0.00532 -0.00325 0.00000 0.00000
6.44454 5.91421 6.50000 0.99997 0.00778 0.00076 0.00000 0.00000
6.44454 5.91421 7.50000 0.99999 0.00507 -0.00022 0.00000 0.00000
7.15165 6.62132 2.50000 0.99952 0.01224 0.02837 0.00000 0.00000
7.15165 6.62132 3.50000 0.99977 0.02141 0.00035 0.00000 0.00000
7.15165 6.62132 4.50000 0.99990 0.01354 0.00344 0.00000 0.00000
7.15165 6.62132 5.50000 0.99972 0.02162 0.00925 0.00000 0.00000
7.15165 6.62132 6.50000 0.99952 0.02003 -0.02348 0.00000 0.00000
2.90901 0.96447 4.50000 0.99984 0.01254 -0.01302 0.00000 0.00000
3.61612 1.67157 2.50000 0.99996 0.00080 0.00887 0.00000 0.00000
3.61612 1.67157 3.50000 1.00000 0.00083 0.00107 0.00000 0.00000
3.61612 1.67157 5.50000 0.99995 0.00874 0.00568 0.00000 0.00000
3.61612 1.67157 6.50000 0.99985 0.01157 0.01273 0.00000 0.00000
4.32322 2.37868 1.50000 0.99998 0.00420 0.00409 0.00000 0.00000
4.32322 2.37868 2.50000 0.99995 -0.00066 -0.00969 0.00000 0.00000
4.32322 2.37868 3.50000 1.00000 -0.00284 0.00007 0.00000 0.00000
4.32322 2.37868 4.50000 1.00000 -0.00183 -0.00034 0.00000 0.00000
4.32322 2.37868 5.50000 0.99998 0.00041 0.00627 0.00000 0.00000
4.32322 2.37868 6.50000 0.99999 0.00103 0.00490 0.00000 0.00000
4.32322 2.37868 7.50000 0.99998 0.00224 0.00517 0.00000 0.00000
5.03033 3.08579 1.50000 0.99999 -0.00408 -0.00239 0.00000 0.00000
5.03033 3.08579 3.50000 0.99999 -0.00107 0.00323 0.00000 0.00000
5.03033 3.08579 5.50000 0.99999 0.00039 -0.00418 0.00000 0.00000
5.03033 3.08579 6.50000 0.99999 -0.00324 -0.00368 0.00000 0.00000
5.03033 3.08579 7.50000 1.00000 -0.00084 0.00009 0.00000 0.00000
5.73744 3.79289 1.50000 0.99990 -0.00730 -0.01173 0.00000 0.00000
5.73744 3.79289 3.50000 0.99999 -0.00453 -0.00194 0.00000 0.00000
5.73744 3.79289 4.50000 0.99999 -0.00498 0.00023 0.00000 0.00000
5.73744 3.79289 6.50000 1.00000 0.00017 -0.00130 0.00000 0.00000
5.73744 3.79289 7.50000 1.00000 -0.00091 -0.00004 0.00000 0.00000
6.44454 4.50000 1.50000 0.99972 -0.00612 0.02272 0.00000 0.00000
6.44454 4.50000 3.50000 0.99995 -0.00023 0.01014 0.00000 0.00000
6.44454 4.50000 4.50000 0.99999 -0.00502 0.00132 0.00000 0.00000
6.44454 4.50000 5.50000 0.99996 0.00266 -0.00834 0.00000 0.00000
6.44454 4.50000 6.50000 0.99999 0.00415 -0.00122 0.00000 0.00000
6.44454 4.50000 7.50000 0.99982 0.00545 -0.01800 0.00000 0.00000
7.15165 5.20711 2.50000 0.99990 -0.00467 0.01303 0.00000 0.00000
7.15165 5.20711 3.50000 0.99997 0.00693 0.00183 0.00000 0.00000
7.15165 5.20711 4.50000 0.99998 0.00295 0.00616 0.00000 0.00000
7.15165 5.20711 6.50000 0.99997 0.00806 -0.00126 0.00000 0.00000
7.85876 5.91421 3.50000 0.99992 0.01220 -0.00391 0.00000 0.00000
7.85876 5.91421 4.50000 0.99981 0.01761 -0.00843 0.00000 0.00000
7.85876 5.91421 5.50000 0.99996 0.00853 0.00146 0.00000 0.00000
4.32322 0.96447 3.50000 1.00000 0.00218 0.00024 0.00000 0.00000
4.32322 0.96447 5.50000 0.99999 0.00270 0.00215 0.00000 0.00000
5.03033 1.67157 2.50000 0.99999 -0.00270 0.00205 0.00000 0.00000
5.03033 1.67157 4.50000 0.99996 -0.00853 0.00315 0.00000 0.00000
5.03033 1.67157 5.50000 0.99997 -0.00233 -0.00709 0.00000 0.00000
5.03033 1.67157 6.50000 0.99969 -0.02473 0.00421 0.00000 0.00000
5.73744 2.37868 1.50000 0.99962 -0.02179 -0.01700 0.00000 0.00000
5.73744 2.37868 2.50000 0.99991 -0.01272 -0.00291 0.00000 0.00000
5.73744 2.37868 3.50000 0.99997 -0.00785 -0.00175 0.00000 0.00000
5.73744 2.37868 5.50000 0.99997 -0.00736 -0.00369 0.00000 0.00000
5.73744 2.37868 6.50000 0.99991 -0.01151 -0.00703 0.00000 0.00000
6.44454 3.08579 1.50000 0.99999 0.00040 -0.00334 0.00000 0.00000
6.44454 3.08579 2.50000 0.99991 -0.01267 -0.00355 0.00000 0.00000
6.44454 3.08579 3.50000 0.99999 -0.00300 0.00267 0.00000 0.00000
6.44454 3.08579 4.50000 0.99999 -0.00428 -0.00262 0.00000 0.00000
6.44454 3.08579 6.50000 0.99993 -0.00674 -0.00969 0.00000 0.00000
6.44454 3.08579 7.50000 0.99905 -0.04249 0.01017 0.00000 0.00000
7.15165 3.79289 2.50000 0.99999 0.00252 0.00404 0.00000 0.00000
7.15165 3.79289 3.50000 0.99998 -0.00676 0.00204 0.00000 0.00000
7.15165 3.79289 4.50000 0.99997 0.00416 -0.00620 0.00000 0.00000
7.15165 3.79289 5.50000 0.99996 -0.00506 -0.00688 0.00000 0.00000
7.85876 4.50000 2.50000 0.99990 0.00129 0.01391 0.00000 0.00000
7.85876 4.50000 3.50000 0.99969 0.00010 0.02505 0.00000 0.00000
7.85876 4.50000 4.50000 0.99997 0.00126 0.00714 0.00000 0.00000
7.85876 4.50000 5.50000 0.99983 -0.01461 -0.01097 0.00000 0.00000
7.85876 4.50000 6.50000 0.99952 -0.00888 -0.02966 0.00000 0.00000
5.73744 0.96447 3.50000 0.99990 -0.00987 0.01020 0.00000 0.00000
5.73744 0.96447 4.50000 0.99979 -0.01640 0.01219 0.00000 0.00000
6.44454 1.67157 2.50000 0.99967 -0.02089 -0.01474 0.00000 0.00000
6.44454 1.67157 3.50000 0.99979 -0.01382 -0.01524 0.00000 0.00000
6.44454 1.67157 6.50000 0.99974 -0.01987 0.01129 0.00000 0.00000
7.15165 2.37868 2.50000 0.99989 -0.01327 -0.00604 0.00000 0.00000
7.15165 2.37868 4.50000 0.99993 -0.01017 -0.00540 0.00000 0.00000
7.15165 2.37868 5.50000 0.99981 -0.01139 -0.01575 0.00000 0.00000
7.15165 2.37868 6.50000 0.99833 -0.02107 -0.05375 0.00000 0.00000
7.85876 3.08579 3.50000 0.99999 -0.00446 0.00007 0.00000 0.00000
7.85876 3.08579 4.50000 0.99988 -0.01400 -0.00607 0.00000 0.00000
7.85876 3.08579 5.50000 0.99982 -0.01343 -0.01337 0.00000 0.00000
1.14124 5.91421 3.00000 0.99918 -0.00846 -0.03959 0.00000 0.00000
1.14124 5.91421 4.00000 0.99966 -0.02312 -0.01176 0.00000 0.00000
1.84835 6.62132 3.00000 0.99969 -0.01844 -0.01650 0.00000 0.00000
1.84835 6.62132 5.00000 0.99972 -0.02362 0.00003 0.00000 0.00000
1.84835 6.62132 6.00000 0.99929 -0.02781 -0.02528 0.00000 0.00000
2.55546 7.32843 3.00000 0.99987 -0.01451 -0.00770 0.00000 0.00000
2.55546 7.32843 4.00000 0.99990 -0.01380 0.00222 0.00000 0.00000
2.55546 7.32843 5.00000 0.99989 -0.01457 0.00414 0.00000 0.00000
2.55546 7.32843 6.00000 0.99985 -0.01497 -0.00869 0.00000 0.00000
3.26256 8.03553 4.00000 0.99954 -0.02132 -0.02162 0.00000 0.00000
3.26256 8.03553 5.00000 0.99962 -0.02617 0.00885 0.00000 0.00000
1.14124 4.50000 3.00000 0.99997 0.00340 0.00635 0.00000 0.00000
1.14124 4.50000 4.00000 0.99999 -0.00232 -0.00359 0.00000 0.00000
1.14124 4.50000 5.00000 0.99999 -0.00013 0.00488 0.00000 0.00000
1.84835 5.20711 2.00000 0.99979 -0.00075 -0.02039 0.00000 0.00000
1.84835 5.20711 5.00000 0.99999 -0.00318 -0.00186 0.00000 0.00000
1.84835 5.20711 6.00000 1.00000 -0.00264 -0.00047 0.00000 0.00000
1.84835 5.20711 7.00000 0.99984 -0.01567 0.00808 0.00000 0.00000
2.55546 5.91421 2.00000 0.99986 -0.01636 0.00450 0.00000 0.00000
2.55546 5.91421 3.00000 0.99999 -0.00459 0.00081 0.00000 0.00000
2.55546 5.91421 5.00000 0.99997 -0.00602 0.00393 0.00000 0.00000
2.55546 5.91421 6.00000 0.99998 -0.00447 0.00348 0.00000 0.00000
2.55546 5.91421 7.00000 0.99985 -0.01696 0.00416 0.00000 0.00000
3.26256 6.62132 2.00000 0.99993 -0.01050 -0.00510 0.00000 0.00000
3.26256 6.62132 3.00000 0.99998 -0.00605 -0.00309 0.00000 0.00000
3.26256 6.62132 4.00000 0.99998 -0.00630 -0.00306 0.00000 0.00000
3.26256 6.62132 5.00000 0.99998 -0.00635 -0.00133 0.00000 0.00000
3.96967 7.32843 2.00000 0.99969 -0.00977 0.02308 0.00000 0.00000
3.96967 7.32843 3.00000 1.00000 -0.00182 0.00157 0.00000 0.00000
3.96967 7.32843 4.00000 0.99999 -0.00315 -0.00077 0.00000 0.00000
3.96967 7.32843 7.00000 0.99991 0.00281 -0.01348 0.00000 0.00000
4.67678 8.03553 3.00000 0.99981 0.01580 0.01110 0.00000 0.00000
4.67678 8.03553 4.00000 1.00000 -0.00117 0.00236 0.00000 0.00000
4.67678 8.03553 5.00000 0.99995 -0.00715 0.00661 0.00000 0.00000
4.67678 8.03553 6.00000 0.99990 -0.00569 0.01300 0.00000 0.00000
1.14124 3.08579 3.00000 0.99988 0.01323 -0.00834 0.00000 0.00000
1.14124 3.08579 5.00000 0.99975 0.01943 0.01150 0.00000 0.00000
1.14124 3.08579 6.00000 0.99996 0.00441 0.00812 0.00000 0.00000
1.84835 3.79289 2.00000 0.99989 0.01466 -0.00225 0.00000 0.00000
1.84835 3.79289 3.00000 0.99999 0.00126 -0.00323 0.00000 0.00000
1.84835 3.79289 4.00000 1.00000 0.00041 0.00135 0.00000 0.00000
1.84835 3.79289 6.00000 0.99994 0.01043 0.00252 0.00000 0.00000
1.84835 3.79289 7.00000 0.99991 0.00206 0.01293 0.00000 0.00000
2.55546 4.50000 2.00000 0.99987 -0.00242 -0.01599 0.00000 0.00000
2.55546 4.50000 3.00000 0.99999 -0.00244 -0.00451 0.00000 0.00000
2.55546 4.50000 4.00000 0.99999 0.00008 0.00430 0.00000 0.00000
2.55546 4.50000 5.00000 0.99999 -0.00263 0.00203 0.00000 0.00000
2.55546 4.50000 6.00000 0.99997 0.00031 0.00777 0.00000 0.00000
3.26256 5.20711 2.00000 0.99998 -0.00418 -0.00416 0.00000 0.00000
3.26256 5.20711 4.00000 1.00000 -0.00154 -0.00141 0.00000 0.00000
3.26256 5.20711 5.00000 0.99999 -0.00368 0.00258 0.00000 0.00000
3.26256 5.20711 6.00000 1.00000 0.00102 0.00098 0.00000 0.00000
3.26256 5.20711 7.00000 0.99998 -0.00354 0.00525 0.00000 0.00000
3.26256 5.20711 8.00000 0.99992 -0.01135 0.00543 0.00000 0.00000
3.96967 5.91421 1.00000 0.99999 0.00174 0.00346 0.00000 0.00000
3.96967 5.91421 3.00000 0.99999 -0.00474 -0.00003 0.00000 0.00000
3.96967 5.91421 4.00000 1.00000 -0.00238 0.00134 0.00000 0.00000
3.96967 5.91421 5.00000 0.99999 -0.00114 0.00315 0.00000 0.00000
3.96967 5.91421 6.00000 0.99999 -0.00430 -0.00122 0.00000 0.00000
3.96967 5.91421 7.00000 1.00000 0.00162 0.00255 0.00000 0.00000
3.96967 5.91421 8.00000 0.99987 -0.01170 -0.01080 0.00000 0.00000
4.67678 6.62132 2.00000 0.99998 0.00340 0.00439 0.00000 0.00000
4.67678 6.62132 3.00000 1.00000 -0.00262 0.00061 0.00000 0.00000
4.67678 6.62132 5.00000 0.99999 0.00274 0.00272 0.00000 0.00000
4.67678 6.62132 6.00000 1.00000 0.00217 0.00035 0.00000 0.00000
4.67678 6.62132 7.00000 0.99997 0.00593 -0.00423 0.00000 0.00000
5.38388 7.32843 2.00000 0.99959 0.02657 0.01109 0.00000 0.00000
5.38388 7.32843 3.00000 0.99993 0.01167 -0.00067 0.00000 0.00000
5.38388 7.32843 4.00000 0.99999 0.00308 0.00378 0.00000 0.00000
5.38388 7.32843 7.00000 0.99994 0.01050 0.00414 0.00000 0.00000
6.09099 8.03553 4.00000 0.99827 0.02052 -0.05503 0.00000 0.00000
6.09099 8.03553 5.00000 0.99947 0.03011 0.01205 0.00000 0.00000
1.84835 2.37868 3.00000 0.99973 0.02324 -0.00062 0.00000 0.00000
1.84835 2.37868 4.00000 0.99983 0.01740 -0.00682 0.00000 0.00000
1.84835 2.37868 6.00000 0.99899 0.02184 0.03935 0.00000 0.00000
2.55546 3.08579 2.00000 0.99979 0.00905 -0.01861 0.00000 0.00000
2.55546 3.08579 3.00000 0.99997 0.00171 -0.00736 0.00000 0.00000
2.55546 3.08579 4.00000 0.99996 0.00859 0.00222 0.00000 0.00000
2.55546 3.08579 6.00000 0.99993 0.00944 0.00747 0.00000 0.00000
2.55546 3.08579 7.00000 0.99989 0.01438 -0.00333 0.00000 0.00000
3.26256 3.79289 1.00000 0.99986 0.01672 -0.00232 0.00000 0.00000
3.26256 3.79289 2.00000 0.99990 -0.00083 -0.01409 0.00000 0.00000
3.26256 3.79289 4.00000 0.99999 0.00168 -0.00312 0.00000 0.00000
3.26256 3.79289 5.00000 0.99998 0.00512 -0.00217 0.00000 0.00000
3.26256 3.79289 6.00000 1.00000 0.00266 0.00109 0.00000 0.00000
3.26256 3.79289 7.00000 1.00000 0.00050 0.00304 0.00000 0.00000
3.26256 3.79289 8.00000 0.99796 0.01870 0.06101 0.00000 0.00000
3.96967 4.50000 2.00000 0.99996 0.00561 -0.00755 0.00000 0.00000
3.96967 4.50000 4.00000 1.00000 -0.00205 -0.00183 0.00000 0.00000
3.96967 4.50000 5.00000 0.99998 0.00595 0.00204 0.00000 0.00000
3.96967 4.50000 6.00000 0.99998 -0.00049 0.00552 0.00000 0.00000
3.96967 4.50000 7.00000 0.99997 0.00296 0.00740 0.00000 0.00000
3.96967 4.50000 8.00000 0.99998 -0.00450 0.00485 0.00000 0.00000
4.67678 5.20711 2.00000 0.99998 0.00463 -0.00455 0.00000 0.00000
4.67678 5.20711 3.00000 0.99999 0.00302 -0.00132 0.00000 0.00000
4.67678 5.20711 4.00000 1.00000 -0.00024 0.00219 0.00000 0.00000
4.67678 5.20711 5.00000 0.99999 0.00131 0.00513 0.00000 0.00000
4.67678 5.20711 6.00000 1.00000 0.00181 0.00132 0.00000 0.00000
4.67678 5.20711 7.00000 0.99998 0.00293 0.00496 0.00000 0.00000
5.38388 5.91421 1.00000 0.99983 -0.01035 0.01553 0.00000 0.00000
5.38388 5.91421 2.00000 0.99996 0.00874 0.00254 0.00000 0.00000
5.38388 5.91421 4.00000 1.00000 0.00241 0.00115 0.00000 0.00000
5.38388 5.91421 6.00000 0.99999 0.00121 0.00521 0.00000 0.00000
5.38388 5.91421 7.00000 0.99989 0.01413 -0.00401 0.00000 0.00000
5.38388 5.91421 8.00000 0.99876 0.04776 0.01436 0.00000 0.00000
6.09099 6.62132 2.00000 0.99957 0.02702 -0.01105 0.00000 0.00000
6.09099 6.62132 3.00000 0.99993 0.01193 -0.00174 0.00000 0.00000
6.09099 6.62132 4.00000 0.99997 0.00690 -0.00259 0.00000 0.00000
6.09099 6.62132 5.00000 0.99985 0.01506 -0.00855 0.00000 0.00000
6.09099 6.62132 6.00000 0.99998 0.00629 -0.00308 0.00000 0.00000
6.79810 7.32843 3.00000 0.99955 0.02468 -0.01725 0.00000 0.00000
6.79810 7.32843 4.00000 0.99972 0.02282 0.00663 0.00000 0.00000
6.79810 7.32843 5.00000 0.99952 0.01724 0.02591 0.00000 0.00000
6.79810 7.32843 6.00000 0.99863 0.03197 0.04132 0.00000 0.00000
2.55546 1.67157 3.00000 0.99960 0.02606 -0.01062 0.00000 0.00000
2.55546 1.67157 4.00000 0.99991 0.01370 -0.00090 0.00000 0.00000
2.55546 1.67157 6.00000 0.99973 0.01966 0.01274 0.00000 0.00000
3.26256 2.37868 2.00000 0.99983 0.01409 -0.01219 0.00000 0.00000
3.26256 2.37868 3.00000 1.00000 0.00196 0.00072 0.00000 0.00000
3.26256 2.37868 4.00000 0.99997 0.00791 -0.00076 0.00000 0.00000
3.26256 2.37868 5.00000 0.99996 0.00886 -0.00195 0.00000 0.00000
3.26256 2.37868 6.00000 0.99996 0.00617 0.00610 0.00000 0.00000
3.26256 2.37868 7.00000 0.99991 0.01369 -0.00076 0.00000 0.00000
3.96967 3.08579 2.00000 0.99996 0.00081 -0.00913 0.00000 0.00000
3.96967 3.08579 3.00000 0.99998 -0.00632 -0.00177 0.00000 0.00000
3.96967 3.08579 4.00000 0.99999 0.00295 0.00171 0.00000 0.00000
3.96967 3.08579 5.00000 0.99998 0.00364 -0.00556 0.00000 0.00000
3.96967 3.08579 6.00000 0.99998 0.00305 0.00584 0.00000 0.00000
3.96967 3.08579 7.00000 1.00000 0.00170 0.00110 0.00000 0.00000
3.96967 3.08579 8.00000 0.99996 0.00887 0.00037 0.00000 0.00000
4.67678 3.79289 1.00000 0.99984 -0.00471 -0.01749 0.00000 0.00000
4.67678 3.79289 2.00000 0.99996 -0.00434 -0.00811 0.00000 0.00000
4.67678 3.79289 3.00000 0.99997 -0.00715 -0.00373 0.00000 0.00000
4.67678 3.79289 4.00000 0.99998 -0.00320 -0.00451 0.00000 0.00000
4.67678 3.79289 5.00000 0.99999 0.00254 -0.00397 0.00000 0.00000
4.67678 3.79289 7.00000 1.00000 0.00207 -0.00021 0.00000 0.00000
4.67678 3.79289 8.00000 0.99995 0.00648 0.00759 0.00000 0.00000
5.38388 4.50000 2.00000 0.99997 -0.00163 -0.00784 0.00000 0.00000
5.38388 4.50000 3.00000 0.99999 0.00088 -0.00426 0.00000 0.00000
5.38388 4.50000 4.00000 1.00000 -0.00002 -0.00193 0.00000 0.00000
5.38388 4.50000 5.00000 1.00000 -0.00064 0.00147 0.00000 0.00000
5.38388 4.50000 6.00000 1.00000 0.00257 -0.00066 0.00000 0.00000
5.38388 4.50000 7.00000 0.99998 0.00264 -0.00596 0.00000 0.00000
5.38388 4.50000 8.00000 0.99995 -0.00933 -0.00215 0.00000 0.00000
6.09099 5.20711 1.00000 0.99966 0.00812 -0.02489 0.00000 0.00000
6.09099 5.20711 2.00000 0.99996 0.00261 0.00880 0.00000 0.00000
6.09099 5.20711 4.00000 0.99999 0.00290 -0.00126 0.00000 0.00000
6.09099 5.20711 5.00000 0.99998 0.00131 0.00589 0.00000 0.00000
6.09099 5.20711 6.00000 0.99996 -0.00467 0.00712 0.00000 0.00000
6.09099 5.20711 7.00000 0.99995 0.00509 -0.00845 0.00000 0.00000
6.09099 5.20711 8.00000 0.99990 0.01338 0.00394 0.00000 0.00000
6.79810 5.91421 2.00000 0.99872 0.01459 0.04845 0.00000 0.00000
6.79810 5.91421 3.00000 0.99985 0.01322 0.01159 0.00000 0.00000
6.79810 5.91421 4.00000 0.99994 0.01022 -0.00359 0.00000 0.00000
6.79810 5.91421 5.00000 0.99998 0.00666 -0.00082 0.00000 0.00000
6.79810 5.91421 6.00000 0.99993 0.01076 -0.00380 0.00000 0.00000
6.79810 5.91421 7.00000 0.99987 0.01605 0.00088 0.00000 0.00000
7.50520 6.62132 3.00000 0.99962 0.02664 0.00755 0.00000 0.00000
7.50520 6.62132 5.00000 0.99953 0.02743 0.01354 0.00000 0.00000
7.50520 6.62132 6.00000 0.99964 0.02223 -0.01479 0.00000 0.00000
3.26256 0.96447 4.00000 0.99994 0.01027 0.00472 0.00000 0.00000
3.26256 0.96447 5.00000 0.99991 0.00789 0.01092 0.00000 0.00000
3.96967 1.67157 2.00000 0.99980 0.01045 0.01699 0.00000 0.00000
3.96967 1.67157 3.00000 1.00000 -0.00142 -0.00014 0.00000 0.00000
3.96967 1.67157 4.00000 0.99996 0.00895 -0.00256 0.00000 0.00000
3.96967 1.67157 5.00000 0.99997 0.00464 0.00641 0.00000 0.00000
3.96967 1.67157 6.00000 0.99997 0.00315 0.00736 0.00000 0.00000
3.96967 1.67157 7.00000 0.99974 -0.01642 0.01566 0.00000 0.00000
4.67678 2.37868 2.00000 0.99998 -0.00637 0.00151 0.00000 0.00000
4.67678 2.37868 3.00000 0.99998 0.00242 -0.00640 0.00000 0.00000
4.67678 2.37868 4.00000 0.99999 -0.00338 0.00423 0.00000 0.00000
4.67678 2.37868 6.00000 0.99999 -0.00059 0.00402 0.00000 0.00000
4.67678 2.37868 7.00000 0.99999 -0.00328 -0.00071 0.00000 0.00000
5.38388 3.08579 1.00000 0.99920 -0.01448 -0.03728 0.00000 0.00000
5.38388 3.08579 2.00000 0.99995 -0.00424 -0.00920 0.00000 0.00000
5.38388 3.08579 3.00000 0.99998 -0.00570 -0.00034 0.00000 0.00000
5.38388 3.08579 4.00000 0.99995 -0.00841 -0.00544 0.00000 0.00000
5.38388 3.08579 5.00000 0.99996 -0.00178 -0.00893 0.00000 0.00000
5.38388 3.08579 6.00000 0.99997 -0.00341 -0.00670 0.00000 0.00000
5.38388 3.08579 7.00000 0.99998 -0.00637 -0.00229 0.00000 0.00000
5.38388 3.08579 8.00000 0.99996 0.00830 0.00289 0.00000 0.00000
6.09099 3.79289 1.00000 0.99964 -0.00976 -0.02485 0.00000 0.00000
6.09099 3.79289 3.00000 1.00000 -0.00235 -0.00187 0.00000 0.00000
6.09099 3.79289 7.00000 0.99991 0.00305 -0.01281 0.00000 0.00000
6.79810 4.50000 2.00000 0.99999 0.00202 -0.00344 0.00000 0.00000
6.79810 4.50000 3.00000 0.99997 -0.00146 0.00777 0.00000 0.00000
6.79810 4.50000 4.00000 0.99999 -0.00457 0.00047 0.00000 0.00000
6.79810 4.50000 5.00000 0.99999 -0.00036 0.00464 0.00000 0.00000
6.79810 4.50000 6.00000 0.99996 0.00495 -0.00693 0.00000 0.00000
6.79810 4.50000 7.00000 0.99990 0.00709 -0.01235 0.00000 0.00000
7.50520 5.20711 3.00000 0.99996 0.00515 -0.00788 0.00000 0.00000
7.50520 5.20711 5.00000 0.99998 0.00623 0.00273 0.00000 0.00000
7.50520 5.20711 6.00000 0.99988 0.01425 -0.00605 0.00000 0.00000
7.50520 5.20711 7.00000 0.99979 0.01704 -0.01111 0.00000 0.00000
4.67678 0.96447 4.00000 1.00000 0.00097 0.00276 0.00000 0.00000
4.67678 0.96447 5.00000 0.99997 -0.00437 0.00692 0.00000 0.00000
4.67678 0.96447 6.00000 1.00000 0.00008 0.00083 0.00000 0.00000
5.38388 1.67157 2.00000 0.99990 -0.01430 -0.00054 0.00000 0.00000
5.38388 1.67157 3.00000 0.99992 -0.01160 -0.00488 0.00000 0.00000
5.38388 1.67157 4.00000 1.00000 0.00019 0.00031 0.00000 0.00000
5.38388 1.67157 5.00000 0.99999 -0.00530 -0.00109 0.00000 0.00000
5.38388 1.67157 6.00000 0.99991 -0.01285 0.00386 0.00000 0.00000
6.09099 2.37868 2.00000 0.99997 -0.00301 0.00779 0.00000 0.00000
6.09099 2.37868 3.00000 0.99997 -0.00613 -0.00498 0.00000 0.00000
6.09099 2.37868 4.00000 0.99999 -0.00177 -0.00416 0.00000 0.00000
6.09099 2.37868 5.00000 0.99997 -0.00758 -0.00102 0.00000 0.00000
6.09099 2.37868 7.00000 0.99978 -0.02095 0.00088 0.00000 0.00000
6.79810 3.08579 3.00000 0.99996 -0.00823 -0.00271 0.00000 0.00000
6.79810 3.08579 4.00000 0.99997 -0.00744 0.00132 0.00000 0.00000
6.79810 3.08579 5.00000 0.99996 -0.00694 -0.00581 0.00000 0.00000
6.79810 3.08579 6.00000 0.99989 -0.00975 -0.01117 0.00000 0.00000
6.79810 3.08579 7.00000 0.99872 -0.01336 -0.04869 0.00000 0.00000
7.50520 3.79289 2.00000 0.99950 -0.01051 0.02981 0.00000 0.00000
7.50520 3.79289 4.00000 0.99998 -0.00652 -0.00232 0.00000 0.00000
7.50520 3.79289 5.00000 0.99998 -0.00591 -0.00276 0.00000 0.00000
7.50520 3.79289 6.00000 0.99988 -0.00490 -0.01460 0.00000 0.00000
7.50520 3.79289 7.00000 0.99993 -0.00223 -0.01167 0.00000 0.00000
8.21231 4.50000 4.00000 0.99988 -0.00649 0.01422 0.00000 0.00000
8.21231 4.50000 5.00000 0.99988 0.00203 0.01517 0.00000 0.00000
6.09099 0.96447 4.00000 0.99957 -0.02886 -0.00576 0.00000 0.00000
6.09099 0.96447 5.00000 0.99973 -0.02264 0.00468 0.00000 0.00000
6.79810 1.67157 3.00000 0.99943 -0.02272 -0.02507 0.00000 0.00000
6.79810 1.67157 4.00000 0.99970 -0.01802 -0.01671 0.00000 0.00000
6.79810 1.67157 5.00000 0.99984 -0.01555 -0.00930 0.00000 0.00000
6.79810 1.67157 6.00000 0.99985 -0.01538 -0.00790 0.00000 0.00000
7.50520 2.37868 3.00000 0.99976 -0.02143 0.00493 0.00000 0.00000
7.50520 2.37868 5.00000 0.99954 -0.02198 -0.02096 0.00000 0.00000
0.96447 5.73744 3.25000 0.99904 -0.01087 -0.04233 0.00000 0.00000
0.96447 5.73744 4.25000 0.99965 -0.01304 -0.02312 0.00000 0.00000
1.67157 6.44454 4.25000 0.99965 -0.01273 -0.02308 0.00000 0.00000
1.67157 6.44454 5.25000 0.99945 -0.01482 -0.02966 0.00000 0.00000
1.67157 6.44454 6.25000 0.99972 -0.02383 0.00012 0.00000 0.00000
2.37868 7.15165 3.25000 0.99895 -0.02216 -0.04019 0.00000 0.00000
2.37868 7.15165 4.25000 0.99960 -0.01425 -0.02433 0.00000 0.00000
2.37868 7.15165 5.25000 0.99960 -0.00714 -0.02740 0.00000 0.00000
2.37868 7.15165 6.25000 0.99910 -0.01446 -0.03995 0.00000 0.00000
3.08579 7.85876 3.25000 0.99959 -0.01182 -0.02620 0.00000 0.00000
3.08579 7.85876 4.25000 0.99935 -0.01650 -0.03190 0.00000 0.00000
3.08579 7.85876 5.25000 0.99967 -0.00977 -0.02397 0.00000 0.00000
0.96447 4.32322 4.25000 0.99975 -0.00005 -0.02225 0.00000 0.00000
0.96447 4.32322 6.25000 0.99902 0.01673 -0.04092 0.00000 0.00000
1.67157 5.03033 2.25000 0.99948 -0.01105 -0.03025 0.00000 0.00000
1.67157 5.03033 3.25000 0.99961 -0.00395 -0.02779 0.00000 0.00000
1.67157 5.03033 4.25000 0.99976 -0.00474 -0.02141 0.00000 0.00000
1.67157 5.03033 5.25000 0.99978 -0.00182 -0.02071 0.00000 0.00000
1.67157 5.03033 7.25000 0.99916 -0.00363 -0.04071 0.00000 0.00000
2.37868 5.73744 3.25000 0.99959 -0.00535 -0.02796 0.00000 0.00000
2.37868 5.73744 4.25000 0.99981 -0.00588 -0.01851 0.00000 0.00000
2.37868 5.73744 5.25000 0.99971 -0.01008 -0.02181 0.00000 0.00000
2.37868 5.73744 6.25000 0.99980 -0.00497 -0.01961 0.00000 0.00000
3.08579 6.44454 2.25000 0.99944 -0.01129 -0.03162 0.00000 0.00000
3.08579 6.44454 4.25000 0.99961 -0.00415 -0.02748 0.00000 0.00000
3.08579 6.44454 6.25000 0.99969 -0.00689 -0.02411 0.00000 0.00000
3.08579 6.44454 7.25000 0.99985 -0.01309 -0.01162 0.00000 0.00000
3.79289 7.15165 2.25000 0.99928 -0.00646 -0.03736 0.00000 0.00000
3.79289 7.15165 3.25000 0.99968 -0.00721 -0.02423 0.00000 0.00000
3.79289 7.15165 4.25000 0.99977 -0.00175 -0.02146 0.00000 0.00000
3.79289 7.15165 5.25000 0.99983 -0.00761 -0.01675 0.00000 0.00000
3.79289 7.15165 6.25000 0.99947 -0.00303 -0.03234 0.00000 0.00000
4.50000 7.85876 3.25000 0.99977 0.00352 -0.02109 0.00000 0.00000
4.50000 7.85876 4.25000 0.99981 -0.00448 -0.01898 0.00000 0.00000
4.50000 7.85876 5.25000 0.99999 -0.00246 -0.00363 0.00000 0.00000
4.50000 7.85876 6.25000 0.99918 0.00769 -0.03970 0.00000 0.00000
0.96447 2.90901 4.25000 0.99957 0.02462 -0.01587 0.00000 0.00000
0.96447 2.90901 5.25000 0.99967 0.01803 -0.01841 0.00000 0.00000
1.67157 3.61612 2.25000 0.99890 0.01132 -0.04559 0.00000 0.00000
1.67157 3.61612 3.25000 0.99952 0.00247 -0.03101 0.00000 0.00000
1.67157 3.61612 4.25000 0.99976 0.01009 -0.01937 0.00000 0.00000
1.67157 3.61612 5.25000 0.99981 0.00693 -0.01842 0.00000 0.00000
1.67157 3.61612 6.25000 0.99972 0.01194 -0.02061 0.00000 0.00000
2.37868 4.32322 1.25000 0.99795 0.00312 -0.06393 0.00000 0.00000
2.37868 4.32322 2.25000 0.99929 -0.00162 -0.03752 0.00000 0.00000
2.37868 4.32322 3.25000 0.99959 -0.00051 -0.02861 0.00000 0.00000
2.37868 4.32322 4.25000 0.99965 -0.00309 -0.02632 0.00000 0.00000
2.37868 4.32322 5.25000 0.99969 0.00246 -0.02478 0.00000 0.00000
2.37868 4.32322 6.25000 0.99977 0.00364 -0.02128 0.00000 0.00000
2.37868 4.32322 7.25000 0.99987 0.00641 -0.01494 0.00000 0.00000
3.08579 5.03033 1.25000 0.99891 -0.00272 -0.04649 0.00000 0.00000
3.08579 5.03033 2.25000 0.99945 -0.00271 -0.03291 0.00000 0.00000
3.08579 5.03033 3.25000 0.99976 0.00260 -0.02163 0.00000 0.00000
3.08579 5.03033 4.25000 0.99974 -0.00066 -0.02274 0.00000 0.00000
3.08579 5.03033 5.25000 0.99958 -0.00054 -0.02887 0.00000 0.00000
3.08579 5.03033 6.25000 0.99974 0.00123 -0.02287 0.00000 0.00000
3.08579 5.03033 7.25000 0.99990 -0.00596 -0.01319 0.00000 0.00000
3.79289 5.73744 1.25000 0.99971 -0.00767 -0.02295 0.00000 0.00000
3.79289 5.73744 2.25000 0.99973 -0.00076 -0.02309 0.00000 0.00000
3.79289 5.73744 3.25000 0.99963 -0.00519 -0.02656 0.00000 0.00000
3.79289 5.73744 5.25000 0.99967 -0.00229 -0.02576 0.00000 0.00000
3.79289 5.73744 6.25000 0.99960 -0.00202 -0.02815 0.00000 0.00000
3.79289 5.73744 7.25000 0.99980 0.00064 -0.01974 0.00000 0.00000
4.50000 6.44454 1.25000 0.99957 -0.01300 -0.02610 0.00000 0.00000
4.50000 6.44454 2.25000 0.99978 -0.00050 -0.02108 0.00000 0.00000
4.50000 6.44454 3.25000 0.99961 0.00094 -0.02778 0.00000 0.00000
4.50000 6.44454 5.25000 0.99961 0.00012 -0.02794 0.00000 0.00000
4.50000 6.44454 7.25000 0.99965 0.00645 -0.02569 0.00000 0.00000
5.20711 7.15165 2.25000 0.99899 0.02504 -0.03741 0.00000 0.00000
5.20711 7.15165 4.25000 0.99987 0.00197 -0.01630 0.00000 0.00000
5.20711 7.15165 6.25000 0.99980 -0.00079 -0.02002 0.00000 0.00000
5.20711 7.15165 7.25000 0.99917 0.01423 -0.03830 0.00000 0.00000
5.91421 7.85876 4.25000 0.99681 0.03372 -0.07233 0.00000 0.00000
5.91421 7.85876 5.25000 0.99926 0.01848 -0.03361 0.00000 0.00000
1.67157 2.20190 3.25000 0.99928 0.01655 -0.03415 0.00000 0.00000
1.67157 2.20190 4.25000 0.99904 0.01464 -0.04121 0.00000 0.00000
1.67157 2.20190 5.25000 0.99958 0.01777 -0.02308 0.00000 0.00000
2.37868 2.90901 2.25000 0.99943 0.01403 -0.03065 0.00000 0.00000
2.37868 2.90901 3.25000 0.99962 0.00598 -0.02681 0.00000 0.00000
2.37868 2.90901 4.25000 0.99974 0.00770 -0.02135 0.00000 0.00000
2.37868 2.90901 6.25000 0.99979 0.01086 -0.01724 0.00000 0.00000
2.37868 2.90901 7.25000 0.99998 0.00558 -0.00057 0.00000 0.00000
3.08579 3.61612 1.25000 0.99976 0.00629 -0.02078 0.00000 0.00000
3.08579 3.61612 3.25000 0.99967 0.00189 -0.02571 0.00000 0.00000
3.08579 3.61612 4.25000 0.99957 0.00212 -0.02934 0.00000 0.00000
3.08579 3.61612 5.25000 0.99977 0.00213 -0.02145 0.00000 0.00000
3.08579 3.61612 6.25000 0.99978 0.00300 -0.02071 0.00000 0.00000
3.79289 4.32322 2.25000 0.99961 -0.00534 -0.02727 0.00000 0.00000
3.79289 4.32322 3.25000 0.99959 0.00138 -0.02873 0.00000 0.00000
3.79289 4.32322 4.25000 0.99961 -0.00398 -0.02776 0.00000 0.00000
3.79289 4.32322 5.25000 0.99966 0.00161 -0.02585 0.00000 0.00000
3.79289 4.32322 6.25000 0.99981 0.00022 -0.01967 0.00000 0.00000
3.79289 4.32322 7.25000 0.99973 0.00139 -0.02330 0.00000 0.00000
4.50000 5.03033 1.25000 0.99962 0.00231 -0.02763 0.00000 0.00000
4.50000 5.03033 2.25000 0.99964 0.00167 -0.02668 0.00000 0.00000
4.50000 5.03033 4.25000 0.99980 -0.00074 -0.02004 0.00000 0.00000
4.50000 5.03033 5.25000 0.99974 -0.00259 -0.02259 0.00000 0.00000
4.50000 5.03033 6.25000 0.99982 -0.00110 -0.01909 0.00000 0.00000
4.50000 5.03033 7.25000 0.99977 0.00112 -0.02158 0.00000 0.00000
4.50000 5.03033 8.25000 0.99964 0.00791 -0.02556 0.00000 0.00000
5.20711 5.73744 1.25000 0.99970 0.00095 -0.02447 0.00000 0.00000
5.20711 5.73744 2.25000 0.99969 0.00083 -0.02498 0.00000 0.00000
5.20711 5.73744 3.25000 0.99963 0.00644 -0.02658 0.00000 0.00000
5.20711 5.73744 4.25000 0.99974 0.00189 -0.02260 0.00000 0.00000
5.20711 5.73744 5.25000 0.99978 -0.00165 -0.02112 0.00000 0.00000
5.20711 5.73744 6.25000 0.99956 0.00686 -0.02875 0.00000 0.00000
5.91421 6.44454 4.25000 0.99985 0.00342 -0.01701 0.00000 0.00000
5.91421 6.44454 5.25000 0.99978 0.00537 -0.02023 0.00000 0.00000
5.91421 6.44454 6.25000 0.99985 0.00808 -0.01559 0.00000 0.00000
5.91421 6.44454 7.25000 0.99935 0.02000 -0.03005 0.00000 0.00000
6.62132 7.15165 3.25000 0.99943 0.01653 -0.02953 0.00000 0.00000
6.62132 7.15165 4.25000 0.99958 0.01741 -0.02315 0.00000 0.00000
6.62132 7.15165 5.25000 0.99971 0.01612 -0.01790 0.00000 0.00000
6.62132 7.15165 6.25000 0.99853 0.02575 -0.04768 0.00000 0.00000
2.37868 1.49480 3.25000 0.99965 0.01652 -0.02090 0.00000 0.00000
2.37868 1.49480 5.25000 0.99948 0.02539 -0.02004 0.00000 0.00000
3.08579 2.20190 2.25000 0.99960 0.00417 -0.02799 0.00000 0.00000
3.08579 2.20190 4.25000 0.99969 0.00348 -0.02467 0.00000 0.00000
3.08579 2.20190 5.25000 0.99982 0.00756 -0.01744 0.00000 0.00000
3.08579 2.20190 6.25000 0.99981 0.01240 -0.01530 0.00000 0.00000
3.08579 2.20190 7.25000 0.99956 0.02136 -0.02044 0.00000 0.00000
3.79289 2.90901 1.25000 0.99973 -0.01282 -0.01944 0.00000 0.00000
3.79289 2.90901 3.25000 0.99971 0.00000 -0.02394 0.00000 0.00000
3.79289 2.90901 4.25000 0.99971 0.00292 -0.02381 0.00000 0.00000
3.79289 2.90901 5.25000 0.99966 0.00432 -0.02562 0.00000 0.00000
3.79289 2.90901 6.25000 0.99984 0.00075 -0.01781 0.00000 0.00000
3.79289 2.90901 7.25000 0.99964 0.00415 -0.02645 0.00000 0.00000
4.50000 3.61612 1.25000 0.99932 -0.00083 -0.03700 0.00000 0.00000
4.50000 3.61612 4.25000 0.99960 -0.00167 -0.02807 0.00000 0.00000
4.50000 3.61612 5.25000 0.99970 0.00003 -0.02460 0.00000 0.00000
4.50000 3.61612 6.25000 0.99972 0.00143 -0.02342 0.00000 0.00000
4.50000 3.61612 7.25000 0.99965 -0.00082 -0.02662 0.00000 0.00000
4.50000 3.61612 8.25000 0.99982 0.00742 -0.01743 0.00000 0.00000
5.20711 4.32322 1.25000 0.99945 0.00176 -0.03323 0.00000 0.00000
5.20711 4.32322 2.25000 0.99962 0.00082 -0.02737 0.00000 0.00000
5.20711 4.32322 3.25000 0.99964 -0.00179 -0.02680 0.00000 0.00000
5.20711 4.32322 4.25000 0.99968 -0.00071 -0.02537 0.00000 0.00000
5.20711 4.32322 5.25000 0.99972 -0.00481 -0.02331 0.00000 0.00000
5.20711 4.32322 6.25000 0.99963 -0.00111 -0.02722 0.00000 0.00000
5.20711 4.32322 7.25000 0.99982 0.00216 -0.01890 0.00000 0.00000
5.20711 4.32322 8.25000 0.99983 -0.00180 -0.01837 0.00000 0.00000
5.91421 5.03033 1.25000 0.99966 0.00436 -0.02562 0.00000 0.00000
5.91421 5.03033 2.25000 0.99980 0.00340 -0.01976 0.00000 0.00000
5.91421 5.03033 4.25000 0.99977 0.00277 -0.02142 0.00000 0.00000
5.91421 5.03033 5.25000 0.99978 -0.00062 -0.02109 0.00000 0.00000
5.91421 5.03033 6.25000 0.99963 0.00461 -0.02693 0.00000 0.00000
5.91421 5.03033 7.25000 0.99957 0.00410 -0.02903 0.00000 0.00000
6.62132 5.73744 2.25000 0.99989 0.00953 -0.01156 0.00000 0.00000
6.62132 5.73744 3.25000 0.99963 0.00935 -0.02544 0.00000 0.00000
6.62132 5.73744 5.25000 0.99974 0.00296 -0.02279 0.00000 0.00000
6.62132 5.73744 6.25000 0.99958 0.00761 -0.02784 0.00000 0.00000
6.62132 5.73744 7.25000 0.99914 0.01556 -0.03841 0.00000 0.00000
7.32843 6.44454 3.25000 0.99972 0.01036 -0.02147 0.00000 0.00000
7.32843 6.44454 4.25000 0.99970 0.01338 -0.02071 0.00000 0.00000
7.32843 6.44454 5.25000 0.99957 0.02168 -0.01981 0.00000 0.00000
7.32843 6.44454 6.25000 0.99848 0.01573 -0.05279 0.00000 0.00000
3.08579 0.78769 4.25000 0.99979 0.01247 -0.01648 0.00000 0.00000
3.79289 1.49480 2.25000 0.99920 0.00514 -0.03963 0.00000 0.00000
3.79289 1.49480 3.25000 0.99978 0.00234 -0.02085 0.00000 0.00000
3.79289 1.49480 4.25000 0.99958 -0.00067 -0.02900 0.00000 0.00000
3.79289 1.49480 5.25000 0.99976 0.01025 -0.01919 0.00000 0.00000
4.50000 2.20190 1.25000 0.99951 -0.00109 -0.03142 0.00000 0.00000
4.50000 2.20190 3.25000 0.99940 -0.00327 -0.03446 0.00000 0.00000
4.50000 2.20190 5.25000 0.99982 -0.00248 -0.01903 0.00000 0.00000
4.50000 2.20190 6.25000 0.99977 -0.00273 -0.02148 0.00000 0.00000
4.50000 2.20190 7.25000 0.99976 0.00099 -0.02180 0.00000 0.00000
5.20711 2.90901 1.25000 0.99963 -0.00019 -0.02704 0.00000 0.00000
5.20711 2.90901 2.25000 0.99972 -0.00163 -0.02362 0.00000 0.00000
5.20711 2.90901 3.25000 0.99974 -0.00266 -0.02259 0.00000 0.00000
5.20711 2.90901 4.25000 0.99968 0.00021 -0.02549 0.00000 0.00000
5.20711 2.90901 5.25000 0.99965 -0.00196 -0.02655 0.00000 0.00000
5.20711 2.90901 7.25000 0.99942 -0.00382 -0.03383 0.00000 0.00000
5.91421 3.61612 1.25000 0.99932 -0.00132 -0.03676 0.00000 0.00000
5.91421 3.61612 2.25000 0.99938 -0.00665 -0.03446 0.00000 0.00000
5.91421 3.61612 3.25000 0.99956 -0.00549 -0.02905 0.00000 0.00000
5.91421 3.61612 4.25000 0.99964 0.00135 -0.02675 0.00000 0.00000
5.91421 3.61612 5.25000 0.99966 -0.00426 -0.02564 0.00000 0.00000
5.91421 3.61612 6.25000 0.99956 -0.00343 -0.02942 0.00000 0.00000
5.91421 3.61612 7.25000 0.99953 -0.00318 -0.03055 0.00000 0.00000
6.62132 4.32322 1.25000 0.99933 -0.00309 0.03650 0.00000 0.00000
6.62132 4.32322 2.25000 0.99994 -0.00306 -0.01086 0.00000 0.00000
6.62132 4.32322 3.25000 0.99967 -0.00316 -0.02533 0.00000 0.00000
6.62132 4.32322 4.25000 0.99971 -0.00392 -0.02376 0.00000 0.00000
6.62132 4.32322 5.25000 0.99968 0.00139 -0.02542 0.00000 0.00000
6.62132 4.32322 6.25000 0.99944 0.00345 -0.03337 0.00000 0.00000
6.62132 4.32322 7.25000 0.99912 0.00192 -0.04191 0.00000 0.00000
7.32843 5.03033 2.25000 0.99995 0.00140 -0.00946 0.00000 0.00000
7.32843 5.03033 4.25000 0.99967 0.00274 -0.02544 0.00000 0.00000
7.32843 5.03033 5.25000 0.99957 0.00425 -0.02912 0.00000 0.00000
7.32843 5.03033 6.25000 0.99946 0.00111 -0.03271 0.00000 0.00000
8.03553 5.73744 3.25000 0.99803 0.06115 -0.01387 0.00000 0.00000
8.03553 5.73744 4.25000 0.99963 0.01150 -0.02458 0.00000 0.00000
8.03553 5.73744 5.25000 0.99971 0.01458 -0.01920 0.00000 0.00000
4.50000 0.78769 3.25000 0.99938 0.02570 -0.02398 0.00000 0.00000
4.50000 0.78769 4.25000 0.99924 -0.00942 -0.03783 0.00000 0.00000
4.50000 0.78769 5.25000 0.99965 -0.00732 -0.02548 0.00000 0.00000
5.20711 1.49480 2.25000 0.99911 0.00416 -0.04189 0.00000 0.00000
5.20711 1.49480 3.25000 0.99968 0.00092 -0.02537 0.00000 0.00000
5.20711 1.49480 4.25000 0.99988 -0.00111 -0.01537 0.00000 0.00000
5.20711 1.49480 5.25000 0.99977 -0.01010 -0.01894 0.00000 0.00000
5.20711 1.49480 6.25000 0.99950 -0.01398 -0.02852 0.00000 0.00000
5.91421 2.20190 2.25000 0.99960 -0.00989 -0.02645 0.00000 0.00000
5.91421 2.20190 3.25000 0.99960 -0.00122 -0.02838 0.00000 0.00000
5.91421 2.20190 4.25000 0.99965 -0.00761 -0.02528 0.00000 0.00000
5.91421 2.20190 5.25000 0.99944 -0.00644 -0.03280 0.00000 0.00000
5.91421 2.20190 7.25000 0.99904 -0.02019 -0.03879 0.00000 0.00000
6.62132 2.90901 2.25000 0.99968 -0.00497 -0.02491 0.00000 0.00000
6.62132 2.90901 4.25000 0.99961 -0.00632 -0.02718 0.00000 0.00000
6.62132 2.90901 5.25000 0.99951 -0.00751 -0.03036 0.00000 0.00000
6.62132 2.90901 6.25000 0.99935 -0.01043 -0.03461 0.00000 0.00000
6.62132 2.90901 7.25000 0.99905 -0.03807 -0.02144 0.00000 0.00000
7.32843 3.61612 2.25000 0.99994 -0.00964 -0.00491 0.00000 0.00000
7.32843 3.61612 3.25000 0.99969 -0.00676 -0.02390 0.00000 0.00000
7.32843 3.61612 4.25000 0.99946 0.00167 -0.03277 0.00000 0.00000
7.32843 3.61612 6.25000 0.99918 -0.00602 -0.04011 0.00000 0.00000
8.03553 4.32322 3.25000 0.99996 -0.00682 0.00501 0.00000 0.00000
8.03553 4.32322 4.25000 0.99980 -0.01384 -0.01470 0.00000 0.00000
8.03553 4.32322 5.25000 0.99958 -0.01648 -0.02364 0.00000 0.00000
5.91421 0.78769 4.25000 0.99947 -0.02162 -0.02452 0.00000 0.00000
6.62132 1.49480 4.25000 0.99886 -0.01759 -0.04433 0.00000 0.00000
6.62132 1.49480 5.25000 0.99904 -0.01658 -0.04053 0.00000 0.00000
7.32843 2.20190 3.25000 0.99914 -0.01715 -0.03780 0.00000 0.00000
7.32843 2.20190 4.25000 0.99906 -0.01807 -0.03929 0.00000 0.00000
7.32843 2.20190 5.25000 0.99858 -0.01456 -0.05117 0.00000 0.00000
8.03553 2.90901 4.25000 0.99950 -0.02295 -0.02184 0.00000 0.00000
8.03553 2.90901 5.25000 0.99899 -0.01601 -0.04209 0.00000 0.00000
0.96447 6.09099 3.75000 0.99955 -0.02883 0.00803 0.00000 0.00000
0.96447 6.09099 4.75000 0.99911 -0.00653 0.04174 0.00000 0.00000
1.67157 6.79810 3.75000 0.99954 -0.01739 0.02494 0.00000 0.00000
1.67157 6.79810 4.75000 0.99933 -0.02295 0.02860 0.00000 0.00000
1.67157 6.79810 5.75000 0.99941 -0.01920 0.02843 0.00000 0.00000
2.37868 7.50520 3.75000 0.99933 -0.01620 0.03295 0.00000 0.00000
2.37868 7.50520 4.75000 0.99909 -0.01428 0.04014 0.00000 0.00000
2.37868 7.50520 5.75000 0.99992 -0.01174 -0.00409 0.00000 0.00000
3.08579 8.21231 4.75000 0.99975 -0.01917 0.01136 0.00000 0.00000
0.96447 4.67678 2.75000 0.99988 -0.01095 0.01132 0.00000 0.00000
0.96447 4.67678 3.75000 0.99972 -0.00485 0.02298 0.00000 0.00000
0.96447 4.67678 4.75000 0.99963 -0.00634 0.02635 0.00000 0.00000
0.96447 4.67678 5.75000 0.99983 0.00042 0.01851 0.00000 0.00000
1.67157 5.38388 5.75000 0.99964 -0.00539 0.02611 0.00000 0.00000
1.67157 5.38388 6.75000 0.99899 -0.01170 0.04336 0.00000 0.00000
2.37868 6.09099 1.75000 0.99978 -0.00487 0.02020 0.00000 0.00000
2.37868 6.09099 2.75000 0.99976 -0.01470 0.01623 0.00000 0.00000
2.37868 6.09099 3.75000 0.99969 -0.00601 0.02419 0.00000 0.00000
2.37868 6.09099 4.75000 0.99966 -0.00634 0.02521 0.00000 0.00000
2.37868 6.09099 5.75000 0.99959 -0.00787 0.02759 0.00000 0.00000
2.37868 6.09099 6.75000 0.99959 -0.01648 0.02346 0.00000 0.00000
3.08579 6.79810 1.75000 0.99967 0.00241 0.02561 0.00000 0.00000
3.08579 6.79810 2.75000 0.99968 -0.01362 0.02147 0.00000 0.00000
3.08579 6.79810 3.75000 0.99977 -0.00838 0.01965 0.00000 0.00000
3.08579 6.79810 4.75000 0.99981 -0.00344 0.01920 0.00000 0.00000
3.08579 6.79810 5.75000 0.99972 -0.00647 0.02264 0.00000 0.00000
3.08579 6.79810 6.75000 0.99977 -0.00622 0.02064 0.00000 0.00000
3.79289 7.50520 2.75000 0.99960 -0.00365 0.02811 0.00000 0.00000
3.79289 7.50520 3.75000 0.99973 -0.00360 0.02287 0.00000 0.00000
3.79289 7.50520 4.75000 0.99957 -0.01134 0.02696 0.00000 0.00000
3.79289 7.50520 5.75000 0.99980 -0.00330 0.01988 0.00000 0.00000
3.79289 7.50520 6.75000 0.99954 -0.00841 0.02926 0.00000 0.00000
4.50000 8.21231 4.75000 0.99926 -0.00407 0.03833 0.00000 0.00000
0.96447 3.26256 3.75000 0.99988 0.00944 0.01197 0.00000 0.00000
0.96447 3.26256 4.75000 0.99937 0.01294 0.03311 0.00000 0.00000
1.67157 3.96967 1.75000 0.99949 0.02862 -0.01451 0.00000 0.00000
1.67157 3.96967 2.75000 0.99996 0.00113 0.00848 0.00000 0.00000
1.67157 3.96967 3.75000 0.99985 0.00224 0.01713 0.00000 0.00000
1.67157 3.96967 4.75000 0.99974 0.00355 0.02258 0.00000 0.00000
1.67157 3.96967 6.75000 0.99951 0.01564 0.02727 0.00000 0.00000
2.37868 4.67678 1.75000 0.99995 -0.00090 0.00963 0.00000 0.00000
2.37868 4.67678 2.75000 0.99993 -0.00500 0.01090 0.00000 0.00000
2.37868 4.67678 3.75000 0.99978 0.00279 0.02071 0.00000 0.00000
2.37868 4.67678 4.75000 0.99964 -0.00210 0.02668 0.00000 0.00000
2.37868 4.67678 5.75000 0.99963 0.00135 0.02716 0.00000 0.00000
2.37868 4.67678 6.75000 0.99957 -0.00215 0.02938 0.00000 0.00000
2.37868 4.67678 7.75000 0.99879 0.00225 0.04917 0.00000 0.00000
3.08579 5.38388 1.75000 0.99983 -0.00572 0.01762 0.00000 0.00000
3.08579 5.38388 2.75000 0.99981 -0.00504 0.01905 0.00000 0.00000
3.08579 5.38388 3.75000 0.99980 -0.00483 0.01943 0.00000 0.00000
3.08579 5.38388 4.75000 0.99958 -0.00460 0.02853 0.00000 0.00000
3.08579 5.38388 5.75000 0.99958 -0.00595 0.02819 0.00000 0.00000
3.08579 5.38388 6.75000 0.99949 -0.00215 0.03178 0.00000 0.00000
3.08579 5.38388 7.75000 0.99968 -0.00868 0.02356 0.00000 0.00000
3.79289 6.09099 1.75000 0.99972 -0.00011 0.02356 0.00000 0.00000
3.79289 6.09099 2.75000 0.99980 -0.00150 0.02006 0.00000 0.00000
3.79289 6.09099 3.75000 0.99981 -0.00458 0.01919 0.00000 0.00000
3.79289 6.09099 5.75000 0.99984 -0.00068 0.01792 0.00000 0.00000
3.79289 6.09099 6.75000 0.99955 0.00214 0.02987 0.00000 0.00000
3.79289 6.09099 7.75000 0.99982 0.01320 0.01361 0.00000 0.00000
4.50000 6.79810 2.75000 0.99961 0.00306 0.02764 0.00000 0.00000
4.50000 6.79810 4.75000 0.99965 -0.00413 0.02599 0.00000 0.00000
4.50000 6.79810 5.75000 0.99964 -0.00123 0.02662 0.00000 0.00000
4.50000 6.79810 6.75000 0.99978 0.00248 0.02105 0.00000 0.00000
4.50000 6.79810 7.75000 0.99962 0.00592 0.02690 0.00000 0.00000
5.20711 7.50520 3.75000 0.99979 0.00668 0.01959 0.00000 0.00000
5.20711 7.50520 4.75000 0.99936 -0.00100 0.03565 0.00000 0.00000
5.20711 7.50520 5.75000 0.99953 0.01013 0.02899 0.00000 0.00000
5.20711 7.50520 6.75000 0.99911 0.01173 0.04052 0.00000 0.00000
5.91421 8.21231 4.75000 0.99973 0.01717 0.01565 0.00000 0.00000
1.67157 2.55546 2.75000 0.99990 0.01212 -0.00705 0.00000 0.00000
1.67157 2.55546 4.75000 0.99970 0.01427 0.02008 0.00000 0.00000
1.67157 2.55546 5.75000 0.99796 0.01667 0.06162 0.00000 0.00000
2.37868 3.26256 1.75000 0.99999 0.00331 -0.00371 0.00000 0.00000
2.37868 3.26256 2.75000 0.99991 0.00713 0.01173 0.00000 0.00000
2.37868 3.26256 4.75000 0.99966 0.00867 0.02442 0.00000 0.00000
2.37868 3.26256 6.75000 0.99965 0.00928 0.02486 0.00000 0.00000
3.08579 3.96967 3.75000 0.99967 0.00002 0.02555 0.00000 0.00000
3.08579 3.96967 4.75000 0.99967 0.00046 0.02555 0.00000 0.00000
3.08579 3.96967 5.75000 0.99961 0.00281 0.02784 0.00000 0.00000
3.08579 3.96967 7.75000 0.99895 0.00680 0.04540 0.00000 0.00000
3.79289 4.67678 1.75000 0.99993 -0.00203 0.01168 0.00000 0.00000
3.79289 4.67678 2.75000 0.99971 -0.00361 0.02382 0.00000 0.00000
3.79289 4.67678 3.75000 0.99974 -0.00047 0.02285 0.00000 0.00000
3.79289 4.67678 4.75000 0.99975 -0.00018 0.02243 0.00000 0.00000
3.79289 4.67678 5.75000 0.99958 -0.00075 0.02897 0.00000 0.00000
3.79289 4.67678 6.75000 0.99971 -0.00068 0.02391 0.00000 0.00000
3.79289 4.67678 7.75000 0.99946 -0.00183 0.03268 0.00000 0.00000
4.50000 5.38388 0.75000 0.99999 -0.00268 0.00354 0.00000 0.00000
4.50000 5.38388 1.75000 0.99974 0.00066 0.02267 0.00000 0.00000
4.50000 5.38388 2.75000 0.99975 -0.00012 0.02255 0.00000 0.00000
4.50000 5.38388 3.75000 0.99967 -0.00432 0.02546 0.00000 0.00000
4.50000 5.38388 5.75000 0.99980 0.00051 0.02023 0.00000 0.00000
4.50000 5.38388 6.75000 0.99965 0.00195 0.02647 0.00000 0.00000
4.50000 5.38388 7.75000 0.99973 -0.00149 0.02336 0.00000 0.00000
5.20711 6.09099 1.75000 0.99950 0.00463 0.03139 0.00000 0.00000
5.20711 6.09099 2.75000 0.99962 0.00472 0.02722 0.00000 0.00000
5.20711 6.09099 3.75000 0.99965 0.00014 0.02630 0.00000 0.00000
5.20711 6.09099 4.75000 0.99967 0.00085 0.02577 0.00000 0.00000
5.20711 6.09099 7.75000 0.99980 0.00956 0.01732 0.00000 0.00000
5.91421 6.79810 1.75000 0.99883 0.02352 0.04235 0.00000 0.00000
5.91421 6.79810 2.75000 0.99956 0.01379 0.02633 0.00000 0.00000
5.91421 6.79810 3.75000 0.99981 0.00733 0.01808 0.00000 0.00000
5.91421 6.79810 5.75000 0.99970 0.00961 0.02255 0.00000 0.00000
6.62132 7.50520 3.75000 0.99896 0.01838 0.04174 0.00000 0.00000
6.62132 7.50520 4.75000 0.99850 0.02762 0.04719 0.00000 0.00000
6.62132 7.50520 5.75000 0.99895 0.01837 0.04191 0.00000 0.00000
2.37868 1.84835 2.75000 0.99969 0.02408 0.00660 0.00000 0.00000
2.37868 1.84835 3.75000 0.99961 0.00885 0.02657 0.00000 0.00000
2.37868 1.84835 4.75000 0.99965 0.01552 0.02155 0.00000 0.00000
3.08579 2.55546 1.75000 0.99987 0.01597 0.00222 0.00000 0.00000
3.08579 2.55546 2.75000 0.99980 0.00579 0.01929 0.00000 0.00000
3.08579 2.55546 5.75000 0.99970 0.00566 0.02394 0.00000 0.00000
3.08579 2.55546 6.75000 0.99943 0.00789 0.03292 0.00000 0.00000
3.79289 3.26256 1.75000 0.99990 0.00054 0.01447 0.00000 0.00000
3.79289 3.26256 2.75000 0.99974 0.00304 0.02266 0.00000 0.00000
3.79289 3.26256 3.75000 0.99973 0.00078 0.02315 0.00000 0.00000
3.79289 3.26256 4.75000 0.99969 0.00389 0.02459 0.00000 0.00000
3.79289 3.26256 5.75000 0.99951 0.00323 0.03111 0.00000 0.00000
3.79289 3.26256 6.75000 0.99963 0.00122 0.02735 0.00000 0.00000
3.79289 3.26256 7.75000 0.99961 0.00499 0.02747 0.00000 0.00000
4.50000 3.96967 1.75000 0.99988 -0.00141 0.01544 0.00000 0.00000
4.50000 3.96967 2.75000 0.99978 0.00108 0.02094 0.00000 0.00000
4.50000 3.96967 3.75000 0.99981 -0.00354 0.01898 0.00000 0.00000
4.50000 3.96967 4.75000 0.99986 0.00490 0.01619 0.00000 0.00000
4.50000 3.96967 5.75000 0.99959 -0.00491 0.02813 0.00000 0.00000
4.50000 3.96967 6.75000 0.99968 -0.00344 0.02486 0.00000 0.00000
4.50000 3.96967 7.75000 0.99960 0.00428 0.02808 0.00000 0.00000
5.20711 4.67678 0.75000 0.99975 0.00808 0.02089 0.00000 0.00000
5.20711 4.67678 1.75000 0.99980 0.00253 0.01969 0.00000 0.00000
5.20711 4.67678 3.75000 0.99972 -0.00330 0.02337 0.00000 0.00000
5.20711 4.67678 4.75000 0.99969 0.00141 0.02483 0.00000 0.00000
5.20711 4.67678 5.75000 0.99961 -0.00608 0.02731 0.00000 0.00000
5.20711 4.67678 6.75000 0.99970 -0.00380 0.02430 0.00000 0.00000
5.20711 4.67678 7.75000 0.99967 0.00150 0.02567 0.00000 0.00000
5.91421 5.38388 1.75000 0.99952 0.00118 0.03111 0.00000 0.00000
5.91421 5.38388 2.75000 0.99961 0.00586 0.02746 0.00000 0.00000
5.91421 5.38388 3.75000 0.99980 -0.00003 0.02008 0.00000 0.00000
5.91421 5.38388 4.75000 0.99977 -0.00182 0.02145 0.00000 0.00000
5.91421 5.38388 5.75000 0.99975 0.00192 0.02210 0.00000 0.00000
5.91421 5.38388 6.75000 0.99977 0.00456 0.02095 0.00000 0.00000
6.62132 6.09099 1.75000 0.99913 0.04103 0.00704 0.00000 0.00000
6.62132 6.09099 2.75000 0.99953 0.01031 0.02877 0.00000 0.00000
6.62132 6.09099 3.75000 0.99960 0.00869 0.02693 0.00000 0.00000
6.62132 6.09099 4.75000 0.99965 0.01019 0.02433 0.00000 0.00000
6.62132 6.09099 5.75000 0.99951 0.00675 0.03065 0.00000 0.00000
6.62132 6.09099 6.75000 0.99975 0.00796 0.02113 0.00000 0.00000
7.32843 6.79810 3.75000 0.99909 0.01566 0.03956 0.00000 0.00000
7.32843 6.79810 4.75000 0.99893 0.02154 0.04103 0.00000 0.00000
7.32843 6.79810 5.75000 0.99894 0.02131 0.04069 0.00000 0.00000
3.08579 1.14124 3.75000 0.99977 0.00446 0.02104 0.00000 0.00000
3.08579 1.14124 4.75000 0.99905 0.01497 0.04089 0.00000 0.00000
3.08579 1.14124 5.75000 0.99953 0.00783 0.02957 0.00000 0.00000
3.79289 1.84835 1.75000 0.99914 -0.00564 0.04109 0.00000 0.00000
3.79289 1.84835 3.75000 0.99977 0.00470 0.02116 0.00000 0.00000
3.79289 1.84835 4.75000 0.99965 0.00365 0.02635 0.00000 0.00000
3.79289 1.84835 5.75000 0.99946 0.00184 0.03294 0.00000 0.00000
4.50000 2.55546 1.75000 0.99969 0.00169 0.02500 0.00000 0.00000
4.50000 2.55546 2.75000 0.99983 -0.00076 0.01851 0.00000 0.00000
4.50000 2.55546 3.75000 0.99977 -0.00141 0.02155 0.00000 0.00000
4.50000 2.55546 4.75000 0.99965 -0.00329 0.02614 0.00000 0.00000
4.50000 2.55546 5.75000 0.99972 0.00143 0.02359 0.00000 0.00000
4.50000 2.55546 6.75000 0.99961 -0.00305 0.02763 0.00000 0.00000
4.50000 2.55546 7.75000 0.99964 0.01158 0.02424 0.00000 0.00000
5.20711 3.26256 1.75000 0.99986 -0.00213 0.01631 0.00000 0.00000
5.20711 3.26256 2.75000 0.99976 -0.00055 0.02167 0.00000 0.00000
5.20711 3.26256 3.75000 0.99970 -0.00182 0.02441 0.00000 0.00000
5.20711 3.26256 4.75000 0.99972 -0.00108 0.02373 0.00000 0.00000
5.20711 3.26256 5.75000 0.99983 -0.00312 0.01800 0.00000 0.00000
5.20711 3.26256 6.75000 0.99973 -0.00131 0.02322 0.00000 0.00000
5.20711 3.26256 7.75000 0.99922 -0.00405 0.03940 0.00000 0.00000
5.91421 3.96967 3.75000 0.99965 -0.00211 0.02647 0.00000 0.00000
5.91421 3.96967 4.75000 0.99971 -0.00105 0.02423 0.00000 0.00000
5.91421 3.96967 5.75000 0.99981 -0.00207 0.01913 0.00000 0.00000
5.91421 3.96967 7.75000 0.99964 0.00136 0.02671 0.00000 0.00000
6.62132 4.67678 1.75000 0.99942 -0.00009 0.03414 0.00000 0.00000
6.62132 4.67678 2.75000 0.99965 -0.00503 0.02597 0.00000 0.00000
6.62132 4.67678 3.75000 0.99968 -0.00060 0.02530 0.00000 0.00000
6.62132 4.67678 4.75000 0.99972 0.00154 0.02354 0.00000 0.00000
6.62132 4.67678 5.75000 0.99972 -0.00143 0.02360 0.00000 0.00000
6.62132 4.67678 6.75000 0.99985 0.00845 0.01502 0.00000 0.00000
7.32843 5.38388 2.75000 0.99939 0.00938 0.03357 0.00000 0.00000
7.32843 5.38388 4.75000 0.99958 0.00776 0.02795 0.00000 0.00000
7.32843 5.38388 5.75000 0.99974 0.00789 0.02158 0.00000 0.00000
7.32843 5.38388 6.75000 0.99977 0.01383 0.01668 0.00000 0.00000
8.03553 6.09099 3.75000 0.99915 0.01989 0.03603 0.00000 0.00000
8.03553 6.09099 4.75000 0.99950 0.02460 0.01971 0.00000 0.00000
4.50000 1.14124 2.75000 0.99930 -0.00916 0.03616 0.00000 0.00000
4.50000 1.14124 3.75000 0.99973 0.00425 0.02305 0.00000 0.00000
4.50000 1.14124 5.75000 0.99951 -0.00949 0.02992 0.00000 0.00000
5.20711 1.84835 1.75000 0.99859 -0.02060 0.04886 0.00000 0.00000
5.20711 1.84835 3.75000 0.99971 -0.00433 0.02374 0.00000 0.00000
5.20711 1.84835 4.75000 0.99971 -0.00301 0.02403 0.00000 0.00000
5.20711 1.84835 5.75000 0.99959 -0.00683 0.02787 0.00000 0.00000
5.20711 1.84835 6.75000 0.99980 -0.00914 0.01785 0.00000 0.00000
5.91421 2.55546 1.75000 0.99938 -0.01714 0.03083 0.00000 0.00000
5.91421 2.55546 2.75000 0.99967 -0.01284 0.02203 0.00000 0.00000
5.91421 2.55546 3.75000 0.99980 -0.00647 0.01909 0.00000 0.00000
5.91421 2.55546 4.75000 0.99982 -0.00246 0.01877 0.00000 0.00000
5.91421 2.55546 5.75000 0.99978 -0.00676 0.01964 0.00000 0.00000
5.91421 2.55546 6.75000 0.99979 -0.00955 0.01799 0.00000 0.00000
6.62132 3.26256 1.75000 0.99955 -0.01369 0.02663 0.00000 0.00000
6.62132 3.26256 2.75000 0.99971 -0.00234 0.02401 0.00000 0.00000
6.62132 3.26256 3.75000 0.99972 -0.00463 0.02322 0.00000 0.00000
6.62132 3.26256 4.75000 0.99969 -0.00352 0.02468 0.00000 0.00000
6.62132 3.26256 6.75000 0.99996 -0.00691 0.00645 0.00000 0.00000
7.32843 3.96967 1.75000 0.99939 -0.00569 0.03451 0.00000 0.00000
7.32843 3.96967 2.75000 0.99949 -0.00642 0.03125 0.00000 0.00000
7.32843 3.96967 3.75000 0.99978 -0.00349 0.02044 0.00000 0.00000
7.32843 3.96967 5.75000 0.99988 -0.00312 0.01541 0.00000 0.00000
7.32843 3.96967 6.75000 0.99991 0.00238 0.01327 0.00000 0.00000
8.03553 4.67678 2.75000 0.99905 0.00567 0.04312 0.00000 0.00000
8.03553 4.67678 3.75000 0.99913 -0.00016 0.04174 0.00000 0.00000
8.03553 4.67678 4.75000 0.99967 0.00181 0.02553 0.00000 0.00000
8.03553 4.67678 5.75000 0.99996 0.00225 0.00831 0.00000 0.00000
5.91421 1.14124 3.75000 0.99905 -0.02339 0.03690 0.00000 0.00000
5.91421 1.14124 4.75000 0.99911 -0.01894 0.03761 0.00000 0.00000
6.62132 1.84835 2.75000 0.99946 -0.01533 0.02891 0.00000 0.00000
6.62132 1.84835 5.75000 0.99963 -0.01300 0.02381 0.00000 0.00000
7.32843 2.55546 2.75000 0.99929 -0.02112 0.03111 0.00000 0.00000
7.32843 2.55546 3.75000 0.99986 -0.01086 0.01302 0.00000 0.00000
7.32843 2.55546 4.75000 0.99983 -0.01241 0.01331 0.00000 0.00000
7.32843 2.55546 5.75000 0.99994 -0.01041 0.00439 0.00000 0.00000
8.03553 3.26256 3.75000 0.99975 -0.01071 0.01947 0.00000 0.00000
8.03553 3.26256 4.75000 0.99976 -0.01102 0.01915 0.00000 0.00000
1.84835 7.32843 4.00000 0.99993 -0.00967 0.00640 0.00000 0.00000
1.84835 7.32843 5.00000 0.99966 -0.02508 0.00663 0.00000 0.00000
1.14124 5.20711 3.00000 0.99986 -0.00914 -0.01378 0.00000 0.00000
1.14124 5.20711 4.00000 0.99999 -0.00127 0.00398 0.00000 0.00000
1.14124 5.20711 5.00000 0.99996 -0.00888 0.00135 0.00000 0.00000
1.14124 5.20711 6.00000 0.99975 -0.00935 -0.02016 0.00000 0.00000
1.84835 5.91421 2.00000 0.99970 -0.02362 0.00632 0.00000 0.00000
1.84835 5.91421 4.00000 0.99991 -0.01314 0.00050 0.00000 0.00000
1.84835 5.91421 5.00000 0.99989 -0.01172 0.00937 0.00000 0.00000
1.84835 5.91421 6.00000 0.99993 -0.01051 0.00486 0.00000 0.00000
1.84835 5.91421 7.00000 0.99974 -0.01997 0.01073 0.00000 0.00000
2.55546 6.62132 2.00000 0.99983 -0.00615 -0.01763 0.00000 0.00000
2.55546 6.62132 3.00000 0.99990 -0.01238 -0.00659 0.00000 0.00000
2.55546 6.62132 4.00000 0.99996 -0.00845 -0.00331 0.00000 0.00000
2.55546 6.62132 5.00000 0.99995 -0.00950 -0.00109 0.00000 0.00000
2.55546 6.62132 6.00000 0.99995 -0.00945 -0.00373 0.00000 0.00000
2.55546 6.62132 7.00000 0.99901 -0.03742 -0.02421 0.00000 0.00000
3.26256 7.32843 2.00000 0.99982 -0.01826 -0.00593 0.00000 0.00000
3.26256 7.32843 3.00000 0.99993 -0.01187 -0.00155 0.00000 0.00000
3.26256 7.32843 4.00000 0.99993 -0.01122 0.00204 0.00000 0.00000
3.26256 7.32843 5.00000 0.99995 -0.00972 -0.00128 0.00000 0.00000
3.26256 7.32843 6.00000 0.99993 -0.00486 -0.01048 0.00000 0.00000
3.26256 7.32843 7.00000 0.99982 0.00382 -0.01846 0.00000 0.00000
3.96967 8.03553 3.00000 0.99854 -0.03528 0.04092 0.00000 0.00000
3.96967 8.03553 4.00000 0.99991 -0.00908 0.01001 0.00000 0.00000
3.96967 8.03553 6.00000 0.99997 -0.00534 -0.00609 0.00000 0.00000
1.14124 3.79289 3.00000 0.99997 0.00784 -0.00189 0.00000 0.00000
1.14124 3.79289 4.00000 0.99989 -0.00765 -0.01304 0.00000 0.00000
1.14124 3.79289 5.00000 0.99999 0.00246 -0.00255 0.00000 0.00000
1.14124 3.79289 6.00000 0.99996 0.00599 -0.00636 0.00000 0.00000
1.84835 4.50000 2.00000 0.99969 -0.01797 -0.01697 0.00000 0.00000
1.84835 4.50000 3.00000 0.99999 -0.00146 -0.00455 0.00000 0.00000
1.84835 4.50000 5.00000 0.99999 -0.00462 -0.00169 0.00000 0.00000
2.55546 5.20711 2.00000 0.99996 -0.00503 -0.00798 0.00000 0.00000
2.55546 5.20711 3.00000 0.99980 -0.01171 -0.01650 0.00000 0.00000
2.55546 5.20711 4.00000 0.99998 -0.00508 0.00332 0.00000 0.00000
2.55546 5.20711 5.00000 0.99999 -0.00374 0.00361 0.00000 0.00000
2.55546 5.20711 6.00000 0.99996 -0.00562 0.00624 0.00000 0.00000
2.55546 5.20711 7.00000 0.99986 -0.00103 0.01683 0.00000 0.00000
3.26256 5.91421 1.00000 0.99989 -0.01434 -0.00213 0.00000 0.00000
3.26256 5.91421 2.00000 0.99995 -0.00937 0.00419 0.00000 0.00000
3.26256 5.91421 3.00000 1.00000 -0.00268 -0.00053 0.00000 0.00000
3.26256 5.91421 4.00000 0.99998 -0.00052 -0.00552 0.00000 0.00000
3.26256 5.91421 5.00000 0.99999 -0.00315 0.00036 0.00000 0.00000
3.26256 5.91421 6.00000 0.99999 -0.00479 0.00167 0.00000 0.00000
3.26256 5.91421 7.00000 0.99991 -0.00883 0.00971 0.00000 0.00000
3.26256 5.91421 8.00000 0.99938 -0.02662 -0.02306 0.00000 0.00000
3.96967 6.62132 2.00000 1.00000 -0.00134 0.00113 0.00000 0.00000
3.96967 6.62132 3.00000 1.00000 -0.00170 -0.00143 0.00000 0.00000
3.96967 6.62132 4.00000 0.99999 -0.00223 -0.00429 0.00000 0.00000
3.96967 6.62132 6.00000 1.00000 -0.00280 -0.00054 0.00000 0.00000
3.96967 6.62132 7.00000 1.00000 0.00212 -0.00219 0.00000 0.00000
4.67678 7.32843 3.00000 0.99991 0.01073 -0.00817 0.00000 0.00000
4.67678 7.32843 4.00000 1.00000 -0.00005 0.00131 0.00000 0.00000
4.67678 7.32843 5.00000 0.99998 -0.00301 0.00509 0.00000 0.00000
4.67678 7.32843 6.00000 0.99997 0.00488 0.00518 0.00000 0.00000
4.67678 7.32843 7.00000 0.99999 0.00290 0.00239 0.00000 0.00000
5.38388 8.03553 3.00000 0.99982 0.01823 -0.00601 0.00000 0.00000
5.38388 8.03553 4.00000 0.99979 0.01395 -0.01477 0.00000 0.00000
5.38388 8.03553 5.00000 0.99998 0.00416 0.00549 0.00000 0.00000
5.38388 8.03553 6.00000 0.99981 0.00786 0.01777 0.00000 0.00000
1.84835 3.08579 2.00000 0.99958 0.01672 -0.02357 0.00000 0.00000
1.84835 3.08579 3.00000 0.99990 0.00861 -0.01081 0.00000 0.00000
1.84835 3.08579 7.00000 0.99982 0.01885 -0.00136 0.00000 0.00000
2.55546 3.79289 2.00000 0.99991 0.00712 -0.01144 0.00000 0.00000
2.55546 3.79289 3.00000 0.99999 0.00269 -0.00435 0.00000 0.00000
2.55546 3.79289 4.00000 0.99998 0.00216 -0.00566 0.00000 0.00000
2.55546 3.79289 5.00000 0.99999 0.00428 -0.00158 0.00000 0.00000
2.55546 3.79289 6.00000 0.99998 0.00680 -0.00046 0.00000 0.00000
2.55546 3.79289 7.00000 0.99998 0.00503 0.00253 0.00000 0.00000
3.26256 4.50000 1.00000 0.99448 -0.01372 -0.10403 0.00000 0.00000
3.26256 4.50000 2.00000 0.99985 -0.00174 -0.01739 0.00000 0.00000
3.26256 4.50000 3.00000 1.00000 -0.00126 -0.00063 0.00000 0.00000
3.26256 4.50000 4.00000 1.00000 0.00112 -0.00100 0.00000 0.00000
3.26256 4.50000 5.00000 0.99999 0.00337 0.00278 0.00000 0.00000
3.26256 4.50000 6.00000 1.00000 -0.00001 -0.00315 0.00000 0.00000
3.26256 4.50000 8.00000 0.99959 -0.00717 0.02786 0.00000 0.00000
3.96967 5.20711 1.00000 0.99995 -0.00290 -0.01003 0.00000 0.00000
3.96967 5.20711 2.00000 0.99999 -0.00356 -0.00360 0.00000 0.00000
3.96967 5.20711 4.00000 0.99998 -0.00474 0.00291 0.00000 0.00000
3.96967 5.20711 5.00000 0.99996 -0.00814 0.00235 0.00000 0.00000
3.96967 5.20711 6.00000 0.99999 -0.00184 -0.00373 0.00000 0.00000
3.96967 5.20711 7.00000 0.99999 0.00231 0.00325 0.00000 0.00000
4.67678 5.91421 1.00000 0.99998 0.00117 0.00602 0.00000 0.00000
4.67678 5.91421 2.00000 0.99998 -0.00171 0.00637 0.00000 0.00000
4.67678 5.91421 3.00000 0.99998 0.00590 -0.00070 0.00000 0.00000
4.67678 5.91421 4.00000 1.00000 -0.00014 0.00127 0.00000 0.00000
4.67678 5.91421 5.00000 1.00000 -0.00045 -0.00033 0.00000 0.00000
4.67678 5.91421 7.00000 0.99999 0.00322 -0.00060 0.00000 0.00000
4.67678 5.91421 8.00000 0.99997 -0.00184 -0.00784 0.00000 0.00000
5.38388 6.62132 2.00000 0.99989 0.01470 0.00208 0.00000 0.00000
5.38388 6.62132 3.00000 0.99999 0.00389 -0.00031 0.00000 0.00000
5.38388 6.62132 4.00000 0.99997 0.00628 0.00487 0.00000 0.00000
5.38388 6.62132 5.00000 0.99999 0.00245 -0.00359 0.00000 0.00000
5.38388 6.62132 6.00000 0.99997 0.00650 0.00393 0.00000 0.00000
5.38388 6.62132 7.00000 0.99995 0.00936 0.00427 0.00000 0.00000
6.09099 7.32843 3.00000 0.99969 0.02332 -0.00872 0.00000 0.00000
6.09099 7.32843 4.00000 0.99966 0.02294 -0.01216 0.00000 0.00000
6.09099 7.32843 5.00000 0.99989 0.01384 0.00480 0.00000 0.00000
6.09099 7.32843 6.00000 0.99984 0.01527 0.00972 0.00000 0.00000
1.84835 1.67157 4.00000 0.99986 0.01218 -0.01108 0.00000 0.00000
1.84835 1.67157 5.00000 0.99986 0.01501 -0.00721 0.00000 0.00000
2.55546 2.37868 2.00000 0.99927 0.02780 -0.02605 0.00000 0.00000
2.55546 2.37868 3.00000 0.99998 0.00511 -0.00279 0.00000 0.00000
2.55546 2.37868 4.00000 0.99993 0.01019 -0.00622 0.00000 0.00000
2.55546 2.37868 5.00000 0.99991 0.00927 0.00969 0.00000 0.00000
2.55546 2.37868 6.00000 0.99993 0.01089 0.00405 0.00000 0.00000
3.26256 3.08579 2.00000 0.99988 0.00935 -0.01215 0.00000 0.00000
3.26256 3.08579 3.00000 1.00000 0.00237 0.00016 0.00000 0.00000
3.26256 3.08579 5.00000 0.99997 0.00334 0.00633 0.00000 0.00000
3.26256 3.08579 6.00000 0.99998 0.00684 0.00015 0.00000 0.00000
3.26256 3.08579 7.00000 0.99996 0.00858 -0.00183 0.00000 0.00000
3.26256 3.08579 8.00000 0.99996 0.00887 -0.00181 0.00000 0.00000
3.96967 3.79289 1.00000 0.99991 0.00109 -0.01309 0.00000 0.00000
3.96967 3.79289 2.00000 1.00000 -0.00164 -0.00260 0.00000 0.00000
3.96967 3.79289 3.00000 1.00000 0.00015 -0.00106 0.00000 0.00000
3.96967 3.79289 4.00000 0.99999 0.00155 -0.00370 0.00000 0.00000
3.96967 3.79289 5.00000 0.99997 0.00355 -0.00731 0.00000 0.00000
3.96967 3.79289 6.00000 0.99998 0.00583 0.00136 0.00000 0.00000
4.67678 4.50000 1.00000 0.99986 0.00437 -0.01588 0.00000 0.00000
4.67678 4.50000 3.00000 0.99999 0.00259 -0.00190 0.00000 0.00000
4.67678 4.50000 5.00000 0.99999 -0.00313 -0.00165 0.00000 0.00000
4.67678 4.50000 6.00000 1.00000 0.00090 0.00245 0.00000 0.00000
4.67678 4.50000 7.00000 0.99998 -0.00011 0.00570 0.00000 0.00000
4.67678 4.50000 8.00000 0.99999 -0.00302 -0.00398 0.00000 0.00000
5.38388 5.20711 2.00000 1.00000 0.00030 -0.00277 0.00000 0.00000
5.38388 5.20711 3.00000 0.99999 -0.00191 0.00276 0.00000 0.00000
5.38388 5.20711 4.00000 1.00000 0.00053 -0.00262 0.00000 0.00000
5.38388 5.20711 5.00000 1.00000 -0.00260 0.00001 0.00000 0.00000
5.38388 5.20711 6.00000 1.00000 0.00245 -0.00086 0.00000 0.00000
5.38388 5.20711 7.00000 0.99998 0.00639 -0.00168 0.00000 0.00000
5.38388 5.20711 8.00000 1.00000 -0.00119 0.00249 0.00000 0.00000
6.09099 5.91421 4.00000 0.99999 0.00202 -0.00367 0.00000 0.00000
6.09099 5.91421 5.00000 0.99995 0.00855 -0.00523 0.00000 0.00000
6.09099 5.91421 6.00000 0.99997 0.00768 -0.00106 0.00000 0.00000
6.09099 5.91421 7.00000 0.99998 0.00638 0.00209 0.00000 0.00000
6.79810 6.62132 3.00000 0.99986 0.01566 -0.00577 0.00000 0.00000
6.79810 6.62132 4.00000 0.99991 0.01277 -0.00455 0.00000 0.00000
6.79810 6.62132 6.00000 0.99977 0.01423 -0.01587 0.00000 0.00000
3.26256 1.67157 3.00000 0.99995 0.00949 -0.00429 0.00000 0.00000
3.26256 1.67157 4.00000 0.99999 0.00496 0.00070 0.00000 0.00000
3.26256 1.67157 5.00000 0.99991 0.01251 0.00450 0.00000 0.00000
3.26256 1.67157 6.00000 0.99997 0.00773 0.00154 0.00000 0.00000
3.26256 1.67157 7.00000 0.99954 0.01877 0.02385 0.00000 0.00000
3.96967 2.37868 2.00000 1.00000 0.00167 -0.00186 0.00000 0.00000
3.96967 2.37868 3.00000 0.99998 -0.00444 -0.00543 0.00000 0.00000
3.96967 2.37868 5.00000 1.00000 0.00076 -0.00242 0.00000 0.00000
3.96967 2.37868 6.00000 0.99999 0.00443 0.00124 0.00000 0.00000
3.96967 2.37868 7.00000 0.99995 0.00850 0.00454 0.00000 0.00000
4.67678 3.08579 1.00000 0.99966 0.00000 -0.02618 0.00000 0.00000
4.67678 3.08579 4.00000 0.99999 -0.00001 -0.00435 0.00000 0.00000
4.67678 3.08579 5.00000 0.99997 0.00377 -0.00711 0.00000 0.00000
4.67678 3.08579 6.00000 0.99999 -0.00359 0.00063 0.00000 0.00000
4.67678 3.08579 7.00000 1.00000 -0.00117 0.00284 0.00000 0.00000
4.67678 3.08579 8.00000 0.99994 -0.00033 0.01106 0.00000 0.00000
5.38388 3.79289 1.00000 0.99978 -0.00615 -0.01987 0.00000 0.00000
5.38388 3.79289 2.00000 0.99997 -0.00360 -0.00736 0.00000 0.00000
5.38388 3.79289 3.00000 0.99998 -0.00236 -0.00548 0.00000 0.00000
5.38388 3.79289 5.00000 0.99998 -0.00399 -0.00378 0.00000 0.00000
5.38388 3.79289 7.00000 0.99998 -0.00477 0.00495 0.00000 0.00000
5.38388 3.79289 8.00000 0.99988 -0.00114 0.01564 0.00000 0.00000
6.09099 4.50000 1.00000 0.99979 -0.00505 -0.01994 0.00000 0.00000
6.09099 4.50000 2.00000 0.99999 -0.00330 0.00424 0.00000 0.00000
6.09099 4.50000 3.00000 0.99998 -0.00597 -0.00034 0.00000 0.00000
6.09099 4.50000 4.00000 0.99997 0.00531 -0.00568 0.00000 0.00000
6.09099 4.50000 5.00000 1.00000 0.00154 0.00149 0.00000 0.00000
6.09099 4.50000 6.00000 0.99998 0.00061 -0.00600 0.00000 0.00000
6.09099 4.50000 7.00000 0.99993 -0.00002 -0.01165 0.00000 0.00000
6.09099 4.50000 8.00000 0.99992 -0.00707 0.01049 0.00000 0.00000
6.79810 5.20711 4.00000 0.99998 0.00338 0.00578 0.00000 0.00000
6.79810 5.20711 5.00000 0.99998 0.00034 0.00623 0.00000 0.00000
6.79810 5.20711 6.00000 0.99999 0.00500 0.00065 0.00000 0.00000
6.79810 5.20711 7.00000 0.99993 0.01147 0.00067 0.00000 0.00000
7.50520 5.91421 3.00000 0.99957 0.02126 0.02034 0.00000 0.00000
7.50520 5.91421 4.00000 0.99992 0.01230 0.00076 0.00000 0.00000
7.50520 5.91421 6.00000 0.99991 0.01297 0.00229 0.00000 0.00000
3.96967 0.96447 3.00000 1.00000 0.00152 0.00144 0.00000 0.00000
3.96967 0.96447 4.00000 1.00000 -0.00169 0.00038 0.00000 0.00000
3.96967 0.96447 5.00000 0.99999 0.00173 0.00463 0.00000 0.00000
3.96967 0.96447 6.00000 0.99989 -0.01509 -0.00140 0.00000 0.00000
4.67678 1.67157 2.00000 0.99994 -0.01102 0.00042 0.00000 0.00000
4.67678 1.67157 3.00000 1.00000 0.00032 -0.00052 0.00000 0.00000
4.67678 1.67157 4.00000 0.99999 -0.00533 0.00013 0.00000 0.00000
4.67678 1.67157 5.00000 0.99994 -0.00479 0.01011 0.00000 0.00000
4.67678 1.67157 6.00000 0.99992 -0.01080 0.00661 0.00000 0.00000
4.67678 1.67157 7.00000 0.99879 -0.04211 0.02559 0.00000 0.00000
5.38388 2.37868 2.00000 0.99993 -0.01031 0.00531 0.00000 0.00000
5.38388 2.37868 3.00000 0.99995 -0.00903 0.00318 0.00000 0.00000
5.38388 2.37868 4.00000 1.00000 -0.00138 0.00110 0.00000 0.00000
5.38388 2.37868 5.00000 0.99999 -0.00335 0.00070 0.00000 0.00000
5.38388 2.37868 6.00000 0.99996 -0.00763 -0.00400 0.00000 0.00000
5.38388 2.37868 7.00000 0.99997 -0.00536 -0.00494 0.00000 0.00000
6.09099 3.08579 2.00000 0.99995 -0.01019 -0.00207 0.00000 0.00000
6.09099 3.08579 3.00000 0.99999 -0.00412 -0.00316 0.00000 0.00000
6.09099 3.08579 4.00000 0.99996 -0.00883 -0.00098 0.00000 0.00000
6.09099 3.08579 5.00000 0.99999 -0.00291 -0.00164 0.00000 0.00000
6.09099 3.08579 7.00000 0.99993 -0.00596 -0.01047 0.00000 0.00000
6.79810 3.79289 2.00000 0.99996 -0.00911 0.00099 0.00000 0.00000
6.79810 3.79289 3.00000 0.99997 -0.00260 0.00787 0.00000 0.00000
6.79810 3.79289 4.00000 0.99999 -0.00401 0.00173 0.00000 0.00000
6.79810 3.79289 5.00000 0.99998 -0.00242 -0.00503 0.00000 0.00000
6.79810 3.79289 6.00000 0.99997 0.00400 -0.00691 0.00000 0.00000
7.50520 4.50000 2.00000 0.99983 -0.00724 0.01696 0.00000 0.00000
7.50520 4.50000 3.00000 0.99996 0.00586 0.00682 0.00000 0.00000
7.50520 4.50000 4.00000 1.00000 -0.00227 0.00037 0.00000 0.00000
7.50520 4.50000 5.00000 0.99999 0.00253 0.00353 0.00000 0.00000
7.50520 4.50000 6.00000 0.99995 0.00197 -0.01008 0.00000 0.00000
7.50520 4.50000 7.00000 0.99928 0.00564 -0.03741 0.00000 0.00000
8.21231 5.20711 4.00000 1.00000 0.00274 -0.00098 0.00000 0.00000
8.21231 5.20711 5.00000 0.99996 0.00796 0.00304 0.00000 0.00000
5.38388 0.96447 5.00000 0.99981 -0.01509 0.01210 0.00000 0.00000
6.09099 1.67157 3.00000 0.99978 -0.01756 -0.01119 0.00000 0.00000
6.09099 1.67157 4.00000 0.99991 -0.01161 -0.00675 0.00000 0.00000
6.09099 1.67157 5.00000 0.99989 -0.01479 -0.00014 0.00000 0.00000
6.79810 2.37868 3.00000 0.99995 -0.01016 0.00245 0.00000 0.00000
6.79810 2.37868 4.00000 0.99993 -0.00827 -0.00821 0.00000 0.00000
6.79810 2.37868 5.00000 0.99989 -0.00684 -0.01278 0.00000 0.00000
6.79810 2.37868 6.00000 0.99983 -0.01639 -0.00799 0.00000 0.00000
7.50520 3.08579 3.00000 0.99990 -0.01195 -0.00818 0.00000 0.00000
7.50520 3.08579 4.00000 0.99997 -0.00749 0.00052 0.00000 0.00000
8.21231 3.79289 5.00000 0.99999 0.00214 0.00321 0.00000 0.00000
0.78769 5.20711 3.50000 0.99992 -0.01044 -0.00678 0.00000 0.00000
0.78769 5.20711 5.50000 0.99998 -0.00587 0.00321 0.00000 0.00000
1.49480 5.91421 2.50000 0.99916 -0.03061 -0.02714 0.00000 0.00000
1.49480 5.91421 4.50000 0.99996 -0.00807 0.00226 0.00000 0.00000
1.49480 5.91421 5.50000 0.99989 -0.00938 0.01139 0.00000 0.00000
1.49480 5.91421 6.50000 0.99996 -0.00740 0.00564 0.00000 0.00000
2.20190 6.62132 2.50000 0.99978 -0.01686 0.01274 0.00000 0.00000
2.20190 6.62132 3.50000 0.99986 -0.01597 -0.00570 0.00000 0.00000
2.20190 6.62132 4.50000 0.99985 -0.01693 0.00258 0.00000 0.00000
2.20190 6.62132 6.50000 0.99955 -0.02728 0.01266 0.00000 0.00000
2.90901 7.32843 2.50000 0.99976 -0.02198 0.00092 0.00000 0.00000
2.90901 7.32843 3.50000 0.99990 -0.01394 -0.00365 0.00000 0.00000
2.90901 7.32843 5.50000 0.99989 -0.01089 -0.00969 0.00000 0.00000
2.90901 7.32843 6.50000 0.99994 -0.00959 -0.00530 0.00000 0.00000
3.61612 8.03553 3.50000 0.99982 -0.01841 0.00419 0.00000 0.00000
3.61612 8.03553 4.50000 0.99995 -0.00878 0.00464 0.00000 0.00000
0.78769 3.79289 3.50000 0.99946 -0.01987 -0.02605 0.00000 0.00000
0.78769 3.79289 4.50000 0.99999 0.00327 0.00108 0.00000 0.00000
0.78769 3.79289 5.50000 0.99999 0.00231 -0.00470 0.00000 0.00000
1.49480 4.50000 2.50000 0.99985 -0.00805 -0.01537 0.00000 0.00000
1.49480 4.50000 3.50000 0.99998 -0.00396 -0.00438 0.00000 0.00000
1.49480 4.50000 5.50000 0.99998 -0.00230 -0.00645 0.00000 0.00000
1.49480 4.50000 6.50000 0.99974 -0.00092 0.02290 0.00000 0.00000
2.20190 5.20711 1.50000 0.99988 -0.01514 -0.00131 0.00000 0.00000
2.20190 5.20711 2.50000 0.99993 -0.00810 -0.00809 0.00000 0.00000
2.20190 5.20711 3.50000 1.00000 -0.00264 -0.00087 0.00000 0.00000
2.20190 5.20711 5.50000 1.00000 -0.00097 0.00263 0.00000 0.00000
2.20190 5.20711 7.50000 0.99976 -0.00272 0.02171 0.00000 0.00000
2.90901 5.91421 1.50000 0.99981 -0.01160 0.01575 0.00000 0.00000
2.90901 5.91421 2.50000 0.99994 -0.01073 -0.00242 0.00000 0.00000
2.90901 5.91421 3.50000 0.99997 -0.00667 -0.00357 0.00000 0.00000
2.90901 5.91421 4.50000 0.99999 -0.00226 0.00239 0.00000 0.00000
2.90901 5.91421 5.50000 1.00000 -0.00124 -0.00095 0.00000 0.00000
2.90901 5.91421 6.50000 0.99997 -0.00414 0.00597 0.00000 0.00000
2.90901 5.91421 7.50000 0.99979 -0.00597 0.01983 0.00000 0.00000
3.61612 6.62132 1.50000 0.99987 -0.00515 0.01521 0.00000 0.00000
3.61612 6.62132 2.50000 0.99998 -0.00641 -0.00285 0.00000 0.00000
3.61612 6.62132 3.50000 0.99996 -0.00780 -0.00511 0.00000 0.00000
3.61612 6.62132 4.50000 0.99998 -0.00174 -0.00525 0.00000 0.00000
3.61612 6.62132 5.50000 0.99998 -0.00416 -0.00411 0.00000 0.00000
3.61612 6.62132 6.50000 0.99999 -0.00162 0.00300 0.00000 0.00000
4.32322 7.32843 2.50000 0.99998 -0.00188 0.00668 0.00000 0.00000
4.32322 7.32843 3.50000 0.99993 0.00443 0.01087 0.00000 0.00000
4.32322 7.32843 4.50000 0.99997 -0.00058 0.00755 0.00000 0.00000
4.32322 7.32843 5.50000 0.99998 0.00385 0.00481 0.00000 0.00000
4.32322 7.32843 6.50000 0.99999 -0.00421 -0.00307 0.00000 0.00000
5.03033 8.03553 3.50000 0.99987 0.01485 -0.00602 0.00000 0.00000
5.03033 8.03553 4.50000 0.99994 -0.00073 0.01103 0.00000 0.00000
5.03033 8.03553 5.50000 0.99984 -0.00439 0.01761 0.00000 0.00000
1.49480 3.08579 3.50000 0.99995 0.00671 -0.00737 0.00000 0.00000
1.49480 3.08579 4.50000 0.99993 0.01174 -0.00104 0.00000 0.00000
1.49480 3.08579 5.50000 0.99991 0.01156 0.00620 0.00000 0.00000
1.49480 3.08579 6.50000 0.99967 0.02132 0.01444 0.00000 0.00000
2.20190 3.79289 1.50000 0.99967 -0.00255 -0.02539 0.00000 0.00000
2.20190 3.79289 2.50000 0.99990 0.00684 -0.01273 0.00000 0.00000
2.20190 3.79289 3.50000 1.00000 0.00309 0.00000 0.00000 0.00000
2.20190 3.79289 5.50000 0.99995 0.00344 0.00895 0.00000 0.00000
2.20190 3.79289 7.50000 0.99984 0.01760 0.00407 0.00000 0.00000
2.90901 4.50000 1.50000 0.99993 -0.00513 -0.01109 0.00000 0.00000
2.90901 4.50000 2.50000 0.99995 -0.00353 -0.00903 0.00000 0.00000
2.90901 4.50000 3.50000 0.99999 -0.00066 -0.00472 0.00000 0.00000
2.90901 4.50000 4.50000 0.99998 -0.00182 0.00571 0.00000 0.00000
2.90901 4.50000 5.50000 0.99998 0.00522 -0.00476 0.00000 0.00000
2.90901 4.50000 6.50000 0.99999 0.00451 0.00208 0.00000 0.00000
2.90901 4.50000 7.50000 1.00000 0.00300 -0.00058 0.00000 0.00000
3.61612 5.20711 4.50000 0.99999 -0.00108 0.00348 0.00000 0.00000
3.61612 5.20711 5.50000 1.00000 -0.00092 0.00046 0.00000 0.00000
3.61612 5.20711 6.50000 0.99998 -0.00569 -0.00262 0.00000 0.00000
3.61612 5.20711 7.50000 0.99996 -0.00433 0.00841 0.00000 0.00000
4.32322 5.91421 1.50000 1.00000 -0.00042 0.00146 0.00000 0.00000
4.32322 5.91421 2.50000 0.99999 -0.00340 -0.00035 0.00000 0.00000
4.32322 5.91421 3.50000 0.99999 -0.00314 -0.00260 0.00000 0.00000
4.32322 5.91421 4.50000 0.99999 -0.00373 -0.00194 0.00000 0.00000
4.32322 5.91421 5.50000 1.00000 0.00104 0.00135 0.00000 0.00000
4.32322 5.91421 6.50000 0.99999 -0.00076 0.00383 0.00000 0.00000
4.32322 5.91421 7.50000 0.99998 0.00487 -0.00457 0.00000 0.00000
5.03033 6.62132 1.50000 0.99987 0.00457 0.01530 0.00000 0.00000
5.03033 6.62132 2.50000 1.00000 0.00142 0.00031 0.00000 0.00000
5.03033 6.62132 3.50000 0.99996 0.00659 0.00674 0.00000 0.00000
5.03033 6.62132 4.50000 0.99999 0.00169 0.00340 0.00000 0.00000
5.03033 6.62132 5.50000 0.99997 -0.00193 -0.00728 0.00000 0.00000
5.03033 6.62132 7.50000 0.99992 0.00420 -0.01182 0.00000 0.00000
5.73744 7.32843 2.50000 0.99984 0.01785 -0.00329 0.00000 0.00000
5.73744 7.32843 3.50000 0.99992 0.01152 -0.00448 0.00000 0.00000
5.73744 7.32843 4.50000 0.99993 0.01193 0.00242 0.00000 0.00000
5.73744 7.32843 5.50000 0.99994 0.01078 -0.00107 0.00000 0.00000
2.20190 2.37868 4.50000 0.99993 0.01206 0.00029 0.00000 0.00000
2.20190 2.37868 6.50000 0.99979 0.02034 -0.00240 0.00000 0.00000
2.90901 3.08579 1.50000 0.99978 0.00644 -0.01976 0.00000 0.00000
2.90901 3.08579 2.50000 0.99994 0.00543 -0.00996 0.00000 0.00000
2.90901 3.08579 5.50000 0.99994 0.00836 0.00708 0.00000 0.00000
2.90901 3.08579 6.50000 0.99993 0.01082 0.00446 0.00000 0.00000
2.90901 3.08579 7.50000 0.99988 0.01441 -0.00525 0.00000 0.00000
3.61612 3.79289 1.50000 0.99974 0.00061 -0.02289 0.00000 0.00000
3.61612 3.79289 2.50000 0.99992 -0.00300 -0.01244 0.00000 0.00000
3.61612 3.79289 3.50000 0.99999 0.00041 -0.00395 0.00000 0.00000
3.61612 3.79289 4.50000 1.00000 0.00157 -0.00272 0.00000 0.00000
3.61612 3.79289 5.50000 1.00000 -0.00209 0.00053 0.00000 0.00000
3.61612 3.79289 6.50000 0.99999 0.00186 0.00280 0.00000 0.00000
3.61612 3.79289 7.50000 0.99995 0.00693 0.00784 0.00000 0.00000
4.32322 4.50000 1.50000 0.99996 -0.00031 -0.00849 0.00000 0.00000
4.32322 4.50000 2.50000 0.99999 -0.00088 -0.00358 0.00000 0.00000
4.32322 4.50000 3.50000 1.00000 -0.00132 -0.00201 0.00000 0.00000
4.32322 4.50000 4.50000 1.00000 0.00179 0.00006 0.00000 0.00000
4.32322 4.50000 5.50000 1.00000 0.00244 -0.00060 0.00000 0.00000
4.32322 4.50000 6.50000 1.00000 0.00132 0.00209 0.00000 0.00000
4.32322 4.50000 7.50000 1.00000 -0.00002 0.00223 0.00000 0.00000
5.03033 5.20711 1.50000 0.99998 0.00656 -0.00091 0.00000 0.00000
5.03033 5.20711 2.50000 0.99999 0.00354 -0.00306 0.00000 0.00000
5.03033 5.20711 3.50000 0.99998 0.00626 0.00312 0.00000 0.00000
5.03033 5.20711 4.50000 1.00000 -0.00080 -0.00169 0.00000 0.00000
5.03033 5.20711 5.50000 1.00000 -0.00141 -0.00024 0.00000 0.00000
5.03033 5.20711 6.50000 0.99999 0.00196 0.00500 0.00000 0.00000
5.03033 5.20711 7.50000 0.99998 0.00535 0.00370 0.00000 0.00000
5.73744 5.91421 1.50000 0.99992 0.01086 0.00640 0.00000 0.00000
5.73744 5.91421 2.50000 0.99996 0.00804 0.00263 0.00000 0.00000
5.73744 5.91421 3.50000 0.99998 0.00468 0.00410 0.00000 0.00000
5.73744 5.91421 4.50000 1.00000 -0.00066 -0.00019 0.00000 0.00000
5.73744 5.91421 5.50000 1.00000 0.00155 -0.00122 0.00000 0.00000
5.73744 5.91421 6.50000 0.99996 0.00876 0.00238 0.00000 0.00000
5.73744 5.91421 7.50000 0.99994 0.01071 -0.00192 0.00000 0.00000
6.44454 6.62132 2.50000 0.99995 0.00547 0.00833 0.00000 0.00000
6.44454 6.62132 3.50000 0.99990 0.01231 -0.00681 0.00000 0.00000
6.44454 6.62132 4.50000 0.99992 0.01258 -0.00080 0.00000 0.00000
6.44454 6.62132 5.50000 0.99994 0.01072 0.00171 0.00000 0.00000
6.44454 6.62132 6.50000 0.99992 0.01143 -0.00605 0.00000 0.00000
7.15165 7.32843 4.50000 0.99973 0.02036 0.01080 0.00000 0.00000
2.90901 1.67157 2.50000 0.99984 0.01566 0.00921 0.00000 0.00000
2.90901 1.67157 3.50000 0.99998 0.00516 -0.00262 0.00000 0.00000
2.90901 1.67157 4.50000 0.99995 0.00962 0.00037 0.00000 0.00000
2.90901 1.67157 5.50000 0.99981 0.01753 0.00898 0.00000 0.00000
2.90901 1.67157 6.50000 0.99949 0.03173 0.00248 0.00000 0.00000
3.61612 2.37868 1.50000 0.99997 -0.00141 0.00753 0.00000 0.00000
3.61612 2.37868 2.50000 0.99996 0.00817 -0.00317 0.00000 0.00000
3.61612 2.37868 3.50000 0.99999 0.00282 -0.00218 0.00000 0.00000
3.61612 2.37868 4.50000 0.99999 0.00001 -0.00428 0.00000 0.00000
3.61612 2.37868 6.50000 1.00000 0.00283 0.00076 0.00000 0.00000
3.61612 2.37868 7.50000 0.99987 0.01554 0.00401 0.00000 0.00000
4.32322 3.08579 2.50000 0.99997 -0.00355 -0.00639 0.00000 0.00000
4.32322 3.08579 3.50000 0.99999 0.00278 -0.00285 0.00000 0.00000
4.32322 3.08579 4.50000 0.99998 -0.00397 -0.00580 0.00000 0.00000
4.32322 3.08579 5.50000 0.99998 0.00501 0.00319 0.00000 0.00000
4.32322 3.08579 6.50000 0.99998 0.00160 0.00651 0.00000 0.00000
4.32322 3.08579 7.50000 0.99999 0.00323 0.00196 0.00000 0.00000
5.03033 3.79289 4.50000 0.99998 -0.00435 -0.00359 0.00000 0.00000
5.03033 3.79289 6.50000 0.99998 -0.00280 0.00476 0.00000 0.00000
5.03033 3.79289 7.50000 0.99997 0.00359 0.00647 0.00000 0.00000
5.73744 4.50000 1.50000 0.99998 -0.00347 -0.00516 0.00000 0.00000
5.73744 4.50000 2.50000 0.99998 0.00167 -0.00656 0.00000 0.00000
5.73744 4.50000 3.50000 0.99999 -0.00318 0.00061 0.00000 0.00000
5.73744 4.50000 4.50000 0.99999 0.00121 0.00357 0.00000 0.00000
5.73744 4.50000 5.50000 0.99999 -0.00270 -0.00200 0.00000 0.00000
5.73744 4.50000 6.50000 0.99998 -0.00023 -0.00611 0.00000 0.00000
5.73744 4.50000 7.50000 0.99997 0.00189 -0.00727 0.00000 0.00000
6.44454 5.20711 1.50000 0.99960 -0.00051 0.02819 0.00000 0.00000
6.44454 5.20711 2.50000 0.99997 0.00433 0.00678 0.00000 0.00000
6.44454 5.20711 3.50000 1.00000 0.00189 0.00108 0.00000 0.00000
6.44454 5.20711 5.50000 0.99998 0.00317 0.00606 0.00000 0.00000
6.44454 5.20711 6.50000 0.99996 0.00855 -0.00242 0.00000 0.00000
6.44454 5.20711 7.50000 0.99948 0.00357 -0.03219 0.00000 0.00000
7.15165 5.91421 2.50000 0.99961 0.02377 -0.01482 0.00000 0.00000
7.15165 5.91421 3.50000 0.99995 0.00954 0.00004 0.00000 0.00000
7.15165 5.91421 4.50000 0.99998 0.00604 -0.00002 0.00000 0.00000
7.15165 5.91421 6.50000 0.99974 0.02154 -0.00743 0.00000 0.00000
7.85876 6.62132 4.50000 0.99973 0.02065 0.01072 0.00000 0.00000
4.32322 1.67157 2.50000 1.00000 0.00051 0.00140 0.00000 0.00000
4.32322 1.67157 5.50000 0.99999 0.00209 -0.00247 0.00000 0.00000
4.32322 1.67157 6.50000 0.99993 -0.00459 0.01082 0.00000 0.00000
5.03033 2.37868 1.50000 0.99974 0.00136 0.02258 0.00000 0.00000
5.03033 2.37868 2.50000 0.99999 -0.00283 -0.00326 0.00000 0.00000
5.03033 2.37868 4.50000 1.00000 -0.00002 0.00038 0.00000 0.00000
5.03033 2.37868 5.50000 0.99999 -0.00379 -0.00279 0.00000 0.00000
5.03033 2.37868 6.50000 0.99999 -0.00380 -0.00060 0.00000 0.00000
5.03033 2.37868 7.50000 0.99999 0.00351 -0.00010 0.00000 0.00000
5.73744 3.08579 1.50000 0.99988 -0.00821 -0.01339 0.00000 0.00000
5.73744 3.08579 2.50000 0.99995 -0.00909 -0.00390 0.00000 0.00000
5.73744 3.08579 3.50000 0.99999 -0.00133 -0.00301 0.00000 0.00000
5.73744 3.08579 4.50000 1.00000 -0.00272 -0.00128 0.00000 0.00000
5.73744 3.08579 5.50000 0.99999 -0.00427 -0.00222 0.00000 0.00000
5.73744 3.08579 6.50000 0.99999 -0.00445 -0.00067 0.00000 0.00000
5.73744 3.08579 7.50000 0.99994 -0.01054 -0.00326 0.00000 0.00000
6.44454 3.79289 1.50000 0.99940 -0.01150 0.03253 0.00000 0.00000
6.44454 3.79289 2.50000 0.99997 -0.00682 0.00309 0.00000 0.00000
6.44454 3.79289 3.50000 1.00000 -0.00074 0.00085 0.00000 0.00000
6.44454 3.79289 4.50000 1.00000 0.00306 -0.00006 0.00000 0.00000
6.44454 3.79289 5.50000 0.99998 0.00047 -0.00575 0.00000 0.00000
6.44454 3.79289 6.50000 0.99995 -0.00346 -0.00966 0.00000 0.00000
6.44454 3.79289 7.50000 0.99905 0.01809 -0.03972 0.00000 0.00000
7.15165 4.50000 2.50000 0.99993 0.00220 0.01138 0.00000 0.00000
7.15165 4.50000 3.50000 0.99999 -0.00442 0.00302 0.00000 0.00000
7.15165 4.50000 4.50000 1.00000 -0.00051 0.00039 0.00000 0.00000
7.15165 4.50000 5.50000 1.00000 0.00168 -0.00185 0.00000 0.00000
7.85876 5.20711 3.50000 0.99985 0.01533 0.00835 0.00000 0.00000
7.85876 5.20711 4.50000 0.99997 0.00638 0.00342 0.00000 0.00000
7.85876 5.20711 5.50000 0.99994 -0.00235 -0.01044 0.00000 0.00000
7.85876 5.20711 6.50000 0.99975 0.00261 -0.02228 0.00000 0.00000
5.03033 0.96447 3.50000 0.99996 0.00767 0.00479 0.00000 0.00000
5.03033 0.96447 4.50000 0.99997 -0.00540 0.00468 0.00000 0.00000
5.03033 0.96447 5.50000 0.99998 0.00023 0.00692 0.00000 0.00000
5.73744 1.67157 2.50000 0.99986 -0.01406 -0.00903 0.00000 0.00000
5.73744 1.67157 3.50000 0.99998 -0.00575 0.00124 0.00000 0.00000
5.73744 1.67157 4.50000 0.99993 -0.01126 0.00371 0.00000 0.00000
5.73744 1.67157 5.50000 0.99995 -0.01022 0.00103 0.00000 0.00000
6.44454 2.37868 2.50000 0.99991 -0.01269 0.00326 0.00000 0.00000
6.44454 2.37868 3.50000 0.99996 -0.00531 -0.00761 0.00000 0.00000
6.44454 2.37868 5.50000 0.99997 -0.00423 -0.00715 0.00000 0.00000
6.44454 2.37868 6.50000 0.99963 -0.01401 -0.02334 0.00000 0.00000
7.15165 3.08579 3.50000 0.99997 -0.00736 -0.00057 0.00000 0.00000
7.15165 3.08579 4.50000 0.99999 -0.00439 -0.00314 0.00000 0.00000
7.15165 3.08579 5.50000 0.99974 -0.01245 -0.01908 0.00000 0.00000
7.15165 3.08579 6.50000 0.99982 -0.01828 -0.00450 0.00000 0.00000
7.85876 3.79289 2.50000 0.99995 -0.00835 0.00565 0.00000 0.00000
7.85876 3.79289 3.50000 0.99993 -0.01029 -0.00580 0.00000 0.00000
7.85876 3.79289 5.50000 0.99993 -0.00535 -0.01070 0.00000 0.00000
7.15165 1.67157 4.50000 0.99996 -0.00814 0.00411 0.00000 0.00000
7.85876 2.37868 4.50000 0.99982 -0.01483 -0.01161 0.00000 0.00000
1.14124 5.56066 3.00000 0.99968 -0.01867 -0.01723 0.00000 0.00000
1.14124 5.56066 4.00000 0.99991 -0.00965 0.00886 0.00000 0.00000
1.14124 5.56066 5.00000 0.99998 -0.00583 0.00274 0.00000 0.00000
1.14124 5.56066 6.00000 1.00000 0.00137 0.00284 0.00000 0.00000
1.84835 6.26777 3.00000 0.99990 -0.01352 -0.00323 0.00000 0.00000
1.84835 6.26777 4.00000 0.99994 -0.01106 -0.00228 0.00000 0.00000
1.84835 6.26777 5.00000 0.99987 -0.01197 0.01105 0.00000 0.00000
1.84835 6.26777 6.00000 0.99985 -0.01704 0.00031 0.00000 0.00000
2.55546 6.97487 3.00000 0.99986 -0.01657 -0.00286 0.00000 0.00000
2.55546 6.97487 4.00000 0.99992 -0.01288 0.00084 0.00000 0.00000
2.55546 6.97487 5.00000 0.99990 -0.01404 -0.00134 0.00000 0.00000
2.55546 6.97487 6.00000 0.99983 -0.00850 -0.01621 0.00000 0.00000
3.26256 7.68198 3.00000 0.99971 -0.02346 0.00512 0.00000 0.00000
3.26256 7.68198 4.00000 0.99990 -0.01362 0.00450 0.00000 0.00000
3.26256 7.68198 5.00000 0.99994 -0.01090 0.00070 0.00000 0.00000
3.96967 8.38909 4.00000 0.99998 -0.00567 0.00342 0.00000 0.00000
3.96967 8.38909 5.00000 0.99968 -0.02315 0.00982 0.00000 0.00000
1.14124 4.14645 3.00000 0.99999 -0.00075 -0.00403 0.00000 0.00000
1.14124 4.14645 4.00000 0.99996 0.00433 -0.00734 0.00000 0.00000
1.14124 4.14645 6.00000 0.99975 0.01203 -0.01870 0.00000 0.00000
1.84835 4.85355 2.00000 0.99986 -0.01605 -0.00461 0.00000 0.00000
1.84835 4.85355 3.00000 0.99996 -0.00483 -0.00690 0.00000 0.00000
1.84835 4.85355 4.00000 0.99999 -0.00531 0.00103 0.00000 0.00000
1.84835 4.85355 5.00000 0.99999 -0.00350 -0.00057 0.00000 0.00000
2.55546 5.56066 2.00000 0.99997 -0.00740 -0.00007 0.00000 0.00000
2.55546 5.56066 3.00000 0.99994 -0.00868 -0.00653 0.00000 0.00000
2.55546 5.56066 5.00000 0.99996 -0.00097 0.00920 0.00000 0.00000
2.55546 5.56066 6.00000 0.99998 -0.00634 0.00197 0.00000 0.00000
3.26256 6.26777 3.00000 0.99996 -0.00825 -0.00408 0.00000 0.00000
3.26256 6.26777 4.00000 0.99997 -0.00757 -0.00050 0.00000 0.00000
3.26256 6.26777 5.00000 0.99998 -0.00568 -0.00166 0.00000 0.00000
3.26256 6.26777 6.00000 1.00000 -0.00220 -0.00112 0.00000 0.00000
3.26256 6.26777 7.00000 0.99996 -0.00684 0.00558 0.00000 0.00000
3.96967 6.97487 2.00000 0.99999 -0.00308 0.00212 0.00000 0.00000
3.96967 6.97487 4.00000 0.99997 -0.00777 0.00031 0.00000 0.00000
3.96967 6.97487 6.00000 0.99998 -0.00479 -0.00267 0.00000 0.00000
3.96967 6.97487 7.00000 0.99996 -0.00191 -0.00855 0.00000 0.00000
4.67678 7.68198 3.00000 0.99996 -0.00829 -0.00118 0.00000 0.00000
4.67678 7.68198 4.00000 1.00000 -0.00230 0.00131 0.00000 0.00000
4.67678 7.68198 5.00000 0.99998 0.00241 0.00537 0.00000 0.00000
4.67678 7.68198 6.00000 0.99996 0.00471 0.00735 0.00000 0.00000
1.14124 2.73223 4.00000 0.99993 0.01095 -0.00368 0.00000 0.00000
1.14124 2.73223 5.00000 0.99984 0.01768 -0.00167 0.00000 0.00000
1.84835 3.43934 2.00000 0.99973 -0.00232 -0.02321 0.00000 0.00000
1.84835 3.43934 3.00000 0.99997 0.00375 -0.00682 0.00000 0.00000
1.84835 3.43934 4.00000 0.99999 0.00403 0.00033 0.00000 0.00000
1.84835 3.43934 5.00000 0.99995 0.00979 0.00108 0.00000 0.00000
1.84835 3.43934 6.00000 0.99991 0.00903 0.00983 0.00000 0.00000
2.55546 4.14645 2.00000 0.99985 0.00057 -0.01738 0.00000 0.00000
2.55546 4.14645 4.00000 1.00000 0.00099 -0.00065 0.00000 0.00000
2.55546 4.14645 5.00000 0.99999 0.00222 0.00234 0.00000 0.00000
2.55546 4.14645 6.00000 1.00000 0.00168 -0.00003 0.00000 0.00000
2.55546 4.14645 7.00000 0.99999 0.00313 0.00306 0.00000 0.00000
3.26256 4.85355 1.00000 0.99958 0.00786 -0.02773 0.00000 0.00000
3.26256 4.85355 2.00000 0.99991 -0.00410 -0.01285 0.00000 0.00000
3.26256 4.85355 3.00000 0.99997 -0.00010 -0.00806 0.00000 0.00000
3.26256 4.85355 4.00000 1.00000 -0.00004 -0.00086 0.00000 0.00000
3.26256 4.85355 5.00000 0.99999 -0.00405 0.00335 0.00000 0.00000
3.26256 4.85355 6.00000 0.99999 -0.00310 -0.00246 0.00000 0.00000
3.26256 4.85355 7.00000 0.99998 -0.00173 0.00545 0.00000 0.00000
3.96967 5.56066 4.00000 1.00000 -0.00007 -0.00202 0.00000 0.00000
3.96967 5.56066 5.00000 0.99999 0.00006 -0.00373 0.00000 0.00000
3.96967 5.56066 6.00000 1.00000 -0.00171 0.00111 0.00000 0.00000
3.96967 5.56066 7.00000 0.99999 -0.00311 0.00126 0.00000 0.00000
3.96967 5.56066 8.00000 0.99999 -0.00148 0.00288 0.00000 0.00000
4.67678 6.26777 2.00000 0.99999 0.00306 0.00251 0.00000 0.00000
4.67678 6.26777 3.00000 0.99999 0.00301 -0.00295 0.00000 0.00000
4.67678 6.26777 5.00000 0.99999 -0.00270 0.00178 0.00000 0.00000
4.67678 6.26777 6.00000 0.99999 0.00269 0.00268 0.00000 0.00000
4.67678 6.26777 7.00000 0.99999 0.00501 -0.00103 0.00000 0.00000
4.67678 6.26777 8.00000 0.99995 0.00202 -0.01000 0.00000 0.00000
5.38388 6.97487 2.00000 0.99988 0.01315 0.00844 0.00000 0.00000
5.38388 6.97487 3.00000 0.99991 0.01061 -0.00793 0.00000 0.00000
5.38388 6.97487 4.00000 0.99999 0.00480 0.00208 0.00000 0.00000
5.38388 6.97487 5.00000 0.99998 0.00591 0.00194 0.00000 0.00000
5.38388 6.97487 6.00000 0.99998 0.00623 0.00127 0.00000 0.00000
5.38388 6.97487 7.00000 0.99984 0.01519 0.00899 0.00000 0.00000
6.09099 7.68198 3.00000 0.99976 0.01973 -0.00911 0.00000 0.00000
6.09099 7.68198 4.00000 0.99952 0.02275 -0.02103 0.00000 0.00000
6.09099 7.68198 5.00000 0.99970 0.02204 0.01086 0.00000 0.00000
6.09099 7.68198 6.00000 0.99949 0.02816 0.01510 0.00000 0.00000
1.84835 2.02513 3.00000 0.99981 0.01940 0.00348 0.00000 0.00000
1.84835 2.02513 4.00000 0.99966 0.02120 -0.01538 0.00000 0.00000
1.84835 2.02513 5.00000 0.99971 0.02300 -0.00695 0.00000 0.00000
1.84835 2.02513 6.00000 0.99969 0.02407 0.00653 0.00000 0.00000
2.55546 2.73223 2.00000 0.99991 0.01249 -0.00515 0.00000 0.00000
2.55546 2.73223 3.00000 0.99999 0.00069 -0.00507 0.00000 0.00000
2.55546 2.73223 4.00000 0.99999 0.00189 -0.00480 0.00000 0.00000
2.55546 2.73223 6.00000 0.99988 0.01108 0.01089 0.00000 0.00000
3.26256 3.43934 1.00000 0.99999 0.00401 -0.00324 0.00000 0.00000
3.26256 3.43934 2.00000 0.99990 0.00178 -0.01399 0.00000 0.00000
3.26256 3.43934 3.00000 1.00000 0.00193 0.00140 0.00000 0.00000
3.26256 3.43934 4.00000 0.99999 -0.00102 0.00449 0.00000 0.00000
3.26256 3.43934 5.00000 0.99999 0.00339 0.00038 0.00000 0.00000
3.26256 3.43934 6.00000 1.00000 0.00246 0.00111 0.00000 0.00000
3.96967 4.14645 2.00000 0.99999 -0.00147 -0.00283 0.00000 0.00000
3.96967 4.14645 3.00000 0.99999 0.00133 -0.00442 0.00000 0.00000
3.96967 4.14645 4.00000 0.99999 -0.00052 -0.00388 0.00000 0.00000
3.96967 4.14645 5.00000 0.99998 -0.00459 -0.00425 0.00000 0.00000
3.96967 4.14645 6.00000 0.99998 -0.00211 0.00530 0.00000 0.00000
3.96967 4.14645 7.00000 0.99994 0.00099 0.01113 0.00000 0.00000
3.96967 4.14645 8.00000 0.99983 0.00135 0.01814 0.00000 0.00000
4.67678 4.85355 1.00000 0.99996 0.00433 -0.00821 0.00000 0.00000
4.67678 4.85355 2.00000 0.99999 0.00237 -0.00426 0.00000 0.00000
4.67678 4.85355 4.00000 0.99999 0.00201 -0.00276 0.00000 0.00000
4.67678 4.85355 5.00000 1.00000 0.00015 0.00134 0.00000 0.00000
4.67678 4.85355 7.00000 1.00000 -0.00112 0.00163 0.00000 0.00000
4.67678 4.85355 8.00000 0.99999 0.00040 -0.00326 0.00000 0.00000
5.38388 5.56066 1.00000 0.99991 0.01124 -0.00783 0.00000 0.00000
5.38388 5.56066 2.00000 1.00000 0.00052 0.00095 0.00000 0.00000
5.38388 5.56066 3.00000 0.99999 0.00408 0.00074 0.00000 0.00000
5.38388 5.56066 4.00000 0.99999 0.00169 0.00325 0.00000 0.00000
5.38388 5.56066 5.00000 0.99997 0.00716 -0.00083 0.00000 0.00000
5.38388 5.56066 6.00000 1.00000 -0.00040 0.00191 0.00000 0.00000
5.38388 5.56066 8.00000 0.99995 0.00979 0.00025 0.00000 0.00000
6.09099 6.26777 2.00000 0.99981 0.01791 0.00706 0.00000 0.00000
6.09099 6.26777 4.00000 0.99998 0.00569 -0.00047 0.00000 0.00000
6.09099 6.26777 5.00000 0.99997 0.00710 -0.00085 0.00000 0.00000
6.09099 6.26777 6.00000 0.99991 0.01201 0.00567 0.00000 0.00000
6.79810 6.97487 4.00000 0.99986 0.01622 0.00317 0.00000 0.00000
6.79810 6.97487 5.00000 0.99977 0.01508 0.01514 0.00000 0.00000
6.79810 6.97487 6.00000 0.99986 0.01683 0.00157 0.00000 0.00000
2.55546 1.31802 4.00000 0.99994 0.01050 -0.00417 0.00000 0.00000
2.55546 1.31802 5.00000 0.99982 0.00901 -0.01696 0.00000 0.00000
3.26256 2.02513 2.00000 0.99999 0.00104 0.00402 0.00000 0.00000
3.26256 2.02513 4.00000 0.99999 0.00450 -0.00258 0.00000 0.00000
3.26256 2.02513 5.00000 0.99997 0.00699 0.00213 0.00000 0.00000
3.26256 2.02513 7.00000 0.99973 0.02294 0.00419 0.00000 0.00000
3.96967 2.73223 1.00000 0.99968 -0.01504 0.02057 0.00000 0.00000
3.96967 2.73223 3.00000 0.99999 -0.00010 -0.00403 0.00000 0.00000
3.96967 2.73223 4.00000 1.00000 0.00080 0.00100 0.00000 0.00000
3.96967 2.73223 6.00000 1.00000 0.00169 0.00068 0.00000 0.00000
3.96967 2.73223 7.00000 0.99999 0.00416 0.00202 0.00000 0.00000
4.67678 3.43934 1.00000 0.99990 -0.00582 -0.01291 0.00000 0.00000
4.67678 3.43934 2.00000 0.99994 -0.00413 -0.01006 0.00000 0.00000
4.67678 3.43934 3.00000 1.00000 -0.00227 -0.00054 0.00000 0.00000
4.67678 3.43934 6.00000 1.00000 0.00132 0.00253 0.00000 0.00000
4.67678 3.43934 7.00000 0.99995 0.00335 0.00981 0.00000 0.00000
5.38388 4.14645 1.00000 0.99992 -0.00091 -0.01292 0.00000 0.00000
5.38388 4.14645 3.00000 0.99996 -0.00022 -0.00935 0.00000 0.00000
5.38388 4.14645 5.00000 1.00000 -0.00107 0.00097 0.00000 0.00000
5.38388 4.14645 6.00000 0.99999 -0.00324 -0.00086 0.00000 0.00000
5.38388 4.14645 8.00000 0.99997 0.00266 0.00699 0.00000 0.00000
6.09099 4.85355 1.00000 0.99978 0.00835 -0.01911 0.00000 0.00000
6.09099 4.85355 3.00000 0.99997 0.00599 0.00377 0.00000 0.00000
6.09099 4.85355 5.00000 1.00000 -0.00115 -0.00018 0.00000 0.00000
6.09099 4.85355 6.00000 0.99999 0.00309 -0.00076 0.00000 0.00000
6.09099 4.85355 7.00000 0.99987 0.00799 -0.01383 0.00000 0.00000
6.09099 4.85355 8.00000 0.99999 -0.00181 0.00320 0.00000 0.00000
6.79810 5.56066 3.00000 0.99998 0.00471 0.00526 0.00000 0.00000
6.79810 5.56066 5.00000 0.99995 0.00777 0.00613 0.00000 0.00000
6.79810 5.56066 7.00000 0.99987 0.01188 -0.01134 0.00000 0.00000
7.50520 6.26777 4.00000 0.99982 0.01892 -0.00284 0.00000 0.00000
7.50520 6.26777 5.00000 0.99985 0.01629 0.00627 0.00000 0.00000
7.50520 6.26777 6.00000 0.99984 0.01704 0.00589 0.00000 0.00000
3.96967 1.31802 3.00000 0.99999 -0.00467 -0.00058 0.00000 0.00000
3.96967 1.31802 4.00000 0.99999 0.00360 -0.00090 0.00000 0.00000
3.96967 1.31802 5.00000 0.99997 0.00737 0.00196 0.00000 0.00000
3.96967 1.31802 6.00000 0.99992 0.00025 0.01285 0.00000 0.00000
4.67678 2.02513 2.00000 0.99999 -0.00421 0.00290 0.00000 0.00000
4.67678 2.02513 3.00000 0.99985 -0.00241 -0.01692 0.00000 0.00000
4.67678 2.02513 4.00000 1.00000 -0.00039 0.00180 0.00000 0.00000
4.67678 2.02513 5.00000 1.00000 -0.00115 0.00016 0.00000 0.00000
4.67678 2.02513 6.00000 1.00000 -0.00131 -0.00073 0.00000 0.00000
4.67678 2.02513 7.00000 0.99990 -0.01283 0.00605 0.00000 0.00000
5.38388 2.73223 2.00000 0.99999 -0.00474 0.00109 0.00000 0.00000
5.38388 2.73223 3.00000 0.99997 -0.00614 0.00484 0.00000 0.00000
5.38388 2.73223 4.00000 0.99997 -0.00632 -0.00436 0.00000 0.00000
5.38388 2.73223 5.00000 0.99999 0.00059 -0.00454 0.00000 0.00000
5.38388 2.73223 6.00000 0.99997 -0.00611 -0.00471 0.00000 0.00000
6.09099 3.43934 1.00000 0.99965 -0.00339 -0.02631 0.00000 0.00000
6.09099 3.43934 3.00000 0.99999 0.00207 -0.00270 0.00000 0.00000
6.09099 3.43934 6.00000 0.99999 -0.00224 -0.00252 0.00000 0.00000
6.09099 3.43934 7.00000 0.99996 -0.00152 -0.00907 0.00000 0.00000
6.79810 4.14645 3.00000 0.99996 -0.00595 0.00688 0.00000 0.00000
6.79810 4.14645 4.00000 0.99995 -0.00641 0.00822 0.00000 0.00000
6.79810 4.14645 5.00000 1.00000 -0.00280 -0.00100 0.00000 0.00000
6.79810 4.14645 6.00000 0.99999 0.00105 -0.00321 0.00000 0.00000
6.79810 4.14645 7.00000 0.99990 -0.00284 -0.01420 0.00000 0.00000
7.50520 4.85355 2.00000 0.99951 0.00333 0.03108 0.00000 0.00000
7.50520 4.85355 3.00000 1.00000 0.00120 0.00261 0.00000 0.00000
7.50520 4.85355 4.00000 0.99997 0.00591 0.00470 0.00000 0.00000
7.50520 4.85355 5.00000 0.99999 0.00406 0.00008 0.00000 0.00000
7.50520 4.85355 6.00000 0.99994 0.00704 -0.00809 0.00000 0.00000
7.50520 4.85355 7.00000 0.99990 0.00842 -0.01109 0.00000 0.00000
8.21231 5.56066 4.00000 0.99994 0.00911 0.00526 0.00000 0.00000
8.21231 5.56066 5.00000 0.99992 0.01232 0.00364 0.00000 0.00000
4.67678 0.61091 4.00000 0.99989 -0.00823 0.01262 0.00000 0.00000
4.67678 0.61091 5.00000 0.99996 -0.00706 0.00499 0.00000 0.00000
5.38388 1.31802 4.00000 0.99999 -0.00523 -0.00123 0.00000 0.00000
5.38388 1.31802 5.00000 0.99996 -0.00713 0.00480 0.00000 0.00000
5.38388 1.31802 6.00000 0.99991 -0.01192 -0.00556 0.00000 0.00000
6.09099 2.02513 2.00000 0.99973 -0.01312 0.01937 0.00000 0.00000
6.09099 2.02513 3.00000 0.99995 -0.00779 -0.00617 0.00000 0.00000
6.09099 2.02513 4.00000 0.99993 -0.01082 -0.00529 0.00000 0.00000
6.09099 2.02513 5.00000 0.99992 -0.00913 -0.00925 0.00000 0.00000
6.09099 2.02513 6.00000 0.99988 -0.01531 -0.00388 0.00000 0.00000
6.09099 2.02513 7.00000 0.99979 -0.01863 0.00838 0.00000 0.00000
6.79810 2.73223 2.00000 1.00000 -0.00193 0.00029 0.00000 0.00000
6.79810 2.73223 4.00000 0.99991 -0.01056 -0.00770 0.00000 0.00000
6.79810 2.73223 6.00000 0.99984 -0.00922 -0.01531 0.00000 0.00000
6.79810 2.73223 7.00000 0.99949 -0.03158 0.00471 0.00000 0.00000
7.50520 3.43934 3.00000 0.99989 -0.01461 0.00152 0.00000 0.00000
7.50520 3.43934 5.00000 0.99988 -0.01245 -0.00868 0.00000 0.00000
7.50520 3.43934 6.00000 0.99970 -0.01569 -0.01874 0.00000 0.00000
8.21231 4.14645 4.00000 0.99947 -0.02919 0.01414 0.00000 0.00000
8.21231 4.14645 5.00000 0.99990 0.00658 0.01251 0.00000 0.00000
6.79810 1.31802 4.00000 0.99911 -0.02060 -0.03680 0.00000 0.00000
6.79810 1.31802 5.00000 0.99993 -0.00541 0.01037 0.00000 0.00000
7.50520 2.02513 4.00000 0.99988 -0.01395 -0.00660 0.00000 0.00000
7.50520 2.02513 5.00000 0.99991 -0.01262 0.00503 0.00000 0.00000
1.49480 6.97487 4.50000 0.99976 -0.02116 -0.00563 0.00000 0.00000
2.20190 7.68198 4.50000 0.99993 -0.01213 -0.00067 0.00000 0.00000
0.78769 4.85355 3.50000 0.99999 -0.00339 -0.00164 0.00000 0.00000
0.78769 4.85355 4.50000 1.00000 -0.00113 -0.00130 0.00000 0.00000
0.78769 4.85355 5.50000 0.99997 -0.00698 0.00167 0.00000 0.00000
1.49480 5.56066 2.50000 0.99982 -0.01317 -0.01381 0.00000 0.00000
1.49480 5.56066 3.50000 0.99992 -0.01247 -0.00081 0.00000 0.00000
1.49480 5.56066 4.50000 0.99994 -0.00809 0.00724 0.00000 0.00000
1.49480 5.56066 5.50000 0.99993 -0.01155 -0.00406 0.00000 0.00000
1.49480 5.56066 6.50000 0.99991 -0.01309 -0.00027 0.00000 0.00000
2.20190 6.26777 2.50000 0.99987 -0.01532 0.00465 0.00000 0.00000
2.20190 6.26777 3.50000 0.99989 -0.01267 -0.00741 0.00000 0.00000
2.20190 6.26777 4.50000 0.99997 -0.00771 0.00035 0.00000 0.00000
2.20190 6.26777 5.50000 0.99991 -0.01305 -0.00387 0.00000 0.00000
2.20190 6.26777 6.50000 0.99966 -0.02151 0.01495 0.00000 0.00000
2.90901 6.97487 2.50000 0.99992 -0.01240 0.00129 0.00000 0.00000
2.90901 6.97487 3.50000 0.99994 -0.00750 -0.00747 0.00000 0.00000
2.90901 6.97487 5.50000 0.99997 -0.00573 -0.00542 0.00000 0.00000
2.90901 6.97487 6.50000 0.99992 -0.00218 -0.01275 0.00000 0.00000
3.61612 7.68198 2.50000 0.99997 -0.00200 -0.00693 0.00000 0.00000
3.61612 7.68198 3.50000 0.99996 -0.00831 0.00180 0.00000 0.00000
3.61612 7.68198 4.50000 0.99995 -0.00950 -0.00151 0.00000 0.00000
3.61612 7.68198 6.50000 0.99979 -0.00223 -0.02061 0.00000 0.00000
4.32322 8.38909 4.50000 0.99999 -0.00226 0.00313 0.00000 0.00000
0.78769 3.43934 4.50000 0.99991 0.00873 0.01044 0.00000 0.00000
1.49480 4.14645 2.50000 0.99990 0.01398 -0.00079 0.00000 0.00000
1.49480 4.14645 3.50000 0.99997 0.00281 -0.00772 0.00000 0.00000
1.49480 4.14645 4.50000 1.00000 -0.00149 0.00257 0.00000 0.00000
1.49480 4.14645 5.50000 0.99996 -0.00161 -0.00840 0.00000 0.00000
1.49480 4.14645 6.50000 0.99975 0.02013 -0.00935 0.00000 0.00000
2.20190 4.85355 2.50000 0.99990 -0.00801 -0.01202 0.00000 0.00000
2.20190 4.85355 3.50000 0.99997 -0.00740 -0.00293 0.00000 0.00000
2.20190 4.85355 4.50000 0.99999 -0.00261 0.00417 0.00000 0.00000
2.20190 4.85355 5.50000 0.99999 -0.00498 0.00080 0.00000 0.00000
2.20190 4.85355 6.50000 0.99991 -0.00551 0.01203 0.00000 0.00000
2.90901 5.56066 1.50000 0.99995 -0.00770 0.00620 0.00000 0.00000
2.90901 5.56066 2.50000 1.00000 0.00007 -0.00103 0.00000 0.00000
2.90901 5.56066 3.50000 0.99993 -0.01085 -0.00454 0.00000 0.00000
2.90901 5.56066 4.50000 0.99997 -0.00512 0.00560 0.00000 0.00000
2.90901 5.56066 5.50000 1.00000 -0.00018 0.00031 0.00000 0.00000
2.90901 5.56066 6.50000 0.99997 -0.00085 0.00709 0.00000 0.00000
2.90901 5.56066 7.50000 0.99949 -0.00049 0.03192 0.00000 0.00000
3.61612 6.26777 1.50000 0.99998 -0.00677 0.00161 0.00000 0.00000
3.61612 6.26777 3.50000 0.99998 -0.00487 -0.00309 0.00000 0.00000
3.61612 6.26777 4.50000 0.99999 -0.00232 -0.00360 0.00000 0.00000
3.61612 6.26777 6.50000 0.99998 -0.00262 0.00499 0.00000 0.00000
3.61612 6.26777 7.50000 0.99996 -0.00787 0.00526 0.00000 0.00000
4.32322 6.97487 1.50000 0.99954 -0.01144 0.02812 0.00000 0.00000
4.32322 6.97487 4.50000 1.00000 -0.00011 0.00253 0.00000 0.00000
4.32322 6.97487 5.50000 0.99999 -0.00355 0.00306 0.00000 0.00000
4.32322 6.97487 7.50000 0.99991 0.00966 -0.00913 0.00000 0.00000
5.03033 7.68198 2.50000 0.99970 0.02413 -0.00438 0.00000 0.00000
5.03033 7.68198 3.50000 0.99983 0.01753 -0.00557 0.00000 0.00000
5.03033 7.68198 4.50000 0.99998 0.00259 0.00529 0.00000 0.00000
5.03033 7.68198 5.50000 0.99999 0.00241 0.00485 0.00000 0.00000
5.03033 7.68198 6.50000 0.99981 0.00995 0.01695 0.00000 0.00000
1.49480 2.73223 3.50000 0.99981 0.01968 -0.00103 0.00000 0.00000
1.49480 2.73223 4.50000 0.99994 0.01008 0.00292 0.00000 0.00000
2.20190 3.43934 1.50000 0.99933 0.01344 -0.03402 0.00000 0.00000
2.20190 3.43934 2.50000 0.99993 0.00708 -0.00973 0.00000 0.00000
2.20190 3.43934 3.50000 0.99999 0.00360 0.00268 0.00000 0.00000
2.20190 3.43934 4.50000 0.99996 0.00869 0.00016 0.00000 0.00000
2.20190 3.43934 5.50000 0.99997 0.00786 -0.00065 0.00000 0.00000
2.20190 3.43934 6.50000 0.99991 0.01308 0.00009 0.00000 0.00000
2.90901 4.14645 1.50000 0.99994 0.00317 -0.01079 0.00000 0.00000
2.90901 4.14645 2.50000 0.99988 0.00219 -0.01540 0.00000 0.00000
2.90901 4.14645 3.50000 0.99996 0.00289 -0.00821 0.00000 0.00000
2.90901 4.14645 5.50000 1.00000 0.00203 0.00127 0.00000 0.00000
2.90901 4.14645 7.50000 1.00000 0.00172 0.00018 0.00000 0.00000
3.61612 4.85355 1.50000 0.99990 -0.00148 -0.01406 0.00000 0.00000
3.61612 4.85355 4.50000 1.00000 -0.00213 -0.00205 0.00000 0.00000
3.61612 4.85355 5.50000 1.00000 -0.00172 -0.00214 0.00000 0.00000
3.61612 4.85355 6.50000 1.00000 0.00075 0.00163 0.00000 0.00000
4.32322 5.56066 1.50000 1.00000 -0.00209 -0.00070 0.00000 0.00000
4.32322 5.56066 2.50000 1.00000 0.00137 -0.00152 0.00000 0.00000
4.32322 5.56066 3.50000 1.00000 -0.00209 -0.00080 0.00000 0.00000
4.32322 5.56066 4.50000 1.00000 0.00083 -0.00019 0.00000 0.00000
4.32322 5.56066 5.50000 1.00000 -0.00219 -0.00116 0.00000 0.00000
4.32322 5.56066 6.50000 0.99999 0.00332 0.00290 0.00000 0.00000
4.32322 5.56066 7.50000 1.00000 0.00159 0.00077 0.00000 0.00000
5.03033 6.26777 1.50000 0.99997 0.00290 0.00694 0.00000 0.00000
5.03033 6.26777 2.50000 0.99999 0.00128 0.00308 0.00000 0.00000
5.03033 6.26777 3.50000 0.99998 -0.00328 0.00577 0.00000 0.00000
5.03033 6.26777 4.50000 0.99999 0.00119 0.00491 0.00000 0.00000
5.03033 6.26777 6.50000 0.99999 -0.00337 0.00224 0.00000 0.00000
5.03033 6.26777 7.50000 0.99997 0.00264 -0.00762 0.00000 0.00000
5.73744 6.97487 2.50000 0.99990 0.01238 -0.00620 0.00000 0.00000
5.73744 6.97487 3.50000 0.99994 0.01099 -0.00126 0.00000 0.00000
5.73744 6.97487 5.50000 0.99996 0.00656 0.00560 0.00000 0.00000
5.73744 6.97487 6.50000 0.99996 0.00925 -0.00205 0.00000 0.00000
6.44454 7.68198 3.50000 0.99986 0.01649 -0.00363 0.00000 0.00000
6.44454 7.68198 4.50000 0.99961 0.02738 0.00519 0.00000 0.00000
6.44454 7.68198 5.50000 0.99941 0.02183 0.02655 0.00000 0.00000
2.20190 2.02513 2.50000 0.99932 0.03656 -0.00465 0.00000 0.00000
2.20190 2.02513 3.50000 0.99985 0.01599 -0.00644 0.00000 0.00000
2.20190 2.02513 4.50000 0.99991 0.01334 -0.00182 0.00000 0.00000
2.20190 2.02513 6.50000 0.99966 0.02593 0.00026 0.00000 0.00000
2.90901 2.73223 1.50000 0.99915 0.03877 -0.01366 0.00000 0.00000
2.90901 2.73223 2.50000 0.99979 0.01296 -0.01608 0.00000 0.00000
2.90901 2.73223 3.50000 0.99999 0.00383 -0.00340 0.00000 0.00000
2.90901 2.73223 4.50000 0.99999 0.00353 0.00001 0.00000 0.00000
2.90901 2.73223 5.50000 0.99999 0.00258 0.00480 0.00000 0.00000
2.90901 2.73223 6.50000 0.99996 0.00782 0.00330 0.00000 0.00000
2.90901 2.73223 7.50000 0.99992 0.01052 -0.00739 0.00000 0.00000
3.61612 3.43934 1.50000 0.99996 0.00200 -0.00825 0.00000 0.00000
3.61612 3.43934 2.50000 0.99999 0.00003 -0.00360 0.00000 0.00000
3.61612 3.43934 3.50000 1.00000 -0.00128 0.00010 0.00000 0.00000
3.61612 3.43934 4.50000 0.99999 0.00071 -0.00315 0.00000 0.00000
3.61612 3.43934 5.50000 0.99999 -0.00120 0.00387 0.00000 0.00000
3.61612 3.43934 7.50000 0.99996 0.00902 0.00130 0.00000 0.00000
4.32322 4.14645 1.50000 0.99994 0.00313 -0.01015 0.00000 0.00000
4.32322 4.14645 2.50000 0.99997 -0.00019 -0.00810 0.00000 0.00000
4.32322 4.14645 4.50000 0.99999 0.00055 -0.00445 0.00000 0.00000
4.32322 4.14645 6.50000 0.99999 -0.00130 0.00303 0.00000 0.00000
4.32322 4.14645 7.50000 1.00000 0.00056 -0.00040 0.00000 0.00000
5.03033 4.85355 1.50000 0.99987 0.00247 -0.01603 0.00000 0.00000
5.03033 4.85355 3.50000 1.00000 -0.00108 0.00190 0.00000 0.00000
5.03033 4.85355 4.50000 1.00000 -0.00168 -0.00235 0.00000 0.00000
5.03033 4.85355 6.50000 1.00000 -0.00173 0.00251 0.00000 0.00000
5.03033 4.85355 7.50000 1.00000 -0.00202 0.00083 0.00000 0.00000
5.73744 5.56066 1.50000 0.99996 0.00686 0.00653 0.00000 0.00000
5.73744 5.56066 2.50000 0.99998 0.00579 0.00228 0.00000 0.00000
5.73744 5.56066 3.50000 0.99999 0.00545 0.00027 0.00000 0.00000
5.73744 5.56066 4.50000 1.00000 0.00183 -0.00160 0.00000 0.00000
5.73744 5.56066 5.50000 1.00000 0.00172 -0.00126 0.00000 0.00000
5.73744 5.56066 7.50000 0.99990 0.01353 -0.00327 0.00000 0.00000
6.44454 6.26777 1.50000 0.99956 0.02897 -0.00663 0.00000 0.00000
6.44454 6.26777 2.50000 0.99982 0.01877 0.00017 0.00000 0.00000
6.44454 6.26777 3.50000 0.99994 0.01067 0.00038 0.00000 0.00000
6.44454 6.26777 4.50000 0.99993 0.01150 -0.00295 0.00000 0.00000
6.44454 6.26777 5.50000 0.99997 0.00693 -0.00428 0.00000 0.00000
6.44454 6.26777 6.50000 0.99995 0.00967 -0.00113 0.00000 0.00000
6.44454 6.26777 7.50000 0.99999 -0.00228 0.00359 0.00000 0.00000
7.15165 6.97487 3.50000 0.99967 0.02423 0.00876 0.00000 0.00000
7.15165 6.97487 5.50000 0.99829 0.03254 0.04852 0.00000 0.00000
2.90901 1.31802 3.50000 0.99968 -0.00383 0.02514 0.00000 0.00000
2.90901 1.31802 5.50000 0.99971 0.01981 -0.01389 0.00000 0.00000
3.61612 2.02513 1.50000 0.99946 0.00337 0.03259 0.00000 0.00000
3.61612 2.02513 2.50000 1.00000 -0.00028 -0.00040 0.00000 0.00000
3.61612 2.02513 3.50000 0.99999 0.00291 -0.00180 0.00000 0.00000
3.61612 2.02513 4.50000 0.99999 0.00423 -0.00292 0.00000 0.00000
3.61612 2.02513 6.50000 0.99995 0.00648 0.00801 0.00000 0.00000
4.32322 2.73223 1.50000 0.99996 0.00450 -0.00715 0.00000 0.00000
4.32322 2.73223 2.50000 0.99995 0.00024 -0.01033 0.00000 0.00000
4.32322 2.73223 3.50000 0.99998 0.00282 -0.00572 0.00000 0.00000
4.32322 2.73223 4.50000 0.99999 0.00205 -0.00289 0.00000 0.00000
4.32322 2.73223 5.50000 0.99997 -0.00153 0.00731 0.00000 0.00000
4.32322 2.73223 6.50000 1.00000 -0.00037 0.00246 0.00000 0.00000
4.32322 2.73223 7.50000 0.99998 0.00611 0.00187 0.00000 0.00000
5.03033 3.43934 1.50000 0.99991 -0.00375 -0.01267 0.00000 0.00000
5.03033 3.43934 2.50000 0.99997 -0.00376 -0.00680 0.00000 0.00000
5.03033 3.43934 3.50000 1.00000 0.00059 -0.00252 0.00000 0.00000
5.03033 3.43934 5.50000 1.00000 -0.00012 -0.00216 0.00000 0.00000
5.03033 3.43934 7.50000 0.99996 -0.00054 0.00923 0.00000 0.00000
5.73744 4.14645 1.50000 0.99993 -0.00467 -0.01126 0.00000 0.00000
5.73744 4.14645 2.50000 0.99998 -0.00104 -0.00588 0.00000 0.00000
5.73744 4.14645 3.50000 0.99999 0.00123 -0.00486 0.00000 0.00000
5.73744 4.14645 4.50000 1.00000 -0.00016 -0.00176 0.00000 0.00000
5.73744 4.14645 5.50000 0.99998 -0.00475 0.00358 0.00000 0.00000
5.73744 4.14645 6.50000 0.99999 -0.00280 -0.00425 0.00000 0.00000
6.44454 4.85355 1.50000 0.99993 0.01075 0.00485 0.00000 0.00000
6.44454 4.85355 2.50000 0.99999 0.00220 -0.00333 0.00000 0.00000
6.44454 4.85355 4.50000 1.00000 0.00184 0.00004 0.00000 0.00000
6.44454 4.85355 5.50000 0.99998 -0.00094 0.00611 0.00000 0.00000
6.44454 4.85355 6.50000 1.00000 0.00255 0.00105 0.00000 0.00000
6.44454 4.85355 7.50000 0.99988 0.01107 -0.01056 0.00000 0.00000
7.15165 5.56066 2.50000 0.99988 0.01421 0.00539 0.00000 0.00000
7.15165 5.56066 3.50000 0.99996 0.00798 0.00450 0.00000 0.00000
7.15165 5.56066 4.50000 0.99998 0.00663 0.00104 0.00000 0.00000
7.15165 5.56066 5.50000 0.99995 0.00773 0.00646 0.00000 0.00000
7.15165 5.56066 6.50000 0.99995 0.00981 -0.00360 0.00000 0.00000
7.85876 6.26777 3.50000 0.99981 0.01796 0.00699 0.00000 0.00000
7.85876 6.26777 4.50000 0.99991 0.00910 0.01019 0.00000 0.00000
7.85876 6.26777 5.50000 0.99990 0.01263 -0.00664 0.00000 0.00000
3.61612 0.61091 4.50000 0.99998 0.00042 0.00608 0.00000 0.00000
4.32322 1.31802 2.50000 0.99996 0.00511 0.00713 0.00000 0.00000
4.32322 1.31802 4.50000 1.00000 0.00073 -0.00144 0.00000 0.00000
4.32322 1.31802 5.50000 0.99999 0.00407 0.00256 0.00000 0.00000
5.03033 2.02513 1.50000 0.99961 -0.02441 0.01337 0.00000 0.00000
5.03033 2.02513 2.50000 0.99997 -0.00562 0.00455 0.00000 0.00000
5.03033 2.02513 3.50000 1.00000 -0.00198 0.00085 0.00000 0.00000
5.03033 2.02513 4.50000 1.00000 -0.00178 0.00147 0.00000 0.00000
5.03033 2.02513 5.50000 0.99997 -0.00732 0.00251 0.00000 0.00000
5.03033 2.02513 6.50000 0.99995 -0.00857 0.00479 0.00000 0.00000
5.03033 2.02513 7.50000 0.99956 -0.02952 -0.00286 0.00000 0.00000
5.73744 2.73223 1.50000 0.99990 -0.01405 -0.00094 0.00000 0.00000
5.73744 2.73223 2.50000 0.99999 -0.00370 -0.00103 0.00000 0.00000
5.73744 2.73223 3.50000 0.99999 -0.00265 0.00210 0.00000 0.00000
5.73744 2.73223 4.50000 1.00000 -0.00160 -0.00094 0.00000 0.00000
5.73744 2.73223 6.50000 0.99999 -0.00488 0.00013 0.00000 0.00000
5.73744 2.73223 7.50000 0.99987 -0.00941 -0.01345 0.00000 0.00000
6.44454 3.43934 2.50000 0.99993 -0.01158 -0.00108 0.00000 0.00000
6.44454 3.43934 3.50000 0.99999 -0.00373 0.00008 0.00000 0.00000
6.44454 3.43934 4.50000 0.99999 -0.00396 0.00022 0.00000 0.00000
6.44454 3.43934 5.50000 0.99997 -0.00651 -0.00332 0.00000 0.00000
6.44454 3.43934 6.50000 0.99998 -0.00193 -0.00559 0.00000 0.00000
7.15165 4.14645 2.50000 0.99987 -0.00603 0.01508 0.00000 0.00000
7.15165 4.14645 3.50000 0.99999 -0.00407 -0.00327 0.00000 0.00000
7.15165 4.14645 4.50000 0.99999 0.00195 -0.00332 0.00000 0.00000
7.15165 4.14645 5.50000 0.99996 -0.00091 -0.00899 0.00000 0.00000
7.15165 4.14645 6.50000 0.99993 0.00145 -0.01131 0.00000 0.00000
7.85876 4.85355 2.50000 0.99988 -0.00628 0.01443 0.00000 0.00000
7.85876 4.85355 3.50000 0.99989 0.01464 0.00370 0.00000 0.00000
7.85876 4.85355 4.50000 0.99998 0.00243 0.00531 0.00000 0.00000
7.85876 4.85355 5.50000 0.99997 -0.00714 0.00109 0.00000 0.00000
7.85876 4.85355 6.50000 0.99987 0.00226 -0.01625 0.00000 0.00000
5.03033 0.61091 4.50000 0.99991 -0.00677 0.01147 0.00000 0.00000
5.73744 1.31802 2.50000 0.99950 -0.02510 -0.01921 0.00000 0.00000
5.73744 1.31802 3.50000 0.99999 0.00145 -0.00356 0.00000 0.00000
5.73744 1.31802 4.50000 0.99984 -0.01784 0.00199 0.00000 0.00000
5.73744 1.31802 5.50000 0.99989 -0.01445 0.00429 0.00000 0.00000
5.73744 1.31802 6.50000 0.99984 -0.01779 -0.00021 0.00000 0.00000
6.44454 2.02513 2.50000 0.99979 -0.02060 -0.00126 0.00000 0.00000
6.44454 2.02513 3.50000 0.99991 -0.01272 -0.00323 0.00000 0.00000
6.44454 2.02513 4.50000 0.99995 -0.00899 -0.00396 0.00000 0.00000
6.44454 2.02513 5.50000 0.99993 -0.00917 -0.00770 0.00000 0.00000
6.44454 2.02513 6.50000 0.99984 -0.01205 -0.01347 0.00000 0.00000
7.15165 2.73223 2.50000 0.99960 -0.01788 -0.02179 0.00000 0.00000
7.15165 2.73223 4.50000 0.99994 -0.00635 -0.00910 0.00000 0.00000
7.15165 2.73223 5.50000 0.99981 -0.01210 -0.01508 0.00000 0.00000
7.15165 2.73223 6.50000 0.99978 -0.02070 -0.00192 0.00000 0.00000
7.85876 3.43934 3.50000 0.99984 -0.01704 -0.00562 0.00000 0.00000
7.85876 3.43934 4.50000 0.99996 -0.00871 0.00264 0.00000 0.00000
7.85876 3.43934 5.50000 0.99929 -0.01727 -0.03360 0.00000 0.00000
1.31802 6.79810 3.75000 0.99943 -0.03364 -0.00186 0.00000 0.00000
1.31802 6.79810 4.75000 0.99960 -0.02824 0.00244 0.00000 0.00000
2.02513 7.50520 3.75000 0.99968 -0.02182 -0.01274 0.00000 0.00000
2.02513 7.50520 4.75000 0.99932 -0.01405 -0.03400 0.00000 0.00000
0.61091 4.67678 4.75000 0.99972 -0.00178 -0.02348 0.00000 0.00000
1.31802 5.38388 3.75000 0.99972 -0.00812 -0.02205 0.00000 0.00000
1.31802 5.38388 4.75000 0.99970 -0.00819 -0.02318 0.00000 0.00000
1.31802 5.38388 6.75000 0.99784 -0.00468 -0.06559 0.00000 0.00000
2.02513 6.09099 2.75000 0.99942 -0.01217 -0.03195 0.00000 0.00000
2.02513 6.09099 3.75000 0.99958 -0.01106 -0.02675 0.00000 0.00000
2.02513 6.09099 4.75000 0.99980 -0.00959 -0.01734 0.00000 0.00000
2.02513 6.09099 5.75000 0.99974 -0.01050 -0.02029 0.00000 0.00000
2.02513 6.09099 6.75000 0.99990 -0.00060 0.01411 0.00000 0.00000
2.73223 6.79810 1.75000 0.99994 -0.01070 0.00362 0.00000 0.00000
2.73223 6.79810 2.75000 0.99933 -0.01798 -0.03186 0.00000 0.00000
2.73223 6.79810 4.75000 0.99969 -0.00364 -0.02466 0.00000 0.00000
2.73223 6.79810 5.75000 0.99959 -0.00823 -0.02750 0.00000 0.00000
2.73223 6.79810 6.75000 0.99949 -0.01661 -0.02728 0.00000 0.00000
3.43934 7.50520 3.75000 0.99960 -0.00744 -0.02746 0.00000 0.00000
3.43934 7.50520 5.75000 0.99961 -0.00916 -0.02637 0.00000 0.00000
3.43934 7.50520 6.75000 0.99869 0.00209 -0.05110 0.00000 0.00000
4.14645 8.21231 3.75000 0.99938 -0.01138 -0.03328 0.00000 0.00000
4.14645 8.21231 4.75000 0.99920 -0.00170 -0.03991 0.00000 0.00000
4.14645 8.21231 5.75000 0.99956 -0.00233 -0.02963 0.00000 0.00000
1.31802 3.96967 2.75000 0.99933 0.00155 -0.03655 0.00000 0.00000
1.31802 3.96967 4.75000 0.99969 0.00270 -0.02473 0.00000 0.00000
1.31802 3.96967 6.75000 0.99961 0.02514 -0.01192 0.00000 0.00000
2.02513 4.67678 1.75000 0.99936 -0.00490 -0.03533 0.00000 0.00000
2.02513 4.67678 2.75000 0.99939 -0.00323 -0.03488 0.00000 0.00000
2.02513 4.67678 3.75000 0.99967 0.00437 -0.02526 0.00000 0.00000
2.02513 4.67678 4.75000 0.99967 -0.00676 -0.02495 0.00000 0.00000
2.02513 4.67678 5.75000 0.99960 -0.00242 -0.02830 0.00000 0.00000
2.02513 4.67678 6.75000 0.99989 -0.00147 -0.01509 0.00000 0.00000
2.73223 5.38388 1.75000 0.99976 -0.00300 -0.02168 0.00000 0.00000
2.73223 5.38388 2.75000 0.99941 -0.00741 -0.03360 0.00000 0.00000
2.73223 5.38388 3.75000 0.99963 -0.00298 -0.02708 0.00000 0.00000
2.73223 5.38388 4.75000 0.99972 -0.00326 -0.02333 0.00000 0.00000
2.73223 5.38388 5.75000 0.99971 -0.00425 -0.02386 0.00000 0.00000
2.73223 5.38388 6.75000 0.99989 -0.00243 -0.01446 0.00000 0.00000
2.73223 5.38388 7.75000 0.99995 0.00350 0.00958 0.00000 0.00000
3.43934 6.09099 1.75000 0.99971 -0.00628 -0.02322 0.00000 0.00000
3.43934 6.09099 2.75000 0.99962 -0.00570 -0.02693 0.00000 0.00000
3.43934 6.09099 3.75000 0.99970 -0.00500 -0.02379 0.00000 0.00000
3.43934 6.09099 6.75000 0.99983 -0.00340 -0.01806 0.00000 0.00000
4.14645 6.79810 1.75000 0.99984 -0.00412 -0.01736 0.00000 0.00000
4.14645 6.79810 2.75000 0.99963 0.00108 -0.02736 0.00000 0.00000
4.14645 6.79810 3.75000 0.99979 -0.00294 -0.02013 0.00000 0.00000
4.14645 6.79810 4.75000 0.99970 -0.00228 -0.02419 0.00000 0.00000
4.14645 6.79810 5.75000 0.99969 -0.00498 -0.02441 0.00000 0.00000
4.14645 6.79810 6.75000 0.99971 0.00151 -0.02384 0.00000 0.00000
4.14645 6.79810 7.75000 0.99981 0.00721 -0.01816 0.00000 0.00000
4.85355 7.50520 2.75000 0.99960 0.01043 -0.02640 0.00000 0.00000
4.85355 7.50520 3.75000 0.99961 0.00820 -0.02663 0.00000 0.00000
4.85355 7.50520 4.75000 0.99984 0.00377 -0.01738 0.00000 0.00000
4.85355 7.50520 5.75000 0.99985 0.00419 -0.01666 0.00000 0.00000
5.56066 8.21231 3.75000 0.99802 -0.00004 -0.06283 0.00000 0.00000
5.56066 8.21231 4.75000 0.99994 0.01083 -0.00079 0.00000 0.00000
1.31802 2.55546 3.75000 0.99897 0.01257 -0.04355 0.00000 0.00000
1.31802 2.55546 4.75000 0.99954 0.01973 -0.02285 0.00000 0.00000
1.31802 2.55546 5.75000 0.99949 0.02168 -0.02345 0.00000 0.00000
2.02513 3.26256 2.75000 0.99958 0.00302 -0.02883 0.00000 0.00000
2.02513 3.26256 3.75000 0.99964 0.00195 -0.02676 0.00000 0.00000
2.02513 3.26256 4.75000 0.99960 0.00486 -0.02770 0.00000 0.00000
2.02513 3.26256 5.75000 0.99977 0.01226 -0.01779 0.00000 0.00000
2.02513 3.26256 6.75000 0.99978 0.01383 -0.01604 0.00000 0.00000
2.73223 3.96967 1.75000 0.99882 0.00086 -0.04847 0.00000 0.00000
2.73223 3.96967 2.75000 0.99960 0.00043 -0.02830 0.00000 0.00000
2.73223 3.96967 4.75000 0.99978 0.00442 -0.02034 0.00000 0.00000
2.73223 3.96967 5.75000 0.99947 0.01061 -0.03079 0.00000 0.00000
2.73223 3.96967 6.75000 0.99981 0.00387 -0.01933 0.00000 0.00000
2.73223 3.96967 7.75000 0.99994 0.00089 -0.01111 0.00000 0.00000
3.43934 4.67678 0.75000 0.99939 -0.00341 -0.03487 0.00000 0.00000
3.43934 4.67678 2.75000 0.99927 -0.00429 -0.03794 0.00000 0.00000
3.43934 4.67678 4.75000 0.99968 0.00329 -0.02502 0.00000 0.00000
3.43934 4.67678 5.75000 0.99960 0.00178 -0.02811 0.00000 0.00000
3.43934 4.67678 6.75000 0.99973 -0.00310 -0.02314 0.00000 0.00000
3.43934 4.67678 7.75000 0.99990 0.00394 -0.01392 0.00000 0.00000
4.14645 5.38388 0.75000 0.99965 -0.00670 -0.02544 0.00000 0.00000
4.14645 5.38388 1.75000 0.99963 0.00092 -0.02719 0.00000 0.00000
4.14645 5.38388 3.75000 0.99976 -0.00119 -0.02188 0.00000 0.00000
4.14645 5.38388 4.75000 0.99974 -0.00060 -0.02296 0.00000 0.00000
4.14645 5.38388 6.75000 0.99982 -0.00075 -0.01904 0.00000 0.00000
4.85355 6.09099 1.75000 0.99972 0.00535 -0.02292 0.00000 0.00000
4.85355 6.09099 2.75000 0.99964 -0.00212 -0.02666 0.00000 0.00000
4.85355 6.09099 3.75000 0.99964 0.00035 -0.02694 0.00000 0.00000
4.85355 6.09099 4.75000 0.99965 -0.00028 -0.02660 0.00000 0.00000
4.85355 6.09099 6.75000 0.99966 0.00444 -0.02558 0.00000 0.00000
4.85355 6.09099 7.75000 0.99945 0.00921 -0.03194 0.00000 0.00000
5.56066 6.79810 2.75000 0.99957 0.01510 -0.02513 0.00000 0.00000
5.56066 6.79810 5.75000 0.99971 0.00577 -0.02334 0.00000 0.00000
5.56066 6.79810 6.75000 0.99979 0.00735 -0.01922 0.00000 0.00000
6.26777 7.50520 2.75000 0.99876 0.01463 -0.04756 0.00000 0.00000
6.26777 7.50520 3.75000 0.99936 0.01481 -0.03248 0.00000 0.00000
2.02513 1.84835 3.75000 0.99872 0.02206 -0.04546 0.00000 0.00000
2.73223 2.55546 1.75000 0.99894 0.03205 -0.03295 0.00000 0.00000
2.73223 2.55546 2.75000 0.99935 0.01022 -0.03453 0.00000 0.00000
2.73223 2.55546 4.75000 0.99977 0.00686 -0.02011 0.00000 0.00000
2.73223 2.55546 5.75000 0.99972 0.01027 -0.02128 0.00000 0.00000
2.73223 2.55546 6.75000 0.99968 0.01159 -0.02246 0.00000 0.00000
3.43934 3.26256 1.75000 0.99951 0.00359 -0.03115 0.00000 0.00000
3.43934 3.26256 2.75000 0.99958 0.00231 -0.02899 0.00000 0.00000
3.43934 3.26256 3.75000 0.99962 0.00499 -0.02719 0.00000 0.00000
3.43934 3.26256 4.75000 0.99967 0.00559 -0.02513 0.00000 0.00000
3.43934 3.26256 5.75000 0.99978 0.00183 -0.02103 0.00000 0.00000
3.43934 3.26256 6.75000 0.99974 0.00148 -0.02292 0.00000 0.00000
3.43934 3.26256 7.75000 0.99985 0.00933 -0.01485 0.00000 0.00000
4.14645 3.96967 0.75000 0.99975 0.00850 -0.02057 0.00000 0.00000
4.14645 3.96967 1.75000 0.99956 -0.00307 -0.02957 0.00000 0.00000
4.14645 3.96967 2.75000 0.99956 0.00375 -0.02930 0.00000 0.00000
4.14645 3.96967 5.75000 0.99979 0.00318 -0.02006 0.00000 0.00000
4.14645 3.96967 6.75000 0.99981 0.00203 -0.01939 0.00000 0.00000
4.14645 3.96967 7.75000 0.99976 -0.00044 -0.02207 0.00000 0.00000
4.85355 4.67678 0.75000 0.99949 -0.00023 -0.03200 0.00000 0.00000
4.85355 4.67678 2.75000 0.99960 -0.00240 -0.02823 0.00000 0.00000
4.85355 4.67678 4.75000 0.99973 -0.00018 -0.02330 0.00000 0.00000
4.85355 4.67678 5.75000 0.99967 -0.00015 -0.02564 0.00000 0.00000
4.85355 4.67678 6.75000 0.99979 -0.00279 -0.02045 0.00000 0.00000
4.85355 4.67678 7.75000 0.99973 0.00042 -0.02343 0.00000 0.00000
5.56066 5.38388 1.75000 0.99978 0.00243 -0.02089 0.00000 0.00000
5.56066 5.38388 2.75000 0.99964 0.00302 -0.02683 0.00000 0.00000
5.56066 5.38388 3.75000 0.99970 0.00490 -0.02420 0.00000 0.00000
5.56066 5.38388 4.75000 0.99977 0.00087 -0.02144 0.00000 0.00000
5.56066 5.38388 5.75000 0.99979 0.00664 -0.01950 0.00000 0.00000
5.56066 5.38388 6.75000 0.99964 0.00610 -0.02623 0.00000 0.00000
6.26777 6.09099 1.75000 0.99937 0.02103 -0.02859 0.00000 0.00000
6.26777 6.09099 2.75000 0.99978 0.00545 -0.02018 0.00000 0.00000
6.26777 6.09099 3.75000 0.99971 0.00602 -0.02348 0.00000 0.00000
6.26777 6.09099 4.75000 0.99973 0.00850 -0.02157 0.00000 0.00000
6.26777 6.09099 5.75000 0.99974 0.00356 -0.02237 0.00000 0.00000
6.26777 6.09099 6.75000 0.99956 0.00811 -0.02868 0.00000 0.00000
6.97487 6.79810 2.75000 0.99971 0.01344 -0.02022 0.00000 0.00000
6.97487 6.79810 3.75000 0.99950 0.01926 -0.02495 0.00000 0.00000
6.97487 6.79810 4.75000 0.99977 0.01314 -0.01673 0.00000 0.00000
6.97487 6.79810 5.75000 0.99964 0.01378 -0.02321 0.00000 0.00000
2.73223 1.14124 4.75000 0.99959 0.00474 -0.02814 0.00000 0.00000
2.73223 1.14124 5.75000 0.99904 0.02306 -0.03723 0.00000 0.00000
3.43934 1.84835 1.75000 0.99919 0.01496 -0.03738 0.00000 0.00000
3.43934 1.84835 2.75000 0.99984 0.00149 -0.01766 0.00000 0.00000
3.43934 1.84835 3.75000 0.99974 0.00118 -0.02258 0.00000 0.00000
3.43934 1.84835 4.75000 0.99975 0.00520 -0.02163 0.00000 0.00000
3.43934 1.84835 6.75000 0.99935 0.02243 -0.02809 0.00000 0.00000
4.14645 2.55546 1.75000 0.99963 -0.00033 -0.02735 0.00000 0.00000
4.14645 2.55546 2.75000 0.99959 -0.00221 -0.02844 0.00000 0.00000
4.14645 2.55546 3.75000 0.99975 -0.00393 -0.02208 0.00000 0.00000
4.14645 2.55546 4.75000 0.99969 -0.00064 -0.02486 0.00000 0.00000
4.14645 2.55546 5.75000 0.99983 0.00299 -0.01796 0.00000 0.00000
4.14645 2.55546 6.75000 0.99984 0.00202 -0.01802 0.00000 0.00000
4.14645 2.55546 7.75000 0.99963 -0.00579 -0.02649 0.00000 0.00000
4.85355 3.26256 0.75000 0.99808 -0.01098 -0.06096 0.00000 0.00000
4.85355 3.26256 2.75000 0.99963 -0.00507 -0.02654 0.00000 0.00000
4.85355 3.26256 3.75000 0.99974 -0.00167 -0.02260 0.00000 0.00000
4.85355 3.26256 4.75000 0.99968 0.00245 -0.02509 0.00000 0.00000
4.85355 3.26256 5.75000 0.99975 -0.00163 -0.02227 0.00000 0.00000
4.85355 3.26256 6.75000 0.99966 0.00193 -0.02616 0.00000 0.00000
4.85355 3.26256 7.75000 0.99983 0.00198 -0.01833 0.00000 0.00000
5.56066 3.96967 0.75000 0.99910 -0.00239 -0.04226 0.00000 0.00000
5.56066 3.96967 1.75000 0.99930 0.00272 -0.03718 0.00000 0.00000
5.56066 3.96967 4.75000 0.99963 -0.00312 -0.02685 0.00000 0.00000
5.56066 3.96967 7.75000 0.99981 -0.00441 -0.01911 0.00000 0.00000
6.26777 4.67678 1.75000 0.99991 0.00120 -0.01345 0.00000 0.00000
6.26777 4.67678 2.75000 0.99985 0.00158 -0.01735 0.00000 0.00000
6.26777 4.67678 3.75000 0.99975 0.00174 -0.02246 0.00000 0.00000
6.26777 4.67678 4.75000 0.99973 0.00105 -0.02330 0.00000 0.00000
6.26777 4.67678 5.75000 0.99977 0.00098 -0.02142 0.00000 0.00000
6.26777 4.67678 6.75000 0.99943 0.00784 -0.03274 0.00000 0.00000
6.26777 4.67678 7.75000 0.99953 0.00061 -0.03073 0.00000 0.00000
6.97487 5.38388 1.75000 0.99963 -0.01097 0.02470 0.00000 0.00000
6.97487 5.38388 2.75000 0.99982 -0.00881 -0.01704 0.00000 0.00000
6.97487 5.38388 3.75000 0.99976 0.00615 -0.02098 0.00000 0.00000
6.97487 5.38388 4.75000 0.99976 0.00372 -0.02164 0.00000 0.00000
6.97487 5.38388 5.75000 0.99982 0.00451 -0.01867 0.00000 0.00000
6.97487 5.38388 6.75000 0.99956 0.01136 -0.02746 0.00000 0.00000
7.68198 6.09099 2.75000 0.99931 0.03539 -0.01082 0.00000 0.00000
7.68198 6.09099 3.75000 0.99980 0.01135 -0.01642 0.00000 0.00000
7.68198 6.09099 4.75000 0.99967 0.01613 -0.01986 0.00000 0.00000
7.68198 6.09099 5.75000 0.99902 0.02201 -0.03830 0.00000 0.00000
4.14645 1.14124 2.75000 0.99929 0.00952 -0.03658 0.00000 0.00000
4.14645 1.14124 3.75000 0.99974 -0.00233 -0.02288 0.00000 0.00000
4.14645 1.14124 4.75000 0.99985 -0.00164 -0.01727 0.00000 0.00000
4.14645 1.14124 5.75000 0.99879 0.00916 -0.04837 0.00000 0.00000
4.85355 1.84835 1.75000 0.99950 0.00369 -0.03131 0.00000 0.00000
4.85355 1.84835 3.75000 0.99974 0.00033 -0.02272 0.00000 0.00000
4.85355 1.84835 5.75000 0.99983 -0.00327 -0.01836 0.00000 0.00000
4.85355 1.84835 6.75000 0.99965 -0.01412 -0.02225 0.00000 0.00000
5.56066 2.55546 1.75000 0.99881 -0.01868 -0.04510 0.00000 0.00000
5.56066 2.55546 2.75000 0.99971 -0.00621 -0.02305 0.00000 0.00000
5.56066 2.55546 3.75000 0.99969 -0.00467 -0.02442 0.00000 0.00000
5.56066 2.55546 4.75000 0.99974 -0.00131 -0.02297 0.00000 0.00000
5.56066 2.55546 5.75000 0.99957 -0.00495 -0.02882 0.00000 0.00000
5.56066 2.55546 6.75000 0.99965 -0.00969 -0.02446 0.00000 0.00000
5.56066 2.55546 7.75000 0.99989 -0.00899 -0.01206 0.00000 0.00000
6.26777 3.26256 1.75000 0.99959 -0.01007 -0.02676 0.00000 0.00000
6.26777 3.26256 2.75000 0.99969 -0.00303 -0.02473 0.00000 0.00000
6.26777 3.26256 3.75000 0.99963 -0.00594 -0.02666 0.00000 0.00000
6.26777 3.26256 4.75000 0.99954 -0.00333 -0.03026 0.00000 0.00000
6.26777 3.26256 5.75000 0.99966 -0.00531 -0.02547 0.00000 0.00000
6.26777 3.26256 6.75000 0.99948 -0.00561 -0.03175 0.00000 0.00000
6.26777 3.26256 7.75000 0.99949 -0.02818 -0.01529 0.00000 0.00000
6.97487 3.96967 1.75000 0.99980 -0.01062 -0.01683 0.00000 0.00000
6.97487 3.96967 2.75000 0.99981 -0.00603 -0.01853 0.00000 0.00000
6.97487 3.96967 3.75000 0.99971 -0.00100 -0.02422 0.00000 0.00000
6.97487 3.96967 4.75000 0.99973 -0.00653 -0.02251 0.00000 0.00000
6.97487 3.96967 5.75000 0.99946 0.00193 -0.03285 0.00000 0.00000
6.97487 3.96967 6.75000 0.99938 0.00367 -0.03490 0.00000 0.00000
7.68198 4.67678 2.75000 0.99995 0.00493 -0.00844 0.00000 0.00000
7.68198 4.67678 3.75000 0.99989 -0.00035 -0.01472 0.00000 0.00000
7.68198 4.67678 4.75000 0.99978 -0.00110 -0.02105 0.00000 0.00000
7.68198 4.67678 5.75000 0.99952 0.00177 -0.03096 0.00000 0.00000
7.68198 4.67678 6.75000 0.99818 0.01117 -0.05929 0.00000 0.00000
8.38909 5.38388 4.75000 0.99950 0.01565 -0.02743 0.00000 0.00000
5.56066 1.14124 2.75000 0.99900 0.00107 -0.04477 0.00000 0.00000
5.56066 1.14124 4.75000 0.99961 -0.01752 -0.02163 0.00000 0.00000
5.56066 1.14124 5.75000 0.99922 -0.01900 -0.03447 0.00000 0.00000
6.26777 1.84835 2.75000 0.99935 -0.01860 -0.03089 0.00000 0.00000
6.26777 1.84835 3.75000 0.99947 -0.00942 -0.03113 0.00000 0.00000
6.26777 1.84835 4.75000 0.99944 -0.01258 -0.03094 0.00000 0.00000
6.26777 1.84835 5.75000 0.99958 -0.01190 -0.02650 0.00000 0.00000
6.26777 1.84835 6.75000 0.99927 -0.02215 -0.03125 0.00000 0.00000
6.97487 2.55546 3.75000 0.99947 -0.00246 -0.03231 0.00000 0.00000
6.97487 2.55546 4.75000 0.99956 -0.00765 -0.02867 0.00000 0.00000
6.97487 2.55546 5.75000 0.99929 -0.01213 -0.03575 0.00000 0.00000
6.97487 2.55546 6.75000 0.99908 -0.03117 -0.02931 0.00000 0.00000
7.68198 3.26256 2.75000 0.99961 -0.02007 -0.01924 0.00000 0.00000
7.68198 3.26256 3.75000 0.99959 -0.00895 -0.02709 0.00000 0.00000
7.68198 3.26256 5.75000 0.99914 -0.01357 -0.03927 0.00000 0.00000
8.38909 3.96967 3.75000 0.99911 -0.02642 -0.03282 0.00000 0.00000
8.38909 3.96967 4.75000 0.99978 -0.00233 -0.02086 0.00000 0.00000
0.61091 5.03033 4.25000 0.99935 0.00801 0.03527 0.00000 0.00000
0.61091 5.03033 5.25000 0.99975 -0.00708 0.02099 0.00000 0.00000
1.31802 5.73744 3.25000 0.99982 -0.00933 0.01635 0.00000 0.00000
1.31802 5.73744 4.25000 0.99967 -0.01350 0.02163 0.00000 0.00000
1.31802 5.73744 5.25000 0.99957 -0.00665 0.02870 0.00000 0.00000
1.31802 5.73744 6.25000 0.99936 -0.02222 0.02791 0.00000 0.00000
2.02513 6.44454 2.25000 0.99941 -0.01019 0.03278 0.00000 0.00000
2.02513 6.44454 3.25000 0.99960 -0.01516 0.02402 0.00000 0.00000
2.02513 6.44454 5.25000 0.99965 -0.01397 0.02232 0.00000 0.00000
2.02513 6.44454 6.25000 0.99890 -0.01115 0.04561 0.00000 0.00000
2.73223 7.15165 3.25000 0.99967 -0.01281 0.02243 0.00000 0.00000
2.73223 7.15165 4.25000 0.99969 -0.01084 0.02250 0.00000 0.00000
2.73223 7.15165 5.25000 0.99986 -0.00739 0.01502 0.00000 0.00000
2.73223 7.15165 6.25000 0.99895 -0.02631 0.03755 0.00000 0.00000
3.43934 7.85876 3.25000 0.99932 -0.01081 0.03517 0.00000 0.00000
3.43934 7.85876 6.25000 0.99994 -0.00897 0.00598 0.00000 0.00000
0.61091 3.61612 4.25000 0.99961 0.01084 0.02560 0.00000 0.00000
1.31802 4.32322 2.25000 0.99997 -0.00634 0.00329 0.00000 0.00000
1.31802 4.32322 3.25000 0.99989 -0.00533 0.01388 0.00000 0.00000
1.31802 4.32322 4.25000 0.99977 0.00141 0.02124 0.00000 0.00000
1.31802 4.32322 6.25000 0.99881 0.00556 0.04843 0.00000 0.00000
2.02513 5.03033 3.25000 0.99974 -0.00147 0.02280 0.00000 0.00000
2.02513 5.03033 4.25000 0.99963 -0.00174 0.02722 0.00000 0.00000
2.02513 5.03033 5.25000 0.99962 -0.00413 0.02726 0.00000 0.00000
2.02513 5.03033 6.25000 0.99955 -0.00638 0.02934 0.00000 0.00000
2.02513 5.03033 7.25000 0.99868 -0.00995 0.05030 0.00000 0.00000
2.73223 5.73744 1.25000 0.99952 -0.01454 0.02740 0.00000 0.00000
2.73223 5.73744 2.25000 0.99974 -0.01061 0.02006 0.00000 0.00000
2.73223 5.73744 3.25000 0.99972 -0.00877 0.02200 0.00000 0.00000
2.73223 5.73744 4.25000 0.99976 -0.00680 0.02066 0.00000 0.00000
2.73223 5.73744 5.25000 0.99967 -0.00351 0.02526 0.00000 0.00000
2.73223 5.73744 6.25000 0.99939 -0.00664 0.03418 0.00000 0.00000
2.73223 5.73744 7.25000 0.99889 -0.00358 0.04690 0.00000 0.00000
3.43934 6.44454 1.25000 0.99931 -0.00292 0.03710 0.00000 0.00000
3.43934 6.44454 3.25000 0.99981 -0.00556 0.01848 0.00000 0.00000
3.43934 6.44454 4.25000 0.99979 -0.00365 0.02028 0.00000 0.00000
3.43934 6.44454 5.25000 0.99974 -0.00243 0.02254 0.00000 0.00000
3.43934 6.44454 6.25000 0.99971 -0.00135 0.02417 0.00000 0.00000
3.43934 6.44454 7.25000 0.99919 -0.00779 0.03957 0.00000 0.00000
4.14645 7.15165 2.25000 0.99942 -0.00241 0.03405 0.00000 0.00000
4.14645 7.15165 3.25000 0.99973 -0.00113 0.02324 0.00000 0.00000
4.14645 7.15165 4.25000 0.99954 -0.00422 0.03001 0.00000 0.00000
4.14645 7.15165 5.25000 0.99980 0.00080 0.02001 0.00000 0.00000
4.14645 7.15165 6.25000 0.99970 -0.00355 0.02429 0.00000 0.00000
4.14645 7.15165 7.25000 0.99963 -0.00984 0.02533 0.00000 0.00000
4.85355 7.85876 3.25000 0.99940 0.02126 0.02749 0.00000 0.00000
4.85355 7.85876 4.25000 0.99987 0.00185 0.01581 0.00000 0.00000
4.85355 7.85876 5.25000 0.99961 0.00288 0.02781 0.00000 0.00000
4.85355 7.85876 6.25000 0.99911 -0.01430 0.03978 0.00000 0.00000
1.31802 2.90901 3.25000 0.99981 0.01245 0.01479 0.00000 0.00000
1.31802 2.90901 4.25000 0.99964 0.01450 0.02247 0.00000 0.00000
1.31802 2.90901 5.25000 0.99957 0.01082 0.02714 0.00000 0.00000
1.31802 2.90901 6.25000 0.99816 0.01815 0.05789 0.00000 0.00000
2.02513 3.61612 2.25000 0.99998 0.00234 0.00612 0.00000 0.00000
2.02513 3.61612 3.25000 0.99978 0.00367 0.02068 0.00000 0.00000
2.02513 3.61612 4.25000 0.99977 0.00291 0.02141 0.00000 0.00000
2.02513 3.61612 5.25000 0.99972 0.00530 0.02305 0.00000 0.00000
2.02513 3.61612 6.25000 0.99965 0.00685 0.02536 0.00000 0.00000
2.02513 3.61612 7.25000 0.99909 0.01951 0.03794 0.00000 0.00000
2.73223 4.32322 1.25000 0.99958 0.00920 -0.02741 0.00000 0.00000
2.73223 4.32322 2.25000 0.99991 0.00039 0.01337 0.00000 0.00000
2.73223 4.32322 3.25000 0.99981 0.00153 0.01968 0.00000 0.00000
2.73223 4.32322 5.25000 0.99981 0.00219 0.01958 0.00000 0.00000
2.73223 4.32322 6.25000 0.99971 0.00016 0.02399 0.00000 0.00000
3.43934 5.03033 1.25000 0.99997 -0.00380 0.00626 0.00000 0.00000
3.43934 5.03033 2.25000 0.99974 -0.00349 0.02236 0.00000 0.00000
3.43934 5.03033 3.25000 0.99973 -0.00103 0.02309 0.00000 0.00000
3.43934 5.03033 4.25000 0.99984 -0.00282 0.01792 0.00000 0.00000
3.43934 5.03033 5.25000 0.99978 0.00086 0.02109 0.00000 0.00000
3.43934 5.03033 6.25000 0.99957 -0.00375 0.02914 0.00000 0.00000
3.43934 5.03033 8.25000 0.99963 0.00073 0.02706 0.00000 0.00000
4.14645 5.73744 1.25000 0.99962 -0.00433 0.02725 0.00000 0.00000
4.14645 5.73744 2.25000 0.99972 -0.00566 0.02299 0.00000 0.00000
4.14645 5.73744 3.25000 0.99968 -0.00069 0.02521 0.00000 0.00000
4.14645 5.73744 4.25000 0.99958 -0.00208 0.02897 0.00000 0.00000
4.14645 5.73744 5.25000 0.99960 0.00009 0.02843 0.00000 0.00000
4.14645 5.73744 6.25000 0.99969 0.00264 0.02489 0.00000 0.00000
4.85355 6.44454 1.25000 0.99928 0.01175 0.03595 0.00000 0.00000
4.85355 6.44454 3.25000 0.99954 0.00377 0.03014 0.00000 0.00000
4.85355 6.44454 4.25000 0.99964 -0.00031 0.02676 0.00000 0.00000
4.85355 6.44454 5.25000 0.99959 -0.00063 0.02846 0.00000 0.00000
4.85355 6.44454 6.25000 0.99968 0.00107 0.02540 0.00000 0.00000
4.85355 6.44454 7.25000 0.99973 0.00241 0.02324 0.00000 0.00000
5.56066 7.15165 2.25000 0.99923 0.02232 0.03225 0.00000 0.00000
5.56066 7.15165 3.25000 0.99968 0.01481 0.02031 0.00000 0.00000
5.56066 7.15165 7.25000 0.99897 0.02248 0.03941 0.00000 0.00000
6.26777 7.85876 3.25000 0.99954 0.02972 -0.00537 0.00000 0.00000
6.26777 7.85876 4.25000 0.99932 0.01411 0.03403 0.00000 0.00000
6.26777 7.85876 5.25000 0.99910 0.02207 0.03632 0.00000 0.00000
2.02513 2.20190 3.25000 0.99970 0.01732 0.01729 0.00000 0.00000
2.02513 2.20190 5.25000 0.99971 0.01046 0.02183 0.00000 0.00000
2.02513 2.20190 6.25000 0.99937 0.01881 0.02997 0.00000 0.00000
2.73223 2.90901 2.25000 0.99985 0.00919 0.01501 0.00000 0.00000
2.73223 2.90901 3.25000 0.99979 0.00220 0.02057 0.00000 0.00000
2.73223 2.90901 4.25000 0.99983 0.00198 0.01849 0.00000 0.00000
2.73223 2.90901 5.25000 0.99951 0.00519 0.03093 0.00000 0.00000
2.73223 2.90901 6.25000 0.99954 0.01023 0.02851 0.00000 0.00000
2.73223 2.90901 7.25000 0.99954 0.00843 0.02903 0.00000 0.00000
3.43934 3.61612 1.25000 0.99999 0.00489 0.00023 0.00000 0.00000
3.43934 3.61612 2.25000 0.99994 0.00004 0.01074 0.00000 0.00000
3.43934 3.61612 3.25000 0.99976 0.00391 0.02151 0.00000 0.00000
3.43934 3.61612 4.25000 0.99968 -0.00161 0.02524 0.00000 0.00000
3.43934 3.61612 5.25000 0.99970 0.00191 0.02441 0.00000 0.00000
3.43934 3.61612 6.25000 0.99965 0.00541 0.02605 0.00000 0.00000
3.43934 3.61612 7.25000 0.99956 0.00673 0.02903 0.00000 0.00000
3.43934 3.61612 8.25000 0.99960 0.00481 0.02781 0.00000 0.00000
4.14645 4.32322 1.25000 0.99992 0.00239 0.01268 0.00000 0.00000
4.14645 4.32322 2.25000 0.99984 -0.00016 0.01815 0.00000 0.00000
4.14645 4.32322 3.25000 0.99989 0.00235 0.01461 0.00000 0.00000
4.14645 4.32322 5.25000 0.99970 -0.00080 0.02432 0.00000 0.00000
4.14645 4.32322 6.25000 0.99963 0.00538 0.02682 0.00000 0.00000
4.14645 4.32322 7.25000 0.99954 0.00265 0.03020 0.00000 0.00000
4.85355 5.03033 1.25000 0.99984 0.00321 0.01767 0.00000 0.00000
4.85355 5.03033 2.25000 0.99969 0.00245 0.02467 0.00000 0.00000
4.85355 5.03033 4.25000 0.99961 0.00596 0.02731 0.00000 0.00000
4.85355 5.03033 5.25000 0.99972 0.00126 0.02348 0.00000 0.00000
4.85355 5.03033 6.25000 0.99971 -0.00093 0.02388 0.00000 0.00000
4.85355 5.03033 7.25000 0.99976 0.00201 0.02190 0.00000 0.00000
4.85355 5.03033 8.25000 0.99977 0.01321 0.01705 0.00000 0.00000
5.56066 5.73744 2.25000 0.99951 0.00847 0.03017 0.00000 0.00000
5.56066 5.73744 3.25000 0.99964 0.00240 0.02663 0.00000 0.00000
5.56066 5.73744 6.25000 0.99965 0.00528 0.02609 0.00000 0.00000
5.56066 5.73744 7.25000 0.99970 0.00890 0.02280 0.00000 0.00000
6.26777 6.44454 3.25000 0.99966 0.01108 0.02353 0.00000 0.00000
6.26777 6.44454 4.25000 0.99964 0.00942 0.02502 0.00000 0.00000
6.26777 6.44454 5.25000 0.99960 0.00831 0.02694 0.00000 0.00000
6.26777 6.44454 6.25000 0.99951 0.00865 0.02999 0.00000 0.00000
6.26777 6.44454 7.25000 0.99969 -0.00605 0.02424 0.00000 0.00000
6.97487 7.15165 3.25000 0.99922 0.01588 0.03615 0.00000 0.00000
6.97487 7.15165 5.25000 0.99896 0.02049 0.04062 0.00000 0.00000
2.73223 1.49480 3.25000 0.99691 0.00418 0.07846 0.00000 0.00000
2.73223 1.49480 4.25000 0.99975 0.00997 0.01990 0.00000 0.00000
2.73223 1.49480 6.25000 0.99956 0.02006 0.02197 0.00000 0.00000
3.43934 2.20190 4.25000 0.99972 -0.00262 0.02342 0.00000 0.00000
3.43934 2.20190 5.25000 0.99960 0.00465 0.02788 0.00000 0.00000
3.43934 2.20190 6.25000 0.99947 0.00889 0.03121 0.00000 0.00000
3.43934 2.20190 7.25000 0.99843 0.01608 0.05359 0.00000 0.00000
4.14645 2.90901 1.25000 0.99982 -0.00015 0.01909 0.00000 0.00000
4.14645 2.90901 2.25000 0.99979 0.00143 0.02049 0.00000 0.00000
4.14645 2.90901 3.25000 0.99971 -0.00073 0.02407 0.00000 0.00000
4.14645 2.90901 4.25000 0.99978 -0.00118 0.02116 0.00000 0.00000
4.14645 2.90901 5.25000 0.99970 0.00264 0.02421 0.00000 0.00000
4.14645 2.90901 7.25000 0.99963 0.00291 0.02700 0.00000 0.00000
4.85355 3.61612 2.25000 0.99984 -0.00410 0.01728 0.00000 0.00000
4.85355 3.61612 3.25000 0.99969 -0.00517 0.02429 0.00000 0.00000
4.85355 3.61612 4.25000 0.99956 -0.00302 0.02939 0.00000 0.00000
4.85355 3.61612 5.25000 0.99967 0.00385 0.02523 0.00000 0.00000
4.85355 3.61612 7.25000 0.99965 0.00330 0.02616 0.00000 0.00000
4.85355 3.61612 8.25000 0.99992 0.00626 0.01053 0.00000 0.00000
5.56066 4.32322 1.25000 0.99994 -0.00210 0.01095 0.00000 0.00000
5.56066 4.32322 2.25000 0.99982 -0.00118 0.01917 0.00000 0.00000
5.56066 4.32322 3.25000 0.99977 -0.00108 0.02141 0.00000 0.00000
5.56066 4.32322 4.25000 0.99976 -0.00309 0.02149 0.00000 0.00000
5.56066 4.32322 5.25000 0.99973 -0.00096 0.02314 0.00000 0.00000
5.56066 4.32322 7.25000 0.99979 -0.00202 0.02028 0.00000 0.00000
5.56066 4.32322 8.25000 0.99975 -0.00548 0.02171 0.00000 0.00000
6.26777 5.03033 2.25000 0.99943 0.00626 0.03316 0.00000 0.00000
6.26777 5.03033 3.25000 0.99954 0.00394 0.03019 0.00000 0.00000
6.26777 5.03033 4.25000 0.99959 0.00189 0.02863 0.00000 0.00000
6.26777 5.03033 5.25000 0.99971 0.00511 0.02370 0.00000 0.00000
6.26777 5.03033 6.25000 0.99979 0.00195 0.02034 0.00000 0.00000
6.26777 5.03033 7.25000 0.99988 0.00213 0.01526 0.00000 0.00000
6.97487 5.73744 2.25000 0.99719 -0.01271 0.07386 0.00000 0.00000
6.97487 5.73744 3.25000 0.99955 0.01249 0.02740 0.00000 0.00000
6.97487 5.73744 5.25000 0.99976 0.00517 0.02147 0.00000 0.00000
6.97487 5.73744 6.25000 0.99968 0.01192 0.02214 0.00000 0.00000
6.97487 5.73744 7.25000 0.99933 0.01558 0.03310 0.00000 0.00000
7.68198 6.44454 3.25000 0.99909 0.02899 0.03141 0.00000 0.00000
7.68198 6.44454 4.25000 0.99933 0.01639 0.03259 0.00000 0.00000
3.43934 0.78769 4.25000 0.99945 0.00307 0.03291 0.00000 0.00000
3.43934 0.78769 5.25000 0.99970 0.00777 0.02327 0.00000 0.00000
4.14645 1.49480 3.25000 0.99987 0.00117 0.01600 0.00000 0.00000
4.14645 1.49480 5.25000 0.99972 0.00126 0.02342 0.00000 0.00000
4.14645 1.49480 6.25000 0.99924 0.00224 0.03888 0.00000 0.00000
4.85355 2.20190 1.25000 0.99580 0.02124 0.08906 0.00000 0.00000
4.85355 2.20190 2.25000 0.99975 -0.00189 0.02214 0.00000 0.00000
4.85355 2.20190 3.25000 0.99974 -0.00418 0.02225 0.00000 0.00000
4.85355 2.20190 4.25000 0.99974 -0.00453 0.02229 0.00000 0.00000
4.85355 2.20190 5.25000 0.99966 -0.00226 0.02614 0.00000 0.00000
4.85355 2.20190 6.25000 0.99965 -0.00352 0.02628 0.00000 0.00000
4.85355 2.20190 7.25000 0.99968 -0.00421 0.02489 0.00000 0.00000
5.56066 2.90901 1.25000 0.99983 -0.01393 0.01231 0.00000 0.00000
5.56066 2.90901 3.25000 0.99970 -0.00133 0.02451 0.00000 0.00000
5.56066 2.90901 4.25000 0.99968 -0.00068 0.02522 0.00000 0.00000
5.56066 2.90901 5.25000 0.99971 -0.00547 0.02332 0.00000 0.00000
5.56066 2.90901 6.25000 0.99976 -0.00545 0.02117 0.00000 0.00000
6.26777 3.61612 1.25000 0.99975 -0.00723 0.02128 0.00000 0.00000
6.26777 3.61612 2.25000 0.99953 -0.00396 0.03028 0.00000 0.00000
6.26777 3.61612 3.25000 0.99972 -0.00624 0.02290 0.00000 0.00000
6.26777 3.61612 5.25000 0.99971 -0.00547 0.02366 0.00000 0.00000
6.26777 3.61612 7.25000 0.99992 -0.00475 0.01195 0.00000 0.00000
6.97487 4.32322 2.25000 0.99934 0.00013 0.03631 0.00000 0.00000
6.97487 4.32322 3.25000 0.99958 -0.00389 0.02870 0.00000 0.00000
6.97487 4.32322 4.25000 0.99971 -0.00313 0.02376 0.00000 0.00000
6.97487 4.32322 5.25000 0.99977 0.00145 0.02149 0.00000 0.00000
6.97487 4.32322 6.25000 0.99990 0.00144 0.01433 0.00000 0.00000
6.97487 4.32322 7.25000 0.99998 0.00239 0.00622 0.00000 0.00000
7.68198 5.03033 2.25000 0.99794 -0.00268 0.06408 0.00000 0.00000
7.68198 5.03033 3.25000 0.99966 0.00554 0.02552 0.00000 0.00000
7.68198 5.03033 4.25000 0.99951 0.00313 0.03102 0.00000 0.00000
7.68198 5.03033 6.25000 0.99980 0.01136 0.01628 0.00000 0.00000
4.85355 0.78769 3.25000 0.99896 0.02602 0.03757 0.00000 0.00000
4.85355 0.78769 4.25000 0.99910 -0.01208 0.04072 0.00000 0.00000
4.85355 0.78769 5.25000 0.99940 0.00114 0.03475 0.00000 0.00000
5.56066 1.49480 2.25000 0.99929 -0.02188 0.03054 0.00000 0.00000
5.56066 1.49480 3.25000 0.99965 0.00546 0.02592 0.00000 0.00000
5.56066 1.49480 4.25000 0.99978 -0.00495 0.02047 0.00000 0.00000
5.56066 1.49480 5.25000 0.99967 -0.00791 0.02424 0.00000 0.00000
5.56066 1.49480 6.25000 0.99966 -0.01312 0.02273 0.00000 0.00000
6.26777 2.20190 3.25000 0.99983 -0.00802 0.01633 0.00000 0.00000
6.26777 2.20190 4.25000 0.99989 -0.00830 0.01265 0.00000 0.00000
6.26777 2.20190 5.25000 0.99972 -0.00943 0.02164 0.00000 0.00000
6.26777 2.20190 6.25000 0.99966 -0.01895 0.01787 0.00000 0.00000
6.26777 2.20190 7.25000 0.99943 -0.01969 0.02760 0.00000 0.00000
6.97487 2.90901 4.25000 0.99982 -0.01042 0.01584 0.00000 0.00000
6.97487 2.90901 5.25000 0.99984 -0.00799 0.01619 0.00000 0.00000
7.68198 3.61612 2.25000 0.99923 -0.00634 0.03872 0.00000 0.00000
7.68198 3.61612 4.25000 0.99970 -0.00434 0.02391 0.00000 0.00000
7.68198 3.61612 5.25000 0.99985 -0.00447 0.01679 0.00000 0.00000
7.68198 3.61612 6.25000 0.99999 0.00432 0.00067 0.00000 0.00000
8.38909 4.32322 5.25000 0.99920 -0.02902 0.02743 0.00000 0.00000
6.97487 1.49480 4.25000 0.99953 -0.00826 0.02942 0.00000 0.00000
7.68198 2.20190 4.25000 0.99961 -0.00691 0.02723 0.00000 0.00000
7.68198 2.20190 5.25000 0.99987 -0.01495 -0.00556 0.00000 0.00000
0.61091 5.38388 4.75000 0.99937 -0.01037 -0.03390 0.00000 0.00000
1.31802 6.09099 2.75000 0.99819 -0.03369 -0.04972 0.00000 0.00000
1.31802 6.09099 4.75000 0.99973 -0.01548 -0.01752 0.00000 0.00000
2.02513 6.79810 2.75000 0.99954 -0.01654 -0.02552 0.00000 0.00000
2.02513 6.79810 4.75000 0.99966 -0.01495 -0.02138 0.00000 0.00000
2.02513 6.79810 5.75000 0.99952 -0.01173 -0.02857 0.00000 0.00000
2.73223 7.50520 2.75000 0.99963 -0.02042 -0.01786 0.00000 0.00000
2.73223 7.50520 3.75000 0.99968 -0.00950 -0.02364 0.00000 0.00000
2.73223 7.50520 4.75000 0.99970 -0.01256 -0.02087 0.00000 0.00000
2.73223 7.50520 5.75000 0.99845 0.00170 -0.05568 0.00000 0.00000
3.43934 8.21231 3.75000 0.99981 -0.00850 -0.01762 0.00000 0.00000
3.43934 8.21231 4.75000 0.99960 -0.01135 -0.02604 0.00000 0.00000
0.61091 3.96967 3.75000 0.99964 0.00786 -0.02574 0.00000 0.00000
0.61091 3.96967 4.75000 0.99949 0.00312 -0.03168 0.00000 0.00000
1.31802 4.67678 3.75000 0.99965 -0.00169 -0.02651 0.00000 0.00000
1.31802 4.67678 4.75000 0.99979 -0.00484 -0.01973 0.00000 0.00000
1.31802 4.67678 5.75000 0.99960 -0.00388 -0.02806 0.00000 0.00000
1.31802 4.67678 6.75000 0.99944 0.00324 -0.03342 0.00000 0.00000
2.02513 5.38388 1.75000 0.99834 -0.02324 -0.05267 0.00000 0.00000
2.02513 5.38388 2.75000 0.99944 -0.00854 -0.03239 0.00000 0.00000
2.02513 5.38388 3.75000 0.99970 -0.01053 -0.02191 0.00000 0.00000
2.02513 5.38388 4.75000 0.99966 -0.00515 -0.02554 0.00000 0.00000
2.02513 5.38388 6.75000 0.99998 -0.00407 -0.00472 0.00000 0.00000
2.73223 6.09099 1.75000 0.99983 -0.00480 -0.01799 0.00000 0.00000
2.73223 6.09099 3.75000 0.99977 -0.00367 -0.02110 0.00000 0.00000
2.73223 6.09099 4.75000 0.99977 -0.00571 -0.02087 0.00000 0.00000
2.73223 6.09099 5.75000 0.99973 0.00056 -0.02312 0.00000 0.00000
2.73223 6.09099 6.75000 0.99986 -0.00883 -0.01418 0.00000 0.00000
3.43934 6.79810 1.75000 0.99940 -0.01251 -0.03244 0.00000 0.00000
3.43934 6.79810 2.75000 0.99965 -0.01231 -0.02341 0.00000 0.00000
3.43934 6.79810 3.75000 0.99959 -0.00308 -0.02830 0.00000 0.00000
3.43934 6.79810 4.75000 0.99969 -0.00764 -0.02357 0.00000 0.00000
3.43934 6.79810 6.75000 0.99953 -0.00264 -0.03049 0.00000 0.00000
4.14645 7.50520 2.75000 0.99960 0.00051 -0.02836 0.00000 0.00000
4.14645 7.50520 3.75000 0.99979 -0.00516 -0.02002 0.00000 0.00000
4.14645 7.50520 4.75000 0.99981 0.00192 -0.01914 0.00000 0.00000
4.14645 7.50520 5.75000 0.99974 0.00126 -0.02264 0.00000 0.00000
4.14645 7.50520 6.75000 0.99940 0.00273 -0.03446 0.00000 0.00000
4.85355 8.21231 3.75000 0.99888 -0.00734 -0.04677 0.00000 0.00000
4.85355 8.21231 4.75000 0.99876 0.00039 -0.04986 0.00000 0.00000
4.85355 8.21231 5.75000 0.99961 0.00880 -0.02656 0.00000 0.00000
1.31802 3.26256 2.75000 0.99903 0.01562 -0.04112 0.00000 0.00000
1.31802 3.26256 4.75000 0.99967 0.00992 -0.02352 0.00000 0.00000
1.31802 3.26256 5.75000 0.99981 0.00814 -0.01793 0.00000 0.00000
2.02513 3.96967 2.75000 0.99967 0.00257 -0.02561 0.00000 0.00000
2.02513 3.96967 4.75000 0.99979 0.00413 -0.02027 0.00000 0.00000
2.02513 3.96967 5.75000 0.99971 0.00684 -0.02315 0.00000 0.00000
2.02513 3.96967 6.75000 0.99971 0.00491 -0.02345 0.00000 0.00000
2.73223 4.67678 1.75000 0.99900 -0.00522 -0.04433 0.00000 0.00000
2.73223 4.67678 2.75000 0.99938 -0.00020 -0.03513 0.00000 0.00000
2.73223 4.67678 3.75000 0.99959 0.00405 -0.02843 0.00000 0.00000
2.73223 4.67678 4.75000 0.99978 -0.00290 -0.02069 0.00000 0.00000
2.73223 4.67678 5.75000 0.99971 0.00600 -0.02336 0.00000 0.00000
2.73223 4.67678 7.75000 0.99998 0.00244 0.00654 0.00000 0.00000
3.43934 5.38388 0.75000 0.99939 -0.00708 -0.03411 0.00000 0.00000
3.43934 5.38388 1.75000 0.99958 -0.00695 -0.02796 0.00000 0.00000
3.43934 5.38388 2.75000 0.99953 -0.00433 -0.03025 0.00000 0.00000
3.43934 5.38388 3.75000 0.99978 0.00287 -0.02068 0.00000 0.00000
3.43934 5.38388 4.75000 0.99959 -0.00323 -0.02847 0.00000 0.00000
3.43934 5.38388 6.75000 0.99976 0.00197 -0.02174 0.00000 0.00000
3.43934 5.38388 7.75000 0.99986 -0.00391 -0.01631 0.00000 0.00000
4.14645 6.09099 1.75000 0.99965 -0.00270 -0.02617 0.00000 0.00000
4.14645 6.09099 2.75000 0.99965 0.00210 -0.02627 0.00000 0.00000
4.14645 6.09099 3.75000 0.99971 -0.00344 -0.02392 0.00000 0.00000
4.14645 6.09099 4.75000 0.99965 0.00153 -0.02629 0.00000 0.00000
4.14645 6.09099 5.75000 0.99980 -0.00293 -0.01984 0.00000 0.00000
4.14645 6.09099 6.75000 0.99970 0.00323 -0.02422 0.00000 0.00000
4.14645 6.09099 7.75000 0.99961 -0.00425 -0.02752 0.00000 0.00000
4.85355 6.79810 1.75000 0.99957 0.01160 -0.02709 0.00000 0.00000
4.85355 6.79810 2.75000 0.99967 0.00445 -0.02529 0.00000 0.00000
4.85355 6.79810 3.75000 0.99976 -0.00026 -0.02204 0.00000 0.00000
4.85355 6.79810 4.75000 0.99984 0.00155 -0.01768 0.00000 0.00000
4.85355 6.79810 5.75000 0.99983 0.00695 -0.01704 0.00000 0.00000
4.85355 6.79810 6.75000 0.99985 0.00263 -0.01727 0.00000 0.00000
4.85355 6.79810 7.75000 0.99977 0.00921 -0.01951 0.00000 0.00000
5.56066 7.50520 3.75000 0.99916 0.01095 -0.03945 0.00000 0.00000
5.56066 7.50520 4.75000 0.99981 0.00575 -0.01847 0.00000 0.00000
5.56066 7.50520 5.75000 0.99979 0.00840 -0.01879 0.00000 0.00000
5.56066 7.50520 6.75000 0.99975 0.01964 -0.01111 0.00000 0.00000
2.02513 2.55546 2.75000 0.99894 0.01182 -0.04449 0.00000 0.00000
2.02513 2.55546 3.75000 0.99938 0.01387 -0.03244 0.00000 0.00000
2.02513 2.55546 4.75000 0.99963 0.00913 -0.02562 0.00000 0.00000
2.02513 2.55546 5.75000 0.99961 0.01512 -0.02365 0.00000 0.00000
2.02513 2.55546 6.75000 0.99962 0.01209 -0.02480 0.00000 0.00000
2.73223 3.26256 1.75000 0.99896 0.00459 -0.04545 0.00000 0.00000
2.73223 3.26256 3.75000 0.99957 0.00406 -0.02897 0.00000 0.00000
2.73223 3.26256 4.75000 0.99977 0.00454 -0.02096 0.00000 0.00000
2.73223 3.26256 5.75000 0.99982 0.00437 -0.01849 0.00000 0.00000
2.73223 3.26256 7.75000 0.99920 0.01270 -0.03784 0.00000 0.00000
3.43934 3.96967 0.75000 0.99890 -0.00073 -0.04696 0.00000 0.00000
3.43934 3.96967 1.75000 0.99948 -0.00162 -0.03205 0.00000 0.00000
3.43934 3.96967 3.75000 0.99964 0.00346 -0.02675 0.00000 0.00000
3.43934 3.96967 4.75000 0.99975 0.00250 -0.02231 0.00000 0.00000
3.43934 3.96967 5.75000 0.99976 0.00534 -0.02132 0.00000 0.00000
3.43934 3.96967 6.75000 0.99981 -0.00002 -0.01964 0.00000 0.00000
3.43934 3.96967 7.75000 0.99978 0.00365 -0.02047 0.00000 0.00000
4.14645 4.67678 0.75000 0.99972 -0.00120 -0.02382 0.00000 0.00000
4.14645 4.67678 1.75000 0.99953 -0.00029 -0.03081 0.00000 0.00000
4.14645 4.67678 3.75000 0.99939 0.00089 -0.03482 0.00000 0.00000
4.14645 4.67678 4.75000 0.99968 -0.00388 -0.02495 0.00000 0.00000
4.14645 4.67678 5.75000 0.99976 0.00434 -0.02161 0.00000 0.00000
4.14645 4.67678 6.75000 0.99978 -0.00034 -0.02083 0.00000 0.00000
4.85355 5.38388 0.75000 0.99963 -0.00858 -0.02592 0.00000 0.00000
4.85355 5.38388 1.75000 0.99962 -0.00017 -0.02768 0.00000 0.00000
4.85355 5.38388 2.75000 0.99952 0.00029 -0.03095 0.00000 0.00000
4.85355 5.38388 3.75000 0.99972 -0.00031 -0.02358 0.00000 0.00000
4.85355 5.38388 4.75000 0.99967 -0.00362 -0.02534 0.00000 0.00000
4.85355 5.38388 5.75000 0.99977 -0.00179 -0.02124 0.00000 0.00000
4.85355 5.38388 6.75000 0.99972 0.00093 -0.02385 0.00000 0.00000
4.85355 5.38388 7.75000 0.99978 0.00200 -0.02067 0.00000 0.00000
5.56066 6.09099 2.75000 0.99973 0.00591 -0.02267 0.00000 0.00000
5.56066 6.09099 4.75000 0.99977 0.00147 -0.02143 0.00000 0.00000
5.56066 6.09099 5.75000 0.99971 0.00316 -0.02383 0.00000 0.00000
5.56066 6.09099 6.75000 0.99965 0.00674 -0.02539 0.00000 0.00000
5.56066 6.09099 7.75000 0.99916 0.02249 -0.03425 0.00000 0.00000
6.26777 6.79810 1.75000 0.99840 0.03230 -0.04633 0.00000 0.00000
6.26777 6.79810 2.75000 0.99969 0.01111 -0.02235 0.00000 0.00000
6.26777 6.79810 3.75000 0.99974 0.00989 -0.02034 0.00000 0.00000
6.26777 6.79810 4.75000 0.99966 0.01017 -0.02389 0.00000 0.00000
6.26777 6.79810 6.75000 0.99895 0.01536 -0.04319 0.00000 0.00000
6.97487 7.50520 4.75000 0.99957 0.00264 -0.02930 0.00000 0.00000
2.73223 1.84835 2.75000 0.99826 0.02331 -0.05421 0.00000 0.00000
2.73223 1.84835 3.75000 0.99983 0.00986 -0.01542 0.00000 0.00000
2.73223 1.84835 5.75000 0.99968 0.01394 -0.02088 0.00000 0.00000
2.73223 1.84835 6.75000 0.99975 0.01084 -0.01949 0.00000 0.00000
3.43934 2.55546 1.75000 0.99934 0.00651 -0.03576 0.00000 0.00000
3.43934 2.55546 2.75000 0.99964 0.00113 -0.02693 0.00000 0.00000
3.43934 2.55546 3.75000 0.99973 0.00287 -0.02313 0.00000 0.00000
3.43934 2.55546 4.75000 0.99977 0.00363 -0.02107 0.00000 0.00000
3.43934 2.55546 5.75000 0.99973 0.00578 -0.02249 0.00000 0.00000
3.43934 2.55546 6.75000 0.99969 0.00608 -0.02410 0.00000 0.00000
4.14645 3.26256 0.75000 0.99958 -0.00439 -0.02860 0.00000 0.00000
4.14645 3.26256 1.75000 0.99960 -0.00069 -0.02835 0.00000 0.00000
4.14645 3.26256 3.75000 0.99965 -0.00315 -0.02643 0.00000 0.00000
4.14645 3.26256 5.75000 0.99976 0.00488 -0.02129 0.00000 0.00000
4.14645 3.26256 6.75000 0.99974 -0.00136 -0.02269 0.00000 0.00000
4.14645 3.26256 7.75000 0.99969 0.00866 -0.02325 0.00000 0.00000
4.85355 3.96967 0.75000 0.99902 -0.00701 -0.04367 0.00000 0.00000
4.85355 3.96967 2.75000 0.99964 -0.00509 -0.02629 0.00000 0.00000
4.85355 3.96967 3.75000 0.99967 -0.00180 -0.02557 0.00000 0.00000
4.85355 3.96967 4.75000 0.99981 0.00161 -0.01926 0.00000 0.00000
4.85355 3.96967 7.75000 0.99974 0.00289 -0.02242 0.00000 0.00000
5.56066 4.67678 1.75000 0.99963 -0.00100 -0.02709 0.00000 0.00000
5.56066 4.67678 2.75000 0.99954 -0.00183 -0.03034 0.00000 0.00000
5.56066 4.67678 3.75000 0.99960 0.00040 -0.02821 0.00000 0.00000
5.56066 4.67678 4.75000 0.99979 0.00073 -0.02042 0.00000 0.00000
5.56066 4.67678 5.75000 0.99968 -0.00210 -0.02532 0.00000 0.00000
5.56066 4.67678 6.75000 0.99961 0.00347 -0.02785 0.00000 0.00000
5.56066 4.67678 7.75000 0.99973 0.00413 -0.02306 0.00000 0.00000
6.26777 5.38388 1.75000 0.99983 0.01024 -0.01517 0.00000 0.00000
6.26777 5.38388 3.75000 0.99971 0.00115 -0.02410 0.00000 0.00000
6.26777 5.38388 4.75000 0.99971 0.00298 -0.02369 0.00000 0.00000
6.26777 5.38388 5.75000 0.99971 0.00020 -0.02421 0.00000 0.00000
6.26777 5.38388 7.75000 0.99944 0.00377 -0.03317 0.00000 0.00000
6.97487 6.09099 2.75000 0.99991 0.01101 -0.00788 0.00000 0.00000
6.97487 6.09099 3.75000 0.99975 0.01002 -0.01982 0.00000 0.00000
6.97487 6.09099 4.75000 0.99970 0.01233 -0.02128 0.00000 0.00000
6.97487 6.09099 5.75000 0.99967 0.00417 -0.02535 0.00000 0.00000
6.97487 6.09099 6.75000 0.99912 0.01655 -0.03852 0.00000 0.00000
7.68198 6.79810 3.75000 0.99976 0.01955 -0.00953 0.00000 0.00000
7.68198 6.79810 4.75000 0.99944 0.01795 -0.02823 0.00000 0.00000
3.43934 1.14124 2.75000 0.99997 -0.00276 -0.00669 0.00000 0.00000
3.43934 1.14124 3.75000 0.99949 0.00944 -0.03062 0.00000 0.00000
3.43934 1.14124 4.75000 0.99980 0.00661 -0.01865 0.00000 0.00000
3.43934 1.14124 5.75000 0.99973 0.00873 -0.02163 0.00000 0.00000
4.14645 1.84835 2.75000 0.99970 -0.00181 -0.02426 0.00000 0.00000
4.14645 1.84835 3.75000 0.99970 0.00157 -0.02458 0.00000 0.00000
4.14645 1.84835 4.75000 0.99973 0.00095 -0.02312 0.00000 0.00000
4.14645 1.84835 5.75000 0.99969 0.00121 -0.02482 0.00000 0.00000
4.14645 1.84835 6.75000 0.99991 -0.00285 -0.01308 0.00000 0.00000
4.85355 2.55546 1.75000 0.99962 0.00164 -0.02746 0.00000 0.00000
4.85355 2.55546 2.75000 0.99973 0.00106 -0.02307 0.00000 0.00000
4.85355 2.55546 3.75000 0.99976 -0.00191 -0.02180 0.00000 0.00000
4.85355 2.55546 4.75000 0.99968 0.00061 -0.02521 0.00000 0.00000
4.85355 2.55546 5.75000 0.99973 -0.00046 -0.02336 0.00000 0.00000
4.85355 2.55546 6.75000 0.99984 -0.00151 -0.01762 0.00000 0.00000
4.85355 2.55546 7.75000 0.99950 -0.01525 -0.02785 0.00000 0.00000
5.56066 3.26256 1.75000 0.99958 -0.00353 -0.02889 0.00000 0.00000
5.56066 3.26256 2.75000 0.99974 -0.00224 -0.02266 0.00000 0.00000
5.56066 3.26256 3.75000 0.99967 -0.00316 -0.02568 0.00000 0.00000
5.56066 3.26256 5.75000 0.99956 0.00121 -0.02966 0.00000 0.00000
5.56066 3.26256 6.75000 0.99951 -0.00351 -0.03118 0.00000 0.00000
6.26777 3.96967 1.75000 0.99965 -0.00425 -0.02621 0.00000 0.00000
6.26777 3.96967 2.75000 0.99985 -0.00346 -0.01712 0.00000 0.00000
6.26777 3.96967 3.75000 0.99962 -0.00163 -0.02739 0.00000 0.00000
6.26777 3.96967 4.75000 0.99959 0.00074 -0.02855 0.00000 0.00000
6.26777 3.96967 5.75000 0.99963 -0.00091 -0.02713 0.00000 0.00000
6.26777 3.96967 6.75000 0.99922 -0.00146 -0.03934 0.00000 0.00000
6.26777 3.96967 7.75000 0.99975 -0.01417 -0.01709 0.00000 0.00000
6.97487 4.67678 2.75000 0.99988 0.00173 -0.01509 0.00000 0.00000
6.97487 4.67678 5.75000 0.99973 0.00118 -0.02331 0.00000 0.00000
7.68198 5.38388 2.75000 0.99995 -0.00089 0.00945 0.00000 0.00000
7.68198 5.38388 4.75000 0.99963 0.00861 -0.02569 0.00000 0.00000
7.68198 5.38388 5.75000 0.99936 0.01606 -0.03197 0.00000 0.00000
7.68198 5.38388 6.75000 0.99937 0.01430 -0.03258 0.00000 0.00000
4.85355 1.14124 3.75000 0.99973 -0.00076 -0.02334 0.00000 0.00000
4.85355 1.14124 4.75000 0.99982 -0.00360 -0.01848 0.00000 0.00000
4.85355 1.14124 5.75000 0.99985 -0.00199 -0.01695 0.00000 0.00000
5.56066 1.84835 1.75000 0.99957 -0.01330 -0.02609 0.00000 0.00000
5.56066 1.84835 2.75000 0.99960 -0.00631 -0.02758 0.00000 0.00000
5.56066 1.84835 5.75000 0.99961 -0.00846 -0.02677 0.00000 0.00000
5.56066 1.84835 6.75000 0.99932 -0.01004 -0.03538 0.00000 0.00000
6.26777 2.55546 2.75000 0.99966 -0.00495 -0.02560 0.00000 0.00000
6.26777 2.55546 3.75000 0.99951 -0.00382 -0.03107 0.00000 0.00000
6.26777 2.55546 4.75000 0.99955 -0.00793 -0.02887 0.00000 0.00000
6.26777 2.55546 5.75000 0.99953 -0.00618 -0.03017 0.00000 0.00000
6.26777 2.55546 6.75000 0.99950 -0.01497 -0.02776 0.00000 0.00000
6.97487 3.26256 1.75000 0.99936 -0.00974 -0.03447 0.00000 0.00000
6.97487 3.26256 2.75000 0.99967 -0.01266 -0.02255 0.00000 0.00000
6.97487 3.26256 3.75000 0.99966 -0.00136 -0.02603 0.00000 0.00000
6.97487 3.26256 4.75000 0.99962 -0.00717 -0.02654 0.00000 0.00000
7.68198 3.96967 2.75000 0.99993 -0.00469 -0.01062 0.00000 0.00000
7.68198 3.96967 4.75000 0.99970 0.00074 -0.02464 0.00000 0.00000
7.68198 3.96967 5.75000 0.99941 0.00532 -0.03383 0.00000 0.00000
7.68198 3.96967 6.75000 0.99726 0.00140 -0.07399 0.00000 0.00000
6.26777 1.14124 3.75000 0.99892 -0.01760 -0.04302 0.00000 0.00000
6.26777 1.14124 4.75000 0.99941 -0.00495 -0.03387 0.00000 0.00000
6.26777 1.14124 5.75000 0.99970 -0.01536 -0.01909 0.00000 0.00000
6.97487 1.84835 3.75000 0.99931 -0.01588 -0.03363 0.00000 0.00000
6.97487 1.84835 4.75000 0.99915 -0.01778 -0.03718 0.00000 0.00000
6.97487 1.84835 5.75000 0.99937 -0.01036 -0.03402 0.00000 0.00000
7.68198 2.55546 4.75000 0.99902 -0.01469 -0.04170 0.00000 0.00000
7.68198 2.55546 5.75000 0.99889 -0.01541 -0.04443 0.00000 0.00000
1.31802 6.44454 3.25000 0.99959 -0.02414 -0.01539 0.00000 0.00000
2.02513 7.15165 3.25000 0.99937 -0.02486 0.02531 0.00000 0.00000
2.02513 7.15165 4.25000 0.99918 -0.02116 0.03466 0.00000 0.00000
2.02513 7.15165 5.25000 0.99851 -0.03402 0.04264 0.00000 0.00000
2.73223 7.85876 5.25000 0.99981 -0.01314 0.01463 0.00000 0.00000
0.61091 4.32322 4.25000 0.99961 0.00136 0.02780 0.00000 0.00000
0.61091 4.32322 5.25000 0.99961 0.00255 0.02790 0.00000 0.00000
1.31802 5.03033 2.25000 0.99972 -0.01969 0.01296 0.00000 0.00000
1.31802 5.03033 3.25000 0.99970 -0.01005 0.02244 0.00000 0.00000
1.31802 5.03033 4.25000 0.99961 -0.00636 0.02730 0.00000 0.00000
1.31802 5.03033 5.25000 0.99956 -0.00187 0.02976 0.00000 0.00000
1.31802 5.03033 6.25000 0.99963 -0.01203 0.02444 0.00000 0.00000
2.02513 5.73744 2.25000 0.99970 -0.00908 0.02267 0.00000 0.00000
2.02513 5.73744 3.25000 0.99981 -0.00878 0.01745 0.00000 0.00000
2.02513 5.73744 5.25000 0.99961 -0.00508 0.02761 0.00000 0.00000
2.02513 5.73744 7.25000 0.99854 -0.02350 0.04855 0.00000 0.00000
2.73223 6.44454 2.25000 0.99971 -0.01881 0.01517 0.00000 0.00000
2.73223 6.44454 4.25000 0.99973 -0.00664 0.02236 0.00000 0.00000
2.73223 6.44454 5.25000 0.99987 -0.00495 0.01563 0.00000 0.00000
2.73223 6.44454 7.25000 0.99891 -0.04161 0.02115 0.00000 0.00000
3.43934 7.15165 2.25000 0.99926 -0.02001 0.03291 0.00000 0.00000
3.43934 7.15165 3.25000 0.99961 -0.01146 0.02547 0.00000 0.00000
3.43934 7.15165 4.25000 0.99972 -0.00419 0.02322 0.00000 0.00000
3.43934 7.15165 5.25000 0.99968 -0.00440 0.02474 0.00000 0.00000
3.43934 7.15165 6.25000 0.99993 -0.00365 0.01106 0.00000 0.00000
4.14645 7.85876 4.25000 0.99964 -0.00270 0.02660 0.00000 0.00000
4.14645 7.85876 5.25000 0.99948 -0.00804 0.03118 0.00000 0.00000
4.14645 7.85876 6.25000 0.99890 -0.01040 0.04569 0.00000 0.00000
1.31802 3.61612 3.25000 0.99992 0.00572 0.01085 0.00000 0.00000
1.31802 3.61612 4.25000 0.99966 0.00581 0.02525 0.00000 0.00000
1.31802 3.61612 6.25000 0.99952 0.01945 0.02415 0.00000 0.00000
2.02513 4.32322 3.25000 0.99984 -0.00168 0.01762 0.00000 0.00000
2.02513 4.32322 4.25000 0.99960 -0.00038 0.02829 0.00000 0.00000
2.02513 4.32322 6.25000 0.99925 0.00813 0.03788 0.00000 0.00000
2.02513 4.32322 7.25000 0.99929 0.00412 0.03752 0.00000 0.00000
2.73223 5.03033 3.25000 0.99987 -0.00714 0.01419 0.00000 0.00000
2.73223 5.03033 4.25000 0.99968 -0.00633 0.02453 0.00000 0.00000
2.73223 5.03033 5.25000 0.99966 -0.00236 0.02584 0.00000 0.00000
2.73223 5.03033 6.25000 0.99958 -0.00418 0.02861 0.00000 0.00000
2.73223 5.03033 7.25000 0.99929 0.00381 0.03746 0.00000 0.00000
3.43934 5.73744 1.25000 0.99971 -0.00684 0.02324 0.00000 0.00000
3.43934 5.73744 3.25000 0.99973 -0.00311 0.02300 0.00000 0.00000
3.43934 5.73744 4.25000 0.99964 -0.00193 0.02663 0.00000 0.00000
3.43934 5.73744 5.25000 0.99980 -0.00241 0.01968 0.00000 0.00000
3.43934 5.73744 6.25000 0.99964 -0.00347 0.02643 0.00000 0.00000
4.14645 6.44454 1.25000 0.99933 0.00186 0.03645 0.00000 0.00000
4.14645 6.44454 2.25000 0.99964 0.00058 0.02677 0.00000 0.00000
4.14645 6.44454 4.25000 0.99966 -0.00095 0.02620 0.00000 0.00000
4.14645 6.44454 5.25000 0.99968 0.00096 0.02516 0.00000 0.00000
4.14645 6.44454 7.25000 0.99980 -0.00173 0.02014 0.00000 0.00000
4.85355 7.15165 2.25000 0.99951 0.00487 0.03099 0.00000 0.00000
4.85355 7.15165 3.25000 0.99983 0.00583 0.01767 0.00000 0.00000
4.85355 7.15165 4.25000 0.99956 0.00329 0.02947 0.00000 0.00000
4.85355 7.15165 5.25000 0.99976 0.00032 0.02208 0.00000 0.00000
4.85355 7.15165 7.25000 0.99914 0.00028 0.04142 0.00000 0.00000
5.56066 7.85876 3.25000 0.99938 0.00562 0.03467 0.00000 0.00000
5.56066 7.85876 4.25000 0.99967 0.00712 0.02475 0.00000 0.00000
5.56066 7.85876 5.25000 0.99925 0.01996 0.03332 0.00000 0.00000
5.56066 7.85876 6.25000 0.99906 0.00639 0.04298 0.00000 0.00000
1.31802 2.20190 4.25000 0.99961 0.02188 0.01752 0.00000 0.00000
1.31802 2.20190 5.25000 0.99976 0.02191 0.00312 0.00000 0.00000
2.02513 2.90901 2.25000 1.00000 0.00057 0.00086 0.00000 0.00000
2.02513 2.90901 3.25000 0.99995 0.00222 0.00963 0.00000 0.00000
2.02513 2.90901 4.25000 0.99956 0.00995 0.02803 0.00000 0.00000
2.02513 2.90901 5.25000 0.99954 0.01256 0.02769 0.00000 0.00000
2.02513 2.90901 6.25000 0.99942 0.01482 0.03072 0.00000 0.00000
2.73223 3.61612 1.25000 0.99999 0.00535 -0.00057 0.00000 0.00000
2.73223 3.61612 2.25000 0.99986 0.00494 0.01586 0.00000 0.00000
2.73223 3.61612 3.25000 0.99986 0.00055 0.01690 0.00000 0.00000
2.73223 3.61612 4.25000 0.99976 0.00318 0.02149 0.00000 0.00000
2.73223 3.61612 5.25000 0.99971 -0.00382 0.02388 0.00000 0.00000
2.73223 3.61612 6.25000 0.99952 0.00400 0.03085 0.00000 0.00000
2.73223 3.61612 7.25000 0.99968 0.00380 0.02512 0.00000 0.00000
3.43934 4.32322 1.25000 0.99997 -0.00339 -0.00733 0.00000 0.00000
3.43934 4.32322 3.25000 0.99981 0.00237 0.01954 0.00000 0.00000
3.43934 4.32322 4.25000 0.99965 -0.00105 0.02639 0.00000 0.00000
3.43934 4.32322 5.25000 0.99968 0.00106 0.02525 0.00000 0.00000
3.43934 4.32322 6.25000 0.99964 0.00173 0.02681 0.00000 0.00000
4.14645 5.03033 1.25000 0.99984 0.00121 0.01795 0.00000 0.00000
4.14645 5.03033 2.25000 0.99982 -0.00396 0.01862 0.00000 0.00000
4.14645 5.03033 3.25000 0.99972 -0.00413 0.02312 0.00000 0.00000
4.14645 5.03033 4.25000 0.99971 0.00005 0.02421 0.00000 0.00000
4.14645 5.03033 5.25000 0.99966 0.00020 0.02599 0.00000 0.00000
4.14645 5.03033 6.25000 0.99954 -0.00128 0.03044 0.00000 0.00000
4.14645 5.03033 7.25000 0.99960 0.00258 0.02806 0.00000 0.00000
4.14645 5.03033 8.25000 0.99981 -0.01273 0.01474 0.00000 0.00000
4.85355 5.73744 1.25000 0.99972 0.00605 0.02267 0.00000 0.00000
4.85355 5.73744 2.25000 0.99964 0.00131 0.02663 0.00000 0.00000
4.85355 5.73744 3.25000 0.99974 -0.00053 0.02287 0.00000 0.00000
4.85355 5.73744 4.25000 0.99968 -0.00017 0.02532 0.00000 0.00000
4.85355 5.73744 5.25000 0.99955 -0.01009 0.02837 0.00000 0.00000
4.85355 5.73744 6.25000 0.99971 0.00259 0.02397 0.00000 0.00000
4.85355 5.73744 7.25000 0.99972 0.00548 0.02315 0.00000 0.00000
5.56066 6.44454 1.25000 0.99927 0.00299 0.03814 0.00000 0.00000
5.56066 6.44454 2.25000 0.99967 0.01398 0.02161 0.00000 0.00000
5.56066 6.44454 3.25000 0.99966 0.00608 0.02550 0.00000 0.00000
5.56066 6.44454 4.25000 0.99955 0.00517 0.02963 0.00000 0.00000
5.56066 6.44454 5.25000 0.99977 0.00552 0.02091 0.00000 0.00000
5.56066 6.44454 7.25000 0.99973 0.01174 0.02002 0.00000 0.00000
6.26777 7.15165 3.25000 0.99980 0.01354 0.01475 0.00000 0.00000
6.26777 7.15165 4.25000 0.99959 0.01298 0.02545 0.00000 0.00000
6.26777 7.15165 5.25000 0.99935 0.01385 0.03332 0.00000 0.00000
6.26777 7.15165 6.25000 0.99866 0.02191 0.04686 0.00000 0.00000
2.02513 1.49480 4.25000 0.99932 0.01749 0.03234 0.00000 0.00000
2.02513 1.49480 5.25000 0.99977 0.01697 0.01297 0.00000 0.00000
2.73223 2.20190 2.25000 0.99983 0.00976 0.01588 0.00000 0.00000
2.73223 2.20190 3.25000 0.99957 0.00810 0.02822 0.00000 0.00000
2.73223 2.20190 5.25000 0.99934 0.00889 0.03524 0.00000 0.00000
2.73223 2.20190 6.25000 0.99944 0.01600 0.02945 0.00000 0.00000
3.43934 2.90901 1.25000 0.99998 -0.00206 0.00612 0.00000 0.00000
3.43934 2.90901 2.25000 0.99992 0.00571 0.01097 0.00000 0.00000
3.43934 2.90901 3.25000 0.99973 0.00426 0.02287 0.00000 0.00000
3.43934 2.90901 4.25000 0.99971 0.00309 0.02374 0.00000 0.00000
3.43934 2.90901 5.25000 0.99962 0.00790 0.02624 0.00000 0.00000
3.43934 2.90901 6.25000 0.99949 -0.00007 0.03202 0.00000 0.00000
3.43934 2.90901 7.25000 0.99969 0.00745 0.02360 0.00000 0.00000
4.14645 3.61612 1.25000 0.99988 -0.00291 0.01491 0.00000 0.00000
4.14645 3.61612 2.25000 0.99984 -0.00214 0.01794 0.00000 0.00000
4.14645 3.61612 3.25000 0.99975 -0.00234 0.02219 0.00000 0.00000
4.14645 3.61612 4.25000 0.99979 0.00003 0.02047 0.00000 0.00000
4.14645 3.61612 5.25000 0.99968 -0.00492 0.02496 0.00000 0.00000
4.14645 3.61612 7.25000 0.99960 0.00686 0.02736 0.00000 0.00000
4.14645 3.61612 8.25000 0.99912 0.00831 0.04118 0.00000 0.00000
4.85355 4.32322 1.25000 0.99981 -0.00027 0.01951 0.00000 0.00000
4.85355 4.32322 2.25000 0.99973 -0.00086 0.02310 0.00000 0.00000
4.85355 4.32322 3.25000 0.99972 -0.00026 0.02367 0.00000 0.00000
4.85355 4.32322 4.25000 0.99978 0.00167 0.02068 0.00000 0.00000
4.85355 4.32322 5.25000 0.99972 -0.00309 0.02344 0.00000 0.00000
4.85355 4.32322 6.25000 0.99969 -0.00366 0.02458 0.00000 0.00000
4.85355 4.32322 7.25000 0.99967 0.00094 0.02567 0.00000 0.00000
4.85355 4.32322 8.25000 0.99995 0.00595 0.00790 0.00000 0.00000
5.56066 5.03033 1.25000 0.99986 0.00405 0.01628 0.00000 0.00000
5.56066 5.03033 2.25000 0.99981 -0.00148 0.01939 0.00000 0.00000
5.56066 5.03033 3.25000 0.99958 0.00215 0.02892 0.00000 0.00000
5.56066 5.03033 5.25000 0.99969 0.00106 0.02487 0.00000 0.00000
5.56066 5.03033 6.25000 0.99973 -0.00342 0.02309 0.00000 0.00000
5.56066 5.03033 7.25000 0.99984 0.00655 0.01647 0.00000 0.00000
5.56066 5.03033 8.25000 0.99968 -0.00155 0.02525 0.00000 0.00000
6.26777 5.73744 1.25000 0.99946 0.03167 0.00901 0.00000 0.00000
6.26777 5.73744 3.25000 0.99955 0.00519 0.02960 0.00000 0.00000
6.26777 5.73744 4.25000 0.99967 0.00463 0.02527 0.00000 0.00000
6.26777 5.73744 5.25000 0.99951 0.00917 0.02979 0.00000 0.00000
6.26777 5.73744 6.25000 0.99966 0.00392 0.02592 0.00000 0.00000
6.97487 6.44454 2.25000 0.99922 0.02507 0.03063 0.00000 0.00000
6.97487 6.44454 4.25000 0.99965 0.01030 0.02428 0.00000 0.00000
6.97487 6.44454 5.25000 0.99942 0.01884 0.02832 0.00000 0.00000
6.97487 6.44454 6.25000 0.99979 0.01507 0.01352 0.00000 0.00000
3.43934 1.49480 2.25000 0.99929 0.00548 0.03725 0.00000 0.00000
3.43934 1.49480 3.25000 0.99969 0.00489 0.02424 0.00000 0.00000
3.43934 1.49480 5.25000 0.99958 0.00986 0.02731 0.00000 0.00000
3.43934 1.49480 6.25000 0.99853 0.02335 0.04891 0.00000 0.00000
4.14645 2.20190 1.25000 0.99959 0.00168 0.02843 0.00000 0.00000
4.14645 2.20190 2.25000 0.99965 -0.00272 0.02623 0.00000 0.00000
4.14645 2.20190 3.25000 0.99976 -0.00141 0.02192 0.00000 0.00000
4.14645 2.20190 4.25000 0.99991 0.00326 0.01276 0.00000 0.00000
4.14645 2.20190 5.25000 0.99976 0.00165 0.02192 0.00000 0.00000
4.14645 2.20190 6.25000 0.99945 -0.00114 0.03319 0.00000 0.00000
4.14645 2.20190 7.25000 0.99966 -0.00678 0.02503 0.00000 0.00000
4.85355 2.90901 1.25000 0.99947 0.00010 0.03263 0.00000 0.00000
4.85355 2.90901 2.25000 0.99981 -0.00410 0.01881 0.00000 0.00000
4.85355 2.90901 4.25000 0.99969 -0.00537 0.02442 0.00000 0.00000
4.85355 2.90901 5.25000 0.99972 -0.00187 0.02340 0.00000 0.00000
4.85355 2.90901 6.25000 0.99966 -0.00576 0.02526 0.00000 0.00000
4.85355 2.90901 7.25000 0.99965 -0.00015 0.02654 0.00000 0.00000
5.56066 3.61612 1.25000 0.99994 -0.00601 0.00926 0.00000 0.00000
5.56066 3.61612 2.25000 0.99972 -0.00268 0.02338 0.00000 0.00000
5.56066 3.61612 3.25000 0.99980 0.00184 0.02015 0.00000 0.00000
5.56066 3.61612 4.25000 0.99975 -0.00253 0.02224 0.00000 0.00000
5.56066 3.61612 5.25000 0.99982 -0.00047 0.01923 0.00000 0.00000
5.56066 3.61612 6.25000 0.99986 -0.00241 0.01629 0.00000 0.00000
5.56066 3.61612 7.25000 0.99974 -0.00396 0.02264 0.00000 0.00000
5.56066 3.61612 8.25000 0.99808 -0.00424 0.06181 0.00000 0.00000
6.26777 4.32322 1.25000 0.99993 -0.00305 0.01117 0.00000 0.00000
6.26777 4.32322 2.25000 0.99940 0.00018 0.03453 0.00000 0.00000
6.26777 4.32322 3.25000 0.99970 -0.00049 0.02458 0.00000 0.00000
6.26777 4.32322 4.25000 0.99962 -0.00139 0.02771 0.00000 0.00000
6.26777 4.32322 5.25000 0.99974 -0.00463 0.02217 0.00000 0.00000
6.26777 4.32322 7.25000 0.99987 0.00330 0.01597 0.00000 0.00000
6.97487 5.03033 2.25000 0.99953 -0.00564 0.02997 0.00000 0.00000
6.97487 5.03033 3.25000 0.99953 0.00356 0.03048 0.00000 0.00000
6.97487 5.03033 4.25000 0.99977 0.00588 0.02045 0.00000 0.00000
6.97487 5.03033 5.25000 0.99971 0.00175 0.02403 0.00000 0.00000
6.97487 5.03033 7.25000 0.99977 0.01691 0.01314 0.00000 0.00000
7.68198 5.73744 3.25000 0.99858 0.01855 0.05002 0.00000 0.00000
7.68198 5.73744 4.25000 0.99964 0.00851 0.02549 0.00000 0.00000
7.68198 5.73744 5.25000 0.99974 0.00830 0.02140 0.00000 0.00000
7.68198 5.73744 6.25000 0.99951 0.02661 0.01641 0.00000 0.00000
4.14645 0.78769 3.25000 0.99958 -0.00106 0.02881 0.00000 0.00000
4.14645 0.78769 4.25000 0.99892 -0.00395 0.04619 0.00000 0.00000
4.85355 1.49480 2.25000 0.99953 -0.01085 0.02882 0.00000 0.00000
4.85355 1.49480 3.25000 0.99955 0.00196 0.02984 0.00000 0.00000
4.85355 1.49480 5.25000 0.99965 0.00011 0.02655 0.00000 0.00000
4.85355 1.49480 6.25000 0.99959 -0.00721 0.02777 0.00000 0.00000
5.56066 2.20190 2.25000 0.99958 -0.00717 0.02797 0.00000 0.00000
5.56066 2.20190 3.25000 0.99981 -0.00124 0.01929 0.00000 0.00000
5.56066 2.20190 4.25000 0.99978 -0.00341 0.02047 0.00000 0.00000
5.56066 2.20190 5.25000 0.99982 -0.00348 0.01854 0.00000 0.00000
5.56066 2.20190 6.25000 0.99969 -0.01178 0.02198 0.00000 0.00000
5.56066 2.20190 7.25000 0.99962 -0.00600 0.02709 0.00000 0.00000
6.26777 2.90901 2.25000 0.99969 -0.00741 0.02383 0.00000 0.00000
6.26777 2.90901 3.25000 0.99978 -0.00428 0.02055 0.00000 0.00000
6.26777 2.90901 5.25000 0.99987 -0.00553 0.01504 0.00000 0.00000
6.26777 2.90901 7.25000 0.99974 -0.01692 0.01535 0.00000 0.00000
6.97487 3.61612 4.25000 0.99959 -0.00529 0.02830 0.00000 0.00000
6.97487 3.61612 5.25000 0.99985 0.00014 0.01749 0.00000 0.00000
6.97487 3.61612 6.25000 0.99998 -0.00314 0.00467 0.00000 0.00000
6.97487 3.61612 7.25000 0.99766 0.03384 -0.05947 0.00000 0.00000
7.68198 4.32322 3.25000 0.99974 -0.00017 0.02283 0.00000 0.00000
7.68198 4.32322 5.25000 0.99975 -0.00042 0.02215 0.00000 0.00000
7.68198 4.32322 6.25000 0.99991 0.00406 0.01298 0.00000 0.00000
8.38909 5.03033 4.25000 0.99957 0.00950 0.02782 0.00000 0.00000
8.38909 5.03033 5.25000 0.99943 -0.00696 0.03302 0.00000 0.00000
5.56066 0.78769 4.25000 0.99925 -0.01637 0.03515 0.00000 0.00000
6.26777 1.49480 3.25000 0.99939 -0.01313 0.03247 0.00000 0.00000
6.26777 1.49480 4.25000 0.99974 -0.01741 0.01477 0.00000 0.00000
6.26777 1.49480 5.25000 0.99977 -0.00932 0.01949 0.00000 0.00000
6.26777 1.49480 6.25000 0.99931 -0.00801 0.03635 0.00000 0.00000
6.97487 2.20190 3.25000 0.99963 -0.01237 0.02423 0.00000 0.00000
6.97487 2.20190 5.25000 0.99987 -0.01035 0.01218 0.00000 0.00000
6.97487 2.20190 6.25000 0.99975 -0.02165 0.00486 0.00000 0.00000
7.68198 2.90901 3.25000 0.99948 -0.01810 0.02672 0.00000 0.00000
7.68198 2.90901 5.25000 0.99979 -0.01108 0.01706 0.00000 0.00000
7.68198 2.90901 6.25000 0.99960 -0.02717 0.00828 0.00000 0.00000
8.38909 3.61612 4.25000 0.99950 -0.00548 0.03107 0.00000 0.00000
1.14124 6.26777 4.00000 0.99988 -0.01181 0.00969 0.00000 0.00000
1.14124 6.26777 5.00000 0.99978 -0.01352 0.01592 0.00000 0.00000
1.84835 6.97487 3.00000 0.99966 -0.02577 -0.00335 0.00000 0.00000
1.84835 6.97487 4.00000 0.99967 -0.02302 0.01104 0.00000 0.00000
1.84835 6.97487 5.00000 0.99974 -0.02028 0.01004 0.00000 0.00000
1.84835 6.97487 6.00000 0.99945 -0.03010 -0.01390 0.00000 0.00000
2.55546 7.68198 4.00000 0.99975 -0.01955 0.01104 0.00000 0.00000
1.14124 4.85355 3.00000 0.99991 -0.01323 0.00038 0.00000 0.00000
1.14124 4.85355 4.00000 0.99997 -0.00648 0.00350 0.00000 0.00000
1.14124 4.85355 5.00000 0.99999 -0.00245 0.00394 0.00000 0.00000
1.14124 4.85355 6.00000 0.99969 -0.01102 -0.02234 0.00000 0.00000
1.84835 5.56066 3.00000 0.99995 -0.00958 -0.00331 0.00000 0.00000
1.84835 5.56066 4.00000 0.99996 -0.00909 -0.00267 0.00000 0.00000
1.84835 5.56066 5.00000 0.99994 -0.00949 0.00537 0.00000 0.00000
1.84835 5.56066 6.00000 0.99996 -0.00875 0.00349 0.00000 0.00000
1.84835 5.56066 7.00000 0.99947 0.00623 0.03191 0.00000 0.00000
2.55546 6.26777 2.00000 0.99995 -0.00345 -0.00947 0.00000 0.00000
2.55546 6.26777 3.00000 0.99995 -0.00945 -0.00140 0.00000 0.00000
2.55546 6.26777 4.00000 0.99996 -0.00814 -0.00360 0.00000 0.00000
2.55546 6.26777 5.00000 0.99992 -0.00947 -0.00818 0.00000 0.00000
2.55546 6.26777 6.00000 0.99998 -0.00639 0.00239 0.00000 0.00000
2.55546 6.26777 7.00000 0.99979 -0.02065 0.00009 0.00000 0.00000
3.26256 6.97487 2.00000 0.99995 -0.00975 -0.00135 0.00000 0.00000
3.26256 6.97487 3.00000 0.99994 -0.01085 0.00098 0.00000 0.00000
3.26256 6.97487 4.00000 0.99992 -0.01149 -0.00601 0.00000 0.00000
3.26256 6.97487 6.00000 0.99996 -0.00555 -0.00665 0.00000 0.00000
3.26256 6.97487 7.00000 0.99999 0.00122 -0.00491 0.00000 0.00000
3.96967 7.68198 3.00000 0.99997 -0.00389 -0.00685 0.00000 0.00000
3.96967 7.68198 5.00000 0.99998 -0.00658 -0.00019 0.00000 0.00000
3.96967 7.68198 6.00000 0.99996 -0.00253 -0.00864 0.00000 0.00000
4.67678 8.38909 4.00000 0.99999 0.00148 0.00335 0.00000 0.00000
4.67678 8.38909 5.00000 1.00000 0.00019 0.00304 0.00000 0.00000
1.14124 3.43934 3.00000 0.99989 0.00644 -0.01365 0.00000 0.00000
1.14124 3.43934 4.00000 0.99997 0.00440 -0.00564 0.00000 0.00000
1.14124 3.43934 5.00000 0.99993 0.01041 0.00519 0.00000 0.00000
1.14124 3.43934 6.00000 0.99966 0.01393 0.02217 0.00000 0.00000
1.84835 4.14645 3.00000 0.99997 0.00196 -0.00798 0.00000 0.00000
1.84835 4.14645 4.00000 0.99999 -0.00007 -0.00384 0.00000 0.00000
1.84835 4.14645 5.00000 0.99998 0.00386 0.00397 0.00000 0.00000
1.84835 4.14645 6.00000 0.99998 0.00682 0.00052 0.00000 0.00000
2.55546 4.85355 2.00000 0.99993 -0.00399 -0.01104 0.00000 0.00000
2.55546 4.85355 3.00000 0.99999 -0.00311 -0.00262 0.00000 0.00000
2.55546 4.85355 4.00000 1.00000 0.00057 0.00225 0.00000 0.00000
2.55546 4.85355 5.00000 0.99998 -0.00465 0.00361 0.00000 0.00000
3.26256 5.56066 1.00000 0.99971 -0.02241 0.00886 0.00000 0.00000
3.26256 5.56066 2.00000 0.99998 -0.00556 0.00018 0.00000 0.00000
3.26256 5.56066 3.00000 0.99999 -0.00353 -0.00083 0.00000 0.00000
3.26256 5.56066 4.00000 0.99997 -0.00705 -0.00407 0.00000 0.00000
3.26256 5.56066 5.00000 1.00000 0.00265 -0.00110 0.00000 0.00000
3.26256 5.56066 6.00000 0.99998 -0.00545 -0.00166 0.00000 0.00000
3.26256 5.56066 7.00000 0.99998 0.00083 0.00555 0.00000 0.00000
3.96967 6.26777 1.00000 0.99999 -0.00266 0.00220 0.00000 0.00000
3.96967 6.26777 3.00000 1.00000 -0.00250 0.00014 0.00000 0.00000
3.96967 6.26777 4.00000 0.99998 -0.00349 0.00449 0.00000 0.00000
3.96967 6.26777 5.00000 1.00000 -0.00219 -0.00072 0.00000 0.00000
3.96967 6.26777 6.00000 1.00000 -0.00132 0.00015 0.00000 0.00000
3.96967 6.26777 8.00000 0.99953 0.02771 -0.01278 0.00000 0.00000
4.67678 6.97487 2.00000 0.99991 0.01112 0.00742 0.00000 0.00000
4.67678 6.97487 3.00000 0.99996 0.00690 -0.00608 0.00000 0.00000
4.67678 6.97487 4.00000 0.99999 -0.00246 0.00411 0.00000 0.00000
4.67678 6.97487 5.00000 1.00000 -0.00109 0.00018 0.00000 0.00000
4.67678 6.97487 6.00000 1.00000 0.00114 -0.00030 0.00000 0.00000
4.67678 6.97487 7.00000 1.00000 -0.00040 -0.00039 0.00000 0.00000
5.38388 7.68198 3.00000 0.99971 0.01915 -0.01436 0.00000 0.00000
5.38388 7.68198 4.00000 0.99995 0.00953 -0.00401 0.00000 0.00000
5.38388 7.68198 5.00000 0.99995 0.00981 -0.00257 0.00000 0.00000
5.38388 7.68198 6.00000 0.99994 0.00729 0.00866 0.00000 0.00000
1.84835 2.73223 4.00000 0.99998 0.00507 -0.00485 0.00000 0.00000
1.84835 2.73223 5.00000 0.99993 0.01204 0.00160 0.00000 0.00000
1.84835 2.73223 6.00000 0.99987 0.01059 0.01217 0.00000 0.00000
2.55546 3.43934 2.00000 0.99978 0.00593 -0.01991 0.00000 0.00000
2.55546 3.43934 3.00000 0.99997 0.00728 -0.00297 0.00000 0.00000
2.55546 3.43934 4.00000 0.99999 0.00259 0.00297 0.00000 0.00000
2.55546 3.43934 5.00000 0.99995 0.01005 -0.00074 0.00000 0.00000
2.55546 3.43934 6.00000 0.99993 0.01136 -0.00200 0.00000 0.00000
2.55546 3.43934 7.00000 0.99994 0.01128 -0.00038 0.00000 0.00000
3.26256 4.14645 1.00000 0.99510 -0.00337 -0.09881 0.00000 0.00000
3.26256 4.14645 3.00000 0.99999 0.00451 -0.00241 0.00000 0.00000
3.26256 4.14645 4.00000 0.99999 0.00146 -0.00420 0.00000 0.00000
3.26256 4.14645 5.00000 1.00000 0.00034 0.00138 0.00000 0.00000
3.26256 4.14645 7.00000 0.99998 0.00315 0.00454 0.00000 0.00000
3.26256 4.14645 8.00000 0.99904 0.01279 0.04185 0.00000 0.00000
3.96967 4.85355 1.00000 0.99997 -0.00300 -0.00716 0.00000 0.00000
3.96967 4.85355 2.00000 0.99999 0.00196 -0.00345 0.00000 0.00000
3.96967 4.85355 3.00000 0.99999 -0.00016 -0.00381 0.00000 0.00000
3.96967 4.85355 4.00000 1.00000 -0.00000 -0.00146 0.00000 0.00000
3.96967 4.85355 6.00000 1.00000 -0.00119 0.00097 0.00000 0.00000
3.96967 4.85355 7.00000 0.99995 0.00823 0.00589 0.00000 0.00000
3.96967 4.85355 8.00000 0.99998 -0.00415 -0.00495 0.00000 0.00000
4.67678 5.56066 1.00000 0.99999 0.00224 -0.00335 0.00000 0.00000
4.67678 5.56066 2.00000 1.00000 0.00073 0.00192 0.00000 0.00000
4.67678 5.56066 4.00000 1.00000 -0.00112 -0.00066 0.00000 0.00000
4.67678 5.56066 5.00000 0.99999 -0.00417 0.00110 0.00000 0.00000
4.67678 5.56066 6.00000 1.00000 0.00138 -0.00089 0.00000 0.00000
4.67678 5.56066 7.00000 1.00000 0.00223 0.00042 0.00000 0.00000
4.67678 5.56066 8.00000 0.99998 0.00222 -0.00626 0.00000 0.00000
5.38388 6.26777 2.00000 0.99987 0.01380 0.00814 0.00000 0.00000
5.38388 6.26777 3.00000 0.99998 0.00597 0.00290 0.00000 0.00000
5.38388 6.26777 4.00000 0.99997 0.00509 0.00650 0.00000 0.00000
5.38388 6.26777 5.00000 0.99999 0.00284 -0.00359 0.00000 0.00000
5.38388 6.26777 7.00000 0.99995 0.00978 -0.00185 0.00000 0.00000
6.09099 6.97487 2.00000 0.99943 0.02958 -0.01613 0.00000 0.00000
6.09099 6.97487 3.00000 0.99994 0.00972 -0.00512 0.00000 0.00000
6.09099 6.97487 4.00000 0.99992 0.01236 0.00039 0.00000 0.00000
6.09099 6.97487 5.00000 0.99994 0.00847 0.00721 0.00000 0.00000
6.09099 6.97487 6.00000 0.99991 0.01313 0.00259 0.00000 0.00000
6.09099 6.97487 7.00000 0.99987 0.01452 -0.00681 0.00000 0.00000
6.79810 7.68198 4.00000 0.99975 0.02243 -0.00225 0.00000 0.00000
6.79810 7.68198 5.00000 0.99806 0.03889 0.04860 0.00000 0.00000
2.55546 2.02513 3.00000 0.99993 0.01146 -0.00329 0.00000 0.00000
2.55546 2.02513 4.00000 0.99997 0.00728 -0.00331 0.00000 0.00000
2.55546 2.02513 5.00000 0.99985 0.01639 0.00481 0.00000 0.00000
2.55546 2.02513 6.00000 0.99979 0.01568 0.01336 0.00000 0.00000
3.26256 2.73223 2.00000 0.99996 0.00449 -0.00798 0.00000 0.00000
3.26256 2.73223 3.00000 0.99997 0.00723 -0.00057 0.00000 0.00000
3.26256 2.73223 4.00000 0.99999 -0.00216 -0.00420 0.00000 0.00000
3.26256 2.73223 5.00000 0.99997 0.00681 0.00429 0.00000 0.00000
3.26256 2.73223 6.00000 0.99999 0.00332 0.00048 0.00000 0.00000
3.96967 3.43934 2.00000 0.99998 -0.00000 -0.00627 0.00000 0.00000
3.96967 3.43934 3.00000 0.99999 0.00030 -0.00369 0.00000 0.00000
3.96967 3.43934 4.00000 1.00000 0.00071 -0.00025 0.00000 0.00000
3.96967 3.43934 5.00000 0.99998 -0.00056 -0.00671 0.00000 0.00000
3.96967 3.43934 6.00000 1.00000 0.00257 0.00103 0.00000 0.00000
3.96967 3.43934 7.00000 1.00000 0.00182 0.00050 0.00000 0.00000
3.96967 3.43934 8.00000 0.99996 0.00820 0.00178 0.00000 0.00000
4.67678 4.14645 1.00000 0.99990 -0.00365 -0.01351 0.00000 0.00000
4.67678 4.14645 4.00000 0.99998 -0.00184 -0.00521 0.00000 0.00000
4.67678 4.14645 5.00000 0.99998 0.00464 0.00334 0.00000 0.00000
4.67678 4.14645 6.00000 1.00000 0.00061 -0.00003 0.00000 0.00000
4.67678 4.14645 8.00000 0.99983 0.00917 0.01578 0.00000 0.00000
5.38388 4.85355 1.00000 0.99994 0.00903 -0.00646 0.00000 0.00000
5.38388 4.85355 2.00000 1.00000 0.00277 -0.00126 0.00000 0.00000
5.38388 4.85355 3.00000 1.00000 -0.00164 0.00011 0.00000 0.00000
5.38388 4.85355 5.00000 0.99999 -0.00013 0.00358 0.00000 0.00000
5.38388 4.85355 7.00000 1.00000 0.00250 -0.00100 0.00000 0.00000
6.09099 5.56066 1.00000 0.99992 0.00812 -0.00946 0.00000 0.00000
6.09099 5.56066 2.00000 0.99989 0.00976 0.01119 0.00000 0.00000
6.09099 5.56066 4.00000 0.99999 0.00311 0.00305 0.00000 0.00000
6.09099 5.56066 5.00000 0.99998 0.00595 -0.00164 0.00000 0.00000
6.09099 5.56066 6.00000 0.99998 0.00573 0.00234 0.00000 0.00000
6.09099 5.56066 7.00000 0.99995 0.00911 -0.00368 0.00000 0.00000
6.09099 5.56066 8.00000 0.99995 0.00937 0.00385 0.00000 0.00000
6.79810 6.26777 2.00000 0.99926 0.03737 -0.00927 0.00000 0.00000
6.79810 6.26777 3.00000 0.99990 0.01064 0.00905 0.00000 0.00000
6.79810 6.26777 4.00000 0.99993 0.01160 0.00157 0.00000 0.00000
6.79810 6.26777 5.00000 0.99991 0.01233 0.00435 0.00000 0.00000
7.50520 6.97487 4.00000 0.99983 0.01713 -0.00663 0.00000 0.00000
7.50520 6.97487 5.00000 0.99950 0.02306 0.02149 0.00000 0.00000
3.26256 1.31802 3.00000 0.99965 -0.01691 0.02035 0.00000 0.00000
3.26256 1.31802 4.00000 0.99996 0.00815 0.00194 0.00000 0.00000
3.26256 1.31802 5.00000 0.99992 0.01155 0.00485 0.00000 0.00000
3.26256 1.31802 6.00000 0.99994 0.01061 -0.00195 0.00000 0.00000
3.96967 2.02513 2.00000 0.99999 0.00455 -0.00083 0.00000 0.00000
3.96967 2.02513 3.00000 0.99997 -0.00124 -0.00745 0.00000 0.00000
3.96967 2.02513 4.00000 0.99998 -0.00469 -0.00358 0.00000 0.00000
3.96967 2.02513 7.00000 0.99996 0.00108 0.00872 0.00000 0.00000
4.67678 2.73223 2.00000 0.99998 -0.00412 -0.00380 0.00000 0.00000
4.67678 2.73223 3.00000 0.99998 -0.00511 0.00336 0.00000 0.00000
4.67678 2.73223 4.00000 1.00000 -0.00027 -0.00162 0.00000 0.00000
4.67678 2.73223 5.00000 0.99999 -0.00207 0.00312 0.00000 0.00000
4.67678 2.73223 6.00000 0.99999 -0.00113 0.00477 0.00000 0.00000
4.67678 2.73223 7.00000 0.99999 -0.00344 0.00201 0.00000 0.00000
4.67678 2.73223 8.00000 0.99999 0.00205 0.00289 0.00000 0.00000
5.38388 3.43934 1.00000 0.99984 -0.00610 -0.01655 0.00000 0.00000
5.38388 3.43934 3.00000 1.00000 0.00119 0.00002 0.00000 0.00000
5.38388 3.43934 4.00000 1.00000 0.00027 0.00046 0.00000 0.00000
5.38388 3.43934 5.00000 0.99995 -0.00203 -0.00973 0.00000 0.00000
5.38388 3.43934 7.00000 0.99998 -0.00196 -0.00553 0.00000 0.00000
5.38388 3.43934 8.00000 0.99998 -0.00365 0.00410 0.00000 0.00000
6.09099 4.14645 1.00000 0.99946 -0.00385 -0.03252 0.00000 0.00000
6.09099 4.14645 2.00000 0.99999 -0.00430 0.00188 0.00000 0.00000
6.09099 4.14645 3.00000 0.99999 -0.00491 -0.00153 0.00000 0.00000
6.09099 4.14645 4.00000 1.00000 -0.00124 0.00096 0.00000 0.00000
6.09099 4.14645 5.00000 0.99999 -0.00246 0.00222 0.00000 0.00000
6.09099 4.14645 6.00000 0.99998 0.00259 -0.00538 0.00000 0.00000
6.09099 4.14645 7.00000 0.99997 -0.00018 -0.00732 0.00000 0.00000
6.09099 4.14645 8.00000 0.99997 0.00399 0.00703 0.00000 0.00000
6.79810 4.85355 2.00000 1.00000 0.00131 -0.00205 0.00000 0.00000
6.79810 4.85355 3.00000 0.99998 0.00405 0.00511 0.00000 0.00000
6.79810 4.85355 4.00000 0.99993 -0.00107 -0.01144 0.00000 0.00000
6.79810 4.85355 6.00000 0.99999 0.00428 -0.00078 0.00000 0.00000
6.79810 4.85355 7.00000 0.99998 0.00515 -0.00325 0.00000 0.00000
7.50520 5.56066 3.00000 0.99979 0.00485 0.01981 0.00000 0.00000
7.50520 5.56066 4.00000 0.99998 0.00403 -0.00453 0.00000 0.00000
7.50520 5.56066 6.00000 0.99993 0.01046 -0.00562 0.00000 0.00000
3.96967 0.61091 4.00000 0.99999 -0.00303 0.00308 0.00000 0.00000
4.67678 1.31802 3.00000 1.00000 0.00265 -0.00076 0.00000 0.00000
4.67678 1.31802 4.00000 1.00000 -0.00189 -0.00024 0.00000 0.00000
4.67678 1.31802 5.00000 0.99998 -0.00240 0.00639 0.00000 0.00000
4.67678 1.31802 6.00000 0.99993 -0.00874 0.00838 0.00000 0.00000
5.38388 2.02513 3.00000 0.99998 -0.00319 -0.00536 0.00000 0.00000
5.38388 2.02513 4.00000 0.99999 -0.00352 0.00255 0.00000 0.00000
5.38388 2.02513 5.00000 0.99997 -0.00694 -0.00186 0.00000 0.00000
5.38388 2.02513 6.00000 0.99995 -0.00678 -0.00760 0.00000 0.00000
5.38388 2.02513 7.00000 0.99998 -0.00544 -0.00402 0.00000 0.00000
6.09099 2.73223 2.00000 0.99996 -0.00913 0.00061 0.00000 0.00000
6.09099 2.73223 3.00000 0.99997 -0.00601 -0.00438 0.00000 0.00000
6.09099 2.73223 4.00000 0.99999 -0.00394 -0.00220 0.00000 0.00000
6.09099 2.73223 5.00000 0.99998 -0.00313 -0.00609 0.00000 0.00000
6.09099 2.73223 6.00000 0.99993 -0.00822 -0.00817 0.00000 0.00000
6.09099 2.73223 7.00000 0.99987 -0.01517 -0.00489 0.00000 0.00000
6.79810 3.43934 2.00000 0.99991 -0.01343 -0.00307 0.00000 0.00000
6.79810 3.43934 4.00000 0.99998 -0.00491 0.00243 0.00000 0.00000
6.79810 3.43934 6.00000 0.99992 -0.00697 -0.01082 0.00000 0.00000
6.79810 3.43934 7.00000 0.99888 -0.00311 -0.04722 0.00000 0.00000
7.50520 4.14645 2.00000 0.99985 0.00004 0.01746 0.00000 0.00000
7.50520 4.14645 3.00000 0.99997 -0.00499 0.00608 0.00000 0.00000
7.50520 4.14645 4.00000 0.99999 -0.00136 0.00305 0.00000 0.00000
7.50520 4.14645 6.00000 0.99993 0.00237 -0.01186 0.00000 0.00000
7.50520 4.14645 7.00000 0.99939 -0.00953 -0.03357 0.00000 0.00000
8.21231 4.85355 4.00000 0.99999 0.00313 -0.00358 0.00000 0.00000
8.21231 4.85355 5.00000 0.99984 0.01417 0.01058 0.00000 0.00000
6.09099 1.31802 3.00000 0.99982 -0.01576 -0.01012 0.00000 0.00000
6.09099 1.31802 5.00000 0.99991 -0.01360 -0.00022 0.00000 0.00000
6.79810 2.02513 4.00000 0.99990 -0.01314 -0.00460 0.00000 0.00000
6.79810 2.02513 5.00000 0.99981 -0.01756 -0.00851 0.00000 0.00000
6.79810 2.02513 6.00000 0.99973 -0.01928 0.01323 0.00000 0.00000
7.50520 2.73223 3.00000 0.99993 -0.00938 -0.00726 0.00000 0.00000
7.50520 2.73223 4.00000 0.99990 -0.01179 -0.00717 0.00000 0.00000
7.50520 2.73223 5.00000 0.99985 -0.01131 -0.01298 0.00000 0.00000
7.50520 2.73223 6.00000 0.99939 -0.02842 -0.02007 0.00000 0.00000
8.21231 3.43934 4.00000 0.99996 -0.00845 0.00224 0.00000 0.00000
0.78769 5.56066 5.50000 0.99981 -0.01854 0.00562 0.00000 0.00000
1.49480 6.26777 4.50000 0.99976 -0.02190 0.00256 0.00000 0.00000
1.49480 6.26777 5.50000 0.99993 -0.01177 -0.00137 0.00000 0.00000
2.20190 6.97487 2.50000 0.99961 -0.02747 -0.00571 0.00000 0.00000
2.20190 6.97487 3.50000 0.99989 -0.01510 0.00046 0.00000 0.00000
2.20190 6.97487 4.50000 0.99982 -0.01893 -0.00130 0.00000 0.00000
2.20190 6.97487 5.50000 0.99986 -0.01240 -0.01137 0.00000 0.00000
2.20190 6.97487 6.50000 0.99876 -0.03991 -0.02967 0.00000 0.00000
2.90901 7.68198 3.50000 0.99989 -0.01417 0.00382 0.00000 0.00000
2.90901 7.68198 4.50000 0.99986 -0.01419 0.00849 0.00000 0.00000
2.90901 7.68198 5.50000 0.99946 0.00205 -0.03289 0.00000 0.00000
3.61612 8.38909 4.50000 0.99986 -0.01644 0.00088 0.00000 0.00000
0.78769 4.14645 3.50000 0.99990 0.01106 -0.00888 0.00000 0.00000
0.78769 4.14645 5.50000 0.99999 -0.00399 -0.00307 0.00000 0.00000
1.49480 4.85355 2.50000 0.99979 -0.01414 -0.01473 0.00000 0.00000
1.49480 4.85355 3.50000 1.00000 -0.00299 -0.00070 0.00000 0.00000
1.49480 4.85355 4.50000 0.99997 -0.00743 0.00245 0.00000 0.00000
1.49480 4.85355 5.50000 0.99999 -0.00336 0.00079 0.00000 0.00000
1.49480 4.85355 6.50000 0.99995 -0.00927 -0.00358 0.00000 0.00000
2.20190 5.56066 3.50000 0.99994 -0.00834 -0.00693 0.00000 0.00000
2.20190 5.56066 4.50000 0.99994 -0.00968 0.00570 0.00000 0.00000
2.20190 5.56066 6.50000 0.99992 -0.00605 0.01108 0.00000 0.00000
2.90901 6.26777 3.50000 0.99996 -0.00770 -0.00329 0.00000 0.00000
2.90901 6.26777 4.50000 0.99999 -0.00135 -0.00389 0.00000 0.00000
2.90901 6.26777 5.50000 1.00000 -0.00157 0.00037 0.00000 0.00000
2.90901 6.26777 6.50000 0.99998 -0.00629 0.00240 0.00000 0.00000
2.90901 6.26777 7.50000 0.99859 -0.05297 0.00348 0.00000 0.00000
3.61612 6.97487 1.50000 0.99943 -0.03095 0.01328 0.00000 0.00000
3.61612 6.97487 2.50000 0.99997 -0.00664 -0.00448 0.00000 0.00000
3.61612 6.97487 3.50000 0.99998 -0.00603 -0.00032 0.00000 0.00000
3.61612 6.97487 4.50000 0.99999 -0.00471 -0.00259 0.00000 0.00000
3.61612 6.97487 5.50000 1.00000 -0.00136 -0.00030 0.00000 0.00000
3.61612 6.97487 6.50000 0.99999 -0.00394 -0.00251 0.00000 0.00000
3.61612 6.97487 7.50000 0.99977 0.01737 -0.01228 0.00000 0.00000
4.32322 7.68198 2.50000 0.99936 0.03479 -0.00858 0.00000 0.00000
4.32322 7.68198 3.50000 0.99999 -0.00038 -0.00496 0.00000 0.00000
4.32322 7.68198 4.50000 1.00000 -0.00207 -0.00035 0.00000 0.00000
4.32322 7.68198 5.50000 0.99999 0.00062 0.00408 0.00000 0.00000
5.03033 8.38909 4.50000 0.99988 0.00568 0.01472 0.00000 0.00000
1.49480 3.43934 5.50000 0.99997 0.00732 0.00264 0.00000 0.00000
1.49480 3.43934 6.50000 0.99975 0.01511 0.01622 0.00000 0.00000
2.20190 4.14645 1.50000 0.99953 0.01295 -0.02772 0.00000 0.00000
2.20190 4.14645 2.50000 0.99986 0.00397 -0.01654 0.00000 0.00000
2.20190 4.14645 4.50000 0.99999 0.00195 0.00270 0.00000 0.00000
2.20190 4.14645 5.50000 1.00000 0.00278 0.00098 0.00000 0.00000
2.20190 4.14645 6.50000 0.99998 0.00639 0.00030 0.00000 0.00000
2.20190 4.14645 7.50000 0.99990 -0.00040 0.01427 0.00000 0.00000
2.90901 4.85355 1.50000 0.99997 -0.00061 -0.00825 0.00000 0.00000
2.90901 4.85355 2.50000 0.99994 -0.00490 -0.00978 0.00000 0.00000
2.90901 4.85355 3.50000 1.00000 -0.00239 0.00126 0.00000 0.00000
2.90901 4.85355 5.50000 0.99999 -0.00193 0.00360 0.00000 0.00000
2.90901 4.85355 6.50000 1.00000 -0.00238 0.00071 0.00000 0.00000
2.90901 4.85355 7.50000 0.99989 -0.00074 0.01503 0.00000 0.00000
3.61612 5.56066 1.50000 0.99998 -0.00524 -0.00438 0.00000 0.00000
3.61612 5.56066 2.50000 0.99997 -0.00078 -0.00733 0.00000 0.00000
3.61612 5.56066 4.50000 1.00000 -0.00227 -0.00143 0.00000 0.00000
3.61612 5.56066 5.50000 1.00000 -0.00015 -0.00165 0.00000 0.00000
3.61612 5.56066 6.50000 1.00000 -0.00010 -0.00021 0.00000 0.00000
3.61612 5.56066 7.50000 0.99997 -0.00611 0.00405 0.00000 0.00000
4.32322 6.26777 1.50000 0.99998 -0.00592 0.00249 0.00000 0.00000
4.32322 6.26777 2.50000 0.99998 -0.00300 0.00462 0.00000 0.00000
4.32322 6.26777 4.50000 0.99999 0.00036 0.00394 0.00000 0.00000
4.32322 6.26777 5.50000 0.99997 -0.00461 0.00538 0.00000 0.00000
4.32322 6.26777 6.50000 0.99998 0.00174 -0.00557 0.00000 0.00000
4.32322 6.26777 7.50000 0.99996 0.00743 -0.00532 0.00000 0.00000
5.03033 6.97487 2.50000 0.99998 0.00651 0.00189 0.00000 0.00000
5.03033 6.97487 3.50000 0.99995 0.00945 -0.00270 0.00000 0.00000
5.03033 6.97487 4.50000 0.99999 0.00309 0.00420 0.00000 0.00000
5.03033 6.97487 5.50000 1.00000 0.00209 0.00058 0.00000 0.00000
5.03033 6.97487 7.50000 0.99978 0.01980 -0.00678 0.00000 0.00000
5.73744 7.68198 2.50000 0.99959 0.02842 0.00192 0.00000 0.00000
5.73744 7.68198 4.50000 0.99995 0.00941 0.00262 0.00000 0.00000
5.73744 7.68198 5.50000 0.99988 0.01414 0.00669 0.00000 0.00000
5.73744 7.68198 6.50000 0.99796 0.01409 0.06232 0.00000 0.00000
1.49480 2.02513 4.50000 0.99995 0.00937 -0.00423 0.00000 0.00000
2.20190 2.73223 2.50000 0.99959 0.00699 -0.02786 0.00000 0.00000
2.20190 2.73223 3.50000 0.99992 0.01122 -0.00571 0.00000 0.00000
2.20190 2.73223 5.50000 0.99990 0.01300 0.00616 0.00000 0.00000
2.20190 2.73223 6.50000 0.99989 0.01429 0.00427 0.00000 0.00000
2.90901 3.43934 1.50000 0.99975 -0.00058 -0.02215 0.00000 0.00000
2.90901 3.43934 2.50000 0.99993 0.00541 -0.01075 0.00000 0.00000
2.90901 3.43934 3.50000 0.99999 0.00464 0.00011 0.00000 0.00000
2.90901 3.43934 4.50000 0.99999 0.00305 0.00172 0.00000 0.00000
2.90901 3.43934 5.50000 0.99997 0.00713 0.00376 0.00000 0.00000
2.90901 3.43934 6.50000 0.99999 0.00474 0.00253 0.00000 0.00000
2.90901 3.43934 7.50000 0.99986 0.01635 0.00229 0.00000 0.00000
3.61612 4.14645 1.50000 0.99972 0.00251 -0.02349 0.00000 0.00000
3.61612 4.14645 2.50000 0.99987 -0.00061 -0.01589 0.00000 0.00000
3.61612 4.14645 3.50000 0.99999 0.00052 -0.00426 0.00000 0.00000
3.61612 4.14645 5.50000 1.00000 0.00003 0.00219 0.00000 0.00000
4.32322 4.85355 1.50000 0.99997 -0.00150 -0.00812 0.00000 0.00000
4.32322 4.85355 3.50000 0.99997 -0.00013 -0.00772 0.00000 0.00000
4.32322 4.85355 4.50000 1.00000 0.00065 0.00150 0.00000 0.00000
4.32322 4.85355 5.50000 0.99999 -0.00222 -0.00328 0.00000 0.00000
4.32322 4.85355 6.50000 1.00000 -0.00019 0.00155 0.00000 0.00000
4.32322 4.85355 7.50000 1.00000 -0.00194 0.00100 0.00000 0.00000
5.03033 5.56066 1.50000 0.99998 0.00323 -0.00538 0.00000 0.00000
5.03033 5.56066 2.50000 1.00000 0.00190 -0.00196 0.00000 0.00000
5.03033 5.56066 3.50000 0.99999 0.00181 -0.00403 0.00000 0.00000
5.03033 5.56066 4.50000 0.99999 -0.00369 0.00043 0.00000 0.00000
5.03033 5.56066 5.50000 1.00000 0.00112 0.00066 0.00000 0.00000
5.03033 5.56066 6.50000 0.99998 0.00144 0.00542 0.00000 0.00000
5.03033 5.56066 7.50000 0.99996 0.00894 0.00128 0.00000 0.00000
5.73744 6.26777 1.50000 0.99987 0.00917 0.01339 0.00000 0.00000
5.73744 6.26777 3.50000 0.99999 0.00363 0.00313 0.00000 0.00000
5.73744 6.26777 4.50000 0.99997 0.00740 -0.00265 0.00000 0.00000
5.73744 6.26777 6.50000 0.99997 0.00526 0.00559 0.00000 0.00000
5.73744 6.26777 7.50000 0.99990 0.01423 -0.00244 0.00000 0.00000
6.44454 6.97487 2.50000 0.99986 0.01422 -0.00878 0.00000 0.00000
6.44454 6.97487 3.50000 0.99976 0.02151 -0.00312 0.00000 0.00000
6.44454 6.97487 4.50000 0.99990 0.01359 0.00439 0.00000 0.00000
6.44454 6.97487 5.50000 0.99984 0.01691 -0.00599 0.00000 0.00000
6.44454 6.97487 6.50000 0.99941 0.03216 -0.01233 0.00000 0.00000
2.90901 2.02513 2.50000 0.99995 0.00354 0.00986 0.00000 0.00000
2.90901 2.02513 3.50000 0.99989 0.01365 -0.00659 0.00000 0.00000
2.90901 2.02513 4.50000 0.99995 0.01016 0.00066 0.00000 0.00000
2.90901 2.02513 5.50000 0.99992 0.01056 0.00636 0.00000 0.00000
2.90901 2.02513 6.50000 0.99983 0.01729 0.00695 0.00000 0.00000
3.61612 2.73223 2.50000 0.99998 0.00337 -0.00495 0.00000 0.00000
3.61612 2.73223 3.50000 1.00000 0.00058 -0.00054 0.00000 0.00000
3.61612 2.73223 4.50000 0.99999 0.00345 -0.00105 0.00000 0.00000
3.61612 2.73223 5.50000 0.99999 0.00482 0.00227 0.00000 0.00000
3.61612 2.73223 7.50000 0.99991 0.01200 0.00563 0.00000 0.00000
4.32322 3.43934 1.50000 0.99992 -0.00613 -0.01096 0.00000 0.00000
4.32322 3.43934 2.50000 0.99996 0.00196 -0.00817 0.00000 0.00000
4.32322 3.43934 3.50000 0.99999 -0.00146 0.00400 0.00000 0.00000
4.32322 3.43934 4.50000 0.99997 0.00621 -0.00346 0.00000 0.00000
4.32322 3.43934 5.50000 0.99999 -0.00141 0.00363 0.00000 0.00000
4.32322 3.43934 6.50000 0.99999 0.00350 0.00302 0.00000 0.00000
5.03033 4.14645 1.50000 0.99997 -0.00218 -0.00795 0.00000 0.00000
5.03033 4.14645 2.50000 0.99998 -0.00231 -0.00531 0.00000 0.00000
5.03033 4.14645 3.50000 1.00000 -0.00202 0.00219 0.00000 0.00000
5.03033 4.14645 4.50000 1.00000 -0.00129 -0.00045 0.00000 0.00000
5.03033 4.14645 6.50000 0.99998 -0.00503 0.00253 0.00000 0.00000
5.03033 4.14645 7.50000 0.99999 0.00067 0.00541 0.00000 0.00000
5.73744 4.85355 1.50000 0.99996 0.00454 -0.00706 0.00000 0.00000
5.73744 4.85355 2.50000 0.99999 0.00177 -0.00517 0.00000 0.00000
5.73744 4.85355 3.50000 1.00000 0.00047 0.00120 0.00000 0.00000
5.73744 4.85355 4.50000 0.99997 0.00700 0.00123 0.00000 0.00000
5.73744 4.85355 5.50000 0.99999 -0.00288 0.00368 0.00000 0.00000
5.73744 4.85355 6.50000 0.99998 0.00118 -0.00629 0.00000 0.00000
5.73744 4.85355 7.50000 0.99996 0.00652 -0.00559 0.00000 0.00000
6.44454 5.56066 1.50000 0.99791 0.00585 0.06438 0.00000 0.00000
6.44454 5.56066 2.50000 0.99991 0.00439 0.01247 0.00000 0.00000
6.44454 5.56066 3.50000 1.00000 0.00104 0.00035 0.00000 0.00000
6.44454 5.56066 4.50000 0.99999 0.00432 0.00130 0.00000 0.00000
6.44454 5.56066 5.50000 0.99998 0.00432 0.00487 0.00000 0.00000
6.44454 5.56066 6.50000 0.99991 0.01295 -0.00158 0.00000 0.00000
6.44454 5.56066 7.50000 0.99978 0.01554 0.01422 0.00000 0.00000
7.15165 6.26777 2.50000 0.99985 0.01697 -0.00197 0.00000 0.00000
7.15165 6.26777 3.50000 0.99990 0.01107 0.00903 0.00000 0.00000
7.15165 6.26777 5.50000 0.99996 0.00845 -0.00063 0.00000 0.00000
7.15165 6.26777 6.50000 0.99983 0.01843 0.00016 0.00000 0.00000
3.61612 1.31802 2.50000 0.99988 -0.00243 0.01536 0.00000 0.00000
3.61612 1.31802 3.50000 0.99998 0.00473 -0.00435 0.00000 0.00000
3.61612 1.31802 5.50000 0.99996 0.00664 0.00629 0.00000 0.00000
3.61612 1.31802 6.50000 0.99971 0.02377 0.00273 0.00000 0.00000
4.32322 2.02513 1.50000 0.99994 -0.00214 0.01049 0.00000 0.00000
4.32322 2.02513 2.50000 0.99997 -0.00181 -0.00721 0.00000 0.00000
4.32322 2.02513 3.50000 0.99999 0.00095 -0.00431 0.00000 0.00000
4.32322 2.02513 4.50000 1.00000 -0.00068 -0.00271 0.00000 0.00000
4.32322 2.02513 5.50000 0.99999 -0.00507 0.00078 0.00000 0.00000
4.32322 2.02513 6.50000 0.99996 -0.00219 0.00911 0.00000 0.00000
4.32322 2.02513 7.50000 0.99994 -0.00732 -0.00760 0.00000 0.00000
5.03033 2.73223 1.50000 0.99980 -0.00492 0.01931 0.00000 0.00000
5.03033 2.73223 2.50000 0.99999 -0.00462 0.00184 0.00000 0.00000
5.03033 2.73223 3.50000 0.99999 -0.00359 -0.00236 0.00000 0.00000
5.03033 2.73223 4.50000 0.99997 -0.00668 0.00465 0.00000 0.00000
5.03033 2.73223 5.50000 0.99998 -0.00534 -0.00156 0.00000 0.00000
5.03033 2.73223 6.50000 0.99999 0.00012 -0.00405 0.00000 0.00000
5.03033 2.73223 7.50000 0.99992 -0.00262 0.01276 0.00000 0.00000
5.73744 3.43934 1.50000 0.99988 -0.00502 -0.01436 0.00000 0.00000
5.73744 3.43934 2.50000 0.99997 -0.00539 -0.00499 0.00000 0.00000
5.73744 3.43934 3.50000 1.00000 0.00085 -0.00208 0.00000 0.00000
5.73744 3.43934 4.50000 0.99999 -0.00322 -0.00151 0.00000 0.00000
5.73744 3.43934 5.50000 0.99998 -0.00557 -0.00271 0.00000 0.00000
5.73744 3.43934 6.50000 0.99996 0.00226 -0.00917 0.00000 0.00000
5.73744 3.43934 7.50000 0.99999 -0.00276 0.00391 0.00000 0.00000
6.44454 4.14645 1.50000 0.99995 -0.00603 0.00836 0.00000 0.00000
6.44454 4.14645 2.50000 0.99996 -0.00432 0.00741 0.00000 0.00000
6.44454 4.14645 3.50000 1.00000 -0.00177 0.00243 0.00000 0.00000
6.44454 4.14645 4.50000 1.00000 -0.00245 0.00029 0.00000 0.00000
6.44454 4.14645 5.50000 0.99998 -0.00271 -0.00492 0.00000 0.00000
6.44454 4.14645 6.50000 0.99995 0.00473 -0.00845 0.00000 0.00000
7.15165 4.85355 2.50000 0.99997 0.00516 0.00603 0.00000 0.00000
7.15165 4.85355 3.50000 0.99997 -0.00208 0.00739 0.00000 0.00000
7.15165 4.85355 4.50000 0.99999 0.00297 -0.00293 0.00000 0.00000
7.15165 4.85355 5.50000 1.00000 0.00105 0.00267 0.00000 0.00000
7.15165 4.85355 6.50000 0.99997 0.00686 0.00284 0.00000 0.00000
7.85876 5.56066 3.50000 0.99966 0.01961 0.01743 0.00000 0.00000
7.85876 5.56066 4.50000 0.99990 0.01394 0.00264 0.00000 0.00000
7.85876 5.56066 5.50000 0.99973 0.02250 0.00635 0.00000 0.00000
4.32322 0.61091 4.50000 0.99998 0.00290 0.00535 0.00000 0.00000
5.03033 1.31802 2.50000 0.99996 -0.00872 -0.00059 0.00000 0.00000
5.03033 1.31802 3.50000 0.99997 -0.00182 0.00688 0.00000 0.00000
5.03033 1.31802 4.50000 0.99997 -0.00783 0.00049 0.00000 0.00000
5.03033 1.31802 5.50000 0.99993 -0.00841 0.00812 0.00000 0.00000
5.03033 1.31802 6.50000 0.99985 -0.01487 0.00847 0.00000 0.00000
5.73744 2.02513 2.50000 0.99997 -0.00694 0.00427 0.00000 0.00000
5.73744 2.02513 3.50000 1.00000 -0.00166 -0.00162 0.00000 0.00000
5.73744 2.02513 4.50000 0.99998 -0.00373 -0.00554 0.00000 0.00000
5.73744 2.02513 5.50000 0.99995 -0.00836 -0.00597 0.00000 0.00000
5.73744 2.02513 6.50000 0.99994 -0.01056 -0.00008 0.00000 0.00000
6.44454 2.73223 1.50000 0.99997 0.00663 0.00411 0.00000 0.00000
6.44454 2.73223 2.50000 0.99998 -0.00398 -0.00457 0.00000 0.00000
6.44454 2.73223 3.50000 0.99994 -0.00982 -0.00548 0.00000 0.00000
6.44454 2.73223 4.50000 0.99998 -0.00331 -0.00503 0.00000 0.00000
6.44454 2.73223 5.50000 0.99993 -0.00897 -0.00732 0.00000 0.00000
6.44454 2.73223 6.50000 0.99988 -0.01462 -0.00578 0.00000 0.00000
6.44454 2.73223 7.50000 0.99932 -0.03599 -0.00790 0.00000 0.00000
7.15165 3.43934 3.50000 0.99998 -0.00673 -0.00170 0.00000 0.00000
7.15165 3.43934 4.50000 0.99997 -0.00705 -0.00278 0.00000 0.00000
7.15165 3.43934 5.50000 0.99987 -0.00723 -0.01416 0.00000 0.00000
7.15165 3.43934 6.50000 0.99983 -0.00604 -0.01768 0.00000 0.00000
7.85876 4.14645 2.50000 0.99970 -0.01512 0.01910 0.00000 0.00000
7.85876 4.14645 3.50000 0.99996 -0.00605 0.00586 0.00000 0.00000
7.85876 4.14645 4.50000 0.99994 -0.00169 0.01091 0.00000 0.00000
7.85876 4.14645 5.50000 0.99986 -0.00535 -0.01614 0.00000 0.00000
7.85876 4.14645 6.50000 0.99964 0.00086 -0.02674 0.00000 0.00000
6.44454 1.31802 3.50000 0.99940 -0.02196 -0.02671 0.00000 0.00000
6.44454 1.31802 4.50000 0.99981 -0.01733 -0.00852 0.00000 0.00000
7.15165 2.02513 4.50000 0.99979 -0.01659 -0.01215 0.00000 0.00000
7.15165 2.02513 5.50000 0.99967 -0.01866 -0.01771 0.00000 0.00000
7.85876 2.73223 3.50000 0.99989 -0.01439 -0.00321 0.00000 0.00000
7.85876 2.73223 5.50000 0.99954 -0.01540 -0.02617 0.00000 0.00000
