# Supplementary material for: Signature of antiphase boundaries in iron oxide nanoparticles
Source: J Appl Crystallogr. 2021 Nov 16;54(Pt 6):1719–29. doi: 10.1107/S1600576721010128 (PMC8662974; doi:10.1107/S1600576721010128)
Supplement: Supplementary file 2 [file j-54-01719-sup2.zip › Spin_structure_9nm_5T_APB.txt.txt]

# Averaged spin structure from 20 configurations with APB
# spherical particle diameter approx. 9.24 nm
#
# number of Monte Carlo steps: 5000
# Number of iron atoms: 14814
# temperature: 0.01 K
# field: 5.0 T
# FeTT: -21 K
# FeTO: -28.1 K
# FeOO: -8.6 K
# FeOO_APB: -106.28 K
# anisotropy constant: 3.25e-25 J/Atom
# lattice parameters: 8.3965, 8.3965, 8.3965 (Angstrom)
# Orientation: alpha=0, beta=0, gamma=-45�
# pos indicates the iron site: 1->octahedral; 0->tetrahedral
# APB indicates if the atom lies at the APB and is subject to the 
# modified exchange interactions: 1->at APB; 0->not at APB
# 
# x      y        z      spinx    spiny    spinz  pos      APB
1.58058 9.00520 5.12500 -0.99968 0.01960 -0.01613 1.00000 0.00000
1.58058 9.00520 6.12500 -0.99953 0.02031 -0.02275 1.00000 0.00000
1.58058 9.00520 7.12500 -0.99342 0.03606 -0.10871 1.00000 0.00000
2.28769 9.71231 5.12500 -0.99945 0.02587 -0.02063 1.00000 0.00000
2.28769 9.71231 6.12500 -0.99975 0.02113 -0.00783 1.00000 0.00000
2.28769 9.71231 7.12500 -0.99940 0.02109 -0.02752 1.00000 0.00000
2.99480 10.41940 5.12500 -0.99656 0.01284 -0.08182 1.00000 0.00000
2.99480 10.41940 6.12500 -0.99914 0.01858 -0.03698 1.00000 0.00000
2.99480 10.41940 7.12500 -0.99964 0.01446 -0.02268 1.00000 0.00000
0.87348 6.88388 5.12500 -0.99973 0.01435 -0.01812 1.00000 0.00000
0.87348 6.88388 6.12500 -0.99912 0.03692 -0.02004 1.00000 0.00000
0.87348 6.88388 7.12500 -0.99908 0.03028 -0.03030 1.00000 0.00000
1.58058 7.59099 4.12500 -0.99999 0.00409 0.00180 1.00000 0.00000
1.58058 7.59099 5.12500 -0.99996 0.00859 -0.00302 1.00000 0.00000
1.58058 7.59099 6.12500 -0.99981 0.01827 -0.00736 1.00000 0.00000
1.58058 7.59099 7.12500 -0.99980 0.01860 -0.00689 1.00000 0.00000
1.58058 7.59099 8.12500 -0.99970 0.01573 -0.01885 1.00000 0.00000
2.28769 8.29810 3.12500 -0.99884 0.02326 -0.04205 1.00000 0.00000
2.28769 8.29810 4.12500 -0.99986 0.01594 0.00401 1.00000 0.00000
2.28769 8.29810 5.12500 -0.99997 0.00811 -0.00172 1.00000 0.00000
2.28769 8.29810 6.12500 -0.99991 0.01177 -0.00679 1.00000 0.00000
2.28769 8.29810 7.12500 -0.99989 0.01458 -0.00159 1.00000 0.00000
2.28769 8.29810 8.12500 -0.99987 0.01577 -0.00436 1.00000 0.00000
2.28769 8.29810 9.12500 -0.99677 0.04649 -0.06550 1.00000 0.00000
2.99480 9.00520 3.12500 -0.99984 0.01810 0.00103 1.00000 0.00000
2.99480 9.00520 4.12500 -0.99991 0.01286 0.00225 1.00000 0.00000
2.99480 9.00520 5.12500 -0.99987 0.01453 -0.00718 1.00000 0.00000
2.99480 9.00520 6.12500 -0.99992 0.01195 -0.00464 1.00000 0.00000
2.99480 9.00520 7.12500 -0.99987 0.01526 -0.00466 1.00000 0.00000
2.99480 9.00520 8.12500 -0.99991 0.01366 0.00124 1.00000 0.00000
2.99480 9.00520 9.12500 -0.99953 0.03025 0.00490 1.00000 0.00000
3.70190 9.71231 3.12500 -0.99972 0.01746 -0.01610 1.00000 0.00000
3.70190 9.71231 4.12500 -0.99992 0.01248 0.00185 1.00000 0.00000
3.70190 9.71231 5.12500 -0.99988 0.01522 -0.00403 1.00000 0.00000
3.70190 9.71231 6.12500 -0.99994 0.01106 -0.00080 1.00000 0.00000
3.70190 9.71231 7.12500 -0.99991 0.01329 -0.00093 1.00000 0.00000
3.70190 9.71231 8.12500 -0.99990 0.01116 0.00912 1.00000 0.00000
3.70190 9.71231 9.12500 -0.99859 -0.00820 -0.05247 1.00000 0.00000
4.40901 10.41940 4.12500 -0.99984 0.01815 -0.00074 1.00000 0.00000
4.40901 10.41940 5.12500 -0.99991 0.01019 -0.00921 1.00000 0.00000
4.40901 10.41940 6.12500 -0.99984 0.01630 -0.00717 1.00000 0.00000
4.40901 10.41940 7.12500 -0.99993 0.01141 -0.00410 1.00000 0.00000
4.40901 10.41940 8.12500 -0.99991 0.00904 0.00944 1.00000 0.00000
5.11612 11.12650 5.12500 -0.99974 0.00771 -0.02149 1.00000 0.00000
5.11612 11.12650 6.12500 -0.99989 0.01441 -0.00377 1.00000 0.00000
5.11612 11.12650 7.12500 -0.99987 0.01592 0.00202 1.00000 0.00000
1.22703 5.46967 4.12500 -0.99910 -0.01059 -0.04101 1.00000 0.00000
1.22703 5.46967 5.12500 -0.99930 -0.03122 0.02065 1.00000 0.00000
1.22703 5.46967 6.12500 -0.99800 -0.04875 0.04013 1.00000 0.00000
1.22703 5.46967 7.12500 -0.99384 0.09573 0.05585 1.00000 0.00000
1.22703 5.46967 8.12500 -0.99256 0.07448 0.09635 1.00000 0.00000
1.58058 6.17678 3.12500 -0.97881 -0.19609 0.05893 1.00000 1.00000
1.58058 6.17678 4.12500 -0.97800 -0.12927 -0.16374 1.00000 1.00000
1.58058 6.17678 5.12500 -0.93322 0.27837 0.22718 1.00000 1.00000
1.58058 6.17678 6.12500 -0.56267 0.31232 -0.76541 1.00000 1.00000
1.58058 6.17678 7.12500 -0.73288 -0.45953 -0.50171 1.00000 1.00000
1.58058 6.17678 8.12500 -0.75549 -0.45987 -0.46665 1.00000 1.00000
1.58058 6.17678 9.12500 0.23826 0.96579 -0.10237 1.00000 1.00000
2.28769 6.88388 2.12500 -0.99969 0.02452 -0.00473 1.00000 0.00000
2.28769 6.88388 3.12500 -0.99986 0.01635 -0.00475 1.00000 0.00000
2.28769 6.88388 4.12500 -0.99999 0.00198 0.00473 1.00000 0.00000
2.28769 6.88388 5.12500 -0.99990 0.00406 -0.01382 1.00000 0.00000
2.28769 6.88388 6.12500 -0.99982 0.01406 -0.01257 1.00000 0.00000
2.28769 6.88388 7.12500 -0.99995 0.00943 0.00198 1.00000 0.00000
2.28769 6.88388 8.12500 -0.99994 0.01045 -0.00125 1.00000 0.00000
2.28769 6.88388 9.12500 -0.99943 0.03171 -0.01129 1.00000 0.00000
2.99480 7.59099 2.12500 -0.99975 0.02206 -0.00217 1.00000 0.00000
2.99480 7.59099 3.12500 -0.99995 0.00983 0.00003 1.00000 0.00000
2.99480 7.59099 4.12500 -0.99999 0.00479 0.00018 1.00000 0.00000
2.99480 7.59099 5.12500 -0.99997 0.00739 -0.00005 1.00000 0.00000
2.99480 7.59099 6.12500 -0.99998 0.00668 -0.00094 1.00000 0.00000
2.99480 7.59099 7.12500 -0.99992 0.01101 0.00544 1.00000 0.00000
2.99480 7.59099 8.12500 -0.99988 0.01375 0.00680 1.00000 0.00000
2.99480 7.59099 9.12500 -0.99994 0.01087 -0.00152 1.00000 0.00000
2.99480 7.59099 10.12500 -0.99967 0.00963 -0.02400 1.00000 0.00000
3.70190 8.29810 2.12500 -0.99982 0.01687 0.00872 1.00000 0.00000
3.70190 8.29810 3.12500 -0.99995 -0.00127 0.01018 1.00000 0.00000
3.70190 8.29810 4.12500 -0.99995 0.00733 0.00615 1.00000 0.00000
3.70190 8.29810 5.12500 -0.99997 0.00718 -0.00382 1.00000 0.00000
3.70190 8.29810 6.12500 -0.99996 0.00775 -0.00351 1.00000 0.00000
3.70190 8.29810 7.12500 -0.99997 0.00777 0.00124 1.00000 0.00000
3.70190 8.29810 8.12500 -0.99994 0.01094 -0.00159 1.00000 0.00000
3.70190 8.29810 9.12500 -0.99992 0.01215 0.00297 1.00000 0.00000
3.70190 8.29810 10.12500 -0.99975 0.02006 0.01004 1.00000 0.00000
4.40901 9.00520 2.12500 -0.99995 0.00911 0.00452 1.00000 0.00000
4.40901 9.00520 3.12500 -0.99990 0.01074 0.00900 1.00000 0.00000
4.40901 9.00520 4.12500 -0.99998 0.00075 0.00555 1.00000 0.00000
4.40901 9.00520 5.12500 -0.99997 0.00660 -0.00477 1.00000 0.00000
4.40901 9.00520 6.12500 -0.99997 0.00421 -0.00569 1.00000 0.00000
4.40901 9.00520 7.12500 -0.99998 0.00479 -0.00384 1.00000 0.00000
4.40901 9.00520 8.12500 -0.99997 0.00807 -0.00205 1.00000 0.00000
4.40901 9.00520 9.12500 -0.99994 0.01126 -0.00062 1.00000 0.00000
4.40901 9.00520 10.12500 -0.99998 0.00608 0.00298 1.00000 0.00000
5.11612 9.71231 2.12500 -0.98832 0.05914 0.14045 1.00000 0.00000
5.11612 9.71231 3.12500 -0.99891 0.00743 0.04601 1.00000 0.00000
5.11612 9.71231 4.12500 -0.99995 0.00420 0.00892 1.00000 0.00000
5.11612 9.71231 5.12500 -0.99998 0.00570 -0.00216 1.00000 0.00000
5.11612 9.71231 6.12500 -0.99994 0.00588 -0.00869 1.00000 0.00000
5.11612 9.71231 7.12500 -0.99997 0.00399 -0.00628 1.00000 0.00000
5.11612 9.71231 8.12500 -0.99998 0.00566 0.00001 1.00000 0.00000
5.11612 9.71231 9.12500 -0.99997 0.00722 -0.00072 1.00000 0.00000
5.82322 10.41940 3.12500 -0.99910 0.01021 0.04129 1.00000 0.00000
5.82322 10.41940 4.12500 -0.99938 0.02333 0.02635 1.00000 0.00000
5.82322 10.41940 5.12500 -0.99999 0.00401 -0.00150 1.00000 0.00000
5.82322 10.41940 6.12500 -0.99998 0.00316 -0.00536 1.00000 0.00000
5.82322 10.41940 7.12500 -1.00000 -0.00089 -0.00126 1.00000 0.00000
5.82322 10.41940 8.12500 -0.99999 -0.00098 0.00406 1.00000 0.00000
5.82322 10.41940 9.12500 -0.99995 -0.00065 -0.00952 1.00000 0.00000
6.53033 11.12650 4.12500 -0.96622 0.09013 0.24144 1.00000 0.00000
6.53033 11.12650 5.12500 -0.99996 -0.00858 -0.00324 1.00000 0.00000
6.53033 11.12650 6.12500 -0.99995 -0.00633 -0.00731 1.00000 0.00000
6.53033 11.12650 7.12500 -1.00000 0.00050 -0.00276 1.00000 0.00000
1.22703 4.05546 4.12500 -0.99973 -0.02113 -0.00990 1.00000 0.00000
1.22703 4.05546 5.12500 -0.99990 -0.01348 -0.00477 1.00000 0.00000
1.22703 4.05546 6.12500 -0.99992 -0.01108 -0.00609 1.00000 0.00000
1.22703 4.05546 7.12500 -0.99926 -0.00211 -0.03838 1.00000 0.00000
1.93414 4.76256 3.12500 -0.99997 -0.00482 0.00556 1.00000 0.00000
1.93414 4.76256 4.12500 -0.99994 -0.00799 -0.00684 1.00000 0.00000
1.93414 4.76256 5.12500 -0.99996 -0.00857 -0.00057 1.00000 0.00000
1.93414 4.76256 6.12500 -0.99999 0.00305 -0.00292 1.00000 0.00000
1.93414 4.76256 7.12500 -1.00000 0.00078 -0.00009 1.00000 0.00000
1.93414 4.76256 8.12500 -1.00000 -0.00080 -0.00171 1.00000 0.00000
1.93414 4.76256 9.12500 -0.99848 -0.04833 -0.02655 1.00000 0.00000
2.64124 5.46967 2.12500 -0.99935 -0.02774 0.02315 1.00000 0.00000
2.64124 5.46967 3.12500 -0.99994 -0.00183 -0.01071 1.00000 0.00000
2.64124 5.46967 4.12500 -1.00000 0.00044 -0.00218 1.00000 0.00000
2.64124 5.46967 5.12500 -0.99981 -0.01567 -0.01166 1.00000 0.00000
2.64124 5.46967 6.12500 -0.99737 -0.04741 0.05490 1.00000 0.00000
2.64124 5.46967 7.12500 -0.99664 0.06789 0.04586 1.00000 0.00000
2.64124 5.46967 8.12500 -0.99902 0.03962 0.01952 1.00000 0.00000
2.64124 5.46967 9.12500 -0.99806 -0.05563 -0.02790 1.00000 0.00000
2.64124 5.46967 10.12500 -0.99671 -0.06512 0.04827 1.00000 0.00000
2.99480 6.17678 2.12500 -0.83111 0.51177 -0.21758 1.00000 1.00000
2.99480 6.17678 3.12500 -0.98931 -0.13909 0.04373 1.00000 1.00000
2.99480 6.17678 4.12500 -0.93497 -0.13264 -0.32898 1.00000 1.00000
2.99480 6.17678 5.12500 -0.80764 0.35644 0.46975 1.00000 1.00000
2.99480 6.17678 6.12500 -0.53771 0.23786 -0.80888 1.00000 1.00000
2.99480 6.17678 7.12500 -0.54129 -0.66238 -0.51793 1.00000 1.00000
2.99480 6.17678 8.12500 -0.85208 -0.50403 0.14115 1.00000 1.00000
2.99480 6.17678 9.12500 -0.33615 0.91869 0.20739 1.00000 1.00000
2.99480 6.17678 10.12500 -0.84816 0.33658 0.40907 1.00000 1.00000
3.70190 6.88388 1.12500 -0.99994 0.00344 -0.01068 1.00000 0.00000
3.70190 6.88388 2.12500 -0.99986 0.01605 -0.00407 1.00000 0.00000
3.70190 6.88388 3.12500 -0.99996 0.00757 0.00537 1.00000 0.00000
3.70190 6.88388 4.12500 -0.99991 0.01068 0.00755 1.00000 0.00000
3.70190 6.88388 5.12500 -0.99995 0.00543 -0.00894 1.00000 0.00000
3.70190 6.88388 6.12500 -0.99996 0.00745 -0.00469 1.00000 0.00000
3.70190 6.88388 7.12500 -0.99998 0.00610 0.00045 1.00000 0.00000
3.70190 6.88388 8.12500 -0.99991 0.01245 -0.00441 1.00000 0.00000
3.70190 6.88388 9.12500 -0.99997 0.00715 0.00035 1.00000 0.00000
3.70190 6.88388 10.12500 -0.99998 0.00163 -0.00667 1.00000 0.00000
4.40901 7.59099 1.12500 -0.99998 0.00263 -0.00595 1.00000 0.00000
4.40901 7.59099 2.12500 -0.99997 0.00799 0.00055 1.00000 0.00000
4.40901 7.59099 3.12500 -0.99989 0.00285 0.01446 1.00000 0.00000
4.40901 7.59099 4.12500 -1.00000 0.00294 0.00025 1.00000 0.00000
4.40901 7.59099 5.12500 -0.99998 0.00627 -0.00114 1.00000 0.00000
4.40901 7.59099 6.12500 -0.99996 0.00861 -0.00253 1.00000 0.00000
4.40901 7.59099 7.12500 -0.99999 0.00432 0.00260 1.00000 0.00000
4.40901 7.59099 8.12500 -0.99998 0.00557 0.00060 1.00000 0.00000
4.40901 7.59099 9.12500 -0.99999 0.00368 -0.00112 1.00000 0.00000
4.40901 7.59099 10.12500 -0.99992 -0.00050 -0.01263 1.00000 0.00000
5.11612 8.29810 1.12500 -0.99985 -0.01510 0.00884 1.00000 0.00000
5.11612 8.29810 2.12500 -0.99998 0.00515 0.00307 1.00000 0.00000
5.11612 8.29810 3.12500 -0.99999 0.00296 0.00237 1.00000 0.00000
5.11612 8.29810 4.12500 -0.99999 0.00324 0.00139 1.00000 0.00000
5.11612 8.29810 5.12500 -1.00000 0.00238 -0.00064 1.00000 0.00000
5.11612 8.29810 6.12500 -0.99999 0.00359 -0.00130 1.00000 0.00000
5.11612 8.29810 7.12500 -0.99999 0.00218 0.00345 1.00000 0.00000
5.11612 8.29810 8.12500 -1.00000 -0.00124 -0.00217 1.00000 0.00000
5.11612 8.29810 9.12500 -0.99999 0.00110 -0.00457 1.00000 0.00000
5.11612 8.29810 10.12500 -0.99995 -0.00161 -0.00962 1.00000 0.00000
5.82322 9.00520 2.12500 -0.99992 -0.00010 0.01291 1.00000 0.00000
5.82322 9.00520 3.12500 -0.99995 0.00478 0.00906 1.00000 0.00000
5.82322 9.00520 4.12500 -0.99999 0.00071 0.00531 1.00000 0.00000
5.82322 9.00520 5.12500 -0.99999 0.00166 0.00339 1.00000 0.00000
5.82322 9.00520 6.12500 -0.99998 -0.00162 -0.00677 1.00000 0.00000
5.82322 9.00520 7.12500 -1.00000 0.00093 -0.00279 1.00000 0.00000
5.82322 9.00520 8.12500 -0.99998 0.00624 -0.00179 1.00000 0.00000
5.82322 9.00520 9.12500 -1.00000 0.00188 0.00035 1.00000 0.00000
5.82322 9.00520 10.12500 -0.99999 0.00268 -0.00456 1.00000 0.00000
6.53033 9.71231 2.12500 -0.98970 0.05007 0.13410 1.00000 0.00000
6.53033 9.71231 3.12500 -0.99980 -0.00228 0.01969 1.00000 0.00000
6.53033 9.71231 4.12500 -0.99998 0.00104 0.00668 1.00000 0.00000
6.53033 9.71231 5.12500 -1.00000 0.00129 0.00218 1.00000 0.00000
6.53033 9.71231 6.12500 -0.99998 -0.00225 -0.00569 1.00000 0.00000
6.53033 9.71231 7.12500 -1.00000 -0.00024 0.00023 1.00000 0.00000
6.53033 9.71231 8.12500 -1.00000 0.00167 0.00013 1.00000 0.00000
6.53033 9.71231 9.12500 -0.99997 -0.00512 0.00498 1.00000 0.00000
7.23744 10.41940 3.12500 -0.99462 -0.00734 0.10329 1.00000 0.00000
7.23744 10.41940 4.12500 -0.99998 -0.00535 0.00290 1.00000 0.00000
7.23744 10.41940 5.12500 -0.99954 -0.03031 0.00222 1.00000 0.00000
7.23744 10.41940 6.12500 -0.99998 -0.00597 -0.00336 1.00000 0.00000
7.23744 10.41940 7.12500 -0.99994 -0.01034 0.00296 1.00000 0.00000
7.23744 10.41940 8.12500 -0.99990 -0.00528 0.01321 1.00000 0.00000
7.94454 11.12650 6.12500 -0.99705 -0.03965 0.06574 1.00000 0.00000
1.93414 3.34835 4.12500 -0.99980 -0.01954 0.00345 1.00000 0.00000
1.93414 3.34835 5.12500 -0.99994 -0.01044 -0.00136 1.00000 0.00000
1.93414 3.34835 6.12500 -0.99989 -0.01334 -0.00675 1.00000 0.00000
1.93414 3.34835 7.12500 -0.99992 -0.01058 -0.00734 1.00000 0.00000
1.93414 3.34835 8.12500 -0.99971 -0.02304 -0.00648 1.00000 0.00000
2.64124 4.05546 2.12500 -0.99949 -0.02359 0.02144 1.00000 0.00000
2.64124 4.05546 3.12500 -0.99989 -0.01415 0.00526 1.00000 0.00000
2.64124 4.05546 4.12500 -0.99997 -0.00730 0.00392 1.00000 0.00000
2.64124 4.05546 5.12500 -0.99997 -0.00570 -0.00498 1.00000 0.00000
2.64124 4.05546 6.12500 -1.00000 0.00026 -0.00173 1.00000 0.00000
2.64124 4.05546 7.12500 -0.99996 -0.00836 -0.00230 1.00000 0.00000
2.64124 4.05546 8.12500 -0.99998 -0.00589 -0.00359 1.00000 0.00000
2.64124 4.05546 9.12500 -0.99946 -0.02177 -0.02458 1.00000 0.00000
3.34835 4.76256 2.12500 -0.99982 -0.01485 0.01162 1.00000 0.00000
3.34835 4.76256 3.12500 -0.99997 -0.00749 -0.00104 1.00000 0.00000
3.34835 4.76256 4.12500 -0.99999 -0.00099 -0.00341 1.00000 0.00000
3.34835 4.76256 5.12500 -1.00000 -0.00284 0.00085 1.00000 0.00000
3.34835 4.76256 6.12500 -0.99999 0.00545 -0.00054 1.00000 0.00000
3.34835 4.76256 7.12500 -1.00000 -0.00066 0.00150 1.00000 0.00000
3.34835 4.76256 8.12500 -0.99998 -0.00157 -0.00659 1.00000 0.00000
3.34835 4.76256 9.12500 -0.99992 -0.01112 -0.00562 1.00000 0.00000
3.34835 4.76256 10.12500 -0.99995 -0.00356 -0.00961 1.00000 0.00000
4.05546 5.46967 1.12500 -0.98908 -0.05111 0.13822 1.00000 0.00000
4.05546 5.46967 2.12500 -0.99921 -0.03929 -0.00559 1.00000 0.00000
4.05546 5.46967 3.12500 -0.99729 -0.00412 -0.07343 1.00000 0.00000
4.05546 5.46967 4.12500 -0.99916 0.02651 -0.03140 1.00000 0.00000
4.05546 5.46967 5.12500 -0.99878 -0.04941 0.00238 1.00000 0.00000
4.05546 5.46967 6.12500 -0.99826 -0.00084 0.05900 1.00000 0.00000
4.05546 5.46967 7.12500 -0.99508 0.07674 0.06266 1.00000 0.00000
4.05546 5.46967 8.12500 -0.99935 -0.01105 -0.03439 1.00000 0.00000
4.05546 5.46967 9.12500 -0.99864 -0.03474 -0.03878 1.00000 0.00000
4.05546 5.46967 10.12500 -0.99560 -0.04894 -0.07994 1.00000 0.00000
4.40901 6.17678 1.12500 -0.68122 0.19453 -0.70576 1.00000 1.00000
4.40901 6.17678 2.12500 -0.93783 0.34647 -0.02084 1.00000 1.00000
4.40901 6.17678 3.12500 -0.99894 -0.02705 -0.03713 1.00000 1.00000
4.40901 6.17678 4.12500 -0.97048 -0.05204 -0.23549 1.00000 1.00000
4.40901 6.17678 5.12500 -0.83843 0.20325 0.50569 1.00000 1.00000
4.40901 6.17678 6.12500 -0.59728 0.17664 -0.78234 1.00000 1.00000
4.40901 6.17678 7.12500 -0.44081 -0.66240 -0.60573 1.00000 1.00000
4.40901 6.17678 8.12500 -0.91150 -0.40509 0.07113 1.00000 1.00000
4.40901 6.17678 9.12500 -0.57572 0.72189 0.38395 1.00000 1.00000
4.40901 6.17678 10.12500 -0.54272 0.32791 0.77326 1.00000 1.00000
4.40901 6.17678 11.12500 -0.99544 -0.04025 0.08644 1.00000 1.00000
5.11612 6.88388 1.12500 -0.99994 -0.00284 -0.01036 1.00000 0.00000
5.11612 6.88388 2.12500 -0.99999 0.00157 -0.00443 1.00000 0.00000
5.11612 6.88388 3.12500 -0.99999 -0.00421 -0.00127 1.00000 0.00000
5.11612 6.88388 4.12500 -0.99999 0.00207 0.00475 1.00000 0.00000
5.11612 6.88388 5.12500 -0.99979 0.01466 0.01423 1.00000 0.00000
5.11612 6.88388 6.12500 -0.99995 0.00933 -0.00396 1.00000 0.00000
5.11612 6.88388 7.12500 -0.99998 0.00140 -0.00638 1.00000 0.00000
5.11612 6.88388 8.12500 -0.99999 -0.00079 -0.00535 1.00000 0.00000
5.11612 6.88388 9.12500 -0.99998 0.00090 0.00583 1.00000 0.00000
5.11612 6.88388 10.12500 -0.99996 0.00187 -0.00842 1.00000 0.00000
5.11612 6.88388 11.12500 -0.99993 -0.01184 -0.00071 1.00000 0.00000
5.82322 7.59099 1.12500 -0.99998 -0.00113 -0.00586 1.00000 0.00000
5.82322 7.59099 2.12500 -0.99996 -0.00699 -0.00570 1.00000 0.00000
5.82322 7.59099 3.12500 -0.99999 0.00410 -0.00006 1.00000 0.00000
5.82322 7.59099 4.12500 -1.00000 -0.00221 0.00105 1.00000 0.00000
5.82322 7.59099 5.12500 -0.99998 -0.00162 -0.00541 1.00000 0.00000
5.82322 7.59099 6.12500 -0.99998 0.00636 -0.00074 1.00000 0.00000
5.82322 7.59099 7.12500 -0.99999 0.00185 0.00345 1.00000 0.00000
5.82322 7.59099 8.12500 -0.99995 0.00149 -0.00976 1.00000 0.00000
5.82322 7.59099 9.12500 -0.99998 0.00251 0.00569 1.00000 0.00000
5.82322 7.59099 10.12500 -0.99997 -0.00227 -0.00767 1.00000 0.00000
5.82322 7.59099 11.12500 -0.99989 -0.00880 -0.01230 1.00000 0.00000
6.53033 8.29810 1.12500 -1.00000 0.00166 0.00006 1.00000 0.00000
6.53033 8.29810 2.12500 -0.99997 -0.00778 -0.00201 1.00000 0.00000
6.53033 8.29810 3.12500 -0.99998 -0.00530 -0.00373 1.00000 0.00000
6.53033 8.29810 4.12500 -1.00000 0.00058 0.00072 1.00000 0.00000
6.53033 8.29810 5.12500 -0.99999 -0.00069 0.00343 1.00000 0.00000
6.53033 8.29810 6.12500 -1.00000 -0.00002 0.00116 1.00000 0.00000
6.53033 8.29810 7.12500 -1.00000 -0.00169 0.00232 1.00000 0.00000
6.53033 8.29810 8.12500 -1.00000 -0.00023 -0.00023 1.00000 0.00000
6.53033 8.29810 9.12500 -0.99998 -0.00296 0.00614 1.00000 0.00000
6.53033 8.29810 10.12500 -1.00000 0.00080 0.00141 1.00000 0.00000
7.23744 9.00520 2.12500 -0.99992 -0.01251 -0.00334 1.00000 0.00000
7.23744 9.00520 3.12500 -0.99995 -0.00948 0.00173 1.00000 0.00000
7.23744 9.00520 4.12500 -0.99997 -0.00708 0.00269 1.00000 0.00000
7.23744 9.00520 5.12500 -1.00000 0.00057 -0.00255 1.00000 0.00000
7.23744 9.00520 6.12500 -0.99998 -0.00437 -0.00504 1.00000 0.00000
7.23744 9.00520 7.12500 -1.00000 0.00061 0.00088 1.00000 0.00000
7.23744 9.00520 8.12500 -0.99989 -0.01073 0.01064 1.00000 0.00000
7.23744 9.00520 9.12500 -0.99997 -0.00480 0.00624 1.00000 0.00000
7.23744 9.00520 10.12500 -0.99996 -0.00911 0.00122 1.00000 0.00000
7.94454 9.71231 3.12500 -0.99978 -0.02108 -0.00110 1.00000 0.00000
7.94454 9.71231 4.12500 -0.99995 -0.00878 -0.00454 1.00000 0.00000
7.94454 9.71231 5.12500 -0.99999 -0.00491 0.00105 1.00000 0.00000
7.94454 9.71231 6.12500 -0.99999 -0.00363 -0.00119 1.00000 0.00000
7.94454 9.71231 7.12500 -0.99997 -0.00601 0.00518 1.00000 0.00000
7.94454 9.71231 8.12500 -0.99984 -0.01439 0.01076 1.00000 0.00000
7.94454 9.71231 9.12500 -0.99985 -0.01546 0.00758 1.00000 0.00000
8.65165 10.41940 4.12500 -0.92401 0.26606 0.27462 1.00000 0.00000
8.65165 10.41940 5.12500 -0.99985 0.00806 -0.01509 1.00000 0.00000
8.65165 10.41940 6.12500 -0.99992 0.00844 -0.00956 1.00000 0.00000
8.65165 10.41940 7.12500 -0.99963 -0.02332 0.01400 1.00000 0.00000
2.64124 2.64124 4.12500 -0.99982 -0.01886 -0.00272 1.00000 0.00000
2.64124 2.64124 5.12500 -0.99987 -0.01297 -0.00957 1.00000 0.00000
2.64124 2.64124 6.12500 -0.99989 -0.01442 -0.00348 1.00000 0.00000
2.64124 2.64124 7.12500 -0.99974 -0.01293 -0.01896 1.00000 0.00000
2.64124 2.64124 8.12500 -0.99970 -0.01998 -0.01430 1.00000 0.00000
3.34835 3.34835 2.12500 -0.99801 -0.03448 -0.05280 1.00000 0.00000
3.34835 3.34835 3.12500 -0.99983 -0.01716 0.00717 1.00000 0.00000
3.34835 3.34835 4.12500 -0.99998 -0.00649 0.00100 1.00000 0.00000
3.34835 3.34835 5.12500 -1.00000 -0.00179 -0.00089 1.00000 0.00000
3.34835 3.34835 6.12500 -0.99999 -0.00330 0.00373 1.00000 0.00000
3.34835 3.34835 7.12500 -0.99994 -0.00653 -0.00904 1.00000 0.00000
3.34835 3.34835 8.12500 -1.00000 -0.00251 0.00186 1.00000 0.00000
3.34835 3.34835 9.12500 -0.99980 -0.01951 -0.00486 1.00000 0.00000
4.05546 4.05546 2.12500 -0.99995 -0.00902 0.00341 1.00000 0.00000
4.05546 4.05546 3.12500 -0.99998 -0.00567 -0.00137 1.00000 0.00000
4.05546 4.05546 4.12500 -0.99999 -0.00348 -0.00080 1.00000 0.00000
4.05546 4.05546 5.12500 -1.00000 -0.00099 -0.00038 1.00000 0.00000
4.05546 4.05546 6.12500 -0.99999 0.00411 0.00245 1.00000 0.00000
4.05546 4.05546 7.12500 -0.99997 0.00120 -0.00774 1.00000 0.00000
4.05546 4.05546 8.12500 -1.00000 -0.00078 -0.00080 1.00000 0.00000
4.05546 4.05546 9.12500 -0.99998 -0.00581 -0.00173 1.00000 0.00000
4.05546 4.05546 10.12500 -0.99995 -0.00821 -0.00621 1.00000 0.00000
4.76256 4.76256 1.12500 -0.99994 -0.00723 -0.00835 1.00000 0.00000
4.76256 4.76256 2.12500 -0.99997 -0.00811 -0.00046 1.00000 0.00000
4.76256 4.76256 3.12500 -0.99996 -0.00553 -0.00724 1.00000 0.00000
4.76256 4.76256 4.12500 -0.99996 -0.00750 -0.00431 1.00000 0.00000
4.76256 4.76256 5.12500 -0.99999 -0.00239 0.00357 1.00000 0.00000
4.76256 4.76256 6.12500 -0.99997 0.00413 0.00598 1.00000 0.00000
4.76256 4.76256 7.12500 -0.99994 0.01087 0.00037 1.00000 0.00000
4.76256 4.76256 8.12500 -0.99999 0.00444 0.00144 1.00000 0.00000
4.76256 4.76256 9.12500 -0.99999 0.00545 0.00004 1.00000 0.00000
4.76256 4.76256 10.12500 -1.00000 0.00245 0.00072 1.00000 0.00000
4.76256 4.76256 11.12500 -1.00000 0.00059 0.00046 1.00000 0.00000
5.46967 5.46967 1.12500 -0.99313 -0.02468 0.11434 1.00000 0.00000
5.46967 5.46967 2.12500 -0.99926 0.01401 0.03576 1.00000 0.00000
5.46967 5.46967 3.12500 -0.99939 -0.00671 0.03423 1.00000 0.00000
5.46967 5.46967 4.12500 -0.99945 -0.02919 0.01558 1.00000 0.00000
5.46967 5.46967 5.12500 -0.99971 -0.00430 -0.02385 1.00000 0.00000
5.46967 5.46967 6.12500 -0.99851 0.01078 0.05341 1.00000 0.00000
5.46967 5.46967 7.12500 -0.99357 0.05959 0.09626 1.00000 0.00000
5.46967 5.46967 8.12500 -0.99978 0.01491 0.01449 1.00000 0.00000
5.46967 5.46967 9.12500 -0.99835 -0.01687 -0.05481 1.00000 0.00000
5.46967 5.46967 10.12500 -0.99366 -0.04204 -0.10431 1.00000 0.00000
5.46967 5.46967 11.12500 -0.99822 0.03945 -0.04462 1.00000 0.00000
5.82322 6.17678 1.12500 -0.81031 0.12984 -0.57143 1.00000 1.00000
5.82322 6.17678 2.12500 -0.77288 -0.55037 0.31583 1.00000 1.00000
5.82322 6.17678 3.12500 -0.94991 -0.23258 -0.20876 1.00000 1.00000
5.82322 6.17678 4.12500 -0.94176 0.33613 -0.00970 1.00000 1.00000
5.82322 6.17678 5.12500 -0.53206 0.08011 0.84291 1.00000 1.00000
5.82322 6.17678 6.12500 -0.65723 -0.17710 -0.73259 1.00000 1.00000
5.82322 6.17678 7.12500 -0.61096 -0.47805 -0.63103 1.00000 1.00000
5.82322 6.17678 8.12500 -0.90286 -0.42245 -0.07994 1.00000 1.00000
5.82322 6.17678 9.12500 -0.61838 0.62847 0.47184 1.00000 1.00000
5.82322 6.17678 10.12500 -0.39677 0.36565 0.84194 1.00000 1.00000
5.82322 6.17678 11.12500 -0.94360 0.24939 0.21779 1.00000 1.00000
6.53033 6.88388 1.12500 -0.99989 0.00559 -0.01368 1.00000 0.00000
6.53033 6.88388 2.12500 -0.99995 -0.00109 -0.01003 1.00000 0.00000
6.53033 6.88388 3.12500 -0.99986 0.01416 -0.00861 1.00000 0.00000
6.53033 6.88388 4.12500 -0.99990 0.00136 -0.01377 1.00000 0.00000
6.53033 6.88388 5.12500 -0.99999 -0.00329 0.00338 1.00000 0.00000
6.53033 6.88388 6.12500 -0.99995 0.01023 0.00038 1.00000 0.00000
6.53033 6.88388 7.12500 -0.99997 0.00513 -0.00588 1.00000 0.00000
6.53033 6.88388 8.12500 -0.99997 0.00531 -0.00478 1.00000 0.00000
6.53033 6.88388 9.12500 -0.99988 0.00554 0.01464 1.00000 0.00000
6.53033 6.88388 10.12500 -1.00000 0.00151 0.00077 1.00000 0.00000
6.53033 6.88388 11.12500 -0.99995 -0.00948 -0.00176 1.00000 0.00000
7.23744 7.59099 1.12500 -0.99990 -0.01388 -0.00044 1.00000 0.00000
7.23744 7.59099 2.12500 -0.99992 -0.00529 -0.01144 1.00000 0.00000
7.23744 7.59099 3.12500 -0.99995 -0.00002 -0.00966 1.00000 0.00000
7.23744 7.59099 4.12500 -0.99999 0.00293 -0.00350 1.00000 0.00000
7.23744 7.59099 5.12500 -1.00000 -0.00033 -0.00059 1.00000 0.00000
7.23744 7.59099 6.12500 -0.99998 -0.00668 0.00032 1.00000 0.00000
7.23744 7.59099 7.12500 -0.99999 -0.00085 0.00431 1.00000 0.00000
7.23744 7.59099 8.12500 -0.99998 0.00150 0.00633 1.00000 0.00000
7.23744 7.59099 9.12500 -0.99999 -0.00317 0.00308 1.00000 0.00000
7.23744 7.59099 10.12500 -0.99994 -0.00743 -0.00806 1.00000 0.00000
7.94454 8.29810 2.12500 -0.99992 -0.01114 -0.00588 1.00000 0.00000
7.94454 8.29810 3.12500 -0.99993 -0.00963 -0.00660 1.00000 0.00000
7.94454 8.29810 4.12500 -0.99998 -0.00563 0.00420 1.00000 0.00000
7.94454 8.29810 5.12500 -1.00000 -0.00286 0.00065 1.00000 0.00000
7.94454 8.29810 6.12500 -1.00000 -0.00230 0.00120 1.00000 0.00000
7.94454 8.29810 7.12500 -0.99991 -0.01009 0.00912 1.00000 0.00000
7.94454 8.29810 8.12500 -0.99999 -0.00314 0.00366 1.00000 0.00000
7.94454 8.29810 9.12500 -0.99997 -0.00700 0.00411 1.00000 0.00000
7.94454 8.29810 10.12500 -0.99991 -0.01077 -0.00750 1.00000 0.00000
8.65165 9.00520 3.12500 -0.99979 -0.01959 -0.00599 1.00000 0.00000
8.65165 9.00520 4.12500 -0.99996 -0.00666 -0.00620 1.00000 0.00000
8.65165 9.00520 5.12500 -0.99996 -0.00909 -0.00156 1.00000 0.00000
8.65165 9.00520 6.12500 -0.99999 -0.00519 0.00033 1.00000 0.00000
8.65165 9.00520 7.12500 -0.99987 -0.01182 0.01079 1.00000 0.00000
8.65165 9.00520 8.12500 -0.99990 -0.01223 0.00722 1.00000 0.00000
8.65165 9.00520 9.12500 -0.99966 -0.01797 0.01864 1.00000 0.00000
9.35876 9.71231 4.12500 -0.99888 -0.03536 0.03149 1.00000 0.00000
9.35876 9.71231 5.12500 -0.99991 -0.01323 -0.00358 1.00000 0.00000
9.35876 9.71231 6.12500 -0.99982 -0.01893 -0.00017 1.00000 0.00000
9.35876 9.71231 7.12500 -0.99958 -0.02891 -0.00250 1.00000 0.00000
9.35876 9.71231 8.12500 -0.99918 -0.02245 0.03364 1.00000 0.00000
3.34835 1.93414 4.12500 -0.99976 -0.02063 0.00708 1.00000 0.00000
3.34835 1.93414 5.12500 -0.99990 -0.01381 -0.00174 1.00000 0.00000
3.34835 1.93414 6.12500 -0.99994 -0.01025 -0.00447 1.00000 0.00000
3.34835 1.93414 7.12500 -0.99984 -0.01735 0.00384 1.00000 0.00000
3.34835 1.93414 8.12500 -0.99548 -0.01744 -0.09330 1.00000 0.00000
4.05546 2.64124 2.12500 -0.99997 0.00672 -0.00244 1.00000 0.00000
4.05546 2.64124 3.12500 -0.99988 -0.01504 -0.00345 1.00000 0.00000
4.05546 2.64124 4.12500 -0.99994 -0.00982 -0.00491 1.00000 0.00000
4.05546 2.64124 5.12500 -0.99997 -0.00745 0.00028 1.00000 0.00000
4.05546 2.64124 6.12500 -0.99999 -0.00440 0.00013 1.00000 0.00000
4.05546 2.64124 7.12500 -0.99998 -0.00611 -0.00246 1.00000 0.00000
4.05546 2.64124 8.12500 -0.99993 -0.01105 0.00371 1.00000 0.00000
4.05546 2.64124 9.12500 -0.99987 -0.01614 0.00176 1.00000 0.00000
4.76256 3.34835 2.12500 -0.99997 -0.00708 0.00116 1.00000 0.00000
4.76256 3.34835 3.12500 -0.99999 -0.00508 -0.00112 1.00000 0.00000
4.76256 3.34835 4.12500 -1.00000 0.00135 -0.00044 1.00000 0.00000
4.76256 3.34835 5.12500 -1.00000 0.00060 0.00087 1.00000 0.00000
4.76256 3.34835 6.12500 -0.99999 -0.00210 -0.00242 1.00000 0.00000
4.76256 3.34835 7.12500 -0.99999 -0.00403 -0.00094 1.00000 0.00000
4.76256 3.34835 8.12500 -0.99998 -0.00555 -0.00135 1.00000 0.00000
4.76256 3.34835 9.12500 -0.99996 -0.00889 -0.00225 1.00000 0.00000
4.76256 3.34835 10.12500 -0.99998 -0.00619 -0.00290 1.00000 0.00000
5.46967 4.05546 1.12500 -0.99997 -0.00777 -0.00266 1.00000 0.00000
5.46967 4.05546 2.12500 -0.99999 -0.00087 -0.00360 1.00000 0.00000
5.46967 4.05546 3.12500 -0.99998 -0.00588 -0.00123 1.00000 0.00000
5.46967 4.05546 4.12500 -0.99992 -0.00099 0.01271 1.00000 0.00000
5.46967 4.05546 5.12500 -0.99999 -0.00300 -0.00355 1.00000 0.00000
5.46967 4.05546 6.12500 -0.99998 -0.00578 -0.00386 1.00000 0.00000
5.46967 4.05546 7.12500 -1.00000 0.00297 -0.00099 1.00000 0.00000
5.46967 4.05546 8.12500 -0.99998 -0.00235 -0.00499 1.00000 0.00000
5.46967 4.05546 9.12500 -0.99997 0.00081 -0.00736 1.00000 0.00000
5.46967 4.05546 10.12500 -0.99999 -0.00492 0.00170 1.00000 0.00000
6.17678 4.76256 1.12500 -0.99980 -0.00121 0.01977 1.00000 0.00000
6.17678 4.76256 2.12500 -0.99999 -0.00425 0.00194 1.00000 0.00000
6.17678 4.76256 3.12500 -0.99999 -0.00415 0.00341 1.00000 0.00000
6.17678 4.76256 4.12500 -0.99992 -0.00463 0.01171 1.00000 0.00000
6.17678 4.76256 5.12500 -0.99999 -0.00405 0.00268 1.00000 0.00000
6.17678 4.76256 6.12500 -0.99998 0.00262 0.00586 1.00000 0.00000
6.17678 4.76256 7.12500 -0.99999 0.00314 0.00240 1.00000 0.00000
6.17678 4.76256 8.12500 -0.99999 0.00401 -0.00119 1.00000 0.00000
6.17678 4.76256 9.12500 -1.00000 0.00030 -0.00150 1.00000 0.00000
6.17678 4.76256 10.12500 -0.99999 -0.00254 0.00386 1.00000 0.00000
6.17678 4.76256 11.12500 -0.99989 0.01288 0.00790 1.00000 0.00000
6.88388 5.46967 1.12500 -0.99923 -0.03880 -0.00508 1.00000 0.00000
6.88388 5.46967 2.12500 -0.99853 -0.02504 0.04801 1.00000 0.00000
6.88388 5.46967 3.12500 -0.99933 -0.03382 0.01387 1.00000 0.00000
6.88388 5.46967 4.12500 -0.99893 -0.00494 -0.04591 1.00000 0.00000
6.88388 5.46967 5.12500 -0.99727 -0.04585 -0.05783 1.00000 0.00000
6.88388 5.46967 6.12500 -0.99934 0.03080 -0.01950 1.00000 0.00000
6.88388 5.46967 7.12500 -0.99988 -0.01533 0.00270 1.00000 0.00000
6.88388 5.46967 8.12500 -0.99952 0.02870 0.01157 1.00000 0.00000
6.88388 5.46967 9.12500 -0.99835 -0.03716 -0.04381 1.00000 0.00000
6.88388 5.46967 10.12500 -0.99307 -0.08765 -0.07826 1.00000 0.00000
6.88388 5.46967 11.12500 -0.99760 -0.05530 -0.04163 1.00000 0.00000
7.23744 6.17678 1.12500 -0.96773 0.23598 -0.08842 1.00000 1.00000
7.23744 6.17678 2.12500 -0.94631 -0.29801 -0.12526 1.00000 1.00000
7.23744 6.17678 3.12500 -0.82711 0.09639 -0.55371 1.00000 1.00000
7.23744 6.17678 4.12500 -0.77439 0.41154 0.48058 1.00000 1.00000
7.23744 6.17678 5.12500 -0.38281 0.14064 0.91306 1.00000 1.00000
7.23744 6.17678 6.12500 -0.76225 -0.63102 -0.14415 1.00000 1.00000
7.23744 6.17678 7.12500 -0.90183 0.26918 -0.33800 1.00000 1.00000
7.23744 6.17678 8.12500 -0.88256 -0.45582 -0.11538 1.00000 1.00000
7.23744 6.17678 9.12500 -0.57837 0.51339 0.63397 1.00000 1.00000
7.23744 6.17678 10.12500 -0.47475 0.38460 0.79164 1.00000 1.00000
7.23744 6.17678 11.12500 -0.87704 0.42677 0.22061 1.00000 1.00000
7.94454 6.88388 1.12500 -0.99998 0.00518 0.00278 1.00000 0.00000
7.94454 6.88388 2.12500 -0.99997 -0.00205 -0.00723 1.00000 0.00000
7.94454 6.88388 3.12500 -0.99990 0.01166 -0.00836 1.00000 0.00000
7.94454 6.88388 4.12500 -0.99999 -0.00154 -0.00378 1.00000 0.00000
7.94454 6.88388 5.12500 -0.99996 -0.00538 0.00645 1.00000 0.00000
7.94454 6.88388 6.12500 -0.99987 -0.01579 0.00407 1.00000 0.00000
7.94454 6.88388 7.12500 -0.99996 -0.00691 0.00478 1.00000 0.00000
7.94454 6.88388 8.12500 -0.99989 -0.00540 0.01414 1.00000 0.00000
7.94454 6.88388 9.12500 -0.99981 0.00122 0.01947 1.00000 0.00000
7.94454 6.88388 10.12500 -0.99996 -0.00931 -0.00155 1.00000 0.00000
8.65165 7.59099 2.12500 -0.99992 -0.01204 -0.00286 1.00000 0.00000
8.65165 7.59099 3.12500 -0.99953 -0.02518 0.01726 1.00000 0.00000
8.65165 7.59099 4.12500 -0.99995 -0.00843 -0.00586 1.00000 0.00000
8.65165 7.59099 5.12500 -0.99997 -0.00762 -0.00300 1.00000 0.00000
8.65165 7.59099 6.12500 -0.99997 -0.00742 -0.00054 1.00000 0.00000
8.65165 7.59099 7.12500 -0.99999 -0.00409 0.00320 1.00000 0.00000
8.65165 7.59099 8.12500 -0.99996 -0.00682 0.00573 1.00000 0.00000
8.65165 7.59099 9.12500 -0.99990 -0.01083 0.00960 1.00000 0.00000
8.65165 7.59099 10.12500 -0.99980 -0.01607 0.01219 1.00000 0.00000
9.35876 8.29810 3.12500 -0.99973 -0.02300 -0.00266 1.00000 0.00000
9.35876 8.29810 4.12500 -0.99993 -0.01107 -0.00347 1.00000 0.00000
9.35876 8.29810 5.12500 -0.99997 -0.00633 -0.00523 1.00000 0.00000
9.35876 8.29810 6.12500 -0.99999 -0.00329 0.00096 1.00000 0.00000
9.35876 8.29810 7.12500 -0.99991 -0.01016 0.00831 1.00000 0.00000
9.35876 8.29810 8.12500 -0.99989 -0.01172 0.00878 1.00000 0.00000
9.35876 8.29810 9.12500 -0.99949 -0.02635 0.01822 1.00000 0.00000
10.06590 9.00520 4.12500 -0.99975 -0.02119 0.00726 1.00000 0.00000
10.06590 9.00520 5.12500 -0.99971 -0.02327 0.00666 1.00000 0.00000
10.06590 9.00520 6.12500 -0.99989 -0.01408 0.00363 1.00000 0.00000
10.06590 9.00520 7.12500 -0.99962 -0.02645 0.00730 1.00000 0.00000
10.06590 9.00520 8.12500 -0.99819 -0.04138 0.04371 1.00000 0.00000
4.05546 1.22703 4.12500 -0.98163 0.09320 -0.16646 1.00000 0.00000
4.05546 1.22703 5.12500 -0.99977 -0.02117 0.00441 1.00000 0.00000
4.05546 1.22703 6.12500 -0.99992 -0.00993 0.00827 1.00000 0.00000
4.05546 1.22703 7.12500 -0.99480 -0.06385 -0.07931 1.00000 0.00000
4.76256 1.93414 3.12500 -0.99997 -0.00761 0.00077 1.00000 0.00000
4.76256 1.93414 4.12500 -0.99999 -0.00382 0.00133 1.00000 0.00000
4.76256 1.93414 5.12500 -0.99995 -0.00273 0.01002 1.00000 0.00000
4.76256 1.93414 6.12500 -0.99999 -0.00486 -0.00011 1.00000 0.00000
4.76256 1.93414 7.12500 -0.99995 -0.00851 -0.00463 1.00000 0.00000
4.76256 1.93414 8.12500 -0.99996 -0.00883 -0.00003 1.00000 0.00000
4.76256 1.93414 9.12500 -0.99928 -0.01986 -0.03243 1.00000 0.00000
5.46967 2.64124 2.12500 -0.99995 0.00287 0.00947 1.00000 0.00000
5.46967 2.64124 3.12500 -0.99999 0.00293 0.00393 1.00000 0.00000
5.46967 2.64124 4.12500 -0.99995 0.00448 0.00860 1.00000 0.00000
5.46967 2.64124 5.12500 -0.99992 0.00179 0.01267 1.00000 0.00000
5.46967 2.64124 6.12500 -0.99999 0.00058 0.00437 1.00000 0.00000
5.46967 2.64124 7.12500 -0.99999 -0.00107 -0.00367 1.00000 0.00000
5.46967 2.64124 8.12500 -0.99999 -0.00483 -0.00189 1.00000 0.00000
5.46967 2.64124 9.12500 -0.99997 -0.00691 -0.00250 1.00000 0.00000
5.46967 2.64124 10.12500 -0.99999 0.00260 -0.00377 1.00000 0.00000
6.17678 3.34835 2.12500 -0.99999 -0.00005 0.00469 1.00000 0.00000
6.17678 3.34835 3.12500 -0.99998 -0.00569 -0.00190 1.00000 0.00000
6.17678 3.34835 4.12500 -1.00000 -0.00052 -0.00261 1.00000 0.00000
6.17678 3.34835 5.12500 -1.00000 0.00001 -0.00049 1.00000 0.00000
6.17678 3.34835 6.12500 -1.00000 0.00122 -0.00217 1.00000 0.00000
6.17678 3.34835 7.12500 -0.99999 0.00283 0.00321 1.00000 0.00000
6.17678 3.34835 8.12500 -0.99998 -0.00106 -0.00540 1.00000 0.00000
6.17678 3.34835 9.12500 -1.00000 -0.00078 -0.00225 1.00000 0.00000
6.17678 3.34835 10.12500 -1.00000 0.00197 0.00025 1.00000 0.00000
6.88388 4.05546 1.12500 -0.99992 -0.01192 0.00490 1.00000 0.00000
6.88388 4.05546 2.12500 -1.00000 -0.00264 -0.00082 1.00000 0.00000
6.88388 4.05546 3.12500 -0.99999 -0.00219 -0.00426 1.00000 0.00000
6.88388 4.05546 4.12500 -0.99998 -0.00032 -0.00591 1.00000 0.00000
6.88388 4.05546 5.12500 -1.00000 -0.00280 -0.00061 1.00000 0.00000
6.88388 4.05546 6.12500 -0.99998 0.00438 -0.00383 1.00000 0.00000
6.88388 4.05546 7.12500 -0.99999 -0.00389 0.00090 1.00000 0.00000
6.88388 4.05546 8.12500 -1.00000 -0.00011 0.00132 1.00000 0.00000
6.88388 4.05546 9.12500 -0.99999 0.00355 -0.00103 1.00000 0.00000
6.88388 4.05546 10.12500 -0.99995 0.00470 0.00862 1.00000 0.00000
7.59099 4.76256 1.12500 -0.99995 0.00222 -0.00985 1.00000 0.00000
7.59099 4.76256 2.12500 -1.00000 -0.00267 -0.00168 1.00000 0.00000
7.59099 4.76256 3.12500 -0.99998 -0.00069 -0.00609 1.00000 0.00000
7.59099 4.76256 4.12500 -1.00000 -0.00022 0.00179 1.00000 0.00000
7.59099 4.76256 5.12500 -0.99999 -0.00168 -0.00446 1.00000 0.00000
7.59099 4.76256 6.12500 -0.99999 -0.00063 -0.00453 1.00000 0.00000
7.59099 4.76256 7.12500 -0.99999 0.00361 0.00176 1.00000 0.00000
7.59099 4.76256 8.12500 -1.00000 -0.00005 0.00023 1.00000 0.00000
7.59099 4.76256 9.12500 -0.99999 0.00243 0.00248 1.00000 0.00000
7.59099 4.76256 10.12500 -0.99997 0.00306 0.00744 1.00000 0.00000
8.29810 5.46967 1.12500 -0.99988 -0.01501 0.00316 1.00000 0.00000
8.29810 5.46967 2.12500 -0.99988 0.01159 0.01008 1.00000 0.00000
8.29810 5.46967 3.12500 -0.99994 -0.00251 -0.01050 1.00000 0.00000
8.29810 5.46967 4.12500 -0.99886 0.01860 -0.04394 1.00000 0.00000
8.29810 5.46967 5.12500 -0.99639 0.02449 -0.08127 1.00000 0.00000
8.29810 5.46967 6.12500 -0.99859 0.05099 -0.01458 1.00000 0.00000
8.29810 5.46967 7.12500 -0.99976 -0.00421 -0.02156 1.00000 0.00000
8.29810 5.46967 8.12500 -0.99983 -0.01407 -0.01168 1.00000 0.00000
8.29810 5.46967 9.12500 -0.99937 -0.02291 -0.02699 1.00000 0.00000
8.29810 5.46967 10.12500 -0.99883 -0.00179 -0.04837 1.00000 0.00000
8.65165 6.17678 2.12500 -0.92950 -0.31339 -0.19446 1.00000 1.00000
8.65165 6.17678 3.12500 -0.74667 -0.15969 -0.64574 1.00000 1.00000
8.65165 6.17678 4.12500 -0.68057 0.09008 0.72712 1.00000 1.00000
8.65165 6.17678 5.12500 -0.51036 0.16255 0.84446 1.00000 1.00000
8.65165 6.17678 6.12500 -0.88392 -0.45731 0.09774 1.00000 1.00000
8.65165 6.17678 7.12500 -0.80432 0.30064 0.51252 1.00000 1.00000
8.65165 6.17678 8.12500 -0.95460 0.01749 0.29738 1.00000 1.00000
8.65165 6.17678 9.12500 -0.63472 0.40793 0.65630 1.00000 1.00000
8.65165 6.17678 10.12500 -0.50626 0.13059 0.85244 1.00000 1.00000
9.35876 6.88388 2.12500 -0.99935 -0.01730 0.03171 1.00000 0.00000
9.35876 6.88388 3.12500 -0.99996 -0.00468 -0.00755 1.00000 0.00000
9.35876 6.88388 4.12500 -0.99996 -0.00940 0.00047 1.00000 0.00000
9.35876 6.88388 5.12500 -0.99997 -0.00551 0.00514 1.00000 0.00000
9.35876 6.88388 6.12500 -0.99994 -0.00639 -0.00907 1.00000 0.00000
9.35876 6.88388 7.12500 -0.99996 -0.00501 0.00798 1.00000 0.00000
9.35876 6.88388 8.12500 -0.99989 -0.00816 0.01278 1.00000 0.00000
9.35876 6.88388 9.12500 -0.99979 -0.01285 0.01591 1.00000 0.00000
9.35876 6.88388 10.12500 -0.99809 0.05469 0.02864 1.00000 0.00000
10.06590 7.59099 3.12500 -0.99853 -0.01107 0.05300 1.00000 0.00000
10.06590 7.59099 4.12500 -0.99987 -0.01526 -0.00437 1.00000 0.00000
10.06590 7.59099 5.12500 -0.99993 -0.01135 0.00316 1.00000 0.00000
10.06590 7.59099 6.12500 -0.99996 -0.00797 -0.00263 1.00000 0.00000
10.06590 7.59099 7.12500 -0.99994 -0.01084 -0.00323 1.00000 0.00000
10.06590 7.59099 8.12500 -0.99962 -0.01678 0.02175 1.00000 0.00000
10.06590 7.59099 9.12500 -0.99738 -0.02342 0.06843 1.00000 0.00000
10.77300 8.29810 5.12500 -0.99945 -0.02266 0.02426 1.00000 0.00000
10.77300 8.29810 6.12500 -0.99956 -0.02455 0.01650 1.00000 0.00000
10.77300 8.29810 7.12500 -0.99959 -0.02362 0.01607 1.00000 0.00000
5.46967 1.22703 4.12500 -0.99999 0.00005 -0.00449 1.00000 0.00000
5.46967 1.22703 5.12500 -0.99998 -0.00569 0.00175 1.00000 0.00000
5.46967 1.22703 6.12500 -0.99995 -0.00588 0.00752 1.00000 0.00000
5.46967 1.22703 7.12500 -0.99996 -0.00854 -0.00309 1.00000 0.00000
5.46967 1.22703 8.12500 -0.99937 -0.02901 -0.02029 1.00000 0.00000
6.17678 1.93414 3.12500 -0.99998 -0.00185 0.00611 1.00000 0.00000
6.17678 1.93414 4.12500 -0.99999 -0.00291 0.00326 1.00000 0.00000
6.17678 1.93414 5.12500 -0.99999 0.00210 0.00259 1.00000 0.00000
6.17678 1.93414 6.12500 -0.99999 0.00108 -0.00351 1.00000 0.00000
6.17678 1.93414 7.12500 -0.99999 0.00431 -0.00157 1.00000 0.00000
6.17678 1.93414 8.12500 -0.99999 -0.00056 -0.00523 1.00000 0.00000
6.17678 1.93414 9.12500 -0.99993 -0.00928 -0.00681 1.00000 0.00000
6.88388 2.64124 2.12500 -0.99978 0.00666 0.02009 1.00000 0.00000
6.88388 2.64124 3.12500 -0.99996 0.00609 0.00589 1.00000 0.00000
6.88388 2.64124 4.12500 -1.00000 0.00170 0.00204 1.00000 0.00000
6.88388 2.64124 5.12500 -0.99999 -0.00104 0.00334 1.00000 0.00000
6.88388 2.64124 6.12500 -1.00000 0.00264 -0.00025 1.00000 0.00000
6.88388 2.64124 7.12500 -0.99998 0.00567 0.00106 1.00000 0.00000
6.88388 2.64124 8.12500 -0.99996 0.00854 -0.00141 1.00000 0.00000
6.88388 2.64124 9.12500 -0.99996 0.00937 0.00082 1.00000 0.00000
6.88388 2.64124 10.12500 -0.99996 0.00570 0.00709 1.00000 0.00000
7.59099 3.34835 2.12500 -0.99986 0.01664 -0.00106 1.00000 0.00000
7.59099 3.34835 3.12500 -0.99998 0.00403 0.00448 1.00000 0.00000
7.59099 3.34835 4.12500 -1.00000 0.00098 0.00023 1.00000 0.00000
7.59099 3.34835 5.12500 -0.99999 0.00475 -0.00102 1.00000 0.00000
7.59099 3.34835 6.12500 -0.99999 0.00363 -0.00252 1.00000 0.00000
7.59099 3.34835 7.12500 -0.99999 0.00491 -0.00104 1.00000 0.00000
7.59099 3.34835 8.12500 -0.99997 0.00751 -0.00143 1.00000 0.00000
7.59099 3.34835 9.12500 -0.99999 0.00387 0.00058 1.00000 0.00000
7.59099 3.34835 10.12500 -0.99955 0.01764 0.02430 1.00000 0.00000
8.29810 4.05546 2.12500 -0.99997 0.00750 -0.00369 1.00000 0.00000
8.29810 4.05546 3.12500 -0.99997 0.00555 -0.00535 1.00000 0.00000
8.29810 4.05546 4.12500 -0.99999 0.00513 -0.00182 1.00000 0.00000
8.29810 4.05546 5.12500 -1.00000 -0.00095 -0.00025 1.00000 0.00000
8.29810 4.05546 6.12500 -0.99999 0.00359 -0.00342 1.00000 0.00000
8.29810 4.05546 7.12500 -0.99997 0.00438 -0.00640 1.00000 0.00000
8.29810 4.05546 8.12500 -0.99998 0.00562 0.00104 1.00000 0.00000
8.29810 4.05546 9.12500 -0.99994 0.00472 0.01031 1.00000 0.00000
8.29810 4.05546 10.12500 -0.99980 0.00573 0.01892 1.00000 0.00000
9.00520 4.76256 2.12500 -0.99997 0.00737 0.00077 1.00000 0.00000
9.00520 4.76256 3.12500 -0.99994 0.01074 -0.00153 1.00000 0.00000
9.00520 4.76256 4.12500 -0.99998 0.00563 -0.00344 1.00000 0.00000
9.00520 4.76256 5.12500 -1.00000 0.00091 -0.00297 1.00000 0.00000
9.00520 4.76256 6.12500 -1.00000 0.00054 0.00276 1.00000 0.00000
9.00520 4.76256 7.12500 -0.99999 0.00204 -0.00382 1.00000 0.00000
9.00520 4.76256 8.12500 -0.99999 -0.00262 0.00378 1.00000 0.00000
9.00520 4.76256 9.12500 -0.99984 0.01046 0.01467 1.00000 0.00000
9.00520 4.76256 10.12500 -0.99934 0.01356 0.03359 1.00000 0.00000
9.71231 5.46967 2.12500 -0.99542 -0.09107 -0.02897 1.00000 0.00000
9.71231 5.46967 3.12500 -0.99644 0.05540 0.06352 1.00000 0.00000
9.71231 5.46967 4.12500 -0.99654 0.06041 -0.05709 1.00000 0.00000
9.71231 5.46967 5.12500 -0.99845 0.00846 -0.05497 1.00000 0.00000
9.71231 5.46967 6.12500 -0.99952 -0.01863 -0.02488 1.00000 0.00000
9.71231 5.46967 7.12500 -0.99831 -0.01193 -0.05684 1.00000 0.00000
9.71231 5.46967 8.12500 -0.99979 -0.00871 -0.01836 1.00000 0.00000
9.71231 5.46967 9.12500 -0.99994 0.01019 -0.00270 1.00000 0.00000
10.06590 6.17678 3.12500 -0.26759 -0.59156 -0.76056 1.00000 1.00000
10.06590 6.17678 4.12500 -0.58332 -0.26909 0.76638 1.00000 1.00000
10.06590 6.17678 5.12500 -0.52240 0.24004 0.81822 1.00000 1.00000
10.06590 6.17678 6.12500 -0.99809 -0.05701 -0.02385 1.00000 1.00000
10.06590 6.17678 7.12500 -0.68747 0.36816 0.62597 1.00000 1.00000
10.06590 6.17678 8.12500 -0.92552 -0.16431 0.34120 1.00000 1.00000
10.06590 6.17678 9.12500 -0.96244 0.09902 0.25280 1.00000 1.00000
10.77300 6.88388 4.12500 -0.99642 -0.06003 0.05953 1.00000 0.00000
10.77300 6.88388 5.12500 -0.99983 -0.00919 0.01580 1.00000 0.00000
10.77300 6.88388 6.12500 -0.99999 -0.00526 -0.00031 1.00000 0.00000
10.77300 6.88388 7.12500 -0.99997 -0.00463 0.00540 1.00000 0.00000
10.77300 6.88388 8.12500 -0.99971 -0.01778 0.01630 1.00000 0.00000
6.17678 0.51992 6.12500 -0.99991 0.01018 -0.00848 1.00000 0.00000
6.88388 1.22703 4.12500 -1.00000 -0.00103 -0.00093 1.00000 0.00000
6.88388 1.22703 5.12500 -1.00000 0.00040 0.00139 1.00000 0.00000
6.88388 1.22703 6.12500 -0.99999 0.00281 -0.00297 1.00000 0.00000
6.88388 1.22703 7.12500 -0.99998 0.00231 -0.00596 1.00000 0.00000
6.88388 1.22703 8.12500 -0.99981 -0.01595 0.01110 1.00000 0.00000
7.59099 1.93414 3.12500 -0.99973 0.01724 0.01528 1.00000 0.00000
7.59099 1.93414 4.12500 -0.99997 0.00612 0.00469 1.00000 0.00000
7.59099 1.93414 5.12500 -0.99996 0.00717 -0.00564 1.00000 0.00000
7.59099 1.93414 6.12500 -0.99994 0.00841 -0.00717 1.00000 0.00000
7.59099 1.93414 7.12500 -0.99920 -0.00198 0.03983 1.00000 0.00000
7.59099 1.93414 8.12500 -0.99991 0.01362 0.00056 1.00000 0.00000
7.59099 1.93414 9.12500 -0.99973 0.02236 0.00645 1.00000 0.00000
8.29810 2.64124 3.12500 -0.99995 0.00498 0.00887 1.00000 0.00000
8.29810 2.64124 4.12500 -0.99994 0.01067 -0.00176 1.00000 0.00000
8.29810 2.64124 5.12500 -0.99996 0.00854 -0.00245 1.00000 0.00000
8.29810 2.64124 6.12500 -0.99995 0.00878 -0.00367 1.00000 0.00000
8.29810 2.64124 7.12500 -0.99999 0.00305 0.00447 1.00000 0.00000
8.29810 2.64124 8.12500 -0.99992 0.01224 -0.00221 1.00000 0.00000
8.29810 2.64124 9.12500 -0.99993 0.01179 0.00160 1.00000 0.00000
9.00520 3.34835 3.12500 -0.99995 0.00910 0.00368 1.00000 0.00000
9.00520 3.34835 4.12500 -0.99993 0.00942 0.00646 1.00000 0.00000
9.00520 3.34835 5.12500 -0.99997 0.00766 -0.00037 1.00000 0.00000
9.00520 3.34835 6.12500 -0.99995 0.00814 -0.00521 1.00000 0.00000
9.00520 3.34835 7.12500 -0.99985 0.01719 0.00127 1.00000 0.00000
9.00520 3.34835 8.12500 -0.99993 0.01040 0.00481 1.00000 0.00000
9.00520 3.34835 9.12500 -0.99982 0.01464 0.01184 1.00000 0.00000
9.71231 4.05546 3.12500 -0.99971 0.02389 -0.00386 1.00000 0.00000
9.71231 4.05546 4.12500 -0.99996 0.00873 -0.00119 1.00000 0.00000
9.71231 4.05546 5.12500 -0.99998 0.00266 -0.00580 1.00000 0.00000
9.71231 4.05546 6.12500 -0.99994 0.00760 -0.00842 1.00000 0.00000
9.71231 4.05546 7.12500 -0.99992 0.00982 -0.00745 1.00000 0.00000
9.71231 4.05546 8.12500 -0.99991 0.01260 0.00455 1.00000 0.00000
9.71231 4.05546 9.12500 -0.99963 0.02183 0.01644 1.00000 0.00000
10.41940 4.76256 3.12500 -0.99918 0.02793 0.02926 1.00000 0.00000
10.41940 4.76256 4.12500 -0.99992 0.01129 -0.00638 1.00000 0.00000
10.41940 4.76256 5.12500 -0.99994 0.00432 -0.01050 1.00000 0.00000
10.41940 4.76256 6.12500 -0.99992 0.00572 -0.01160 1.00000 0.00000
10.41940 4.76256 7.12500 -0.99996 0.00607 -0.00665 1.00000 0.00000
10.41940 4.76256 8.12500 -0.99982 0.01620 0.00978 1.00000 0.00000
11.12650 5.46967 4.12500 -0.99656 0.08008 -0.02156 1.00000 0.00000
11.12650 5.46967 5.12500 -0.99942 0.00719 -0.03317 1.00000 0.00000
11.12650 5.46967 6.12500 -0.99906 -0.01191 -0.04178 1.00000 0.00000
11.12650 5.46967 7.12500 -0.99840 0.00400 -0.05633 1.00000 0.00000
11.48010 6.17678 6.12500 -0.91949 -0.00491 0.39309 1.00000 1.00000
8.29810 1.22703 5.12500 -0.99922 0.02241 0.03259 1.00000 0.00000
8.29810 1.22703 6.12500 -0.99988 0.01577 -0.00054 1.00000 0.00000
8.29810 1.22703 7.12500 -0.99982 0.01886 -0.00281 1.00000 0.00000
9.00520 1.93414 4.12500 -0.99622 0.01201 0.08601 1.00000 0.00000
9.00520 1.93414 5.12500 -0.99951 0.03104 -0.00489 1.00000 0.00000
9.00520 1.93414 6.12500 -0.99980 0.01683 -0.01078 1.00000 0.00000
9.00520 1.93414 7.12500 -0.99966 0.02530 -0.00694 1.00000 0.00000
9.00520 1.93414 8.12500 -0.99966 0.02490 0.00830 1.00000 0.00000
9.71231 2.64124 4.12500 -0.99911 0.03635 0.02137 1.00000 0.00000
9.71231 2.64124 5.12500 -0.99980 0.01917 -0.00550 1.00000 0.00000
9.71231 2.64124 6.12500 -0.99988 0.01086 -0.01063 1.00000 0.00000
9.71231 2.64124 7.12500 -0.99969 0.02250 -0.01096 1.00000 0.00000
9.71231 2.64124 8.12500 -0.99963 0.01789 0.02053 1.00000 0.00000
10.41940 3.34835 4.12500 -0.99971 0.02382 0.00174 1.00000 0.00000
10.41940 3.34835 5.12500 -0.99975 0.02214 -0.00132 1.00000 0.00000
10.41940 3.34835 6.12500 -0.99988 0.01519 -0.00428 1.00000 0.00000
10.41940 3.34835 7.12500 -0.99973 0.02229 -0.00581 1.00000 0.00000
11.12650 4.05546 6.12500 -0.99870 -0.00275 0.05094 1.00000 0.00000
1.22703 7.94454 4.62500 -0.99988 0.01338 -0.00832 1.00000 0.00000
1.22703 7.94454 5.62500 -0.99984 0.01767 -0.00411 1.00000 0.00000
1.22703 7.94454 6.62500 -0.99948 0.02662 -0.01841 1.00000 0.00000
1.22703 7.94454 7.62500 -0.99958 0.01871 -0.02230 1.00000 0.00000
1.93414 8.65165 3.62500 -0.99943 0.02461 -0.02325 1.00000 0.00000
1.93414 8.65165 4.62500 -0.99979 0.02067 -0.00153 1.00000 0.00000
1.93414 8.65165 5.62500 -0.99974 0.01810 -0.01355 1.00000 0.00000
1.93414 8.65165 6.62500 -0.99969 0.01534 -0.01968 1.00000 0.00000
1.93414 8.65165 7.62500 -0.99954 0.02853 -0.01016 1.00000 0.00000
2.64124 9.35876 3.62500 -0.99971 0.02397 -0.00058 1.00000 0.00000
2.64124 9.35876 4.62500 -0.99981 0.01935 -0.00282 1.00000 0.00000
2.64124 9.35876 5.62500 -0.99974 0.01790 -0.01397 1.00000 0.00000
2.64124 9.35876 6.62500 -0.99972 0.01678 -0.01678 1.00000 0.00000
2.64124 9.35876 7.62500 -0.99973 0.01824 -0.01415 1.00000 0.00000
2.64124 9.35876 8.62500 -0.99948 0.02620 -0.01898 1.00000 0.00000
3.34835 10.06590 3.62500 -0.99831 0.00814 -0.05754 1.00000 0.00000
3.34835 10.06590 4.62500 -0.99976 0.01984 -0.00936 1.00000 0.00000
3.34835 10.06590 5.62500 -0.99999 0.00432 -0.00269 1.00000 0.00000
3.34835 10.06590 6.62500 -0.99964 0.00274 -0.02653 1.00000 0.00000
3.34835 10.06590 7.62500 -0.99976 0.01781 0.01294 1.00000 0.00000
4.05546 10.77300 4.62500 -0.99902 0.01590 -0.04123 1.00000 0.00000
4.05546 10.77300 5.62500 -0.99957 0.02612 -0.01369 1.00000 0.00000
4.05546 10.77300 6.62500 -0.99985 0.01720 -0.00092 1.00000 0.00000
4.05546 10.77300 7.62500 -0.99958 0.02194 -0.01907 1.00000 0.00000
0.87348 5.82322 4.62500 -0.99915 0.04129 0.00045 1.00000 1.00000
0.87348 5.82322 5.62500 -0.22695 -0.97229 0.05604 1.00000 1.00000
0.87348 5.82322 6.62500 -0.80054 0.19745 0.56581 1.00000 1.00000
0.87348 5.82322 7.62500 -0.50662 0.76402 0.39952 1.00000 1.00000
1.22703 6.53033 3.62500 -0.99978 -0.01124 0.01774 1.00000 0.00000
1.22703 6.53033 4.62500 -0.99840 -0.03031 0.04767 1.00000 0.00000
1.22703 6.53033 5.62500 -0.99773 0.06730 0.00118 1.00000 0.00000
1.22703 6.53033 6.62500 -0.99677 0.02670 -0.07572 1.00000 0.00000
1.22703 6.53033 7.62500 -0.99976 0.02196 -0.00081 1.00000 0.00000
1.22703 6.53033 8.62500 -0.94648 0.23728 0.21879 1.00000 0.00000
1.93414 7.23744 2.62500 -0.99982 0.01710 0.00843 1.00000 0.00000
1.93414 7.23744 3.62500 -0.99994 0.01037 0.00409 1.00000 0.00000
1.93414 7.23744 4.62500 -0.99996 0.00721 0.00463 1.00000 0.00000
1.93414 7.23744 5.62500 -0.99993 0.01187 -0.00216 1.00000 0.00000
1.93414 7.23744 6.62500 -0.99992 0.01246 -0.00226 1.00000 0.00000
1.93414 7.23744 7.62500 -0.99993 0.01133 0.00389 1.00000 0.00000
1.93414 7.23744 8.62500 -0.99990 0.01288 -0.00645 1.00000 0.00000
2.64124 7.94454 2.62500 -0.99959 0.02616 -0.01168 1.00000 0.00000
2.64124 7.94454 3.62500 -0.99992 0.01248 0.00128 1.00000 0.00000
2.64124 7.94454 4.62500 -0.99999 -0.00120 0.00336 1.00000 0.00000
2.64124 7.94454 5.62500 -0.99993 0.01151 -0.00075 1.00000 0.00000
2.64124 7.94454 6.62500 -0.99988 0.01499 -0.00446 1.00000 0.00000
2.64124 7.94454 7.62500 -0.99993 0.01158 -0.00075 1.00000 0.00000
2.64124 7.94454 8.62500 -0.99983 0.01722 -0.00642 1.00000 0.00000
2.64124 7.94454 9.62500 -0.99904 0.01667 -0.04054 1.00000 0.00000
3.34835 8.65165 2.62500 -0.99977 0.01428 0.01585 1.00000 0.00000
3.34835 8.65165 3.62500 -0.99987 0.01311 0.00919 1.00000 0.00000
3.34835 8.65165 4.62500 -0.99997 0.00811 0.00166 1.00000 0.00000
3.34835 8.65165 5.62500 -0.99995 0.00898 -0.00483 1.00000 0.00000
3.34835 8.65165 6.62500 -0.99992 0.01054 -0.00732 1.00000 0.00000
3.34835 8.65165 7.62500 -0.99995 0.00982 0.00115 1.00000 0.00000
3.34835 8.65165 8.62500 -0.99989 0.01353 0.00605 1.00000 0.00000
3.34835 8.65165 9.62500 -0.99974 0.02102 0.00902 1.00000 0.00000
4.05546 9.35876 2.62500 -0.99998 0.00334 0.00455 1.00000 0.00000
4.05546 9.35876 3.62500 -0.99992 0.01117 0.00584 1.00000 0.00000
4.05546 9.35876 4.62500 -0.99993 0.01193 -0.00025 1.00000 0.00000
4.05546 9.35876 5.62500 -0.99998 0.00500 -0.00467 1.00000 0.00000
4.05546 9.35876 6.62500 -0.99994 0.01026 -0.00371 1.00000 0.00000
4.05546 9.35876 7.62500 -0.99999 0.00362 -0.00010 1.00000 0.00000
4.05546 9.35876 8.62500 -0.99995 0.01001 -0.00189 1.00000 0.00000
4.05546 9.35876 9.62500 -0.99987 0.01144 -0.01156 1.00000 0.00000
4.76256 10.06590 2.62500 -0.99711 0.06981 0.02997 1.00000 0.00000
4.76256 10.06590 3.62500 -0.99990 0.00728 0.01209 1.00000 0.00000
4.76256 10.06590 4.62500 -0.99996 0.00772 -0.00361 1.00000 0.00000
4.76256 10.06590 5.62500 -0.99998 0.00463 -0.00399 1.00000 0.00000
4.76256 10.06590 6.62500 -0.99994 0.00926 -0.00497 1.00000 0.00000
4.76256 10.06590 7.62500 -0.99998 0.00525 0.00351 1.00000 0.00000
4.76256 10.06590 8.62500 -0.99996 0.00901 -0.00008 1.00000 0.00000
5.46967 10.77300 3.62500 -0.99551 0.06190 0.07160 1.00000 0.00000
5.46967 10.77300 4.62500 -0.99993 0.01169 0.00044 1.00000 0.00000
5.46967 10.77300 5.62500 -0.99996 0.00805 -0.00496 1.00000 0.00000
5.46967 10.77300 6.62500 -0.99999 0.00362 -0.00133 1.00000 0.00000
5.46967 10.77300 7.62500 -1.00000 0.00206 0.00184 1.00000 0.00000
5.46967 10.77300 8.62500 -0.99995 0.00714 0.00680 1.00000 0.00000
6.17678 11.48010 5.62500 -0.99919 -0.03936 -0.00838 1.00000 0.00000
0.87348 4.40901 5.62500 -0.99988 -0.00401 -0.01517 1.00000 0.00000
0.87348 4.40901 6.62500 -0.99748 -0.00242 -0.07086 1.00000 0.00000
1.58058 5.11612 3.62500 -0.99982 -0.01439 0.01200 1.00000 0.00000
1.58058 5.11612 4.62500 -0.99990 -0.01416 0.00234 1.00000 0.00000
1.58058 5.11612 5.62500 -0.99997 -0.00771 0.00293 1.00000 0.00000
1.58058 5.11612 6.62500 -0.99988 0.01497 -0.00470 1.00000 0.00000
1.58058 5.11612 7.62500 -0.99962 0.02270 0.01566 1.00000 0.00000
1.58058 5.11612 8.62500 -0.99999 -0.00304 -0.00432 1.00000 0.00000
2.28769 5.82322 2.62500 0.45110 0.07413 -0.88939 1.00000 1.00000
2.28769 5.82322 3.62500 -0.79156 0.33269 -0.51259 1.00000 1.00000
2.28769 5.82322 4.62500 -0.98841 0.07008 -0.13470 1.00000 1.00000
2.28769 5.82322 5.62500 -0.42505 -0.88347 0.19701 1.00000 1.00000
2.28769 5.82322 6.62500 -0.49513 0.30305 0.81425 1.00000 1.00000
2.28769 5.82322 7.62500 -0.49740 0.79502 0.34719 1.00000 1.00000
2.28769 5.82322 8.62500 -0.92540 -0.23425 0.29792 1.00000 1.00000
2.28769 5.82322 9.62500 -0.78929 -0.43399 -0.43437 1.00000 1.00000
2.64124 6.53033 2.62500 -0.99995 -0.00809 -0.00543 1.00000 0.00000
2.64124 6.53033 3.62500 -0.99957 0.01854 0.02252 1.00000 0.00000
2.64124 6.53033 4.62500 -0.99920 0.01887 -0.03516 1.00000 0.00000
2.64124 6.53033 5.62500 -0.99916 0.01946 -0.03603 1.00000 0.00000
2.64124 6.53033 6.62500 -0.99843 0.01322 -0.05441 1.00000 0.00000
2.64124 6.53033 7.62500 -0.99970 -0.02374 0.00526 1.00000 0.00000
2.64124 6.53033 8.62500 -0.99780 0.05721 -0.03336 1.00000 0.00000
2.64124 6.53033 9.62500 -0.99404 0.10497 0.02952 1.00000 0.00000
3.34835 7.23744 1.62500 -0.99989 0.01468 -0.00185 1.00000 0.00000
3.34835 7.23744 2.62500 -0.99997 0.00824 0.00121 1.00000 0.00000
3.34835 7.23744 3.62500 -0.99994 0.00773 0.00737 1.00000 0.00000
3.34835 7.23744 4.62500 -0.99999 0.00304 -0.00274 1.00000 0.00000
3.34835 7.23744 5.62500 -0.99994 0.00279 -0.01080 1.00000 0.00000
3.34835 7.23744 6.62500 -0.99992 0.00909 0.00886 1.00000 0.00000
3.34835 7.23744 7.62500 -0.99989 0.01371 0.00519 1.00000 0.00000
3.34835 7.23744 8.62500 -0.99996 0.00675 0.00637 1.00000 0.00000
3.34835 7.23744 9.62500 -0.99996 0.00575 -0.00678 1.00000 0.00000
3.34835 7.23744 10.62500 -0.99504 0.00230 -0.09945 1.00000 0.00000
4.05546 7.94454 1.62500 -0.99985 0.01713 -0.00135 1.00000 0.00000
4.05546 7.94454 2.62500 -0.99996 0.00716 0.00533 1.00000 0.00000
4.05546 7.94454 3.62500 -0.99889 0.00722 -0.04658 1.00000 0.00000
4.05546 7.94454 4.62500 -0.99998 0.00609 0.00035 1.00000 0.00000
4.05546 7.94454 5.62500 -0.99998 0.00539 -0.00305 1.00000 0.00000
4.05546 7.94454 6.62500 -0.99998 0.00660 0.00199 1.00000 0.00000
4.05546 7.94454 7.62500 -0.99996 0.00838 -0.00294 1.00000 0.00000
4.05546 7.94454 8.62500 -0.99996 0.00852 -0.00416 1.00000 0.00000
4.05546 7.94454 9.62500 -0.99991 0.00944 -0.00999 1.00000 0.00000
4.05546 7.94454 10.62500 -0.99977 0.02127 0.00386 1.00000 0.00000
4.76256 8.65165 1.62500 -0.99996 0.00830 0.00383 1.00000 0.00000
4.76256 8.65165 2.62500 -0.99996 0.00703 0.00598 1.00000 0.00000
4.76256 8.65165 3.62500 -0.99999 0.00333 0.00387 1.00000 0.00000
4.76256 8.65165 4.62500 -1.00000 0.00128 0.00104 1.00000 0.00000
4.76256 8.65165 5.62500 -0.99997 0.00305 -0.00735 1.00000 0.00000
4.76256 8.65165 6.62500 -0.99998 -0.00014 -0.00669 1.00000 0.00000
4.76256 8.65165 7.62500 -0.99997 0.00743 -0.00067 1.00000 0.00000
4.76256 8.65165 8.62500 -0.99998 0.00662 0.00070 1.00000 0.00000
4.76256 8.65165 9.62500 -0.99996 0.00808 0.00240 1.00000 0.00000
4.76256 8.65165 10.62500 -0.99994 0.00455 -0.00982 1.00000 0.00000
5.46967 9.35876 2.62500 -0.99952 0.01007 0.02933 1.00000 0.00000
5.46967 9.35876 3.62500 -0.99992 0.00413 0.01175 1.00000 0.00000
5.46967 9.35876 4.62500 -1.00000 0.00029 0.00247 1.00000 0.00000
5.46967 9.35876 5.62500 -0.99999 0.00455 -0.00295 1.00000 0.00000
5.46967 9.35876 6.62500 -0.99997 0.00492 -0.00659 1.00000 0.00000
5.46967 9.35876 7.62500 -0.99996 0.00352 -0.00772 1.00000 0.00000
5.46967 9.35876 8.62500 -0.99999 -0.00253 0.00245 1.00000 0.00000
5.46967 9.35876 9.62500 -0.99999 0.00454 -0.00045 1.00000 0.00000
6.17678 10.06590 2.62500 -0.99739 0.02739 0.06682 1.00000 0.00000
6.17678 10.06590 3.62500 -0.99991 0.00375 0.01253 1.00000 0.00000
6.17678 10.06590 4.62500 -0.99997 0.00108 0.00788 1.00000 0.00000
6.17678 10.06590 5.62500 -0.99999 0.00170 -0.00520 1.00000 0.00000
6.17678 10.06590 6.62500 -0.99999 0.00361 -0.00296 1.00000 0.00000
6.17678 10.06590 7.62500 -0.99998 0.00334 0.00510 1.00000 0.00000
6.17678 10.06590 8.62500 -0.99999 -0.00348 0.00420 1.00000 0.00000
6.17678 10.06590 9.62500 -0.99997 -0.00720 -0.00016 1.00000 0.00000
6.88388 10.77300 3.62500 -0.99488 0.06046 0.08093 1.00000 0.00000
6.88388 10.77300 4.62500 -0.99992 -0.00617 0.01110 1.00000 0.00000
6.88388 10.77300 5.62500 -0.99993 -0.01037 -0.00544 1.00000 0.00000
6.88388 10.77300 6.62500 -0.99998 -0.00519 -0.00216 1.00000 0.00000
6.88388 10.77300 7.62500 -0.99996 -0.00847 -0.00368 1.00000 0.00000
1.58058 3.70190 4.62500 -0.99984 -0.01697 0.00481 1.00000 0.00000
1.58058 3.70190 5.62500 -0.99992 -0.01254 -0.00279 1.00000 0.00000
1.58058 3.70190 6.62500 -0.99992 -0.01150 -0.00574 1.00000 0.00000
1.58058 3.70190 7.62500 -0.99981 -0.01687 -0.00999 1.00000 0.00000
2.28769 4.40901 2.62500 -0.99975 -0.02197 -0.00467 1.00000 0.00000
2.28769 4.40901 3.62500 -0.99990 -0.01213 -0.00706 1.00000 0.00000
2.28769 4.40901 4.62500 -0.99996 -0.00831 -0.00166 1.00000 0.00000
2.28769 4.40901 5.62500 -0.99998 -0.00503 -0.00444 1.00000 0.00000
2.28769 4.40901 6.62500 -0.99999 0.00233 -0.00229 1.00000 0.00000
2.28769 4.40901 7.62500 -0.99995 -0.00869 -0.00437 1.00000 0.00000
2.28769 4.40901 8.62500 -0.99982 -0.01199 -0.01459 1.00000 0.00000
2.28769 4.40901 9.62500 -0.99039 -0.01729 -0.13721 1.00000 0.00000
2.99480 5.11612 1.62500 -0.99974 -0.01391 0.01798 1.00000 0.00000
2.99480 5.11612 2.62500 -0.99991 -0.01343 0.00243 1.00000 0.00000
2.99480 5.11612 3.62500 -0.99998 -0.00652 -0.00197 1.00000 0.00000
2.99480 5.11612 4.62500 -0.99998 -0.00575 -0.00191 1.00000 0.00000
2.99480 5.11612 5.62500 -0.99999 -0.00459 0.00190 1.00000 0.00000
2.99480 5.11612 6.62500 -0.99995 0.00906 0.00492 1.00000 0.00000
2.99480 5.11612 7.62500 -0.99994 0.01136 -0.00013 1.00000 0.00000
2.99480 5.11612 8.62500 -0.99993 -0.00953 -0.00750 1.00000 0.00000
2.99480 5.11612 9.62500 -0.99947 -0.02881 -0.01532 1.00000 0.00000
3.70190 5.82322 1.62500 -0.50845 -0.00948 0.86104 1.00000 1.00000
3.70190 5.82322 2.62500 -0.74202 0.04549 -0.66883 1.00000 1.00000
3.70190 5.82322 3.62500 -0.89766 0.17269 0.40544 1.00000 1.00000
3.70190 5.82322 4.62500 -0.89424 -0.11419 -0.43278 1.00000 1.00000
3.70190 5.82322 5.62500 -0.43907 -0.88974 0.12484 1.00000 1.00000
3.70190 5.82322 6.62500 -0.50266 0.47592 0.72169 1.00000 1.00000
3.70190 5.82322 7.62500 -0.50111 0.73055 0.46389 1.00000 1.00000
3.70190 5.82322 8.62500 -0.78629 -0.26170 0.55969 1.00000 1.00000
3.70190 5.82322 9.62500 -0.46089 -0.56581 -0.68369 1.00000 1.00000
3.70190 5.82322 10.62500 -0.82003 -0.25160 -0.51405 1.00000 1.00000
4.05546 6.53033 1.62500 -0.99912 0.01356 -0.03976 1.00000 0.00000
4.05546 6.53033 2.62500 -0.99957 0.02842 -0.00657 1.00000 0.00000
4.05546 6.53033 3.62500 -0.99938 0.02985 0.01867 1.00000 0.00000
4.05546 6.53033 4.62500 -0.99863 0.05197 0.00532 1.00000 0.00000
4.05546 6.53033 5.62500 -0.99690 -0.00240 -0.07867 1.00000 0.00000
4.05546 6.53033 6.62500 -0.99410 -0.04692 -0.09777 1.00000 0.00000
4.05546 6.53033 7.62500 -0.99801 -0.02960 -0.05563 1.00000 0.00000
4.05546 6.53033 8.62500 -0.99891 0.04571 -0.00960 1.00000 0.00000
4.05546 6.53033 9.62500 -0.99435 0.07993 0.06990 1.00000 0.00000
4.05546 6.53033 10.62500 -0.99583 0.03762 0.08311 1.00000 0.00000
4.76256 7.23744 1.62500 -0.99999 0.00432 0.00096 1.00000 0.00000
4.76256 7.23744 2.62500 -1.00000 0.00131 0.00138 1.00000 0.00000
4.76256 7.23744 3.62500 -0.99999 0.00115 0.00406 1.00000 0.00000
4.76256 7.23744 4.62500 -0.99999 0.00361 0.00223 1.00000 0.00000
4.76256 7.23744 5.62500 -0.99998 0.00537 -0.00203 1.00000 0.00000
4.76256 7.23744 6.62500 -0.99999 0.00405 0.00240 1.00000 0.00000
4.76256 7.23744 7.62500 -0.99998 0.00596 0.00007 1.00000 0.00000
4.76256 7.23744 8.62500 -1.00000 0.00183 0.00087 1.00000 0.00000
4.76256 7.23744 9.62500 -0.99998 -0.00068 -0.00703 1.00000 0.00000
4.76256 7.23744 10.62500 -0.99991 -0.00105 -0.01351 1.00000 0.00000
5.46967 7.94454 1.62500 -0.99999 0.00052 0.00438 1.00000 0.00000
5.46967 7.94454 2.62500 -0.99999 -0.00075 0.00433 1.00000 0.00000
5.46967 7.94454 3.62500 -1.00000 -0.00030 -0.00097 1.00000 0.00000
5.46967 7.94454 4.62500 -1.00000 0.00039 0.00182 1.00000 0.00000
5.46967 7.94454 5.62500 -0.99999 0.00498 0.00097 1.00000 0.00000
5.46967 7.94454 6.62500 -1.00000 0.00082 -0.00173 1.00000 0.00000
5.46967 7.94454 7.62500 -1.00000 0.00287 0.00071 1.00000 0.00000
5.46967 7.94454 8.62500 -0.99999 0.00171 0.00421 1.00000 0.00000
5.46967 7.94454 9.62500 -1.00000 0.00165 -0.00189 1.00000 0.00000
5.46967 7.94454 10.62500 -0.99988 -0.00451 -0.01490 1.00000 0.00000
6.17678 8.65165 1.62500 -0.99997 -0.00662 0.00384 1.00000 0.00000
6.17678 8.65165 2.62500 -0.99996 -0.00727 0.00514 1.00000 0.00000
6.17678 8.65165 3.62500 -0.99983 -0.00184 -0.01824 1.00000 0.00000
6.17678 8.65165 4.62500 -0.99999 0.00045 0.00411 1.00000 0.00000
6.17678 8.65165 5.62500 -0.99997 0.00594 -0.00431 1.00000 0.00000
6.17678 8.65165 6.62500 -0.99997 -0.00133 -0.00822 1.00000 0.00000
6.17678 8.65165 7.62500 -0.99999 0.00022 0.00347 1.00000 0.00000
6.17678 8.65165 8.62500 -0.99999 -0.00299 0.00235 1.00000 0.00000
6.17678 8.65165 9.62500 -0.99999 -0.00321 -0.00304 1.00000 0.00000
6.17678 8.65165 10.62500 -0.99997 0.00164 0.00786 1.00000 0.00000
6.88388 9.35876 2.62500 -0.99983 -0.01189 0.01374 1.00000 0.00000
6.88388 9.35876 3.62500 -0.99995 -0.00585 0.00787 1.00000 0.00000
6.88388 9.35876 4.62500 -0.99999 0.00491 0.00098 1.00000 0.00000
6.88388 9.35876 5.62500 -1.00000 0.00139 -0.00026 1.00000 0.00000
6.88388 9.35876 6.62500 -0.99997 -0.00272 -0.00787 1.00000 0.00000
6.88388 9.35876 7.62500 -0.99999 -0.00218 0.00413 1.00000 0.00000
6.88388 9.35876 8.62500 -0.99993 -0.00413 0.01064 1.00000 0.00000
6.88388 9.35876 9.62500 -0.99997 -0.00643 0.00507 1.00000 0.00000
7.59099 10.06590 3.62500 -0.99989 -0.01502 -0.00074 1.00000 0.00000
7.59099 10.06590 4.62500 -0.99993 -0.01077 -0.00435 1.00000 0.00000
7.59099 10.06590 5.62500 -1.00000 -0.00077 -0.00156 1.00000 0.00000
7.59099 10.06590 6.62500 -0.99999 -0.00526 0.00066 1.00000 0.00000
7.59099 10.06590 7.62500 -0.99993 -0.01041 0.00643 1.00000 0.00000
7.59099 10.06590 8.62500 -0.99983 -0.01589 0.00936 1.00000 0.00000
8.29810 10.77300 4.62500 -0.92428 0.22645 0.30729 1.00000 0.00000
8.29810 10.77300 5.62500 -0.99998 0.00580 -0.00223 1.00000 0.00000
8.29810 10.77300 6.62500 -0.99918 -0.00361 0.04023 1.00000 0.00000
2.28769 2.99480 3.62500 -0.99867 -0.03540 -0.03745 1.00000 0.00000
2.28769 2.99480 4.62500 -0.99989 -0.01465 0.00110 1.00000 0.00000
2.28769 2.99480 5.62500 -0.99983 -0.01810 -0.00289 1.00000 0.00000
2.28769 2.99480 6.62500 -0.99989 -0.01339 -0.00700 1.00000 0.00000
2.28769 2.99480 7.62500 -0.99969 -0.01622 -0.01897 1.00000 0.00000
2.28769 2.99480 8.62500 -0.99899 -0.01993 -0.04025 1.00000 0.00000
2.99480 3.70190 2.62500 -0.99972 -0.01842 0.01504 1.00000 0.00000
2.99480 3.70190 3.62500 -0.99997 -0.00632 0.00483 1.00000 0.00000
2.99480 3.70190 4.62500 -0.99996 -0.00833 -0.00210 1.00000 0.00000
2.99480 3.70190 5.62500 -0.99998 -0.00182 -0.00517 1.00000 0.00000
2.99480 3.70190 6.62500 -0.99999 0.00360 -0.00137 1.00000 0.00000
2.99480 3.70190 7.62500 -0.99996 -0.00793 -0.00338 1.00000 0.00000
2.99480 3.70190 8.62500 -0.99990 -0.01045 -0.00979 1.00000 0.00000
2.99480 3.70190 9.62500 -0.99977 -0.02042 0.00646 1.00000 0.00000
3.70190 4.40901 1.62500 -0.99992 -0.01266 -0.00128 1.00000 0.00000
3.70190 4.40901 2.62500 -0.99997 -0.00674 0.00415 1.00000 0.00000
3.70190 4.40901 3.62500 -1.00000 -0.00083 -0.00220 1.00000 0.00000
3.70190 4.40901 4.62500 -1.00000 -0.00147 -0.00277 1.00000 0.00000
3.70190 4.40901 5.62500 -1.00000 -0.00206 0.00216 1.00000 0.00000
3.70190 4.40901 6.62500 -0.99999 0.00173 -0.00322 1.00000 0.00000
3.70190 4.40901 7.62500 -0.99999 -0.00075 -0.00395 1.00000 0.00000
3.70190 4.40901 8.62500 -1.00000 -0.00288 -0.00114 1.00000 0.00000
3.70190 4.40901 9.62500 -0.99993 -0.00933 0.00665 1.00000 0.00000
3.70190 4.40901 10.62500 -0.99753 0.00199 -0.07021 1.00000 0.00000
4.40901 5.11612 1.62500 -0.99984 -0.01564 0.00817 1.00000 0.00000
4.40901 5.11612 2.62500 -0.99984 -0.00505 -0.01689 1.00000 0.00000
4.40901 5.11612 3.62500 -0.99990 -0.00495 -0.01295 1.00000 0.00000
4.40901 5.11612 4.62500 -0.99989 -0.01453 -0.00292 1.00000 0.00000
4.40901 5.11612 5.62500 -1.00000 -0.00167 0.00091 1.00000 0.00000
4.40901 5.11612 6.62500 -0.99993 0.01115 0.00465 1.00000 0.00000
4.40901 5.11612 7.62500 -0.99991 0.01115 0.00752 1.00000 0.00000
4.40901 5.11612 8.62500 -0.99996 -0.00117 -0.00921 1.00000 0.00000
4.40901 5.11612 9.62500 -1.00000 -0.00185 -0.00129 1.00000 0.00000
4.40901 5.11612 10.62500 -0.99999 0.00108 -0.00504 1.00000 0.00000
5.11612 5.82322 0.62500 0.97270 -0.14214 0.18347 1.00000 1.00000
5.11612 5.82322 1.62500 -0.84970 0.03388 0.52618 1.00000 1.00000
5.11612 5.82322 2.62500 -0.90349 -0.42176 0.07638 1.00000 1.00000
5.11612 5.82322 3.62500 -0.72278 0.26011 0.64026 1.00000 1.00000
5.11612 5.82322 4.62500 -0.60160 -0.36891 -0.70851 1.00000 1.00000
5.11612 5.82322 5.62500 -0.73189 -0.66053 0.16741 1.00000 1.00000
5.11612 5.82322 6.62500 -0.44438 0.50889 0.73726 1.00000 1.00000
5.11612 5.82322 7.62500 -0.51334 0.50145 0.69644 1.00000 1.00000
5.11612 5.82322 8.62500 -0.99681 0.07966 0.00525 1.00000 1.00000
5.11612 5.82322 9.62500 -0.39573 -0.48420 -0.78035 1.00000 1.00000
5.11612 5.82322 10.62500 -0.63596 -0.40275 -0.65829 1.00000 1.00000
5.46967 6.53033 0.62500 -0.97930 0.09400 -0.17928 1.00000 0.00000
5.46967 6.53033 1.62500 -0.99927 -0.01062 -0.03670 1.00000 0.00000
5.46967 6.53033 2.62500 -0.99975 -0.02252 -0.00149 1.00000 0.00000
5.46967 6.53033 3.62500 -0.99961 -0.00599 -0.02720 1.00000 0.00000
5.46967 6.53033 4.62500 -0.99891 0.04454 0.01413 1.00000 0.00000
5.46967 6.53033 5.62500 -0.99993 0.01185 0.00306 1.00000 0.00000
5.46967 6.53033 6.62500 -0.99725 -0.01315 -0.07291 1.00000 0.00000
5.46967 6.53033 7.62500 -0.99888 -0.03911 -0.02675 1.00000 0.00000
5.46967 6.53033 8.62500 -0.99982 0.01799 -0.00562 1.00000 0.00000
5.46967 6.53033 9.62500 -0.99603 0.04323 0.07786 1.00000 0.00000
5.46967 6.53033 10.62500 -0.99841 0.00843 0.05572 1.00000 0.00000
6.17678 7.23744 1.62500 -0.99993 -0.00759 -0.00878 1.00000 0.00000
6.17678 7.23744 2.62500 -0.99999 0.00346 -0.00369 1.00000 0.00000
6.17678 7.23744 3.62500 -0.99998 0.00290 -0.00508 1.00000 0.00000
6.17678 7.23744 4.62500 -0.99996 -0.00209 -0.00847 1.00000 0.00000
6.17678 7.23744 5.62500 -0.99999 0.00316 -0.00430 1.00000 0.00000
6.17678 7.23744 6.62500 -0.99997 0.00713 0.00027 1.00000 0.00000
6.17678 7.23744 7.62500 -0.99997 -0.00439 -0.00662 1.00000 0.00000
6.17678 7.23744 8.62500 -0.99999 -0.00161 -0.00433 1.00000 0.00000
6.17678 7.23744 9.62500 -1.00000 -0.00083 -0.00182 1.00000 0.00000
6.17678 7.23744 10.62500 -0.99994 -0.00611 -0.00957 1.00000 0.00000
6.88388 7.94454 1.62500 -0.99998 -0.00598 -0.00294 1.00000 0.00000
6.88388 7.94454 2.62500 -0.99999 0.00155 -0.00445 1.00000 0.00000
6.88388 7.94454 3.62500 -1.00000 -0.00116 -0.00064 1.00000 0.00000
6.88388 7.94454 4.62500 -1.00000 -0.00094 0.00078 1.00000 0.00000
6.88388 7.94454 5.62500 -0.99999 -0.00170 0.00396 1.00000 0.00000
6.88388 7.94454 6.62500 -0.99998 -0.00187 0.00519 1.00000 0.00000
6.88388 7.94454 7.62500 -0.99999 -0.00354 0.00186 1.00000 0.00000
6.88388 7.94454 8.62500 -0.99999 -0.00448 0.00047 1.00000 0.00000
6.88388 7.94454 9.62500 -0.99999 -0.00452 -0.00181 1.00000 0.00000
6.88388 7.94454 10.62500 -0.99989 -0.00937 -0.01154 1.00000 0.00000
7.59099 8.65165 1.62500 -0.99979 -0.01894 0.00745 1.00000 0.00000
7.59099 8.65165 2.62500 -0.99989 -0.01264 -0.00822 1.00000 0.00000
7.59099 8.65165 3.62500 -0.99997 -0.00715 -0.00426 1.00000 0.00000
7.59099 8.65165 4.62500 -0.99999 -0.00349 0.00040 1.00000 0.00000
7.59099 8.65165 5.62500 -1.00000 0.00024 0.00027 1.00000 0.00000
7.59099 8.65165 6.62500 -0.99998 -0.00235 0.00628 1.00000 0.00000
7.59099 8.65165 7.62500 -0.99997 -0.00369 0.00694 1.00000 0.00000
7.59099 8.65165 8.62500 -0.99999 -0.00133 0.00313 1.00000 0.00000
7.59099 8.65165 9.62500 -0.99998 -0.00659 0.00009 1.00000 0.00000
8.29810 9.35876 2.62500 -0.99965 -0.02605 0.00476 1.00000 0.00000
8.29810 9.35876 3.62500 -0.99987 -0.01301 -0.00965 1.00000 0.00000
8.29810 9.35876 4.62500 -0.99999 -0.00470 0.00115 1.00000 0.00000
8.29810 9.35876 5.62500 -0.99996 -0.00443 -0.00711 1.00000 0.00000
8.29810 9.35876 6.62500 -0.99996 -0.00849 0.00318 1.00000 0.00000
8.29810 9.35876 7.62500 -0.99982 0.00200 0.01874 1.00000 0.00000
8.29810 9.35876 8.62500 -0.99985 -0.01570 0.00783 1.00000 0.00000
8.29810 9.35876 9.62500 -0.99920 -0.04011 0.00053 1.00000 0.00000
9.00520 10.06590 4.62500 -0.99986 -0.00251 0.01634 1.00000 0.00000
9.00520 10.06590 5.62500 -0.99988 -0.01486 -0.00338 1.00000 0.00000
9.00520 10.06590 6.62500 -0.99977 -0.02087 -0.00445 1.00000 0.00000
9.00520 10.06590 7.62500 -0.99961 -0.02365 0.01464 1.00000 0.00000
2.99480 2.28769 3.62500 -0.99976 -0.02202 0.00068 1.00000 0.00000
2.99480 2.28769 4.62500 -0.99989 -0.01378 -0.00518 1.00000 0.00000
2.99480 2.28769 5.62500 -0.99998 -0.00556 -0.00397 1.00000 0.00000
2.99480 2.28769 6.62500 -0.99990 -0.01180 -0.00812 1.00000 0.00000
2.99480 2.28769 7.62500 -0.99985 -0.01627 -0.00547 1.00000 0.00000
2.99480 2.28769 8.62500 -0.99880 -0.00379 -0.04883 1.00000 0.00000
3.70190 2.99480 2.62500 -0.99973 -0.02286 0.00325 1.00000 0.00000
3.70190 2.99480 3.62500 -0.99990 -0.01375 -0.00133 1.00000 0.00000
3.70190 2.99480 4.62500 -0.99999 -0.00499 -0.00223 1.00000 0.00000
3.70190 2.99480 5.62500 -0.99997 -0.00627 -0.00390 1.00000 0.00000
3.70190 2.99480 6.62500 -0.99998 -0.00583 -0.00217 1.00000 0.00000
3.70190 2.99480 7.62500 -0.99997 -0.00735 0.00086 1.00000 0.00000
3.70190 2.99480 8.62500 -0.99848 -0.03804 0.03978 1.00000 0.00000
3.70190 2.99480 9.62500 -0.99975 -0.02025 -0.00900 1.00000 0.00000
4.40901 3.70190 1.62500 -0.99993 -0.00876 -0.00737 1.00000 0.00000
4.40901 3.70190 2.62500 -0.99996 -0.00939 -0.00057 1.00000 0.00000
4.40901 3.70190 3.62500 -0.99997 -0.00811 -0.00126 1.00000 0.00000
4.40901 3.70190 4.62500 -1.00000 0.00002 0.00036 1.00000 0.00000
4.40901 3.70190 5.62500 -1.00000 -0.00194 -0.00039 1.00000 0.00000
4.40901 3.70190 6.62500 -1.00000 0.00032 0.00140 1.00000 0.00000
4.40901 3.70190 7.62500 -1.00000 -0.00082 0.00149 1.00000 0.00000
4.40901 3.70190 8.62500 -0.99998 -0.00472 -0.00287 1.00000 0.00000
4.40901 3.70190 9.62500 -0.99996 -0.00852 -0.00329 1.00000 0.00000
4.40901 3.70190 10.62500 -0.99992 -0.01175 -0.00364 1.00000 0.00000
5.11612 4.40901 1.62500 -0.99996 -0.00922 0.00187 1.00000 0.00000
5.11612 4.40901 2.62500 -0.99999 -0.00267 -0.00449 1.00000 0.00000
5.11612 4.40901 3.62500 -0.99999 -0.00361 -0.00260 1.00000 0.00000
5.11612 4.40901 4.62500 -0.99998 -0.00539 -0.00443 1.00000 0.00000
5.11612 4.40901 5.62500 -0.99998 0.00406 0.00412 1.00000 0.00000
5.11612 4.40901 6.62500 -0.99999 0.00508 0.00194 1.00000 0.00000
5.11612 4.40901 7.62500 -1.00000 0.00296 -0.00031 1.00000 0.00000
5.11612 4.40901 8.62500 -0.99997 -0.00204 -0.00703 1.00000 0.00000
5.11612 4.40901 9.62500 -1.00000 -0.00088 -0.00155 1.00000 0.00000
5.11612 4.40901 10.62500 -0.99999 -0.00316 0.00423 1.00000 0.00000
5.82322 5.11612 0.62500 -0.99744 -0.00963 0.07086 1.00000 0.00000
5.82322 5.11612 1.62500 -0.99984 -0.00524 0.01721 1.00000 0.00000
5.82322 5.11612 2.62500 -0.99997 -0.00755 -0.00353 1.00000 0.00000
5.82322 5.11612 3.62500 -0.99998 -0.00676 -0.00036 1.00000 0.00000
5.82322 5.11612 4.62500 -0.99987 -0.01493 0.00564 1.00000 0.00000
5.82322 5.11612 5.62500 -0.99999 0.00470 0.00111 1.00000 0.00000
5.82322 5.11612 6.62500 -0.99978 0.01331 0.01601 1.00000 0.00000
5.82322 5.11612 7.62500 -0.99995 0.00267 0.01001 1.00000 0.00000
5.82322 5.11612 8.62500 -0.99998 0.00456 -0.00506 1.00000 0.00000
5.82322 5.11612 9.62500 -0.99896 -0.04056 -0.02062 1.00000 0.00000
5.82322 5.11612 10.62500 -1.00000 0.00244 0.00063 1.00000 0.00000
6.53033 5.82322 0.62500 0.98483 0.04946 0.16634 1.00000 1.00000
6.53033 5.82322 1.62500 -0.94804 0.01650 0.31774 1.00000 1.00000
6.53033 5.82322 2.62500 -0.75461 -0.63609 0.16108 1.00000 1.00000
6.53033 5.82322 3.62500 -0.76743 0.37079 0.52303 1.00000 1.00000
6.53033 5.82322 4.62500 -0.56087 -0.14747 -0.81466 1.00000 1.00000
6.53033 5.82322 5.62500 -0.97781 -0.09954 -0.18433 1.00000 1.00000
6.53033 5.82322 6.62500 -0.39151 0.56305 0.72780 1.00000 1.00000
6.53033 5.82322 7.62500 -0.83253 0.50480 0.22819 1.00000 1.00000
6.53033 5.82322 8.62500 -0.90788 -0.16154 -0.38685 1.00000 1.00000
6.53033 5.82322 9.62500 -0.37527 -0.25259 -0.89183 1.00000 1.00000
6.53033 5.82322 10.62500 -0.63495 -0.39960 -0.66118 1.00000 1.00000
6.88388 6.53033 0.62500 -0.99786 0.01264 -0.06422 1.00000 0.00000
6.88388 6.53033 1.62500 -0.99994 -0.00029 -0.01138 1.00000 0.00000
6.88388 6.53033 2.62500 -0.99956 0.01516 -0.02559 1.00000 0.00000
6.88388 6.53033 3.62500 -0.99932 0.01456 -0.03393 1.00000 0.00000
6.88388 6.53033 4.62500 -0.99841 -0.01156 0.05509 1.00000 0.00000
6.88388 6.53033 5.62500 -0.99888 0.00784 0.04664 1.00000 0.00000
6.88388 6.53033 6.62500 -0.99960 0.00855 -0.02677 1.00000 0.00000
6.88388 6.53033 7.62500 -0.99949 -0.00532 -0.03161 1.00000 0.00000
6.88388 6.53033 8.62500 -0.99754 0.03509 0.06069 1.00000 0.00000
6.88388 6.53033 9.62500 -0.99409 0.04288 0.09974 1.00000 0.00000
6.88388 6.53033 10.62500 -0.99937 0.03004 0.01884 1.00000 0.00000
7.59099 7.23744 1.62500 -0.99999 -0.00291 -0.00400 1.00000 0.00000
7.59099 7.23744 2.62500 -0.99994 0.00067 -0.01120 1.00000 0.00000
7.59099 7.23744 3.62500 -0.99995 0.00169 -0.01026 1.00000 0.00000
7.59099 7.23744 4.62500 -1.00000 -0.00081 0.00143 1.00000 0.00000
7.59099 7.23744 5.62500 -1.00000 -0.00121 0.00048 1.00000 0.00000
7.59099 7.23744 6.62500 -0.99995 -0.00980 0.00275 1.00000 0.00000
7.59099 7.23744 7.62500 -0.99997 -0.00361 0.00745 1.00000 0.00000
7.59099 7.23744 8.62500 -0.99996 0.00049 0.00883 1.00000 0.00000
7.59099 7.23744 9.62500 -0.99996 -0.00657 0.00563 1.00000 0.00000
7.59099 7.23744 10.62500 -0.99992 -0.01050 -0.00687 1.00000 0.00000
8.29810 7.94454 1.62500 -0.99917 -0.00413 -0.04061 1.00000 0.00000
8.29810 7.94454 2.62500 -0.99994 -0.00997 -0.00375 1.00000 0.00000
8.29810 7.94454 3.62500 -0.99970 -0.02355 0.00673 1.00000 0.00000
8.29810 7.94454 4.62500 -0.99999 -0.00395 -0.00293 1.00000 0.00000
8.29810 7.94454 5.62500 -0.99997 -0.00684 -0.00466 1.00000 0.00000
8.29810 7.94454 6.62500 -0.99986 -0.01567 0.00582 1.00000 0.00000
8.29810 7.94454 7.62500 -0.99998 -0.00491 0.00467 1.00000 0.00000
8.29810 7.94454 8.62500 -0.99993 -0.01141 0.00053 1.00000 0.00000
8.29810 7.94454 9.62500 -0.99992 -0.01191 0.00490 1.00000 0.00000
9.00520 8.65165 2.62500 -0.99963 -0.02460 0.01123 1.00000 0.00000
9.00520 8.65165 3.62500 -0.99992 -0.01259 0.00209 1.00000 0.00000
9.00520 8.65165 4.62500 -0.99995 -0.00973 -0.00003 1.00000 0.00000
9.00520 8.65165 5.62500 -0.99998 -0.00663 0.00147 1.00000 0.00000
9.00520 8.65165 6.62500 -0.99997 -0.00778 0.00101 1.00000 0.00000
9.00520 8.65165 7.62500 -0.99992 -0.00935 0.00836 1.00000 0.00000
9.00520 8.65165 8.62500 -0.99965 -0.02269 0.01335 1.00000 0.00000
9.00520 8.65165 9.62500 -0.99699 -0.04800 0.06081 1.00000 0.00000
9.71231 9.35876 4.62500 -0.99914 -0.04077 0.00720 1.00000 0.00000
9.71231 9.35876 5.62500 -0.99986 -0.01617 -0.00293 1.00000 0.00000
9.71231 9.35876 6.62500 -0.99984 -0.01720 0.00542 1.00000 0.00000
9.71231 9.35876 7.62500 -0.99963 -0.02413 0.01231 1.00000 0.00000
3.70190 1.58058 4.62500 -0.99986 -0.00465 -0.01620 1.00000 0.00000
3.70190 1.58058 5.62500 -0.99995 -0.00985 -0.00256 1.00000 0.00000
3.70190 1.58058 6.62500 -0.99935 -0.02934 -0.02100 1.00000 0.00000
3.70190 1.58058 7.62500 -0.99053 -0.04978 -0.12792 1.00000 0.00000
4.40901 2.28769 2.62500 -0.99985 -0.01565 -0.00711 1.00000 0.00000
4.40901 2.28769 3.62500 -0.99983 -0.01854 0.00167 1.00000 0.00000
4.40901 2.28769 4.62500 -0.99998 -0.00585 0.00360 1.00000 0.00000
4.40901 2.28769 5.62500 -0.99999 -0.00442 0.00291 1.00000 0.00000
4.40901 2.28769 6.62500 -0.99998 -0.00656 0.00209 1.00000 0.00000
4.40901 2.28769 7.62500 -0.99994 -0.01095 -0.00052 1.00000 0.00000
4.40901 2.28769 8.62500 -0.99995 -0.01037 -0.00086 1.00000 0.00000
4.40901 2.28769 9.62500 -0.99979 -0.01574 -0.01293 1.00000 0.00000
5.11612 2.99480 1.62500 -0.99854 0.03530 0.04095 1.00000 0.00000
5.11612 2.99480 2.62500 -0.99998 -0.00566 0.00276 1.00000 0.00000
5.11612 2.99480 3.62500 -0.99999 0.00101 0.00347 1.00000 0.00000
5.11612 2.99480 4.62500 -1.00000 0.00004 0.00312 1.00000 0.00000
5.11612 2.99480 5.62500 -0.99999 -0.00290 0.00207 1.00000 0.00000
5.11612 2.99480 6.62500 -0.99999 -0.00370 0.00131 1.00000 0.00000
5.11612 2.99480 7.62500 -0.99999 -0.00274 -0.00438 1.00000 0.00000
5.11612 2.99480 8.62500 -0.99993 -0.01150 0.00094 1.00000 0.00000
5.11612 2.99480 9.62500 -0.99994 -0.00763 -0.00769 1.00000 0.00000
5.82322 3.70190 1.62500 -1.00000 0.00135 0.00012 1.00000 0.00000
5.82322 3.70190 2.62500 -0.99996 -0.00583 -0.00609 1.00000 0.00000
5.82322 3.70190 3.62500 -0.99999 0.00225 -0.00470 1.00000 0.00000
5.82322 3.70190 4.62500 -0.99999 -0.00428 0.00065 1.00000 0.00000
5.82322 3.70190 5.62500 -0.99999 0.00370 0.00383 1.00000 0.00000
5.82322 3.70190 6.62500 -1.00000 0.00003 -0.00256 1.00000 0.00000
5.82322 3.70190 7.62500 -1.00000 -0.00136 -0.00065 1.00000 0.00000
5.82322 3.70190 8.62500 -0.99999 0.00097 -0.00431 1.00000 0.00000
5.82322 3.70190 9.62500 -0.99999 -0.00356 -0.00230 1.00000 0.00000
5.82322 3.70190 10.62500 -1.00000 -0.00091 0.00228 1.00000 0.00000
6.53033 4.40901 1.62500 -0.99994 -0.00403 0.01016 1.00000 0.00000
6.53033 4.40901 2.62500 -1.00000 -0.00152 0.00011 1.00000 0.00000
6.53033 4.40901 3.62500 -1.00000 0.00101 -0.00231 1.00000 0.00000
6.53033 4.40901 4.62500 -1.00000 0.00055 0.00040 1.00000 0.00000
6.53033 4.40901 5.62500 -0.99998 0.00282 0.00486 1.00000 0.00000
6.53033 4.40901 6.62500 -0.99997 0.00766 -0.00211 1.00000 0.00000
6.53033 4.40901 7.62500 -0.99999 0.00440 -0.00025 1.00000 0.00000
6.53033 4.40901 8.62500 -1.00000 -0.00022 -0.00196 1.00000 0.00000
6.53033 4.40901 9.62500 -1.00000 -0.00103 -0.00228 1.00000 0.00000
6.53033 4.40901 10.62500 -0.99994 0.00158 0.01040 1.00000 0.00000
7.23744 5.11612 1.62500 -0.99999 -0.00234 0.00368 1.00000 0.00000
7.23744 5.11612 2.62500 -0.99998 0.00179 0.00549 1.00000 0.00000
7.23744 5.11612 3.62500 -0.99995 -0.00957 -0.00100 1.00000 0.00000
7.23744 5.11612 4.62500 -0.99990 -0.01255 -0.00690 1.00000 0.00000
7.23744 5.11612 5.62500 -0.99995 -0.00336 -0.00903 1.00000 0.00000
7.23744 5.11612 6.62500 -0.99997 0.00742 -0.00291 1.00000 0.00000
7.23744 5.11612 7.62500 -1.00000 0.00223 -0.00164 1.00000 0.00000
7.23744 5.11612 8.62500 -1.00000 -0.00088 0.00247 1.00000 0.00000
7.23744 5.11612 9.62500 -0.99996 -0.00819 0.00271 1.00000 0.00000
7.23744 5.11612 10.62500 -0.99934 -0.00334 -0.03605 1.00000 0.00000
7.94454 5.82322 1.62500 -0.89094 0.44434 0.09369 1.00000 1.00000
7.94454 5.82322 2.62500 -0.77236 -0.54040 0.33380 1.00000 1.00000
7.94454 5.82322 3.62500 -0.80985 0.58597 0.02800 1.00000 1.00000
7.94454 5.82322 4.62500 -0.43506 -0.02160 -0.90014 1.00000 1.00000
7.94454 5.82322 5.62500 -0.89818 -0.02707 -0.43879 1.00000 1.00000
7.94454 5.82322 6.62500 -0.88678 0.26334 0.37984 1.00000 1.00000
7.94454 5.82322 7.62500 -0.84633 0.48939 -0.21031 1.00000 1.00000
7.94454 5.82322 8.62500 -0.77387 -0.48597 -0.40616 1.00000 1.00000
7.94454 5.82322 9.62500 -0.43688 -0.19052 -0.87911 1.00000 1.00000
7.94454 5.82322 10.62500 -0.87291 -0.31254 -0.37462 1.00000 1.00000
8.29810 6.53033 1.62500 -0.99996 -0.00385 0.00815 1.00000 0.00000
8.29810 6.53033 2.62500 -0.99901 0.00018 -0.04449 1.00000 0.00000
8.29810 6.53033 3.62500 -0.99947 0.02622 0.01954 1.00000 0.00000
8.29810 6.53033 4.62500 -0.99835 0.00157 0.05748 1.00000 0.00000
8.29810 6.53033 5.62500 -0.99894 -0.01259 0.04433 1.00000 0.00000
8.29810 6.53033 6.62500 -0.99959 -0.02077 0.01967 1.00000 0.00000
8.29810 6.53033 7.62500 -0.99806 -0.05355 0.03178 1.00000 0.00000
8.29810 6.53033 8.62500 -0.99934 0.01485 0.03327 1.00000 0.00000
8.29810 6.53033 9.62500 -0.99852 0.03430 0.04220 1.00000 0.00000
8.29810 6.53033 10.62500 -0.99990 -0.00915 -0.01063 1.00000 0.00000
9.00520 7.23744 1.62500 -0.99856 -0.04078 0.03490 1.00000 0.00000
9.00520 7.23744 2.62500 -0.99991 -0.00628 -0.01151 1.00000 0.00000
9.00520 7.23744 3.62500 -0.99998 -0.00381 -0.00466 1.00000 0.00000
9.00520 7.23744 4.62500 -0.99995 -0.00955 -0.00131 1.00000 0.00000
9.00520 7.23744 5.62500 -0.99994 -0.00962 -0.00559 1.00000 0.00000
9.00520 7.23744 6.62500 -0.99999 -0.00322 -0.00354 1.00000 0.00000
9.00520 7.23744 7.62500 -0.99996 -0.00669 0.00517 1.00000 0.00000
9.00520 7.23744 8.62500 -0.99992 -0.01091 0.00564 1.00000 0.00000
9.00520 7.23744 9.62500 -0.99989 -0.01053 0.01043 1.00000 0.00000
9.71231 7.94454 2.62500 -0.99313 -0.06610 0.09657 1.00000 0.00000
9.71231 7.94454 3.62500 -0.99992 -0.01083 -0.00725 1.00000 0.00000
9.71231 7.94454 4.62500 -0.99993 -0.00912 -0.00780 1.00000 0.00000
9.71231 7.94454 5.62500 -0.99884 -0.01430 0.04591 1.00000 0.00000
9.71231 7.94454 6.62500 -0.99992 -0.01249 -0.00263 1.00000 0.00000
9.71231 7.94454 7.62500 -0.99992 -0.01199 0.00464 1.00000 0.00000
9.71231 7.94454 8.62500 -0.99947 -0.02544 0.02017 1.00000 0.00000
10.41940 8.65165 4.62500 -0.99957 -0.02407 0.01644 1.00000 0.00000
10.41940 8.65165 5.62500 -0.99967 -0.02220 0.01295 1.00000 0.00000
10.41940 8.65165 6.62500 -0.99978 -0.02086 0.00112 1.00000 0.00000
10.41940 8.65165 7.62500 -0.99930 -0.03056 0.02160 1.00000 0.00000
4.40901 0.87348 5.62500 -0.99965 -0.00133 0.02651 1.00000 0.00000
4.40901 0.87348 6.62500 -0.99971 -0.01895 -0.01472 1.00000 0.00000
5.11612 1.58058 3.62500 -0.99999 -0.00279 -0.00420 1.00000 0.00000
5.11612 1.58058 4.62500 -1.00000 0.00110 0.00121 1.00000 0.00000
5.11612 1.58058 5.62500 -0.99997 -0.00591 0.00485 1.00000 0.00000
5.11612 1.58058 6.62500 -0.99998 -0.00515 -0.00248 1.00000 0.00000
5.11612 1.58058 7.62500 -0.99994 -0.00736 -0.00787 1.00000 0.00000
5.11612 1.58058 8.62500 -0.99879 -0.03594 -0.03364 1.00000 0.00000
5.82322 2.28769 2.62500 -1.00000 0.00267 -0.00061 1.00000 0.00000
5.82322 2.28769 3.62500 -0.99998 0.00142 0.00540 1.00000 0.00000
5.82322 2.28769 4.62500 -1.00000 0.00159 0.00236 1.00000 0.00000
5.82322 2.28769 5.62500 -0.99999 0.00427 0.00195 1.00000 0.00000
5.82322 2.28769 6.62500 -1.00000 0.00007 0.00301 1.00000 0.00000
5.82322 2.28769 7.62500 -0.99999 0.00119 -0.00418 1.00000 0.00000
5.82322 2.28769 8.62500 -1.00000 -0.00107 0.00015 1.00000 0.00000
5.82322 2.28769 9.62500 -0.99903 0.01403 -0.04165 1.00000 0.00000
6.53033 2.99480 1.62500 -0.99914 0.03978 -0.01149 1.00000 0.00000
6.53033 2.99480 2.62500 -0.99999 -0.00169 0.00342 1.00000 0.00000
6.53033 2.99480 3.62500 -1.00000 -0.00004 0.00238 1.00000 0.00000
6.53033 2.99480 4.62500 -0.99999 0.00364 -0.00221 1.00000 0.00000
6.53033 2.99480 5.62500 -1.00000 0.00086 0.00121 1.00000 0.00000
6.53033 2.99480 6.62500 -1.00000 0.00083 0.00181 1.00000 0.00000
6.53033 2.99480 7.62500 -0.99999 0.00029 -0.00409 1.00000 0.00000
6.53033 2.99480 8.62500 -1.00000 0.00124 0.00084 1.00000 0.00000
6.53033 2.99480 9.62500 -0.99999 0.00437 0.00173 1.00000 0.00000
7.23744 3.70190 1.62500 -0.99997 -0.00804 0.00195 1.00000 0.00000
7.23744 3.70190 2.62500 -0.99998 0.00643 0.00249 1.00000 0.00000
7.23744 3.70190 3.62500 -0.99999 0.00342 -0.00138 1.00000 0.00000
7.23744 3.70190 4.62500 -0.99999 0.00057 -0.00370 1.00000 0.00000
7.23744 3.70190 5.62500 -1.00000 0.00186 -0.00245 1.00000 0.00000
7.23744 3.70190 6.62500 -0.99999 -0.00406 -0.00173 1.00000 0.00000
7.23744 3.70190 7.62500 -0.99998 0.00587 -0.00203 1.00000 0.00000
7.23744 3.70190 8.62500 -1.00000 0.00094 -0.00017 1.00000 0.00000
7.23744 3.70190 9.62500 -0.99998 0.00440 0.00527 1.00000 0.00000
7.23744 3.70190 10.62500 -0.99343 0.08011 0.08168 1.00000 0.00000
7.94454 4.40901 1.62500 -0.99997 0.00716 0.00401 1.00000 0.00000
7.94454 4.40901 2.62500 -0.99998 0.00010 -0.00595 1.00000 0.00000
7.94454 4.40901 3.62500 -0.99999 0.00162 -0.00329 1.00000 0.00000
7.94454 4.40901 4.62500 -1.00000 -0.00053 -0.00264 1.00000 0.00000
7.94454 4.40901 5.62500 -0.99999 0.00151 -0.00299 1.00000 0.00000
7.94454 4.40901 6.62500 -0.99999 0.00239 -0.00390 1.00000 0.00000
7.94454 4.40901 7.62500 -1.00000 -0.00222 -0.00040 1.00000 0.00000
7.94454 4.40901 8.62500 -0.99993 0.00087 0.01164 1.00000 0.00000
7.94454 4.40901 9.62500 -0.99999 0.00416 0.00315 1.00000 0.00000
7.94454 4.40901 10.62500 -0.99997 0.00694 0.00463 1.00000 0.00000
8.65165 5.11612 1.62500 -0.99970 -0.02360 0.00683 1.00000 0.00000
8.65165 5.11612 2.62500 -0.99994 0.01092 -0.00000 1.00000 0.00000
8.65165 5.11612 3.62500 -0.99989 0.00947 -0.01107 1.00000 0.00000
8.65165 5.11612 4.62500 -0.99997 0.00415 -0.00643 1.00000 0.00000
8.65165 5.11612 5.62500 -0.99997 0.00003 -0.00708 1.00000 0.00000
8.65165 5.11612 6.62500 -0.99995 0.00827 -0.00527 1.00000 0.00000
8.65165 5.11612 7.62500 -0.99994 -0.00023 -0.01106 1.00000 0.00000
8.65165 5.11612 8.62500 -0.99999 -0.00504 0.00156 1.00000 0.00000
8.65165 5.11612 9.62500 -0.99994 0.00213 0.01049 1.00000 0.00000
8.65165 5.11612 10.62500 -0.99881 0.00423 0.04849 1.00000 0.00000
9.35876 5.82322 2.62500 -0.53523 -0.43416 0.72459 1.00000 1.00000
9.35876 5.82322 3.62500 -0.74217 0.66940 -0.03291 1.00000 1.00000
9.35876 5.82322 4.62500 -0.35927 0.01585 -0.93310 1.00000 1.00000
9.35876 5.82322 5.62500 -0.97895 -0.01142 -0.20376 1.00000 1.00000
9.35876 5.82322 6.62500 -0.95709 -0.05592 -0.28433 1.00000 1.00000
9.35876 5.82322 7.62500 -0.74635 0.31593 -0.58579 1.00000 1.00000
9.35876 5.82322 8.62500 -0.76791 -0.39073 -0.50760 1.00000 1.00000
9.35876 5.82322 9.62500 -0.61324 -0.22335 -0.75766 1.00000 1.00000
9.71231 6.53033 2.62500 -0.99975 0.01398 -0.01731 1.00000 0.00000
9.71231 6.53033 3.62500 -0.99970 -0.02440 0.00327 1.00000 0.00000
9.71231 6.53033 4.62500 -0.99714 -0.03322 0.06785 1.00000 0.00000
9.71231 6.53033 5.62500 -0.99935 -0.03106 0.01840 1.00000 0.00000
9.71231 6.53033 6.62500 -0.99967 0.02490 -0.00621 1.00000 0.00000
9.71231 6.53033 7.62500 -0.99880 -0.00261 0.04900 1.00000 0.00000
9.71231 6.53033 8.62500 -0.99963 0.00685 0.02627 1.00000 0.00000
9.71231 6.53033 9.62500 -0.99739 -0.00476 0.07204 1.00000 0.00000
10.41940 7.23744 3.62500 -0.99991 -0.01011 0.00876 1.00000 0.00000
10.41940 7.23744 4.62500 -0.99988 -0.01529 0.00176 1.00000 0.00000
10.41940 7.23744 5.62500 -0.99998 -0.00448 0.00326 1.00000 0.00000
10.41940 7.23744 6.62500 -0.99999 -0.00455 -0.00041 1.00000 0.00000
10.41940 7.23744 7.62500 -0.99979 -0.01895 0.00820 1.00000 0.00000
10.41940 7.23744 8.62500 -0.99870 -0.02169 0.04604 1.00000 0.00000
11.12650 7.94454 5.62500 -0.99641 -0.04532 0.07149 1.00000 0.00000
5.82322 0.87348 4.62500 -0.99996 0.00241 0.00889 1.00000 0.00000
5.82322 0.87348 5.62500 -0.99998 -0.00123 0.00606 1.00000 0.00000
5.82322 0.87348 6.62500 -0.99993 -0.00684 -0.00976 1.00000 0.00000
5.82322 0.87348 7.62500 -0.99998 -0.00637 -0.00226 1.00000 0.00000
6.53033 1.58058 3.62500 -0.99998 0.00062 0.00579 1.00000 0.00000
6.53033 1.58058 4.62500 -0.99999 -0.00174 0.00311 1.00000 0.00000
6.53033 1.58058 5.62500 -0.99999 0.00266 -0.00268 1.00000 0.00000
6.53033 1.58058 6.62500 -0.99999 0.00206 -0.00406 1.00000 0.00000
6.53033 1.58058 7.62500 -0.99997 0.00139 -0.00694 1.00000 0.00000
6.53033 1.58058 8.62500 -0.99989 -0.01412 0.00359 1.00000 0.00000
7.23744 2.28769 2.62500 -0.99977 0.01545 0.01473 1.00000 0.00000
7.23744 2.28769 3.62500 -0.99994 0.00874 0.00682 1.00000 0.00000
7.23744 2.28769 4.62500 -1.00000 0.00095 0.00297 1.00000 0.00000
7.23744 2.28769 5.62500 -0.99997 0.00770 -0.00171 1.00000 0.00000
7.23744 2.28769 6.62500 -0.99997 0.00778 -0.00210 1.00000 0.00000
7.23744 2.28769 7.62500 -0.99997 0.00736 -0.00315 1.00000 0.00000
7.23744 2.28769 8.62500 -0.99995 0.00972 0.00200 1.00000 0.00000
7.23744 2.28769 9.62500 -0.99991 0.01264 0.00438 1.00000 0.00000
7.94454 2.99480 2.62500 -0.99996 0.00921 -0.00074 1.00000 0.00000
7.94454 2.99480 3.62500 -0.99998 0.00567 0.00167 1.00000 0.00000
7.94454 2.99480 4.62500 -0.99997 0.00728 0.00332 1.00000 0.00000
7.94454 2.99480 5.62500 -0.99998 0.00518 -0.00334 1.00000 0.00000
7.94454 2.99480 6.62500 -0.99997 0.00625 -0.00424 1.00000 0.00000
7.94454 2.99480 7.62500 -0.99997 0.00803 -0.00164 1.00000 0.00000
7.94454 2.99480 8.62500 -0.99996 0.00883 0.00176 1.00000 0.00000
7.94454 2.99480 9.62500 -0.99991 0.01332 0.00055 1.00000 0.00000
8.65165 3.70190 2.62500 -0.99995 0.00902 -0.00357 1.00000 0.00000
8.65165 3.70190 3.62500 -0.99993 0.01044 -0.00560 1.00000 0.00000
8.65165 3.70190 4.62500 -0.99996 0.00647 0.00614 1.00000 0.00000
8.65165 3.70190 5.62500 -0.99999 0.00156 -0.00513 1.00000 0.00000
8.65165 3.70190 6.62500 -0.99994 0.00838 -0.00704 1.00000 0.00000
8.65165 3.70190 7.62500 -0.99997 0.00728 -0.00315 1.00000 0.00000
8.65165 3.70190 8.62500 -0.99996 0.00579 0.00621 1.00000 0.00000
8.65165 3.70190 9.62500 -0.99952 0.00573 0.03030 1.00000 0.00000
9.35876 4.40901 2.62500 -0.99995 0.00961 -0.00352 1.00000 0.00000
9.35876 4.40901 3.62500 -0.99994 0.01052 0.00238 1.00000 0.00000
9.35876 4.40901 4.62500 -0.99999 0.00528 -0.00055 1.00000 0.00000
9.35876 4.40901 5.62500 -0.99999 0.00145 -0.00383 1.00000 0.00000
9.35876 4.40901 6.62500 -0.99999 0.00262 -0.00238 1.00000 0.00000
9.35876 4.40901 7.62500 -1.00000 0.00084 0.00124 1.00000 0.00000
9.35876 4.40901 8.62500 -0.99986 0.01035 0.01351 1.00000 0.00000
9.35876 4.40901 9.62500 -0.99970 0.00768 0.02311 1.00000 0.00000
10.06590 5.11612 2.62500 -0.99975 0.01458 0.01689 1.00000 0.00000
10.06590 5.11612 3.62500 -0.99950 0.03146 0.00303 1.00000 0.00000
10.06590 5.11612 4.62500 -0.99989 0.00736 -0.01270 1.00000 0.00000
10.06590 5.11612 5.62500 -0.99984 -0.00265 -0.01770 1.00000 0.00000
10.06590 5.11612 6.62500 -0.99986 -0.00085 -0.01691 1.00000 0.00000
10.06590 5.11612 7.62500 -0.99996 0.00490 -0.00797 1.00000 0.00000
10.06590 5.11612 8.62500 -0.99976 0.00917 0.01989 1.00000 0.00000
10.77300 5.82322 3.62500 -0.88261 0.46349 0.07857 1.00000 1.00000
10.77300 5.82322 4.62500 0.11744 -0.10192 -0.98784 1.00000 1.00000
10.77300 5.82322 5.62500 -0.93828 -0.11147 -0.32742 1.00000 1.00000
10.77300 5.82322 6.62500 0.54318 0.20470 -0.81428 1.00000 1.00000
10.77300 5.82322 7.62500 -0.97675 0.06697 -0.20363 1.00000 1.00000
10.77300 5.82322 8.62500 -0.79455 -0.54878 -0.25987 1.00000 1.00000
11.12650 6.53033 4.62500 -0.99302 -0.00590 0.11776 1.00000 0.00000
11.12650 6.53033 5.62500 -0.99761 -0.04578 0.05174 1.00000 0.00000
11.12650 6.53033 6.62500 -0.99984 -0.01779 0.00199 1.00000 0.00000
11.12650 6.53033 7.62500 -0.96359 0.15861 -0.21524 1.00000 0.00000
7.23744 0.87348 4.62500 -0.99992 0.00070 0.01258 1.00000 0.00000
7.23744 0.87348 5.62500 -0.99983 0.01605 0.00873 1.00000 0.00000
7.23744 0.87348 6.62500 -0.99987 0.01142 0.01155 1.00000 0.00000
7.94454 1.58058 3.62500 -0.99824 0.01893 0.05618 1.00000 0.00000
7.94454 1.58058 4.62500 -0.99992 0.00914 0.00847 1.00000 0.00000
7.94454 1.58058 5.62500 -0.99991 0.01354 -0.00104 1.00000 0.00000
7.94454 1.58058 6.62500 -0.99985 0.01340 -0.01100 1.00000 0.00000
7.94454 1.58058 7.62500 -0.99988 0.00832 0.01314 1.00000 0.00000
7.94454 1.58058 8.62500 -0.99969 0.02492 -0.00259 1.00000 0.00000
8.65165 2.28769 3.62500 -0.99979 0.01099 0.01728 1.00000 0.00000
8.65165 2.28769 4.62500 -0.99987 0.01511 0.00516 1.00000 0.00000
8.65165 2.28769 5.62500 -0.99988 0.01486 -0.00468 1.00000 0.00000
8.65165 2.28769 6.62500 -0.99993 0.00908 -0.00810 1.00000 0.00000
8.65165 2.28769 7.62500 -0.99985 0.01645 -0.00499 1.00000 0.00000
8.65165 2.28769 8.62500 -0.99957 0.02915 0.00360 1.00000 0.00000
9.35876 2.99480 3.62500 -0.99994 0.00716 0.00802 1.00000 0.00000
9.35876 2.99480 4.62500 -0.99990 0.01332 0.00452 1.00000 0.00000
9.35876 2.99480 5.62500 -0.99989 0.00950 -0.01161 1.00000 0.00000
9.35876 2.99480 6.62500 -0.99983 0.01718 -0.00721 1.00000 0.00000
9.35876 2.99480 7.62500 -0.99986 0.01633 0.00199 1.00000 0.00000
9.35876 2.99480 8.62500 -0.99981 0.01875 0.00499 1.00000 0.00000
10.06590 3.70190 3.62500 -0.99964 0.02329 0.01344 1.00000 0.00000
10.06590 3.70190 4.62500 -0.99992 0.00285 -0.01203 1.00000 0.00000
10.06590 3.70190 5.62500 -0.99994 0.00568 -0.00957 1.00000 0.00000
10.06590 3.70190 6.62500 -0.99993 0.00922 -0.00806 1.00000 0.00000
10.06590 3.70190 7.62500 -0.99985 0.01633 -0.00549 1.00000 0.00000
10.06590 3.70190 8.62500 -0.99975 0.01730 0.01450 1.00000 0.00000
10.77300 4.40901 4.62500 -0.99927 -0.01449 0.03540 1.00000 0.00000
10.77300 4.40901 5.62500 -0.99991 0.01069 -0.00813 1.00000 0.00000
10.77300 4.40901 6.62500 -0.99996 0.00801 -0.00284 1.00000 0.00000
10.77300 4.40901 7.62500 -0.99990 0.01188 0.00798 1.00000 0.00000
0.87348 7.23744 4.87500 -0.99847 0.03584 0.04211 1.00000 0.00000
0.87348 7.23744 5.87500 -0.99975 0.01672 -0.01462 1.00000 0.00000
0.87348 7.23744 6.87500 -0.99933 0.03281 0.01632 1.00000 0.00000
1.58058 7.94454 3.87500 -0.99975 0.01812 0.01287 1.00000 0.00000
1.58058 7.94454 4.87500 -0.99991 0.01339 -0.00268 1.00000 0.00000
1.58058 7.94454 5.87500 -0.99991 0.01248 -0.00553 1.00000 0.00000
1.58058 7.94454 6.87500 -0.99985 0.01735 -0.00106 1.00000 0.00000
1.58058 7.94454 7.87500 -0.99978 0.02015 -0.00637 1.00000 0.00000
2.28769 8.65165 3.87500 -0.99985 0.01649 0.00489 1.00000 0.00000
2.28769 8.65165 4.87500 -0.99984 0.01799 -0.00113 1.00000 0.00000
2.28769 8.65165 5.87500 -0.99992 0.01137 -0.00476 1.00000 0.00000
2.28769 8.65165 6.87500 -0.99985 0.01613 -0.00563 1.00000 0.00000
2.28769 8.65165 7.87500 -0.99988 0.01545 -0.00158 1.00000 0.00000
2.28769 8.65165 8.87500 -0.99930 0.02195 0.03018 1.00000 0.00000
2.99480 9.35876 2.87500 -0.99526 0.06182 0.07507 1.00000 0.00000
2.99480 9.35876 3.87500 -0.99981 0.01613 0.01058 1.00000 0.00000
2.99480 9.35876 4.87500 -0.99985 0.01739 -0.00127 1.00000 0.00000
2.99480 9.35876 5.87500 -0.99985 0.01469 -0.00865 1.00000 0.00000
2.99480 9.35876 6.87500 -0.99990 0.01145 -0.00830 1.00000 0.00000
2.99480 9.35876 7.87500 -0.99979 0.02033 0.00206 1.00000 0.00000
2.99480 9.35876 8.87500 -0.99984 0.01667 0.00689 1.00000 0.00000
3.70190 10.06590 3.87500 -0.99952 0.02928 0.00972 1.00000 0.00000
3.70190 10.06590 4.87500 -0.99990 0.01443 -0.00038 1.00000 0.00000
3.70190 10.06590 5.87500 -0.99960 0.02661 -0.00975 1.00000 0.00000
3.70190 10.06590 6.87500 -0.99989 0.01434 -0.00370 1.00000 0.00000
3.70190 10.06590 7.87500 -0.99971 0.02127 0.01141 1.00000 0.00000
3.70190 10.06590 8.87500 -0.99588 0.03811 0.08232 1.00000 0.00000
4.40901 10.77300 3.87500 -0.99955 0.02820 0.01062 1.00000 0.00000
4.40901 10.77300 4.87500 -0.99957 0.02711 0.01115 1.00000 0.00000
4.40901 10.77300 5.87500 -0.99988 0.00031 -0.01549 1.00000 0.00000
4.40901 10.77300 6.87500 -0.99987 0.01597 -0.00015 1.00000 0.00000
4.40901 10.77300 7.87500 -0.99876 0.00328 0.04958 1.00000 0.00000
1.22703 5.82322 3.87500 -0.99500 -0.03868 0.09206 1.00000 1.00000
1.22703 5.82322 4.87500 0.25008 -0.57928 0.77582 1.00000 1.00000
1.22703 5.82322 5.87500 -0.48271 0.86069 -0.16187 1.00000 1.00000
1.22703 5.82322 6.87500 -0.09883 -0.22923 -0.96834 1.00000 1.00000
1.22703 5.82322 7.87500 -0.47024 -0.76823 -0.43439 1.00000 1.00000
1.58058 6.53033 2.87500 -0.99932 -0.02656 -0.02566 1.00000 0.00000
1.58058 6.53033 3.87500 -0.99966 0.00418 0.02558 1.00000 0.00000
1.58058 6.53033 4.87500 -0.99924 -0.03601 -0.01471 1.00000 0.00000
1.58058 6.53033 5.87500 -0.99860 -0.00052 0.05292 1.00000 0.00000
1.58058 6.53033 6.87500 -0.99391 0.06126 0.09158 1.00000 0.00000
1.58058 6.53033 7.87500 -0.99779 0.06394 0.01820 1.00000 0.00000
1.58058 6.53033 8.87500 -0.99128 -0.11314 -0.06754 1.00000 0.00000
2.28769 7.23744 2.87500 -0.99985 0.01436 -0.00935 1.00000 0.00000
2.28769 7.23744 3.87500 -0.99995 0.01009 0.00181 1.00000 0.00000
2.28769 7.23744 4.87500 -1.00000 0.00115 0.00081 1.00000 0.00000
2.28769 7.23744 5.87500 -0.99991 0.00614 -0.01185 1.00000 0.00000
2.28769 7.23744 6.87500 -0.99984 0.01793 -0.00137 1.00000 0.00000
2.28769 7.23744 7.87500 -0.99990 0.01404 -0.00088 1.00000 0.00000
2.28769 7.23744 8.87500 -0.99976 0.01148 -0.01883 1.00000 0.00000
2.99480 7.94454 1.87500 -0.98341 -0.14821 0.10455 1.00000 0.00000
2.99480 7.94454 2.87500 -0.99989 0.01200 0.00861 1.00000 0.00000
2.99480 7.94454 3.87500 -0.99994 0.00982 0.00421 1.00000 0.00000
2.99480 7.94454 4.87500 -0.99996 0.00861 -0.00255 1.00000 0.00000
2.99480 7.94454 5.87500 -0.99999 0.00501 -0.00169 1.00000 0.00000
2.99480 7.94454 6.87500 -0.99997 0.00831 -0.00049 1.00000 0.00000
2.99480 7.94454 7.87500 -0.99992 0.01188 0.00422 1.00000 0.00000
2.99480 7.94454 8.87500 -0.99984 0.01722 0.00507 1.00000 0.00000
2.99480 7.94454 9.87500 -0.99941 0.02168 0.02654 1.00000 0.00000
3.70190 8.65165 1.87500 -0.99756 0.06193 0.03226 1.00000 0.00000
3.70190 8.65165 2.87500 -0.99937 0.03353 0.01126 1.00000 0.00000
3.70190 8.65165 3.87500 -0.99990 0.01181 0.00821 1.00000 0.00000
3.70190 8.65165 4.87500 -0.99994 0.01088 -0.00124 1.00000 0.00000
3.70190 8.65165 5.87500 -0.99998 0.00546 -0.00325 1.00000 0.00000
3.70190 8.65165 6.87500 -0.99996 0.00883 0.00317 1.00000 0.00000
3.70190 8.65165 7.87500 -0.99995 0.00882 0.00398 1.00000 0.00000
3.70190 8.65165 8.87500 -0.99987 0.01549 0.00353 1.00000 0.00000
3.70190 8.65165 9.87500 -0.99979 0.01999 0.00549 1.00000 0.00000
4.40901 9.35876 2.87500 -0.99981 0.01444 0.01283 1.00000 0.00000
4.40901 9.35876 3.87500 -0.99988 0.01371 0.00658 1.00000 0.00000
4.40901 9.35876 4.87500 -0.99996 0.00834 -0.00224 1.00000 0.00000
4.40901 9.35876 5.87500 -0.99998 0.00278 -0.00580 1.00000 0.00000
4.40901 9.35876 6.87500 -0.99997 0.00623 -0.00446 1.00000 0.00000
4.40901 9.35876 7.87500 -0.99999 0.00101 0.00449 1.00000 0.00000
4.40901 9.35876 8.87500 -0.99996 0.00830 -0.00269 1.00000 0.00000
4.40901 9.35876 9.87500 -0.99945 0.02932 -0.01573 1.00000 0.00000
5.11612 10.06590 2.87500 -0.99836 -0.00000 -0.05729 1.00000 0.00000
5.11612 10.06590 3.87500 -0.99990 0.01016 0.00948 1.00000 0.00000
5.11612 10.06590 4.87500 -0.99999 0.00380 -0.00164 1.00000 0.00000
5.11612 10.06590 5.87500 -0.99999 0.00405 -0.00295 1.00000 0.00000
5.11612 10.06590 6.87500 -0.99999 0.00145 -0.00403 1.00000 0.00000
5.11612 10.06590 7.87500 -0.99997 0.00489 0.00673 1.00000 0.00000
5.11612 10.06590 8.87500 -0.99996 0.00766 0.00434 1.00000 0.00000
5.82322 10.77300 3.87500 -0.99899 -0.02979 -0.03350 1.00000 0.00000
5.82322 10.77300 4.87500 -0.99998 0.00573 -0.00402 1.00000 0.00000
5.82322 10.77300 5.87500 -0.99999 0.00243 -0.00473 1.00000 0.00000
5.82322 10.77300 6.87500 -0.99999 -0.00458 -0.00157 1.00000 0.00000
5.82322 10.77300 7.87500 -0.99999 -0.00169 0.00475 1.00000 0.00000
1.22703 4.40901 3.87500 -0.99773 0.02052 0.06420 1.00000 0.00000
1.22703 4.40901 4.87500 -0.99984 -0.01481 0.01022 1.00000 0.00000
1.22703 4.40901 5.87500 -0.99998 -0.00570 0.00296 1.00000 0.00000
1.22703 4.40901 6.87500 -0.99999 -0.00320 -0.00261 1.00000 0.00000
1.22703 4.40901 7.87500 -0.99955 -0.01827 0.02392 1.00000 0.00000
1.93414 5.11612 2.87500 -0.99986 -0.01179 0.01161 1.00000 0.00000
1.93414 5.11612 3.87500 -0.99990 -0.00962 0.01016 1.00000 0.00000
1.93414 5.11612 4.87500 -0.99999 -0.00265 -0.00229 1.00000 0.00000
1.93414 5.11612 5.87500 -0.99997 0.00473 -0.00572 1.00000 0.00000
1.93414 5.11612 6.87500 -0.99997 0.00491 -0.00642 1.00000 0.00000
1.93414 5.11612 7.87500 -0.99995 -0.00946 -0.00431 1.00000 0.00000
1.93414 5.11612 8.87500 -0.99923 0.01004 -0.03784 1.00000 0.00000
2.64124 5.82322 1.87500 -0.86411 0.33105 -0.37910 1.00000 1.00000
2.64124 5.82322 2.87500 -0.87314 -0.09579 0.47796 1.00000 1.00000
2.64124 5.82322 3.87500 -0.97523 -0.16628 0.14585 1.00000 1.00000
2.64124 5.82322 4.87500 -0.98840 -0.06742 0.13612 1.00000 1.00000
2.64124 5.82322 5.87500 -0.42063 0.88391 -0.20439 1.00000 1.00000
2.64124 5.82322 6.87500 -0.50220 -0.33589 -0.79685 1.00000 1.00000
2.64124 5.82322 7.87500 -0.52212 -0.78845 -0.32516 1.00000 1.00000
2.64124 5.82322 8.87500 -0.41830 0.51595 -0.74754 1.00000 1.00000
2.64124 5.82322 9.87500 0.09543 0.65401 0.75044 1.00000 1.00000
2.99480 6.53033 1.87500 -0.99970 0.02443 0.00082 1.00000 0.00000
2.99480 6.53033 2.87500 -0.99938 0.02109 -0.02821 1.00000 0.00000
2.99480 6.53033 3.87500 -0.99984 0.01547 0.00921 1.00000 0.00000
2.99480 6.53033 4.87500 -0.99993 -0.00591 -0.01068 1.00000 0.00000
2.99480 6.53033 5.87500 -0.99949 -0.01875 0.02596 1.00000 0.00000
2.99480 6.53033 6.87500 -0.99635 0.02348 0.08208 1.00000 0.00000
2.99480 6.53033 7.87500 -0.99733 0.06725 0.02842 1.00000 0.00000
2.99480 6.53033 8.87500 -0.99884 -0.03604 -0.03181 1.00000 0.00000
2.99480 6.53033 9.87500 -0.99225 -0.07813 -0.09657 1.00000 0.00000
3.70190 7.23744 1.87500 -0.99989 0.01453 -0.00015 1.00000 0.00000
3.70190 7.23744 2.87500 -0.99998 0.00500 0.00372 1.00000 0.00000
3.70190 7.23744 3.87500 -0.99994 0.00259 0.01096 1.00000 0.00000
3.70190 7.23744 4.87500 -0.99999 0.00415 -0.00217 1.00000 0.00000
3.70190 7.23744 5.87500 -0.99997 0.00774 -0.00019 1.00000 0.00000
3.70190 7.23744 6.87500 -0.99988 0.01311 0.00841 1.00000 0.00000
3.70190 7.23744 7.87500 -0.99994 0.00994 0.00497 1.00000 0.00000
3.70190 7.23744 8.87500 -0.99996 0.00303 -0.00811 1.00000 0.00000
3.70190 7.23744 9.87500 -0.99999 0.00173 -0.00478 1.00000 0.00000
4.40901 7.94454 1.87500 -0.99998 0.00600 -0.00161 1.00000 0.00000
4.40901 7.94454 2.87500 -0.99996 0.00794 0.00397 1.00000 0.00000
4.40901 7.94454 3.87500 -0.99996 0.00690 0.00609 1.00000 0.00000
4.40901 7.94454 4.87500 -0.99999 0.00516 -0.00149 1.00000 0.00000
4.40901 7.94454 5.87500 -0.99999 0.00311 -0.00357 1.00000 0.00000
4.40901 7.94454 6.87500 -0.99998 0.00564 0.00425 1.00000 0.00000
4.40901 7.94454 7.87500 -1.00000 -0.00279 -0.00123 1.00000 0.00000
4.40901 7.94454 8.87500 -0.99999 0.00341 -0.00265 1.00000 0.00000
4.40901 7.94454 9.87500 -0.99994 0.00625 -0.00944 1.00000 0.00000
4.40901 7.94454 10.87500 -0.99970 -0.00484 -0.02383 1.00000 0.00000
5.11612 8.65165 1.87500 -0.99994 0.00669 0.00844 1.00000 0.00000
5.11612 8.65165 2.87500 -0.99999 0.00068 0.00377 1.00000 0.00000
5.11612 8.65165 3.87500 -0.99996 0.00179 0.00865 1.00000 0.00000
5.11612 8.65165 4.87500 -0.99998 0.00671 0.00210 1.00000 0.00000
5.11612 8.65165 5.87500 -0.99999 0.00256 -0.00288 1.00000 0.00000
5.11612 8.65165 6.87500 -0.99997 0.00427 -0.00680 1.00000 0.00000
5.11612 8.65165 7.87500 -0.99997 -0.00494 0.00599 1.00000 0.00000
5.11612 8.65165 8.87500 -1.00000 0.00256 -0.00178 1.00000 0.00000
5.11612 8.65165 9.87500 -0.99999 -0.00192 -0.00295 1.00000 0.00000
5.82322 9.35876 1.87500 -0.99986 -0.00013 -0.01672 1.00000 0.00000
5.82322 9.35876 2.87500 -0.99993 0.00310 0.01105 1.00000 0.00000
5.82322 9.35876 3.87500 -0.99995 0.00718 0.00628 1.00000 0.00000
5.82322 9.35876 4.87500 -0.99999 0.00288 0.00384 1.00000 0.00000
5.82322 9.35876 5.87500 -0.99999 0.00379 -0.00326 1.00000 0.00000
5.82322 9.35876 6.87500 -0.99992 -0.01020 -0.00810 1.00000 0.00000
5.82322 9.35876 7.87500 -0.99998 -0.00493 0.00344 1.00000 0.00000
5.82322 9.35876 8.87500 -1.00000 0.00107 0.00046 1.00000 0.00000
5.82322 9.35876 9.87500 -1.00000 -0.00084 -0.00000 1.00000 0.00000
6.53033 10.06590 2.87500 -0.99985 -0.01121 -0.01306 1.00000 0.00000
6.53033 10.06590 3.87500 -0.99995 -0.00256 0.00917 1.00000 0.00000
6.53033 10.06590 4.87500 -0.99999 0.00352 0.00179 1.00000 0.00000
6.53033 10.06590 5.87500 -0.99998 -0.00209 -0.00579 1.00000 0.00000
6.53033 10.06590 6.87500 -1.00000 -0.00138 0.00014 1.00000 0.00000
6.53033 10.06590 7.87500 -1.00000 -0.00238 0.00185 1.00000 0.00000
6.53033 10.06590 8.87500 -0.99968 0.00689 0.02415 1.00000 0.00000
7.23744 10.77300 3.87500 -0.99921 -0.03875 -0.00916 1.00000 0.00000
7.23744 10.77300 4.87500 -0.99993 -0.01131 0.00194 1.00000 0.00000
7.23744 10.77300 5.87500 -0.99997 -0.00765 -0.00112 1.00000 0.00000
7.23744 10.77300 6.87500 -0.99994 -0.01036 -0.00314 1.00000 0.00000
7.23744 10.77300 7.87500 -0.99907 0.00900 -0.04211 1.00000 0.00000
1.93414 3.70190 3.87500 -0.99967 -0.01753 0.01866 1.00000 0.00000
1.93414 3.70190 4.87500 -0.99989 -0.01387 0.00462 1.00000 0.00000
1.93414 3.70190 5.87500 -0.99997 -0.00729 -0.00150 1.00000 0.00000
1.93414 3.70190 6.87500 -0.99995 -0.00877 0.00457 1.00000 0.00000
1.93414 3.70190 7.87500 -0.99991 -0.01203 -0.00618 1.00000 0.00000
1.93414 3.70190 8.87500 -0.99869 -0.03421 0.03812 1.00000 0.00000
2.64124 4.40901 2.87500 -0.99985 -0.01581 0.00774 1.00000 0.00000
2.64124 4.40901 3.87500 -0.99998 -0.00612 -0.00304 1.00000 0.00000
2.64124 4.40901 4.87500 -1.00000 -0.00233 0.00131 1.00000 0.00000
2.64124 4.40901 5.87500 -0.99999 0.00154 -0.00417 1.00000 0.00000
2.64124 4.40901 6.87500 -1.00000 0.00211 -0.00014 1.00000 0.00000
2.64124 4.40901 7.87500 -0.99999 -0.00420 -0.00108 1.00000 0.00000
2.64124 4.40901 8.87500 -0.99995 -0.00934 -0.00265 1.00000 0.00000
2.64124 4.40901 9.87500 -0.99992 -0.00512 0.01183 1.00000 0.00000
3.34835 5.11612 1.87500 -0.99994 -0.00731 0.00844 1.00000 0.00000
3.34835 5.11612 2.87500 -0.99994 -0.00992 0.00409 1.00000 0.00000
3.34835 5.11612 3.87500 -0.99998 -0.00533 -0.00149 1.00000 0.00000
3.34835 5.11612 4.87500 -0.99999 0.00328 -0.00029 1.00000 0.00000
3.34835 5.11612 5.87500 -0.99993 0.00958 -0.00757 1.00000 0.00000
3.34835 5.11612 6.87500 -0.99978 -0.00044 -0.02117 1.00000 0.00000
3.34835 5.11612 7.87500 -0.99995 -0.00532 -0.00893 1.00000 0.00000
3.34835 5.11612 8.87500 -0.99998 -0.00562 -0.00233 1.00000 0.00000
3.34835 5.11612 9.87500 -0.99992 0.00530 0.01152 1.00000 0.00000
4.05546 5.82322 0.87500 -0.85625 0.24116 -0.45681 1.00000 1.00000
4.05546 5.82322 1.87500 -0.89704 -0.05658 -0.43831 1.00000 1.00000
4.05546 5.82322 2.87500 -0.88673 0.01186 0.46213 1.00000 1.00000
4.05546 5.82322 3.87500 -0.81608 -0.14847 -0.55855 1.00000 1.00000
4.05546 5.82322 4.87500 -0.79171 0.20592 0.57514 1.00000 1.00000
4.05546 5.82322 5.87500 -0.61120 0.77048 -0.18110 1.00000 1.00000
4.05546 5.82322 6.87500 -0.56296 -0.49853 -0.65919 1.00000 1.00000
4.05546 5.82322 7.87500 -0.49623 -0.65729 -0.56721 1.00000 1.00000
4.05546 5.82322 8.87500 -0.81076 0.27523 -0.51664 1.00000 1.00000
4.05546 5.82322 9.87500 -0.28609 0.57670 0.76523 1.00000 1.00000
4.05546 5.82322 10.87500 0.34862 0.43313 0.83118 1.00000 1.00000
4.40901 6.53033 0.87500 -0.99738 -0.00068 -0.07240 1.00000 0.00000
4.40901 6.53033 1.87500 -0.99950 0.02748 -0.01566 1.00000 0.00000
4.40901 6.53033 2.87500 -0.99994 0.00866 0.00610 1.00000 0.00000
4.40901 6.53033 3.87500 -0.99985 -0.00258 0.01695 1.00000 0.00000
4.40901 6.53033 4.87500 -0.99900 -0.02111 -0.03938 1.00000 0.00000
4.40901 6.53033 5.87500 -0.99992 -0.00395 0.01175 1.00000 0.00000
4.40901 6.53033 6.87500 -0.99598 0.08882 0.01157 1.00000 0.00000
4.40901 6.53033 7.87500 -0.99934 0.02775 0.02330 1.00000 0.00000
4.40901 6.53033 8.87500 -0.99926 -0.01862 -0.03352 1.00000 0.00000
4.40901 6.53033 9.87500 -0.99349 -0.08391 -0.07704 1.00000 0.00000
4.40901 6.53033 10.87500 -0.99024 -0.02989 -0.13612 1.00000 0.00000
5.11612 7.23744 0.87500 -0.99999 -0.00421 0.00210 1.00000 0.00000
5.11612 7.23744 1.87500 -0.99998 0.00278 -0.00476 1.00000 0.00000
5.11612 7.23744 2.87500 -0.99996 0.00156 0.00872 1.00000 0.00000
5.11612 7.23744 3.87500 -0.99999 0.00341 -0.00269 1.00000 0.00000
5.11612 7.23744 4.87500 -1.00000 -0.00237 -0.00120 1.00000 0.00000
5.11612 7.23744 5.87500 -0.99997 0.00698 0.00159 1.00000 0.00000
5.11612 7.23744 6.87500 -0.99996 0.00866 0.00039 1.00000 0.00000
5.11612 7.23744 7.87500 -1.00000 -0.00062 0.00018 1.00000 0.00000
5.11612 7.23744 8.87500 -0.99997 -0.00287 -0.00659 1.00000 0.00000
5.11612 7.23744 9.87500 -0.99996 -0.00513 -0.00739 1.00000 0.00000
5.11612 7.23744 10.87500 -0.99988 -0.00780 -0.01361 1.00000 0.00000
5.82322 7.94454 0.87500 -0.99988 0.00030 -0.01574 1.00000 0.00000
5.82322 7.94454 1.87500 -1.00000 -0.00119 -0.00152 1.00000 0.00000
5.82322 7.94454 2.87500 -0.99999 -0.00293 0.00315 1.00000 0.00000
5.82322 7.94454 3.87500 -1.00000 -0.00119 0.00236 1.00000 0.00000
5.82322 7.94454 4.87500 -0.99999 -0.00011 0.00376 1.00000 0.00000
5.82322 7.94454 5.87500 -0.99997 0.00017 -0.00825 1.00000 0.00000
5.82322 7.94454 6.87500 -0.99999 0.00441 -0.00070 1.00000 0.00000
5.82322 7.94454 7.87500 -1.00000 0.00101 0.00030 1.00000 0.00000
5.82322 7.94454 8.87500 -0.99984 -0.01458 -0.01034 1.00000 0.00000
5.82322 7.94454 9.87500 -0.99995 -0.00350 -0.00906 1.00000 0.00000
5.82322 7.94454 10.87500 -0.99996 0.00070 -0.00850 1.00000 0.00000
6.53033 8.65165 1.87500 -1.00000 -0.00224 -0.00183 1.00000 0.00000
6.53033 8.65165 2.87500 -0.99997 -0.00581 0.00415 1.00000 0.00000
6.53033 8.65165 3.87500 -0.99997 -0.00769 0.00255 1.00000 0.00000
6.53033 8.65165 4.87500 -0.99999 0.00092 0.00410 1.00000 0.00000
6.53033 8.65165 5.87500 -0.99999 -0.00084 -0.00353 1.00000 0.00000
6.53033 8.65165 6.87500 -1.00000 -0.00069 -0.00108 1.00000 0.00000
6.53033 8.65165 7.87500 -0.99999 -0.00433 0.00176 1.00000 0.00000
6.53033 8.65165 8.87500 -0.99996 -0.00218 0.00830 1.00000 0.00000
6.53033 8.65165 9.87500 -0.99998 -0.00589 -0.00094 1.00000 0.00000
7.23744 9.35876 1.87500 -0.99978 -0.02064 -0.00405 1.00000 0.00000
7.23744 9.35876 2.87500 -0.99989 -0.01506 -0.00075 1.00000 0.00000
7.23744 9.35876 3.87500 -0.99998 -0.00625 0.00233 1.00000 0.00000
7.23744 9.35876 4.87500 -1.00000 -0.00030 0.00206 1.00000 0.00000
7.23744 9.35876 5.87500 -1.00000 -0.00107 -0.00240 1.00000 0.00000
7.23744 9.35876 6.87500 -1.00000 -0.00182 0.00172 1.00000 0.00000
7.23744 9.35876 7.87500 -0.99997 -0.00572 0.00605 1.00000 0.00000
7.23744 9.35876 8.87500 -0.99993 -0.00583 0.00997 1.00000 0.00000
7.23744 9.35876 9.87500 -0.99984 -0.01068 0.01409 1.00000 0.00000
7.94454 10.06590 2.87500 -0.99961 -0.02793 -0.00086 1.00000 0.00000
7.94454 10.06590 3.87500 -0.99993 -0.01048 -0.00479 1.00000 0.00000
7.94454 10.06590 4.87500 -0.99998 -0.00420 -0.00517 1.00000 0.00000
7.94454 10.06590 5.87500 -0.99994 -0.01071 -0.00027 1.00000 0.00000
7.94454 10.06590 6.87500 -0.99996 -0.00803 0.00416 1.00000 0.00000
7.94454 10.06590 7.87500 -0.99993 -0.00951 -0.00729 1.00000 0.00000
7.94454 10.06590 8.87500 -0.99976 -0.02083 0.00624 1.00000 0.00000
8.65165 10.77300 5.87500 -0.99927 -0.02824 -0.02588 1.00000 0.00000
2.64124 2.99480 2.87500 -0.99907 -0.01194 0.04132 1.00000 0.00000
2.64124 2.99480 3.87500 -0.99983 -0.01762 0.00574 1.00000 0.00000
2.64124 2.99480 4.87500 -0.99994 -0.01117 0.00030 1.00000 0.00000
2.64124 2.99480 5.87500 -0.99996 -0.00872 -0.00310 1.00000 0.00000
2.64124 2.99480 6.87500 -0.99993 -0.01128 -0.00378 1.00000 0.00000
2.64124 2.99480 7.87500 -0.99991 -0.01376 -0.00073 1.00000 0.00000
2.64124 2.99480 8.87500 -0.99978 -0.02115 -0.00047 1.00000 0.00000
3.34835 3.70190 1.87500 -0.99667 -0.02998 0.07589 1.00000 0.00000
3.34835 3.70190 2.87500 -0.99983 -0.01575 0.01006 1.00000 0.00000
3.34835 3.70190 3.87500 -0.99998 -0.00242 -0.00516 1.00000 0.00000
3.34835 3.70190 4.87500 -0.99999 -0.00266 -0.00217 1.00000 0.00000
3.34835 3.70190 5.87500 -1.00000 -0.00011 0.00048 1.00000 0.00000
3.34835 3.70190 6.87500 -1.00000 0.00108 -0.00158 1.00000 0.00000
3.34835 3.70190 7.87500 -0.99996 -0.00851 -0.00114 1.00000 0.00000
3.34835 3.70190 8.87500 -0.99989 -0.01413 -0.00513 1.00000 0.00000
3.34835 3.70190 9.87500 -0.99983 -0.01777 0.00549 1.00000 0.00000
4.05546 4.40901 1.87500 -0.99990 -0.01395 0.00174 1.00000 0.00000
4.05546 4.40901 2.87500 -0.99998 -0.00566 -0.00229 1.00000 0.00000
4.05546 4.40901 3.87500 -0.99996 -0.00787 -0.00395 1.00000 0.00000
4.05546 4.40901 4.87500 -0.99998 -0.00612 0.00073 1.00000 0.00000
4.05546 4.40901 5.87500 -0.99999 0.00418 0.00028 1.00000 0.00000
4.05546 4.40901 6.87500 -1.00000 0.00065 -0.00198 1.00000 0.00000
4.05546 4.40901 7.87500 -0.99999 -0.00077 -0.00386 1.00000 0.00000
4.05546 4.40901 8.87500 -0.99998 -0.00519 0.00425 1.00000 0.00000
4.05546 4.40901 9.87500 -0.99990 -0.01293 -0.00533 1.00000 0.00000
4.05546 4.40901 10.87500 -0.99991 -0.00355 0.01256 1.00000 0.00000
4.76256 5.11612 0.87500 -0.99968 0.00555 -0.02465 1.00000 0.00000
4.76256 5.11612 1.87500 -0.99993 -0.00525 -0.01098 1.00000 0.00000
4.76256 5.11612 2.87500 -0.99990 -0.00725 -0.01247 1.00000 0.00000
4.76256 5.11612 3.87500 -0.99994 -0.01014 -0.00505 1.00000 0.00000
4.76256 5.11612 4.87500 -0.99998 0.00419 0.00377 1.00000 0.00000
4.76256 5.11612 5.87500 -0.99998 0.00678 -0.00168 1.00000 0.00000
4.76256 5.11612 6.87500 -0.99999 0.00050 -0.00422 1.00000 0.00000
4.76256 5.11612 7.87500 -0.99983 -0.00621 -0.01742 1.00000 0.00000
4.76256 5.11612 8.87500 -0.99990 0.00482 -0.01293 1.00000 0.00000
4.76256 5.11612 9.87500 -0.99997 0.00634 0.00343 1.00000 0.00000
4.76256 5.11612 10.87500 -0.99787 0.02494 0.06035 1.00000 0.00000
5.46967 5.82322 0.87500 -0.99279 0.07505 -0.09346 1.00000 1.00000
5.46967 5.82322 1.87500 -0.85724 0.08424 -0.50798 1.00000 1.00000
5.46967 5.82322 2.87500 -0.80350 0.55735 -0.20917 1.00000 1.00000
5.46967 5.82322 3.87500 -0.61553 -0.27242 -0.73953 1.00000 1.00000
5.46967 5.82322 4.87500 -0.48025 0.34920 0.80462 1.00000 1.00000
5.46967 5.82322 5.87500 -0.77199 0.59476 -0.22425 1.00000 1.00000
5.46967 5.82322 6.87500 -0.56754 -0.47186 -0.67472 1.00000 1.00000
5.46967 5.82322 7.87500 -0.69192 -0.42058 -0.58682 1.00000 1.00000
5.46967 5.82322 8.87500 -0.96691 0.02760 0.25363 1.00000 1.00000
5.46967 5.82322 9.87500 -0.40043 0.41586 0.81652 1.00000 1.00000
5.46967 5.82322 10.87500 -0.34078 0.48642 0.80453 1.00000 1.00000
5.82322 6.53033 0.87500 -0.99704 -0.00859 0.07637 1.00000 0.00000
5.82322 6.53033 1.87500 -0.99945 -0.01398 0.02993 1.00000 0.00000
5.82322 6.53033 2.87500 -0.99981 0.01763 0.00839 1.00000 0.00000
5.82322 6.53033 3.87500 -1.00000 0.00145 0.00122 1.00000 0.00000
5.82322 6.53033 4.87500 -0.99779 -0.01375 -0.06497 1.00000 0.00000
5.82322 6.53033 5.87500 -0.99968 0.02192 -0.01227 1.00000 0.00000
5.82322 6.53033 6.87500 -0.99408 0.05749 0.09220 1.00000 0.00000
5.82322 6.53033 7.87500 -0.99988 -0.00257 0.01538 1.00000 0.00000
5.82322 6.53033 8.87500 -0.99640 -0.03204 -0.07853 1.00000 0.00000
5.82322 6.53033 9.87500 -0.99514 -0.05461 -0.08197 1.00000 0.00000
5.82322 6.53033 10.87500 -0.99713 -0.05884 -0.04759 1.00000 0.00000
6.53033 7.23744 0.87500 -0.99999 -0.00423 0.00075 1.00000 0.00000
6.53033 7.23744 1.87500 -0.99995 -0.00890 -0.00514 1.00000 0.00000
6.53033 7.23744 2.87500 -0.99995 0.00606 -0.00765 1.00000 0.00000
6.53033 7.23744 3.87500 -0.99996 -0.00143 -0.00827 1.00000 0.00000
6.53033 7.23744 4.87500 -0.99997 -0.00286 -0.00719 1.00000 0.00000
6.53033 7.23744 5.87500 -0.99996 0.00847 0.00166 1.00000 0.00000
6.53033 7.23744 6.87500 -0.99998 0.00546 0.00365 1.00000 0.00000
6.53033 7.23744 7.87500 -0.99999 -0.00132 0.00295 1.00000 0.00000
6.53033 7.23744 8.87500 -0.99992 -0.00628 -0.01083 1.00000 0.00000
6.53033 7.23744 9.87500 -0.99998 -0.00547 -0.00445 1.00000 0.00000
6.53033 7.23744 10.87500 -0.99979 -0.01186 -0.01681 1.00000 0.00000
7.23744 7.94454 1.87500 -0.99997 -0.00510 -0.00607 1.00000 0.00000
7.23744 7.94454 2.87500 -0.99998 -0.00568 -0.00302 1.00000 0.00000
7.23744 7.94454 3.87500 -0.99999 0.00176 -0.00359 1.00000 0.00000
7.23744 7.94454 4.87500 -1.00000 -0.00297 0.00006 1.00000 0.00000
7.23744 7.94454 5.87500 -1.00000 -0.00255 0.00007 1.00000 0.00000
7.23744 7.94454 6.87500 -0.99995 0.00841 0.00553 1.00000 0.00000
7.23744 7.94454 7.87500 -0.99996 0.00321 0.00842 1.00000 0.00000
7.23744 7.94454 8.87500 -0.99999 -0.00304 -0.00098 1.00000 0.00000
7.23744 7.94454 9.87500 -0.99998 -0.00453 -0.00501 1.00000 0.00000
7.23744 7.94454 10.87500 -0.99994 -0.00414 -0.01055 1.00000 0.00000
7.94454 8.65165 1.87500 -0.99984 -0.01504 -0.00940 1.00000 0.00000
7.94454 8.65165 2.87500 -0.99994 -0.00725 -0.00837 1.00000 0.00000
7.94454 8.65165 3.87500 -1.00000 -0.00300 -0.00052 1.00000 0.00000
7.94454 8.65165 4.87500 -1.00000 -0.00079 0.00247 1.00000 0.00000
7.94454 8.65165 5.87500 -0.99995 -0.00814 -0.00529 1.00000 0.00000
7.94454 8.65165 6.87500 -0.99996 -0.00563 0.00621 1.00000 0.00000
7.94454 8.65165 7.87500 -1.00000 0.00027 0.00295 1.00000 0.00000
7.94454 8.65165 8.87500 -0.99991 -0.01075 0.00861 1.00000 0.00000
7.94454 8.65165 9.87500 -0.99998 -0.00652 -0.00137 1.00000 0.00000
8.65165 9.35876 2.87500 -0.99903 -0.02312 -0.03741 1.00000 0.00000
8.65165 9.35876 3.87500 -0.99987 -0.01189 -0.01118 1.00000 0.00000
8.65165 9.35876 4.87500 -0.99998 -0.00659 0.00164 1.00000 0.00000
8.65165 9.35876 5.87500 -0.99996 -0.00799 -0.00378 1.00000 0.00000
8.65165 9.35876 6.87500 -0.99997 -0.00759 0.00329 1.00000 0.00000
8.65165 9.35876 7.87500 -0.99969 -0.02396 0.00729 1.00000 0.00000
8.65165 9.35876 8.87500 -0.99967 -0.02176 0.01384 1.00000 0.00000
9.35876 10.06590 4.87500 -0.99967 -0.01013 -0.02380 1.00000 0.00000
9.35876 10.06590 5.87500 -0.99973 -0.02269 0.00497 1.00000 0.00000
9.35876 10.06590 6.87500 -0.99955 -0.02687 -0.01318 1.00000 0.00000
3.34835 2.28769 3.87500 -0.99988 -0.01500 0.00426 1.00000 0.00000
3.34835 2.28769 4.87500 -0.99996 -0.00772 0.00346 1.00000 0.00000
3.34835 2.28769 5.87500 -0.99992 -0.01200 0.00339 1.00000 0.00000
3.34835 2.28769 6.87500 -0.99998 -0.00519 0.00400 1.00000 0.00000
3.34835 2.28769 7.87500 -0.99954 -0.01225 0.02779 1.00000 0.00000
3.34835 2.28769 8.87500 -0.99544 -0.04931 0.08170 1.00000 0.00000
4.05546 2.99480 1.87500 -0.99931 -0.01154 0.03524 1.00000 0.00000
4.05546 2.99480 2.87500 -0.99992 -0.01267 0.00009 1.00000 0.00000
4.05546 2.99480 3.87500 -0.99997 -0.00538 -0.00540 1.00000 0.00000
4.05546 2.99480 4.87500 -0.99999 -0.00396 -0.00016 1.00000 0.00000
4.05546 2.99480 5.87500 -0.99998 -0.00145 -0.00530 1.00000 0.00000
4.05546 2.99480 6.87500 -0.99997 -0.00705 -0.00165 1.00000 0.00000
4.05546 2.99480 7.87500 -0.99995 -0.00976 -0.00132 1.00000 0.00000
4.05546 2.99480 8.87500 -0.99996 -0.00754 -0.00567 1.00000 0.00000
4.05546 2.99480 9.87500 -0.99970 -0.02070 0.01284 1.00000 0.00000
4.76256 3.70190 1.87500 -0.99994 -0.01053 0.00308 1.00000 0.00000
4.76256 3.70190 2.87500 -0.99993 -0.00541 -0.01004 1.00000 0.00000
4.76256 3.70190 3.87500 -0.99999 -0.00217 0.00319 1.00000 0.00000
4.76256 3.70190 4.87500 -0.99999 -0.00348 -0.00065 1.00000 0.00000
4.76256 3.70190 5.87500 -0.99999 0.00358 0.00319 1.00000 0.00000
4.76256 3.70190 6.87500 -1.00000 -0.00041 -0.00008 1.00000 0.00000
4.76256 3.70190 7.87500 -0.99998 -0.00565 -0.00186 1.00000 0.00000
4.76256 3.70190 8.87500 -0.99997 -0.00563 -0.00501 1.00000 0.00000
4.76256 3.70190 9.87500 -0.99998 -0.00607 -0.00069 1.00000 0.00000
5.46967 4.40901 0.87500 -0.99983 -0.01145 0.01462 1.00000 0.00000
5.46967 4.40901 1.87500 -0.99997 -0.00713 -0.00049 1.00000 0.00000
5.46967 4.40901 2.87500 -0.99997 -0.00499 -0.00541 1.00000 0.00000
5.46967 4.40901 3.87500 -0.99997 -0.00633 -0.00419 1.00000 0.00000
5.46967 4.40901 4.87500 -1.00000 -0.00238 -0.00099 1.00000 0.00000
5.46967 4.40901 5.87500 -1.00000 0.00087 0.00020 1.00000 0.00000
5.46967 4.40901 6.87500 -0.99999 0.00274 0.00226 1.00000 0.00000
5.46967 4.40901 7.87500 -1.00000 -0.00002 -0.00129 1.00000 0.00000
5.46967 4.40901 8.87500 -0.99999 0.00212 -0.00453 1.00000 0.00000
5.46967 4.40901 9.87500 -0.99999 -0.00222 0.00359 1.00000 0.00000
5.46967 4.40901 10.87500 -0.99981 -0.00437 0.01894 1.00000 0.00000
6.17678 5.11612 0.87500 -0.99985 0.00123 0.01733 1.00000 0.00000
6.17678 5.11612 1.87500 -0.99994 -0.00629 0.00922 1.00000 0.00000
6.17678 5.11612 2.87500 -0.99997 -0.00546 -0.00605 1.00000 0.00000
6.17678 5.11612 3.87500 -0.99999 0.00179 0.00345 1.00000 0.00000
6.17678 5.11612 4.87500 -0.99999 0.00222 0.00236 1.00000 0.00000
6.17678 5.11612 5.87500 -0.99999 0.00334 0.00316 1.00000 0.00000
6.17678 5.11612 6.87500 -0.99998 0.00467 0.00390 1.00000 0.00000
6.17678 5.11612 7.87500 -0.99998 0.00468 0.00292 1.00000 0.00000
6.17678 5.11612 8.87500 -0.99999 0.00327 0.00389 1.00000 0.00000
6.17678 5.11612 9.87500 -0.99989 0.00453 0.01387 1.00000 0.00000
6.17678 5.11612 10.87500 -0.99921 0.00532 0.03933 1.00000 0.00000
6.88388 5.82322 0.87500 -0.99545 -0.01819 -0.09348 1.00000 1.00000
6.88388 5.82322 1.87500 -0.93866 -0.15070 -0.31018 1.00000 1.00000
6.88388 5.82322 2.87500 -0.77623 0.56475 -0.28021 1.00000 1.00000
6.88388 5.82322 3.87500 -0.72783 -0.53309 -0.43137 1.00000 1.00000
6.88388 5.82322 4.87500 -0.41920 0.07667 0.90465 1.00000 1.00000
6.88388 5.82322 5.87500 -0.98224 0.09488 0.16184 1.00000 1.00000
6.88388 5.82322 6.87500 -0.60813 -0.47678 -0.63471 1.00000 1.00000
6.88388 5.82322 7.87500 -0.88349 -0.44515 -0.14589 1.00000 1.00000
6.88388 5.82322 8.87500 -0.63258 0.49255 0.59769 1.00000 1.00000
6.88388 5.82322 9.87500 -0.40191 0.23599 0.88475 1.00000 1.00000
6.88388 5.82322 10.87500 -0.30088 0.49611 0.81446 1.00000 1.00000
7.23744 6.53033 0.87500 -0.99806 0.00929 0.06155 1.00000 0.00000
7.23744 6.53033 1.87500 -0.99993 -0.00881 0.00847 1.00000 0.00000
7.23744 6.53033 2.87500 -0.99985 0.00637 0.01610 1.00000 0.00000
7.23744 6.53033 3.87500 -0.99766 -0.04245 -0.05361 1.00000 0.00000
7.23744 6.53033 4.87500 -0.99625 -0.04984 -0.07078 1.00000 0.00000
7.23744 6.53033 5.87500 -0.99961 -0.01295 -0.02481 1.00000 0.00000
7.23744 6.53033 6.87500 -0.99997 0.00345 0.00625 1.00000 0.00000
7.23744 6.53033 7.87500 -0.99985 -0.01542 -0.00817 1.00000 0.00000
7.23744 6.53033 8.87500 -0.99770 -0.05022 -0.04563 1.00000 0.00000
7.23744 6.53033 9.87500 -0.99643 -0.04896 -0.06871 1.00000 0.00000
7.23744 6.53033 10.87500 -0.99901 -0.00256 -0.04437 1.00000 0.00000
7.94454 7.23744 1.87500 -0.99993 -0.00526 -0.01058 1.00000 0.00000
7.94454 7.23744 2.87500 -0.99990 0.00672 -0.01243 1.00000 0.00000
7.94454 7.23744 3.87500 -0.99988 -0.00008 -0.01556 1.00000 0.00000
7.94454 7.23744 4.87500 -0.99998 -0.00521 -0.00278 1.00000 0.00000
7.94454 7.23744 5.87500 -0.99999 0.00082 -0.00315 1.00000 0.00000
7.94454 7.23744 6.87500 -0.99997 -0.00613 0.00466 1.00000 0.00000
7.94454 7.23744 7.87500 -0.99994 -0.00632 0.00937 1.00000 0.00000
7.94454 7.23744 8.87500 -0.99996 -0.00495 0.00688 1.00000 0.00000
7.94454 7.23744 9.87500 -0.99994 -0.01065 0.00097 1.00000 0.00000
7.94454 7.23744 10.87500 -0.99985 -0.00945 -0.01443 1.00000 0.00000
8.65165 7.94454 1.87500 -0.99947 -0.02926 0.01407 1.00000 0.00000
8.65165 7.94454 2.87500 -0.99992 -0.00958 -0.00845 1.00000 0.00000
8.65165 7.94454 3.87500 -1.00000 -0.00089 -0.00274 1.00000 0.00000
8.65165 7.94454 4.87500 -0.99995 -0.00573 -0.00874 1.00000 0.00000
8.65165 7.94454 5.87500 -0.99998 -0.00497 -0.00361 1.00000 0.00000
8.65165 7.94454 6.87500 -0.99999 -0.00356 -0.00090 1.00000 0.00000
8.65165 7.94454 7.87500 -0.99998 -0.00072 0.00620 1.00000 0.00000
8.65165 7.94454 8.87500 -0.99987 -0.01041 0.01255 1.00000 0.00000
8.65165 7.94454 9.87500 -0.99991 -0.01225 0.00631 1.00000 0.00000
9.35876 8.65165 2.87500 -0.99958 -0.02884 -0.00294 1.00000 0.00000
9.35876 8.65165 3.87500 -0.99986 -0.01449 -0.00881 1.00000 0.00000
9.35876 8.65165 4.87500 -0.99991 -0.01321 -0.00299 1.00000 0.00000
9.35876 8.65165 5.87500 -0.99991 -0.01344 -0.00169 1.00000 0.00000
9.35876 8.65165 6.87500 -0.99988 -0.01077 0.01123 1.00000 0.00000
9.35876 8.65165 7.87500 -0.99994 -0.00920 0.00640 1.00000 0.00000
9.35876 8.65165 8.87500 -0.99964 -0.00767 0.02558 1.00000 0.00000
10.06590 9.35876 4.87500 -0.99950 -0.00297 -0.03146 1.00000 0.00000
10.06590 9.35876 5.87500 -0.99971 -0.02404 0.00202 1.00000 0.00000
10.06590 9.35876 6.87500 -0.99990 -0.01224 -0.00749 1.00000 0.00000
4.05546 1.58058 3.87500 -0.99742 -0.03644 0.06189 1.00000 0.00000
4.05546 1.58058 4.87500 -0.99992 -0.00615 -0.01147 1.00000 0.00000
4.05546 1.58058 5.87500 -0.99978 -0.01537 0.01401 1.00000 0.00000
4.05546 1.58058 6.87500 -0.99928 0.01084 0.03638 1.00000 0.00000
4.05546 1.58058 7.87500 -0.99969 -0.00890 0.02331 1.00000 0.00000
4.76256 2.28769 2.87500 -0.99997 -0.00816 -0.00108 1.00000 0.00000
4.76256 2.28769 3.87500 -1.00000 -0.00007 -0.00015 1.00000 0.00000
4.76256 2.28769 4.87500 -0.99999 -0.00141 0.00326 1.00000 0.00000
4.76256 2.28769 5.87500 -0.99999 -0.00313 -0.00068 1.00000 0.00000
4.76256 2.28769 6.87500 -0.99998 -0.00388 -0.00509 1.00000 0.00000
4.76256 2.28769 7.87500 -0.99996 -0.00844 -0.00078 1.00000 0.00000
4.76256 2.28769 8.87500 -0.99991 -0.01291 0.00234 1.00000 0.00000
5.46967 2.99480 1.87500 -0.99986 -0.01286 0.01048 1.00000 0.00000
5.46967 2.99480 2.87500 -0.99999 -0.00166 0.00339 1.00000 0.00000
5.46967 2.99480 3.87500 -0.99999 -0.00147 0.00489 1.00000 0.00000
5.46967 2.99480 4.87500 -0.99999 -0.00055 0.00360 1.00000 0.00000
5.46967 2.99480 5.87500 -0.99999 -0.00093 0.00402 1.00000 0.00000
5.46967 2.99480 6.87500 -0.99999 -0.00113 -0.00516 1.00000 0.00000
5.46967 2.99480 7.87500 -0.99999 -0.00189 -0.00345 1.00000 0.00000
5.46967 2.99480 8.87500 -0.99999 0.00064 -0.00491 1.00000 0.00000
5.46967 2.99480 9.87500 -1.00000 0.00039 0.00258 1.00000 0.00000
6.17678 3.70190 1.87500 -1.00000 -0.00226 -0.00008 1.00000 0.00000
6.17678 3.70190 2.87500 -0.99999 -0.00156 0.00276 1.00000 0.00000
6.17678 3.70190 3.87500 -0.99998 0.00065 -0.00553 1.00000 0.00000
6.17678 3.70190 4.87500 -1.00000 -0.00224 -0.00075 1.00000 0.00000
6.17678 3.70190 5.87500 -1.00000 0.00097 0.00082 1.00000 0.00000
6.17678 3.70190 6.87500 -1.00000 0.00116 -0.00154 1.00000 0.00000
6.17678 3.70190 7.87500 -1.00000 -0.00104 -0.00143 1.00000 0.00000
6.17678 3.70190 8.87500 -0.99998 0.00338 -0.00526 1.00000 0.00000
6.17678 3.70190 9.87500 -1.00000 -0.00219 0.00035 1.00000 0.00000
6.17678 3.70190 10.87500 -0.99988 -0.00777 0.01307 1.00000 0.00000
6.88388 4.40901 0.87500 -0.99985 0.01693 0.00263 1.00000 0.00000
6.88388 4.40901 1.87500 -0.99995 -0.00729 -0.00639 1.00000 0.00000
6.88388 4.40901 2.87500 -0.99998 -0.00348 -0.00457 1.00000 0.00000
6.88388 4.40901 3.87500 -0.99997 -0.00263 0.00658 1.00000 0.00000
6.88388 4.40901 4.87500 -0.99999 0.00107 -0.00386 1.00000 0.00000
6.88388 4.40901 5.87500 -1.00000 0.00082 -0.00002 1.00000 0.00000
6.88388 4.40901 6.87500 -0.99999 0.00490 -0.00233 1.00000 0.00000
6.88388 4.40901 7.87500 -1.00000 -0.00024 0.00082 1.00000 0.00000
6.88388 4.40901 8.87500 -0.99999 0.00221 0.00313 1.00000 0.00000
6.88388 4.40901 9.87500 -1.00000 0.00101 0.00025 1.00000 0.00000
6.88388 4.40901 10.87500 -0.99997 0.00137 0.00773 1.00000 0.00000
7.59099 5.11612 0.87500 -0.99994 -0.00136 0.01044 1.00000 0.00000
7.59099 5.11612 1.87500 -0.99997 -0.00706 -0.00354 1.00000 0.00000
7.59099 5.11612 2.87500 -0.99914 -0.01146 -0.03985 1.00000 0.00000
7.59099 5.11612 3.87500 -1.00000 -0.00099 0.00219 1.00000 0.00000
7.59099 5.11612 4.87500 -0.99993 -0.00551 0.01092 1.00000 0.00000
7.59099 5.11612 5.87500 -0.99999 -0.00300 0.00293 1.00000 0.00000
7.59099 5.11612 6.87500 -0.99997 0.00785 -0.00125 1.00000 0.00000
7.59099 5.11612 7.87500 -1.00000 0.00126 -0.00191 1.00000 0.00000
7.59099 5.11612 8.87500 -0.99998 0.00607 0.00236 1.00000 0.00000
7.59099 5.11612 9.87500 -0.99989 0.00874 0.01162 1.00000 0.00000
7.59099 5.11612 10.87500 -0.99924 0.01273 0.03691 1.00000 0.00000
8.29810 5.82322 1.87500 -0.99546 -0.08884 0.03424 1.00000 1.00000
8.29810 5.82322 2.87500 -0.72524 0.48350 -0.49015 1.00000 1.00000
8.29810 5.82322 3.87500 -0.78464 -0.61474 0.08016 1.00000 1.00000
8.29810 5.82322 4.87500 -0.50544 0.00447 0.86285 1.00000 1.00000
8.29810 5.82322 5.87500 -0.85632 0.13282 0.49908 1.00000 1.00000
8.29810 5.82322 6.87500 -0.97591 -0.09236 -0.19765 1.00000 1.00000
8.29810 5.82322 7.87500 -0.79997 -0.47812 0.36255 1.00000 1.00000
8.29810 5.82322 8.87500 -0.60538 0.58831 0.53610 1.00000 1.00000
8.29810 5.82322 9.87500 -0.54406 0.18576 0.81823 1.00000 1.00000
8.29810 5.82322 10.87500 0.16797 0.68120 0.71257 1.00000 1.00000
8.65165 6.53033 1.87500 -0.99954 -0.03040 -0.00016 1.00000 0.00000
8.65165 6.53033 2.87500 -0.99987 -0.00236 0.01619 1.00000 0.00000
8.65165 6.53033 3.87500 -0.99810 0.01926 -0.05850 1.00000 0.00000
8.65165 6.53033 4.87500 -0.99666 -0.02838 -0.07653 1.00000 0.00000
8.65165 6.53033 5.87500 -0.99961 -0.00146 -0.02803 1.00000 0.00000
8.65165 6.53033 6.87500 -0.99998 0.00441 -0.00521 1.00000 0.00000
8.65165 6.53033 7.87500 -0.99942 0.00543 -0.03369 1.00000 0.00000
8.65165 6.53033 8.87500 -0.99904 -0.03635 -0.02430 1.00000 0.00000
8.65165 6.53033 9.87500 -0.99916 -0.03478 -0.02188 1.00000 0.00000
9.35876 7.23744 1.87500 -0.85876 0.14954 -0.49006 1.00000 0.00000
9.35876 7.23744 2.87500 -0.99948 0.00167 -0.03231 1.00000 0.00000
9.35876 7.23744 3.87500 -0.99997 -0.00654 -0.00496 1.00000 0.00000
9.35876 7.23744 4.87500 -0.99995 -0.00702 -0.00740 1.00000 0.00000
9.35876 7.23744 5.87500 -0.99998 -0.00173 -0.00610 1.00000 0.00000
9.35876 7.23744 6.87500 -0.99994 -0.00380 -0.01067 1.00000 0.00000
9.35876 7.23744 7.87500 -0.99992 -0.01222 0.00451 1.00000 0.00000
9.35876 7.23744 8.87500 -0.99988 -0.01265 0.00843 1.00000 0.00000
9.35876 7.23744 9.87500 -0.99951 -0.03112 0.00385 1.00000 0.00000
10.06590 7.94454 2.87500 -0.95338 0.07126 -0.29323 1.00000 0.00000
10.06590 7.94454 3.87500 -0.99985 -0.01684 -0.00394 1.00000 0.00000
10.06590 7.94454 4.87500 -0.99991 -0.01195 -0.00545 1.00000 0.00000
10.06590 7.94454 5.87500 -0.99995 -0.00971 -0.00201 1.00000 0.00000
10.06590 7.94454 6.87500 -0.99993 -0.01022 -0.00614 1.00000 0.00000
10.06590 7.94454 7.87500 -0.99990 -0.01335 0.00412 1.00000 0.00000
10.06590 7.94454 8.87500 -0.99666 -0.05868 -0.05671 1.00000 0.00000
10.77300 8.65165 5.87500 -0.99965 -0.02652 -0.00118 1.00000 0.00000
4.76256 0.87348 4.87500 -0.99949 -0.01940 0.02527 1.00000 0.00000
4.76256 0.87348 5.87500 -0.99988 -0.01562 -0.00044 1.00000 0.00000
4.76256 0.87348 6.87500 -0.99987 -0.01529 -0.00569 1.00000 0.00000
5.46967 1.58058 2.87500 -0.99992 -0.01148 0.00578 1.00000 0.00000
5.46967 1.58058 3.87500 -0.99999 -0.00453 0.00263 1.00000 0.00000
5.46967 1.58058 4.87500 -0.99998 -0.00178 0.00598 1.00000 0.00000
5.46967 1.58058 5.87500 -0.99999 0.00305 0.00406 1.00000 0.00000
5.46967 1.58058 6.87500 -0.99999 -0.00422 -0.00225 1.00000 0.00000
5.46967 1.58058 7.87500 -0.99999 -0.00020 -0.00433 1.00000 0.00000
5.46967 1.58058 8.87500 -0.99931 0.00442 0.03693 1.00000 0.00000
6.17678 2.28769 2.87500 -1.00000 -0.00172 0.00104 1.00000 0.00000
6.17678 2.28769 3.87500 -1.00000 0.00229 0.00177 1.00000 0.00000
6.17678 2.28769 4.87500 -1.00000 0.00133 0.00049 1.00000 0.00000
6.17678 2.28769 5.87500 -1.00000 0.00086 0.00021 1.00000 0.00000
6.17678 2.28769 6.87500 -0.99999 -0.00403 0.00164 1.00000 0.00000
6.17678 2.28769 7.87500 -0.99998 0.00253 -0.00528 1.00000 0.00000
6.17678 2.28769 8.87500 -1.00000 0.00158 0.00250 1.00000 0.00000
6.17678 2.28769 9.87500 -0.99117 0.09450 0.09300 1.00000 0.00000
6.88388 2.99480 1.87500 -0.99998 -0.00403 0.00492 1.00000 0.00000
6.88388 2.99480 2.87500 -0.99998 0.00347 0.00433 1.00000 0.00000
6.88388 2.99480 3.87500 -0.99999 0.00189 -0.00268 1.00000 0.00000
6.88388 2.99480 4.87500 -1.00000 0.00231 0.00188 1.00000 0.00000
6.88388 2.99480 5.87500 -0.99999 0.00196 -0.00378 1.00000 0.00000
6.88388 2.99480 6.87500 -1.00000 0.00128 0.00110 1.00000 0.00000
6.88388 2.99480 7.87500 -0.99999 0.00364 -0.00087 1.00000 0.00000
6.88388 2.99480 8.87500 -0.99998 0.00551 -0.00009 1.00000 0.00000
6.88388 2.99480 9.87500 -0.99999 0.00351 0.00072 1.00000 0.00000
7.59099 3.70190 1.87500 -0.99979 0.01668 -0.01193 1.00000 0.00000
7.59099 3.70190 2.87500 -1.00000 0.00084 -0.00085 1.00000 0.00000
7.59099 3.70190 3.87500 -1.00000 0.00233 -0.00182 1.00000 0.00000
7.59099 3.70190 4.87500 -1.00000 0.00170 -0.00200 1.00000 0.00000
7.59099 3.70190 5.87500 -1.00000 0.00145 -0.00203 1.00000 0.00000
7.59099 3.70190 6.87500 -1.00000 0.00280 -0.00047 1.00000 0.00000
7.59099 3.70190 7.87500 -0.99999 0.00472 0.00205 1.00000 0.00000
7.59099 3.70190 8.87500 -1.00000 0.00147 0.00003 1.00000 0.00000
7.59099 3.70190 9.87500 -0.99989 0.00844 0.01211 1.00000 0.00000
8.29810 4.40901 1.87500 -0.99998 0.00166 -0.00630 1.00000 0.00000
8.29810 4.40901 2.87500 -0.99998 0.00668 -0.00075 1.00000 0.00000
8.29810 4.40901 3.87500 -0.99999 0.00499 -0.00136 1.00000 0.00000
8.29810 4.40901 4.87500 -0.99997 0.00713 0.00055 1.00000 0.00000
8.29810 4.40901 5.87500 -1.00000 0.00130 0.00072 1.00000 0.00000
8.29810 4.40901 6.87500 -0.99997 0.00597 -0.00545 1.00000 0.00000
8.29810 4.40901 7.87500 -0.99998 0.00676 0.00078 1.00000 0.00000
8.29810 4.40901 8.87500 -0.99991 0.01145 0.00696 1.00000 0.00000
8.29810 4.40901 9.87500 -0.99999 0.00189 0.00328 1.00000 0.00000
9.00520 5.11612 1.87500 -0.99995 0.00331 0.00904 1.00000 0.00000
9.00520 5.11612 2.87500 -0.99996 0.00762 -0.00377 1.00000 0.00000
9.00520 5.11612 3.87500 -0.99991 0.01362 -0.00037 1.00000 0.00000
9.00520 5.11612 4.87500 -0.99997 0.00090 0.00812 1.00000 0.00000
9.00520 5.11612 5.87500 -0.99998 -0.00657 0.00018 1.00000 0.00000
9.00520 5.11612 6.87500 -0.99999 0.00307 -0.00415 1.00000 0.00000
9.00520 5.11612 7.87500 -0.99986 0.01547 0.00652 1.00000 0.00000
9.00520 5.11612 8.87500 -0.99976 0.00662 0.02071 1.00000 0.00000
9.00520 5.11612 9.87500 -0.99976 0.01077 0.01924 1.00000 0.00000
9.71231 5.82322 2.87500 -0.76360 0.31142 -0.56563 1.00000 1.00000
9.71231 5.82322 3.87500 -0.32903 -0.94215 0.06397 1.00000 1.00000
9.71231 5.82322 4.87500 -0.61692 -0.02156 0.78673 1.00000 1.00000
9.71231 5.82322 5.87500 -0.97104 0.13864 0.19456 1.00000 1.00000
9.71231 5.82322 6.87500 -0.94685 -0.02260 0.32089 1.00000 1.00000
9.71231 5.82322 7.87500 -0.79616 -0.32824 0.50832 1.00000 1.00000
9.71231 5.82322 8.87500 -0.66883 0.51024 0.54067 1.00000 1.00000
9.71231 5.82322 9.87500 -0.43574 0.25627 0.86282 1.00000 1.00000
10.06590 6.53033 2.87500 -0.99998 0.00349 -0.00490 1.00000 0.00000
10.06590 6.53033 3.87500 -0.99961 0.02524 0.01182 1.00000 0.00000
10.06590 6.53033 4.87500 -0.99835 -0.01594 -0.05526 1.00000 0.00000
10.06590 6.53033 5.87500 -0.99921 0.00933 -0.03864 1.00000 0.00000
10.06590 6.53033 6.87500 -0.99928 -0.03234 -0.01994 1.00000 0.00000
10.06590 6.53033 7.87500 -0.99981 -0.01433 -0.01350 1.00000 0.00000
10.06590 6.53033 8.87500 -0.99662 -0.05616 0.05997 1.00000 0.00000
10.77300 7.23744 3.87500 -0.99949 -0.00104 -0.03176 1.00000 0.00000
10.77300 7.23744 4.87500 -0.99977 -0.00422 -0.02086 1.00000 0.00000
10.77300 7.23744 5.87500 -0.99993 -0.00960 -0.00662 1.00000 0.00000
10.77300 7.23744 6.87500 -0.99991 -0.01370 -0.00131 1.00000 0.00000
10.77300 7.23744 7.87500 -0.99963 -0.00610 -0.02668 1.00000 0.00000
6.17678 0.87348 4.87500 -0.99997 0.00088 0.00724 1.00000 0.00000
6.17678 0.87348 5.87500 -0.99998 0.00380 0.00439 1.00000 0.00000
6.17678 0.87348 6.87500 -0.99999 0.00032 -0.00415 1.00000 0.00000
6.17678 0.87348 7.87500 -0.99783 -0.00456 -0.06570 1.00000 0.00000
6.88388 1.58058 2.87500 -0.99945 0.01386 0.03024 1.00000 0.00000
6.88388 1.58058 3.87500 -0.99997 0.00188 0.00708 1.00000 0.00000
6.88388 1.58058 4.87500 -0.99999 -0.00243 0.00337 1.00000 0.00000
6.88388 1.58058 5.87500 -1.00000 -0.00094 -0.00082 1.00000 0.00000
6.88388 1.58058 6.87500 -1.00000 0.00117 -0.00071 1.00000 0.00000
6.88388 1.58058 7.87500 -0.99988 0.00917 -0.01283 1.00000 0.00000
6.88388 1.58058 8.87500 -0.99904 0.04201 -0.01205 1.00000 0.00000
7.59099 2.28769 2.87500 -0.99999 0.00315 0.00099 1.00000 0.00000
7.59099 2.28769 3.87500 -0.99995 0.00999 0.00098 1.00000 0.00000
7.59099 2.28769 4.87500 -0.99998 0.00551 0.00185 1.00000 0.00000
7.59099 2.28769 5.87500 -0.99997 0.00303 -0.00744 1.00000 0.00000
7.59099 2.28769 6.87500 -0.99994 0.00684 -0.00797 1.00000 0.00000
7.59099 2.28769 7.87500 -0.99997 0.00707 -0.00302 1.00000 0.00000
7.59099 2.28769 8.87500 -0.99993 0.01080 0.00516 1.00000 0.00000
8.29810 2.99480 2.87500 -0.99975 0.01899 -0.01163 1.00000 0.00000
8.29810 2.99480 3.87500 -0.99989 0.01438 0.00389 1.00000 0.00000
8.29810 2.99480 4.87500 -0.99999 0.00451 0.00172 1.00000 0.00000
8.29810 2.99480 5.87500 -0.99994 0.00841 -0.00687 1.00000 0.00000
8.29810 2.99480 6.87500 -0.99995 0.00556 -0.00795 1.00000 0.00000
8.29810 2.99480 7.87500 -0.99999 0.00509 -0.00111 1.00000 0.00000
8.29810 2.99480 8.87500 -0.99993 0.01175 -0.00048 1.00000 0.00000
8.29810 2.99480 9.87500 -0.99944 -0.01252 -0.03105 1.00000 0.00000
9.00520 3.70190 2.87500 -0.99977 0.02101 -0.00365 1.00000 0.00000
9.00520 3.70190 3.87500 -0.99995 0.00808 0.00521 1.00000 0.00000
9.00520 3.70190 4.87500 -0.99995 0.00908 0.00499 1.00000 0.00000
9.00520 3.70190 5.87500 -0.99994 0.01040 -0.00342 1.00000 0.00000
9.00520 3.70190 6.87500 -0.99998 0.00419 -0.00373 1.00000 0.00000
9.00520 3.70190 7.87500 -0.99996 0.00900 -0.00013 1.00000 0.00000
9.00520 3.70190 8.87500 -0.99991 0.01099 0.00798 1.00000 0.00000
9.00520 3.70190 9.87500 -0.99813 0.05750 -0.02068 1.00000 0.00000
9.71231 4.40901 2.87500 -0.99973 0.02169 -0.00870 1.00000 0.00000
9.71231 4.40901 3.87500 -0.99988 0.01541 -0.00098 1.00000 0.00000
9.71231 4.40901 4.87500 -0.99989 0.01186 -0.00858 1.00000 0.00000
9.71231 4.40901 5.87500 -0.99996 0.00421 -0.00735 1.00000 0.00000
9.71231 4.40901 6.87500 -0.99997 0.00246 -0.00716 1.00000 0.00000
9.71231 4.40901 7.87500 -0.99996 0.00861 0.00278 1.00000 0.00000
9.71231 4.40901 8.87500 -0.99972 0.00948 0.02170 1.00000 0.00000
10.41940 5.11612 2.87500 -0.99861 0.05197 -0.00872 1.00000 0.00000
10.41940 5.11612 3.87500 -0.99993 0.01083 0.00409 1.00000 0.00000
10.41940 5.11612 4.87500 -1.00000 -0.00049 0.00160 1.00000 0.00000
10.41940 5.11612 5.87500 -0.99999 -0.00123 -0.00417 1.00000 0.00000
10.41940 5.11612 6.87500 -0.99983 0.00751 -0.01698 1.00000 0.00000
10.41940 5.11612 7.87500 -0.99994 0.00657 0.00835 1.00000 0.00000
10.41940 5.11612 8.87500 -0.99982 0.00272 0.01856 1.00000 0.00000
11.12650 5.82322 4.87500 -0.87605 0.08971 0.47380 1.00000 1.00000
11.12650 5.82322 5.87500 -0.88331 0.12161 0.45273 1.00000 1.00000
11.12650 5.82322 6.87500 -0.99835 -0.01487 0.05553 1.00000 1.00000
11.12650 5.82322 7.87500 -0.99735 0.07271 0.00089 1.00000 1.00000
7.59099 0.87348 4.87500 -0.99968 0.02345 0.01000 1.00000 0.00000
7.59099 0.87348 5.87500 -0.99928 -0.02334 -0.03007 1.00000 0.00000
7.59099 0.87348 6.87500 -0.99913 0.01566 -0.03857 1.00000 0.00000
8.29810 1.58058 3.87500 -0.99994 0.00919 0.00523 1.00000 0.00000
8.29810 1.58058 4.87500 -0.99978 0.02086 -0.00135 1.00000 0.00000
8.29810 1.58058 5.87500 -0.99976 0.01511 -0.01578 1.00000 0.00000
8.29810 1.58058 6.87500 -0.99959 0.01791 -0.02240 1.00000 0.00000
8.29810 1.58058 7.87500 -0.99942 0.02124 -0.02677 1.00000 0.00000
9.00520 2.28769 3.87500 -0.99954 0.02967 -0.00621 1.00000 0.00000
9.00520 2.28769 4.87500 -0.99991 0.01328 -0.00043 1.00000 0.00000
9.00520 2.28769 5.87500 -0.99989 0.00816 -0.01221 1.00000 0.00000
9.00520 2.28769 6.87500 -0.99965 0.01484 -0.02199 1.00000 0.00000
9.00520 2.28769 7.87500 -0.99970 0.01712 -0.01731 1.00000 0.00000
9.71231 2.99480 3.87500 -0.99971 0.02330 0.00593 1.00000 0.00000
9.71231 2.99480 4.87500 -0.99985 0.01366 -0.01019 1.00000 0.00000
9.71231 2.99480 5.87500 -0.99989 0.01151 -0.00909 1.00000 0.00000
9.71231 2.99480 6.87500 -0.99985 0.01233 -0.01240 1.00000 0.00000
9.71231 2.99480 7.87500 -0.99984 0.01752 -0.00419 1.00000 0.00000
10.41940 3.70190 3.87500 -0.99955 0.02451 -0.01705 1.00000 0.00000
10.41940 3.70190 4.87500 -0.99973 0.01084 -0.02044 1.00000 0.00000
10.41940 3.70190 5.87500 -0.99982 0.00911 -0.01652 1.00000 0.00000
10.41940 3.70190 6.87500 -0.99982 0.01596 -0.01065 1.00000 0.00000
10.41940 3.70190 7.87500 -0.99966 0.02146 -0.01481 1.00000 0.00000
11.12650 4.40901 4.87500 -0.98850 0.06238 -0.13778 1.00000 0.00000
11.12650 4.40901 5.87500 -0.99968 0.00781 -0.02395 1.00000 0.00000
11.12650 4.40901 6.87500 -0.99786 0.03114 -0.05741 1.00000 0.00000
1.22703 7.59099 4.37500 -0.99962 0.02024 0.01847 1.00000 0.00000
1.22703 7.59099 5.37500 -0.99990 0.01243 -0.00652 1.00000 0.00000
1.22703 7.59099 6.37500 -0.99969 0.02292 -0.00965 1.00000 0.00000
1.22703 7.59099 7.37500 -0.99976 0.02100 0.00540 1.00000 0.00000
1.93414 8.29810 3.37500 -0.99502 0.02138 0.09734 1.00000 0.00000
1.93414 8.29810 4.37500 -0.99992 0.01290 -0.00036 1.00000 0.00000
1.93414 8.29810 5.37500 -0.99989 0.01361 -0.00557 1.00000 0.00000
1.93414 8.29810 6.37500 -0.99988 0.01505 -0.00467 1.00000 0.00000
1.93414 8.29810 7.37500 -0.99986 0.01611 -0.00343 1.00000 0.00000
1.93414 8.29810 8.37500 -0.99988 0.01466 0.00548 1.00000 0.00000
2.64124 9.00520 3.37500 -0.99972 0.02335 0.00244 1.00000 0.00000
2.64124 9.00520 4.37500 -0.99987 0.01471 0.00687 1.00000 0.00000
2.64124 9.00520 5.37500 -0.99989 0.01345 -0.00591 1.00000 0.00000
2.64124 9.00520 6.37500 -0.99982 0.01643 -0.00955 1.00000 0.00000
2.64124 9.00520 7.37500 -0.99987 0.01519 -0.00472 1.00000 0.00000
2.64124 9.00520 8.37500 -0.99990 0.01432 -0.00137 1.00000 0.00000
3.34835 9.71231 3.37500 -0.99898 0.02632 0.03659 1.00000 0.00000
3.34835 9.71231 4.37500 -0.99983 0.01683 0.00753 1.00000 0.00000
3.34835 9.71231 5.37500 -0.99985 0.01661 -0.00547 1.00000 0.00000
3.34835 9.71231 6.37500 -0.99982 0.01575 -0.01029 1.00000 0.00000
3.34835 9.71231 7.37500 -0.99990 0.01447 0.00040 1.00000 0.00000
3.34835 9.71231 8.37500 -0.99971 0.02181 0.00988 1.00000 0.00000
4.05546 10.41940 3.37500 -0.99977 0.01901 0.00975 1.00000 0.00000
4.05546 10.41940 4.37500 -0.99966 0.02621 -0.00129 1.00000 0.00000
4.05546 10.41940 5.37500 -0.99982 0.01653 -0.00943 1.00000 0.00000
4.05546 10.41940 6.37500 -0.99984 0.01717 -0.00517 1.00000 0.00000
4.05546 10.41940 7.37500 -0.99981 0.01753 0.00848 1.00000 0.00000
4.05546 10.41940 8.37500 -0.99675 0.03780 0.07118 1.00000 0.00000
4.76256 11.12650 5.37500 -0.99975 0.00442 0.02184 1.00000 0.00000
4.76256 11.12650 6.37500 -0.99990 0.01360 0.00350 1.00000 0.00000
4.76256 11.12650 7.37500 -0.99950 -0.00021 -0.03147 1.00000 0.00000
0.87348 5.46967 4.37500 -0.99057 -0.02856 0.13401 1.00000 0.00000
0.87348 5.46967 5.37500 -0.99898 0.04497 0.00405 1.00000 0.00000
0.87348 5.46967 6.37500 -0.99772 0.06105 -0.02863 1.00000 0.00000
0.87348 5.46967 7.37500 -0.98508 -0.14240 -0.09667 1.00000 0.00000
1.22703 6.17678 3.37500 0.86936 0.26232 -0.41880 1.00000 1.00000
1.22703 6.17678 4.37500 -0.94557 0.26036 0.19524 1.00000 1.00000
1.22703 6.17678 5.37500 -0.48980 -0.82545 -0.28058 1.00000 1.00000
1.22703 6.17678 6.37500 -0.46747 -0.11620 0.87634 1.00000 1.00000
1.22703 6.17678 7.37500 -0.22524 0.77539 0.58995 1.00000 1.00000
1.22703 6.17678 8.37500 -0.96610 0.08198 0.24481 1.00000 1.00000
1.93414 6.88388 3.37500 -0.99991 0.01242 -0.00457 1.00000 0.00000
1.93414 6.88388 4.37500 -0.99990 -0.00750 0.01220 1.00000 0.00000
1.93414 6.88388 5.37500 -0.99956 0.00019 -0.02965 1.00000 0.00000
1.93414 6.88388 6.37500 -0.99973 0.02224 0.00700 1.00000 0.00000
1.93414 6.88388 7.37500 -0.99969 0.02092 0.01369 1.00000 0.00000
1.93414 6.88388 8.37500 -0.99998 0.00593 0.00199 1.00000 0.00000
1.93414 6.88388 9.37500 -0.99982 -0.00623 -0.01766 1.00000 0.00000
2.64124 7.59099 2.37500 -0.99986 0.01363 0.00941 1.00000 0.00000
2.64124 7.59099 3.37500 -0.99990 0.01421 -0.00161 1.00000 0.00000
2.64124 7.59099 4.37500 -0.99998 0.00527 0.00322 1.00000 0.00000
2.64124 7.59099 5.37500 -0.99996 0.00823 -0.00309 1.00000 0.00000
2.64124 7.59099 6.37500 -0.99993 0.01117 -0.00355 1.00000 0.00000
2.64124 7.59099 7.37500 -0.99992 0.01225 0.00168 1.00000 0.00000
2.64124 7.59099 8.37500 -0.99994 0.01051 -0.00127 1.00000 0.00000
2.64124 7.59099 9.37500 -0.99994 0.00939 -0.00627 1.00000 0.00000
3.34835 8.29810 2.37500 -0.99960 0.01477 0.02417 1.00000 0.00000
3.34835 8.29810 3.37500 -0.99988 0.01275 0.00934 1.00000 0.00000
3.34835 8.29810 4.37500 -0.99997 0.00764 0.00093 1.00000 0.00000
3.34835 8.29810 5.37500 -0.99996 0.00826 -0.00423 1.00000 0.00000
3.34835 8.29810 6.37500 -0.99994 0.00839 -0.00701 1.00000 0.00000
3.34835 8.29810 7.37500 -0.99996 0.00847 0.00287 1.00000 0.00000
3.34835 8.29810 8.37500 -0.99994 0.01102 0.00205 1.00000 0.00000
3.34835 8.29810 9.37500 -0.99988 0.01468 0.00514 1.00000 0.00000
4.05546 9.00520 2.37500 -0.99984 0.01539 0.00882 1.00000 0.00000
4.05546 9.00520 3.37500 -0.99989 0.01107 0.01016 1.00000 0.00000
4.05546 9.00520 4.37500 -0.99997 0.00778 0.00017 1.00000 0.00000
4.05546 9.00520 5.37500 -0.99997 0.00729 0.00014 1.00000 0.00000
4.05546 9.00520 6.37500 -0.99995 0.00231 -0.00939 1.00000 0.00000
4.05546 9.00520 7.37500 -0.99998 0.00579 0.00193 1.00000 0.00000
4.05546 9.00520 8.37500 -0.99995 0.00884 0.00493 1.00000 0.00000
4.05546 9.00520 9.37500 -0.99977 0.01976 -0.00777 1.00000 0.00000
4.76256 9.71231 2.37500 -0.99995 0.00579 0.00832 1.00000 0.00000
4.76256 9.71231 3.37500 -0.99984 0.01628 0.00696 1.00000 0.00000
4.76256 9.71231 4.37500 -0.99996 0.00821 0.00455 1.00000 0.00000
4.76256 9.71231 5.37500 -0.99994 0.00685 -0.00822 1.00000 0.00000
4.76256 9.71231 6.37500 -0.99994 0.00823 -0.00656 1.00000 0.00000
4.76256 9.71231 7.37500 -0.99996 0.00820 -0.00248 1.00000 0.00000
4.76256 9.71231 8.37500 -0.99995 0.00797 0.00627 1.00000 0.00000
4.76256 9.71231 9.37500 -0.99986 0.01609 0.00339 1.00000 0.00000
5.46967 10.41940 3.37500 -0.99989 -0.01055 -0.01035 1.00000 0.00000
5.46967 10.41940 4.37500 -0.99992 0.01209 0.00251 1.00000 0.00000
5.46967 10.41940 5.37500 -0.99998 0.00622 -0.00323 1.00000 0.00000
5.46967 10.41940 6.37500 -0.99996 0.00055 -0.00861 1.00000 0.00000
5.46967 10.41940 7.37500 -1.00000 -0.00039 -0.00050 1.00000 0.00000
5.46967 10.41940 8.37500 -0.99998 0.00179 0.00575 1.00000 0.00000
6.17678 11.12650 4.37500 -0.99504 -0.04393 -0.08920 1.00000 0.00000
6.17678 11.12650 5.37500 -0.99998 0.00144 0.00665 1.00000 0.00000
6.17678 11.12650 6.37500 -1.00000 -0.00048 0.00154 1.00000 0.00000
6.17678 11.12650 7.37500 -0.99999 -0.00355 0.00265 1.00000 0.00000
0.87348 4.05546 6.37500 -0.99735 -0.02969 0.06647 1.00000 0.00000
1.58058 4.76256 3.37500 -0.99872 -0.02345 0.04481 1.00000 0.00000
1.58058 4.76256 4.37500 -0.99993 -0.01011 0.00652 1.00000 0.00000
1.58058 4.76256 5.37500 -1.00000 0.00194 0.00005 1.00000 0.00000
1.58058 4.76256 6.37500 -0.99993 0.00417 -0.01126 1.00000 0.00000
1.58058 4.76256 7.37500 -0.99997 0.00134 -0.00790 1.00000 0.00000
1.58058 4.76256 8.37500 -0.99978 -0.02040 -0.00577 1.00000 0.00000
2.28769 5.46967 2.37500 -0.99915 0.03632 -0.01969 1.00000 0.00000
2.28769 5.46967 3.37500 -0.99998 -0.00609 -0.00304 1.00000 0.00000
2.28769 5.46967 4.37500 -0.99987 -0.01547 -0.00523 1.00000 0.00000
2.28769 5.46967 5.37500 -0.99885 0.03369 0.03418 1.00000 0.00000
2.28769 5.46967 6.37500 -0.99832 0.02254 -0.05343 1.00000 0.00000
2.28769 5.46967 7.37500 -0.99805 -0.03515 -0.05155 1.00000 0.00000
2.28769 5.46967 8.37500 -0.99792 -0.01451 -0.06284 1.00000 0.00000
2.28769 5.46967 9.37500 -0.99988 -0.01534 -0.00336 1.00000 0.00000
2.64124 6.17678 2.37500 -0.56758 -0.79272 0.22234 1.00000 1.00000
2.64124 6.17678 3.37500 -0.94462 0.32786 -0.01381 1.00000 1.00000
2.64124 6.17678 4.37500 -0.95560 0.06284 0.28790 1.00000 1.00000
2.64124 6.17678 5.37500 -0.74599 -0.49752 -0.44268 1.00000 1.00000
2.64124 6.17678 6.37500 -0.44909 -0.13246 0.88361 1.00000 1.00000
2.64124 6.17678 7.37500 -0.39216 0.70610 0.58961 1.00000 1.00000
2.64124 6.17678 8.37500 -0.96366 0.26599 -0.02470 1.00000 1.00000
2.64124 6.17678 9.37500 -0.58222 -0.77043 -0.25974 1.00000 1.00000
3.34835 6.88388 1.37500 -0.99865 0.04658 -0.02295 1.00000 0.00000
3.34835 6.88388 2.37500 -0.99990 0.01283 -0.00601 1.00000 0.00000
3.34835 6.88388 3.37500 -0.99997 0.00378 0.00722 1.00000 0.00000
3.34835 6.88388 4.37500 -0.99999 0.00334 0.00271 1.00000 0.00000
3.34835 6.88388 5.37500 -0.99999 -0.00393 -0.00088 1.00000 0.00000
3.34835 6.88388 6.37500 -0.99976 0.01451 0.01629 1.00000 0.00000
3.34835 6.88388 7.37500 -0.99951 0.02633 0.01714 1.00000 0.00000
3.34835 6.88388 8.37500 -0.99991 0.01328 -0.00255 1.00000 0.00000
3.34835 6.88388 9.37500 -0.99977 -0.01479 -0.01563 1.00000 0.00000
3.34835 6.88388 10.37500 -0.99978 -0.01817 -0.01073 1.00000 0.00000
4.05546 7.59099 1.37500 -0.99982 0.01741 0.00705 1.00000 0.00000
4.05546 7.59099 2.37500 -0.99993 0.01133 -0.00212 1.00000 0.00000
4.05546 7.59099 3.37500 -0.99935 0.00932 0.03476 1.00000 0.00000
4.05546 7.59099 4.37500 -0.99997 0.00604 0.00452 1.00000 0.00000
4.05546 7.59099 5.37500 -0.99997 0.00657 -0.00321 1.00000 0.00000
4.05546 7.59099 6.37500 -0.99996 0.00871 0.00007 1.00000 0.00000
4.05546 7.59099 7.37500 -0.99996 0.00850 0.00178 1.00000 0.00000
4.05546 7.59099 8.37500 -0.99999 0.00224 0.00287 1.00000 0.00000
4.05546 7.59099 9.37500 -0.99998 0.00290 -0.00471 1.00000 0.00000
4.05546 7.59099 10.37500 -0.99997 0.00136 -0.00810 1.00000 0.00000
4.76256 8.29810 1.37500 -0.99982 0.00862 0.01710 1.00000 0.00000
4.76256 8.29810 2.37500 -0.99996 0.00771 0.00385 1.00000 0.00000
4.76256 8.29810 3.37500 -0.99995 0.00826 0.00518 1.00000 0.00000
4.76256 8.29810 4.37500 -0.99998 0.00413 0.00488 1.00000 0.00000
4.76256 8.29810 5.37500 -0.99997 0.00687 -0.00214 1.00000 0.00000
4.76256 8.29810 6.37500 -0.99998 0.00576 -0.00134 1.00000 0.00000
4.76256 8.29810 7.37500 -0.99999 0.00110 0.00390 1.00000 0.00000
4.76256 8.29810 8.37500 -0.99999 -0.00341 -0.00352 1.00000 0.00000
4.76256 8.29810 9.37500 -1.00000 0.00226 -0.00176 1.00000 0.00000
4.76256 8.29810 10.37500 -0.99989 0.00951 -0.01102 1.00000 0.00000
5.46967 9.00520 2.37500 -0.99998 0.00106 0.00569 1.00000 0.00000
5.46967 9.00520 3.37500 -0.99991 0.00446 0.01264 1.00000 0.00000
5.46967 9.00520 4.37500 -0.99996 0.00669 0.00525 1.00000 0.00000
5.46967 9.00520 5.37500 -0.99999 0.00326 0.00028 1.00000 0.00000
5.46967 9.00520 6.37500 -0.99998 -0.00137 -0.00564 1.00000 0.00000
5.46967 9.00520 7.37500 -1.00000 -0.00128 -0.00012 1.00000 0.00000
5.46967 9.00520 8.37500 -0.99992 -0.00764 0.01000 1.00000 0.00000
5.46967 9.00520 9.37500 -1.00000 0.00107 -0.00078 1.00000 0.00000
5.46967 9.00520 10.37500 -0.99962 -0.01956 0.01961 1.00000 0.00000
6.17678 9.71231 2.37500 -0.99911 -0.01905 -0.03757 1.00000 0.00000
6.17678 9.71231 3.37500 -0.99999 -0.00202 0.00317 1.00000 0.00000
6.17678 9.71231 4.37500 -0.99999 -0.00046 0.00498 1.00000 0.00000
6.17678 9.71231 5.37500 -0.99999 -0.00497 -0.00096 1.00000 0.00000
6.17678 9.71231 6.37500 -1.00000 0.00163 -0.00217 1.00000 0.00000
6.17678 9.71231 7.37500 -1.00000 -0.00081 -0.00185 1.00000 0.00000
6.17678 9.71231 8.37500 -0.99995 -0.00556 0.00822 1.00000 0.00000
6.17678 9.71231 9.37500 -0.99999 -0.00476 0.00060 1.00000 0.00000
6.88388 10.41940 3.37500 -0.99812 -0.03489 -0.05046 1.00000 0.00000
6.88388 10.41940 4.37500 -0.99997 -0.00120 0.00798 1.00000 0.00000
6.88388 10.41940 5.37500 -0.99991 0.01230 0.00591 1.00000 0.00000
6.88388 10.41940 6.37500 -0.99999 -0.00302 -0.00129 1.00000 0.00000
6.88388 10.41940 7.37500 -0.99999 0.00026 -0.00435 1.00000 0.00000
6.88388 10.41940 8.37500 -0.99999 -0.00277 -0.00360 1.00000 0.00000
7.59099 11.12650 5.37500 -0.99979 -0.01840 -0.00861 1.00000 0.00000
7.59099 11.12650 6.37500 -0.99716 0.02265 -0.07186 1.00000 0.00000
1.58058 3.34835 4.37500 -0.99970 -0.01465 0.01950 1.00000 0.00000
1.58058 3.34835 5.37500 -0.99993 -0.01130 0.00265 1.00000 0.00000
1.58058 3.34835 6.37500 -0.99991 -0.01296 -0.00448 1.00000 0.00000
1.58058 3.34835 7.37500 -0.99974 -0.02130 0.00785 1.00000 0.00000
2.28769 4.05546 3.37500 -0.99984 -0.01398 0.01077 1.00000 0.00000
2.28769 4.05546 4.37500 -1.00000 -0.00044 0.00093 1.00000 0.00000
2.28769 4.05546 5.37500 -0.99998 -0.00604 -0.00205 1.00000 0.00000
2.28769 4.05546 6.37500 -1.00000 0.00241 0.00022 1.00000 0.00000
2.28769 4.05546 7.37500 -0.99995 -0.00921 -0.00378 1.00000 0.00000
2.28769 4.05546 8.37500 -0.99985 -0.01578 -0.00703 1.00000 0.00000
2.28769 4.05546 9.37500 -0.99855 -0.02315 0.04860 1.00000 0.00000
2.99480 4.76256 2.37500 -0.99996 -0.00850 0.00408 1.00000 0.00000
2.99480 4.76256 3.37500 -0.99994 -0.00885 0.00613 1.00000 0.00000
2.99480 4.76256 4.37500 -0.99998 -0.00586 -0.00112 1.00000 0.00000
2.99480 4.76256 5.37500 -0.99997 0.00140 -0.00719 1.00000 0.00000
2.99480 4.76256 6.37500 -0.99999 -0.00048 -0.00538 1.00000 0.00000
2.99480 4.76256 7.37500 -0.99992 0.00186 -0.01234 1.00000 0.00000
2.99480 4.76256 8.37500 -0.99996 -0.00318 -0.00846 1.00000 0.00000
2.99480 4.76256 9.37500 -0.99987 -0.01458 0.00735 1.00000 0.00000
2.99480 4.76256 10.37500 -0.99991 0.01243 -0.00554 1.00000 0.00000
3.70190 5.46967 1.37500 -0.99984 0.01190 0.01308 1.00000 0.00000
3.70190 5.46967 2.37500 -0.99873 0.04290 -0.02646 1.00000 0.00000
3.70190 5.46967 3.37500 -0.99976 0.01973 0.00936 1.00000 0.00000
3.70190 5.46967 4.37500 -0.99963 -0.02182 0.01641 1.00000 0.00000
3.70190 5.46967 5.37500 -0.99876 0.04952 -0.00451 1.00000 0.00000
3.70190 5.46967 6.37500 -0.99880 0.01462 -0.04682 1.00000 0.00000
3.70190 5.46967 7.37500 -0.98945 -0.09659 -0.10794 1.00000 0.00000
3.70190 5.46967 8.37500 -0.99983 -0.01702 -0.00696 1.00000 0.00000
3.70190 5.46967 9.37500 -0.99877 0.03510 0.03514 1.00000 0.00000
3.70190 5.46967 10.37500 -0.99568 0.03975 0.08396 1.00000 0.00000
4.05546 6.17678 1.37500 -0.54383 -0.25249 0.80031 1.00000 1.00000
4.05546 6.17678 2.37500 -0.93696 -0.34939 -0.00618 1.00000 1.00000
4.05546 6.17678 3.37500 -0.99070 0.09632 0.09607 1.00000 1.00000
4.05546 6.17678 4.37500 -0.99010 0.03469 0.13598 1.00000 1.00000
4.05546 6.17678 5.37500 -0.84703 -0.43267 -0.30878 1.00000 1.00000
4.05546 6.17678 6.37500 -0.49964 0.00935 0.86619 1.00000 1.00000
4.05546 6.17678 7.37500 -0.27722 0.74420 0.60772 1.00000 1.00000
4.05546 6.17678 8.37500 -0.96733 0.18411 -0.17429 1.00000 1.00000
4.05546 6.17678 9.37500 -0.45441 -0.76740 -0.45234 1.00000 1.00000
4.05546 6.17678 10.37500 -0.24053 -0.40909 -0.88022 1.00000 1.00000
4.76256 6.88388 1.37500 -0.99998 -0.00519 -0.00210 1.00000 0.00000
4.76256 6.88388 2.37500 -0.99999 0.00271 -0.00288 1.00000 0.00000
4.76256 6.88388 3.37500 -0.99991 0.00523 0.01228 1.00000 0.00000
4.76256 6.88388 4.37500 -0.99998 -0.00312 -0.00589 1.00000 0.00000
4.76256 6.88388 5.37500 -0.99996 -0.00839 0.00017 1.00000 0.00000
4.76256 6.88388 6.37500 -0.99992 0.01199 0.00314 1.00000 0.00000
4.76256 6.88388 7.37500 -0.99994 0.00961 0.00607 1.00000 0.00000
4.76256 6.88388 8.37500 -0.99998 0.00592 -0.00380 1.00000 0.00000
4.76256 6.88388 9.37500 -0.99978 -0.00708 -0.01981 1.00000 0.00000
4.76256 6.88388 10.37500 -0.99974 -0.01329 -0.01870 1.00000 0.00000
5.46967 7.59099 1.37500 -1.00000 0.00173 -0.00042 1.00000 0.00000
5.46967 7.59099 2.37500 -0.99999 -0.00396 0.00318 1.00000 0.00000
5.46967 7.59099 3.37500 -1.00000 0.00093 -0.00085 1.00000 0.00000
5.46967 7.59099 4.37500 -0.99999 0.00227 0.00382 1.00000 0.00000
5.46967 7.59099 5.37500 -0.99999 0.00340 -0.00007 1.00000 0.00000
5.46967 7.59099 6.37500 -0.99992 0.01235 0.00282 1.00000 0.00000
5.46967 7.59099 7.37500 -0.99997 0.00706 -0.00305 1.00000 0.00000
5.46967 7.59099 8.37500 -0.99995 -0.00815 -0.00569 1.00000 0.00000
5.46967 7.59099 9.37500 -0.99983 -0.01592 -0.00969 1.00000 0.00000
5.46967 7.59099 10.37500 -0.99988 -0.00379 -0.01476 1.00000 0.00000
6.17678 8.29810 1.37500 -1.00000 0.00045 -0.00115 1.00000 0.00000
6.17678 8.29810 2.37500 -1.00000 -0.00009 0.00302 1.00000 0.00000
6.17678 8.29810 3.37500 -0.99999 -0.00321 0.00372 1.00000 0.00000
6.17678 8.29810 4.37500 -0.99998 -0.00387 0.00430 1.00000 0.00000
6.17678 8.29810 5.37500 -1.00000 0.00276 -0.00080 1.00000 0.00000
6.17678 8.29810 6.37500 -0.99998 0.00554 -0.00273 1.00000 0.00000
6.17678 8.29810 7.37500 -0.99999 0.00236 0.00251 1.00000 0.00000
6.17678 8.29810 8.37500 -0.99999 -0.00386 -0.00140 1.00000 0.00000
6.17678 8.29810 9.37500 -0.99999 -0.00271 0.00253 1.00000 0.00000
6.17678 8.29810 10.37500 -0.99997 -0.00409 -0.00617 1.00000 0.00000
6.88388 9.00520 2.37500 -0.99996 -0.00874 -0.00024 1.00000 0.00000
6.88388 9.00520 3.37500 -0.99998 -0.00644 0.00263 1.00000 0.00000
6.88388 9.00520 4.37500 -0.99998 -0.00606 -0.00204 1.00000 0.00000
6.88388 9.00520 5.37500 -1.00000 -0.00086 -0.00072 1.00000 0.00000
6.88388 9.00520 6.37500 -0.99993 0.00859 0.00825 1.00000 0.00000
6.88388 9.00520 7.37500 -1.00000 0.00111 -0.00090 1.00000 0.00000
6.88388 9.00520 8.37500 -1.00000 -0.00184 0.00122 1.00000 0.00000
6.88388 9.00520 9.37500 -0.99999 -0.00517 0.00013 1.00000 0.00000
6.88388 9.00520 10.37500 -0.99732 0.00010 0.07316 1.00000 0.00000
7.59099 9.71231 2.37500 -0.99954 -0.02795 -0.01206 1.00000 0.00000
7.59099 9.71231 3.37500 -0.99991 -0.01213 -0.00551 1.00000 0.00000
7.59099 9.71231 4.37500 -0.99996 -0.00869 0.00283 1.00000 0.00000
7.59099 9.71231 5.37500 -0.99997 -0.00383 -0.00616 1.00000 0.00000
7.59099 9.71231 6.37500 -0.99997 -0.00529 0.00603 1.00000 0.00000
7.59099 9.71231 7.37500 -0.99996 -0.00418 0.00792 1.00000 0.00000
7.59099 9.71231 8.37500 -0.99989 -0.01349 0.00622 1.00000 0.00000
7.59099 9.71231 9.37500 -0.99974 -0.02262 0.00064 1.00000 0.00000
8.29810 10.41940 4.37500 -0.99101 -0.09651 -0.09263 1.00000 0.00000
8.29810 10.41940 5.37500 -0.99994 -0.01064 0.00146 1.00000 0.00000
8.29810 10.41940 6.37500 -0.99949 -0.02438 0.02050 1.00000 0.00000
8.29810 10.41940 7.37500 -0.99977 -0.01511 -0.01516 1.00000 0.00000
2.28769 2.64124 4.37500 -0.99974 -0.02197 0.00643 1.00000 0.00000
2.28769 2.64124 5.37500 -0.99991 -0.01345 0.00019 1.00000 0.00000
2.28769 2.64124 6.37500 -0.99989 -0.01374 -0.00571 1.00000 0.00000
2.28769 2.64124 7.37500 -0.99947 -0.01683 0.02788 1.00000 0.00000
2.99480 3.34835 2.37500 -0.99612 0.01021 0.08738 1.00000 0.00000
2.99480 3.34835 3.37500 -0.99976 -0.01739 0.01324 1.00000 0.00000
2.99480 3.34835 4.37500 -0.99996 -0.00844 0.00203 1.00000 0.00000
2.99480 3.34835 5.37500 -0.99997 -0.00750 -0.00327 1.00000 0.00000
2.99480 3.34835 6.37500 -0.99997 -0.00623 -0.00339 1.00000 0.00000
2.99480 3.34835 7.37500 -0.99998 -0.00563 -0.00214 1.00000 0.00000
2.99480 3.34835 8.37500 -0.99967 -0.02455 0.00695 1.00000 0.00000
2.99480 3.34835 9.37500 -0.99985 -0.01590 0.00653 1.00000 0.00000
3.70190 4.05546 2.37500 -0.99995 -0.00964 0.00312 1.00000 0.00000
3.70190 4.05546 3.37500 -0.99994 -0.01127 -0.00097 1.00000 0.00000
3.70190 4.05546 4.37500 -0.99997 -0.00626 -0.00495 1.00000 0.00000
3.70190 4.05546 5.37500 -1.00000 -0.00020 -0.00132 1.00000 0.00000
3.70190 4.05546 6.37500 -0.99999 0.00237 -0.00323 1.00000 0.00000
3.70190 4.05546 7.37500 -1.00000 -0.00029 -0.00302 1.00000 0.00000
3.70190 4.05546 8.37500 -0.99997 -0.00718 -0.00109 1.00000 0.00000
3.70190 4.05546 9.37500 -0.99996 -0.00871 -0.00132 1.00000 0.00000
3.70190 4.05546 10.37500 -0.99837 -0.05677 -0.00626 1.00000 0.00000
4.40901 4.76256 1.37500 -0.99990 -0.01379 0.00345 1.00000 0.00000
4.40901 4.76256 2.37500 -0.99996 -0.00902 -0.00137 1.00000 0.00000
4.40901 4.76256 3.37500 -0.99996 -0.00857 -0.00323 1.00000 0.00000
4.40901 4.76256 4.37500 -1.00000 -0.00274 0.00033 1.00000 0.00000
4.40901 4.76256 5.37500 -0.99997 -0.00120 -0.00750 1.00000 0.00000
4.40901 4.76256 6.37500 -0.99997 0.00546 -0.00562 1.00000 0.00000
4.40901 4.76256 7.37500 -0.99997 0.00363 -0.00688 1.00000 0.00000
4.40901 4.76256 8.37500 -0.99999 -0.00371 -0.00248 1.00000 0.00000
4.40901 4.76256 9.37500 -1.00000 0.00175 0.00016 1.00000 0.00000
4.40901 4.76256 10.37500 -1.00000 0.00129 0.00239 1.00000 0.00000
5.11612 5.46967 1.37500 -0.99508 0.04433 -0.08855 1.00000 0.00000
5.11612 5.46967 2.37500 -0.99933 -0.02301 -0.02829 1.00000 0.00000
5.11612 5.46967 3.37500 -0.99728 -0.04385 -0.05918 1.00000 0.00000
5.11612 5.46967 4.37500 -0.99982 -0.01858 -0.00321 1.00000 0.00000
5.11612 5.46967 5.37500 -0.99759 0.06114 0.03273 1.00000 0.00000
5.11612 5.46967 6.37500 -0.99890 0.01992 -0.04241 1.00000 0.00000
5.11612 5.46967 7.37500 -0.99541 -0.07074 -0.06450 1.00000 0.00000
5.11612 5.46967 8.37500 -0.99963 -0.00933 -0.02538 1.00000 0.00000
5.11612 5.46967 9.37500 -0.99885 0.04490 0.01691 1.00000 0.00000
5.11612 5.46967 10.37500 -0.99222 0.05499 0.11170 1.00000 0.00000
5.11612 5.46967 11.37500 -0.96581 0.13226 0.22296 1.00000 0.00000
5.46967 6.17678 1.37500 -0.64802 -0.14252 0.74817 1.00000 1.00000
5.46967 6.17678 2.37500 -0.93968 0.24741 -0.23622 1.00000 1.00000
5.46967 6.17678 3.37500 -0.88672 0.34801 0.30434 1.00000 1.00000
5.46967 6.17678 4.37500 -0.92939 -0.33951 -0.14483 1.00000 1.00000
5.46967 6.17678 5.37500 -0.80664 -0.09313 -0.58366 1.00000 1.00000
5.46967 6.17678 6.37500 -0.47292 0.22068 0.85302 1.00000 1.00000
5.46967 6.17678 7.37500 -0.41912 0.64627 0.63771 1.00000 1.00000
5.46967 6.17678 8.37500 -0.97996 0.19091 -0.05693 1.00000 1.00000
5.46967 6.17678 9.37500 -0.32637 -0.72065 -0.61168 1.00000 1.00000
5.46967 6.17678 10.37500 -0.40958 -0.36219 -0.83730 1.00000 1.00000
5.46967 6.17678 11.37500 0.87487 -0.33619 -0.34868 1.00000 1.00000
6.17678 6.88388 1.37500 -0.99983 -0.01597 0.00930 1.00000 0.00000
6.17678 6.88388 2.37500 -0.99998 0.00034 -0.00654 1.00000 0.00000
6.17678 6.88388 3.37500 -0.99994 0.00961 -0.00442 1.00000 0.00000
6.17678 6.88388 4.37500 -0.99992 -0.00019 -0.01267 1.00000 0.00000
6.17678 6.88388 5.37500 -0.99985 0.01083 -0.01360 1.00000 0.00000
6.17678 6.88388 6.37500 -0.99981 0.01804 0.00709 1.00000 0.00000
6.17678 6.88388 7.37500 -0.99997 0.00769 0.00127 1.00000 0.00000
6.17678 6.88388 8.37500 -0.99993 -0.00634 -0.00961 1.00000 0.00000
6.17678 6.88388 9.37500 -0.99959 -0.01434 -0.02478 1.00000 0.00000
6.17678 6.88388 10.37500 -0.99970 -0.01677 -0.01797 1.00000 0.00000
6.17678 6.88388 11.37500 -0.99722 -0.06868 -0.02875 1.00000 0.00000
6.88388 7.59099 1.37500 -0.99999 -0.00420 -0.00205 1.00000 0.00000
6.88388 7.59099 2.37500 -0.99998 -0.00210 -0.00653 1.00000 0.00000
6.88388 7.59099 3.37500 -1.00000 -0.00002 -0.00179 1.00000 0.00000
6.88388 7.59099 4.37500 -0.99999 -0.00294 0.00136 1.00000 0.00000
6.88388 7.59099 5.37500 -1.00000 -0.00128 -0.00038 1.00000 0.00000
6.88388 7.59099 6.37500 -0.99999 0.00191 0.00258 1.00000 0.00000
6.88388 7.59099 7.37500 -1.00000 0.00153 0.00090 1.00000 0.00000
6.88388 7.59099 8.37500 -1.00000 0.00191 0.00147 1.00000 0.00000
6.88388 7.59099 9.37500 -0.99997 -0.00273 -0.00661 1.00000 0.00000
6.88388 7.59099 10.37500 -0.99997 -0.00521 -0.00644 1.00000 0.00000
7.59099 8.29810 1.37500 -0.99988 -0.00980 -0.01196 1.00000 0.00000
7.59099 8.29810 2.37500 -0.99992 -0.01213 -0.00402 1.00000 0.00000
7.59099 8.29810 3.37500 -0.99996 -0.00387 -0.00780 1.00000 0.00000
7.59099 8.29810 4.37500 -0.99999 -0.00404 -0.00057 1.00000 0.00000
7.59099 8.29810 5.37500 -0.99999 -0.00072 -0.00511 1.00000 0.00000
7.59099 8.29810 6.37500 -0.99999 -0.00303 -0.00169 1.00000 0.00000
7.59099 8.29810 7.37500 -1.00000 0.00169 0.00119 1.00000 0.00000
7.59099 8.29810 8.37500 -0.99999 -0.00426 0.00206 1.00000 0.00000
7.59099 8.29810 9.37500 -0.99997 -0.00622 0.00396 1.00000 0.00000
7.59099 8.29810 10.37500 -0.99990 -0.00652 -0.01280 1.00000 0.00000
8.29810 9.00520 2.37500 -0.99968 -0.01202 -0.02220 1.00000 0.00000
8.29810 9.00520 3.37500 -0.99987 -0.01504 -0.00534 1.00000 0.00000
8.29810 9.00520 4.37500 -0.99998 -0.00653 -0.00071 1.00000 0.00000
8.29810 9.00520 5.37500 -0.99997 -0.00574 -0.00503 1.00000 0.00000
8.29810 9.00520 6.37500 -0.99998 -0.00525 0.00351 1.00000 0.00000
8.29810 9.00520 7.37500 -0.99999 0.00190 0.00443 1.00000 0.00000
8.29810 9.00520 8.37500 -0.99981 -0.01465 0.01249 1.00000 0.00000
8.29810 9.00520 9.37500 -0.99982 -0.01225 0.01430 1.00000 0.00000
9.00520 9.71231 3.37500 -0.99926 -0.03056 -0.02344 1.00000 0.00000
9.00520 9.71231 4.37500 -0.99992 -0.01221 -0.00147 1.00000 0.00000
9.00520 9.71231 5.37500 -0.99991 -0.01290 -0.00219 1.00000 0.00000
9.00520 9.71231 6.37500 -0.99987 -0.01536 -0.00515 1.00000 0.00000
9.00520 9.71231 7.37500 -0.99984 -0.01684 0.00541 1.00000 0.00000
9.00520 9.71231 8.37500 -0.99933 -0.03647 0.00382 1.00000 0.00000
2.99480 1.93414 4.37500 -0.99990 -0.01344 0.00447 1.00000 0.00000
2.99480 1.93414 5.37500 -0.99989 -0.01503 -0.00120 1.00000 0.00000
2.99480 1.93414 6.37500 -0.99986 -0.00999 -0.01312 1.00000 0.00000
2.99480 1.93414 7.37500 -0.99976 -0.01796 0.01231 1.00000 0.00000
3.70190 2.64124 2.37500 -0.99923 -0.03893 -0.00470 1.00000 0.00000
3.70190 2.64124 3.37500 -0.99990 -0.01369 0.00216 1.00000 0.00000
3.70190 2.64124 4.37500 -0.99998 -0.00573 0.00132 1.00000 0.00000
3.70190 2.64124 5.37500 -0.99996 -0.00913 -0.00177 1.00000 0.00000
3.70190 2.64124 6.37500 -0.99999 -0.00362 -0.00003 1.00000 0.00000
3.70190 2.64124 7.37500 -0.99995 -0.00957 0.00361 1.00000 0.00000
3.70190 2.64124 8.37500 -0.99997 -0.00687 -0.00202 1.00000 0.00000
3.70190 2.64124 9.37500 -0.99952 -0.02478 0.01871 1.00000 0.00000
4.40901 3.34835 2.37500 -0.99993 -0.01059 0.00572 1.00000 0.00000
4.40901 3.34835 3.37500 -1.00000 -0.00102 0.00008 1.00000 0.00000
4.40901 3.34835 4.37500 -0.99993 -0.01212 0.00052 1.00000 0.00000
4.40901 3.34835 5.37500 -0.99999 0.00389 0.00378 1.00000 0.00000
4.40901 3.34835 6.37500 -0.99999 -0.00420 0.00110 1.00000 0.00000
4.40901 3.34835 7.37500 -0.99998 -0.00593 -0.00166 1.00000 0.00000
4.40901 3.34835 8.37500 -0.99999 -0.00276 -0.00345 1.00000 0.00000
4.40901 3.34835 9.37500 -0.99993 -0.01048 -0.00497 1.00000 0.00000
4.40901 3.34835 10.37500 -0.99991 -0.01360 0.00203 1.00000 0.00000
5.11612 4.05546 1.37500 -0.99995 -0.00906 -0.00515 1.00000 0.00000
5.11612 4.05546 2.37500 -0.99995 -0.00909 -0.00357 1.00000 0.00000
5.11612 4.05546 3.37500 -0.99999 -0.00381 -0.00213 1.00000 0.00000
5.11612 4.05546 4.37500 -0.99998 -0.00512 -0.00226 1.00000 0.00000
5.11612 4.05546 5.37500 -1.00000 0.00038 -0.00074 1.00000 0.00000
5.11612 4.05546 6.37500 -0.99999 0.00458 -0.00022 1.00000 0.00000
5.11612 4.05546 7.37500 -1.00000 -0.00280 -0.00017 1.00000 0.00000
5.11612 4.05546 8.37500 -0.99998 -0.00159 -0.00598 1.00000 0.00000
5.11612 4.05546 9.37500 -0.99998 -0.00195 -0.00656 1.00000 0.00000
5.11612 4.05546 10.37500 -1.00000 0.00092 0.00101 1.00000 0.00000
5.82322 4.76256 1.37500 -0.99991 -0.00593 0.01174 1.00000 0.00000
5.82322 4.76256 2.37500 -0.99999 -0.00373 0.00369 1.00000 0.00000
5.82322 4.76256 3.37500 -0.99998 -0.00606 0.00098 1.00000 0.00000
5.82322 4.76256 4.37500 -0.99998 -0.00255 0.00624 1.00000 0.00000
5.82322 4.76256 5.37500 -0.99998 0.00619 0.00028 1.00000 0.00000
5.82322 4.76256 6.37500 -0.99998 0.00555 0.00184 1.00000 0.00000
5.82322 4.76256 7.37500 -0.99996 0.00886 -0.00305 1.00000 0.00000
5.82322 4.76256 8.37500 -1.00000 0.00008 0.00189 1.00000 0.00000
5.82322 4.76256 9.37500 -0.99997 0.00583 0.00428 1.00000 0.00000
5.82322 4.76256 10.37500 -0.99994 -0.00461 0.00962 1.00000 0.00000
6.53033 5.46967 1.37500 -0.99984 -0.00175 0.01793 1.00000 0.00000
6.53033 5.46967 2.37500 -0.99961 -0.01892 0.02044 1.00000 0.00000
6.53033 5.46967 3.37500 -0.99912 -0.00025 -0.04189 1.00000 0.00000
6.53033 5.46967 4.37500 -0.99921 -0.01514 0.03678 1.00000 0.00000
6.53033 5.46967 5.37500 -0.99792 0.01372 0.06305 1.00000 0.00000
6.53033 5.46967 6.37500 -0.99942 -0.03288 -0.00930 1.00000 0.00000
6.53033 5.46967 7.37500 -0.99955 0.00504 -0.02942 1.00000 0.00000
6.53033 5.46967 8.37500 -0.99987 0.00247 -0.01573 1.00000 0.00000
6.53033 5.46967 9.37500 -0.99605 0.06998 0.05457 1.00000 0.00000
6.53033 5.46967 10.37500 -0.99105 0.07332 0.11154 1.00000 0.00000
6.53033 5.46967 11.37500 -0.96929 0.11987 0.21472 1.00000 0.00000
6.88388 6.17678 1.37500 -0.90788 -0.11836 0.40217 1.00000 1.00000
6.88388 6.17678 2.37500 -0.89626 0.43236 -0.09891 1.00000 1.00000
6.88388 6.17678 3.37500 -0.86920 0.05888 0.49094 1.00000 1.00000
6.88388 6.17678 4.37500 -0.62091 -0.50945 -0.59576 1.00000 1.00000
6.88388 6.17678 5.37500 -0.62594 -0.12876 -0.76917 1.00000 1.00000
6.88388 6.17678 6.37500 -0.82101 0.45151 0.34941 1.00000 1.00000
6.88388 6.17678 7.37500 -0.90627 -0.16897 0.38745 1.00000 1.00000
6.88388 6.17678 8.37500 -0.95111 0.29879 0.07815 1.00000 1.00000
6.88388 6.17678 9.37500 -0.43109 -0.58921 -0.68337 1.00000 1.00000
6.88388 6.17678 10.37500 -0.48920 -0.42017 -0.76429 1.00000 1.00000
6.88388 6.17678 11.37500 0.50204 -0.76685 -0.39988 1.00000 1.00000
7.59099 6.88388 1.37500 -0.99997 -0.00187 0.00777 1.00000 0.00000
7.59099 6.88388 2.37500 -0.99998 0.00011 -0.00694 1.00000 0.00000
7.59099 6.88388 3.37500 -0.99980 0.00835 -0.01808 1.00000 0.00000
7.59099 6.88388 4.37500 -0.99929 -0.01523 -0.03454 1.00000 0.00000
7.59099 6.88388 5.37500 -0.99998 -0.00599 -0.00375 1.00000 0.00000
7.59099 6.88388 6.37500 -0.99994 -0.01104 -0.00213 1.00000 0.00000
7.59099 6.88388 7.37500 -0.99998 -0.00227 0.00663 1.00000 0.00000
7.59099 6.88388 8.37500 -0.99994 -0.01071 -0.00210 1.00000 0.00000
7.59099 6.88388 9.37500 -0.99991 -0.00674 -0.01191 1.00000 0.00000
7.59099 6.88388 10.37500 -0.99973 -0.02195 -0.00765 1.00000 0.00000
8.29810 7.59099 1.37500 -0.99912 -0.03898 -0.01545 1.00000 0.00000
8.29810 7.59099 2.37500 -0.99992 -0.00674 -0.01070 1.00000 0.00000
8.29810 7.59099 3.37500 -0.99991 0.00126 -0.01303 1.00000 0.00000
8.29810 7.59099 4.37500 -0.99997 -0.00698 -0.00184 1.00000 0.00000
8.29810 7.59099 5.37500 -0.99999 -0.00191 -0.00299 1.00000 0.00000
8.29810 7.59099 6.37500 -0.99995 -0.00929 -0.00223 1.00000 0.00000
8.29810 7.59099 7.37500 -0.99999 -0.00183 0.00315 1.00000 0.00000
8.29810 7.59099 8.37500 -0.99993 -0.00179 0.01202 1.00000 0.00000
8.29810 7.59099 9.37500 -0.99997 -0.00511 0.00611 1.00000 0.00000
8.29810 7.59099 10.37500 -0.99986 -0.01275 -0.01113 1.00000 0.00000
9.00520 8.29810 2.37500 -0.99963 -0.02555 0.00889 1.00000 0.00000
9.00520 8.29810 3.37500 -0.99995 -0.00994 -0.00112 1.00000 0.00000
9.00520 8.29810 4.37500 -0.99991 -0.00967 -0.00892 1.00000 0.00000
9.00520 8.29810 5.37500 -0.99995 -0.00978 -0.00011 1.00000 0.00000
9.00520 8.29810 6.37500 -0.99997 -0.00741 -0.00297 1.00000 0.00000
9.00520 8.29810 7.37500 -0.99998 -0.00550 0.00176 1.00000 0.00000
9.00520 8.29810 8.37500 -0.99982 -0.01082 0.01544 1.00000 0.00000
9.00520 8.29810 9.37500 -0.99954 -0.00638 0.02954 1.00000 0.00000
9.71231 9.00520 3.37500 -0.99673 -0.00380 -0.08072 1.00000 0.00000
9.71231 9.00520 4.37500 -0.99982 -0.01634 -0.00936 1.00000 0.00000
9.71231 9.00520 5.37500 -0.99981 -0.01870 -0.00521 1.00000 0.00000
9.71231 9.00520 6.37500 -0.99988 -0.01553 0.00032 1.00000 0.00000
9.71231 9.00520 7.37500 -0.99995 -0.00962 -0.00351 1.00000 0.00000
9.71231 9.00520 8.37500 -0.99904 0.02660 0.03489 1.00000 0.00000
3.70190 1.22703 5.37500 -0.99993 -0.01115 0.00382 1.00000 0.00000
3.70190 1.22703 6.37500 -0.99860 -0.03684 0.03783 1.00000 0.00000
3.70190 1.22703 7.37500 -0.92696 0.07837 0.36687 1.00000 0.00000
4.40901 1.93414 3.37500 -0.99997 -0.00690 -0.00315 1.00000 0.00000
4.40901 1.93414 4.37500 -0.99998 -0.00493 0.00426 1.00000 0.00000
4.40901 1.93414 5.37500 -0.99997 -0.00676 0.00348 1.00000 0.00000
4.40901 1.93414 6.37500 -0.99996 -0.00807 0.00361 1.00000 0.00000
4.40901 1.93414 7.37500 -0.99996 -0.00887 0.00042 1.00000 0.00000
4.40901 1.93414 8.37500 -0.99977 -0.01848 0.01057 1.00000 0.00000
5.11612 2.64124 2.37500 -0.99997 -0.00375 0.00691 1.00000 0.00000
5.11612 2.64124 3.37500 -0.99994 -0.01042 0.00232 1.00000 0.00000
5.11612 2.64124 4.37500 -0.99998 -0.00294 0.00622 1.00000 0.00000
5.11612 2.64124 5.37500 -1.00000 -0.00090 -0.00294 1.00000 0.00000
5.11612 2.64124 6.37500 -1.00000 -0.00070 -0.00172 1.00000 0.00000
5.11612 2.64124 7.37500 -0.99999 -0.00495 -0.00085 1.00000 0.00000
5.11612 2.64124 8.37500 -0.99997 -0.00738 -0.00006 1.00000 0.00000
5.11612 2.64124 9.37500 -0.99997 -0.00779 -0.00036 1.00000 0.00000
5.82322 3.34835 1.37500 -1.00000 0.00129 -0.00011 1.00000 0.00000
5.82322 3.34835 2.37500 -0.99998 0.00427 0.00459 1.00000 0.00000
5.82322 3.34835 3.37500 -0.99999 0.00055 -0.00535 1.00000 0.00000
5.82322 3.34835 4.37500 -0.99999 -0.00225 -0.00282 1.00000 0.00000
5.82322 3.34835 5.37500 -0.99999 0.00089 0.00340 1.00000 0.00000
5.82322 3.34835 6.37500 -1.00000 0.00026 -0.00179 1.00000 0.00000
5.82322 3.34835 7.37500 -0.99999 -0.00412 -0.00228 1.00000 0.00000
5.82322 3.34835 8.37500 -0.99999 -0.00169 -0.00475 1.00000 0.00000
5.82322 3.34835 9.37500 -0.99998 0.00416 -0.00449 1.00000 0.00000
5.82322 3.34835 10.37500 -0.99999 0.00243 0.00298 1.00000 0.00000
6.53033 4.05546 1.37500 -0.99999 0.00284 0.00224 1.00000 0.00000
6.53033 4.05546 2.37500 -0.99997 -0.00628 -0.00388 1.00000 0.00000
6.53033 4.05546 3.37500 -0.99998 -0.00541 -0.00262 1.00000 0.00000
6.53033 4.05546 4.37500 -1.00000 0.00116 -0.00096 1.00000 0.00000
6.53033 4.05546 5.37500 -1.00000 0.00198 -0.00058 1.00000 0.00000
6.53033 4.05546 6.37500 -1.00000 0.00221 -0.00220 1.00000 0.00000
6.53033 4.05546 7.37500 -0.99998 0.00591 -0.00072 1.00000 0.00000
6.53033 4.05546 8.37500 -1.00000 0.00233 0.00039 1.00000 0.00000
6.53033 4.05546 9.37500 -1.00000 0.00077 -0.00207 1.00000 0.00000
6.53033 4.05546 10.37500 -0.99995 0.00700 0.00657 1.00000 0.00000
7.23744 4.76256 1.37500 -0.99999 0.00400 0.00217 1.00000 0.00000
7.23744 4.76256 2.37500 -0.99992 -0.00625 -0.01093 1.00000 0.00000
7.23744 4.76256 3.37500 -0.99999 0.00039 -0.00326 1.00000 0.00000
7.23744 4.76256 4.37500 -0.99999 -0.00403 0.00303 1.00000 0.00000
7.23744 4.76256 5.37500 -0.99999 -0.00450 -0.00154 1.00000 0.00000
7.23744 4.76256 6.37500 -0.99998 0.00530 -0.00235 1.00000 0.00000
7.23744 4.76256 7.37500 -0.99999 0.00370 -0.00352 1.00000 0.00000
7.23744 4.76256 8.37500 -0.99998 0.00636 0.00034 1.00000 0.00000
7.23744 4.76256 9.37500 -0.99997 0.00299 0.00775 1.00000 0.00000
7.23744 4.76256 10.37500 -0.99993 0.00121 0.01170 1.00000 0.00000
7.94454 5.46967 1.37500 -0.99994 -0.00996 -0.00416 1.00000 0.00000
7.94454 5.46967 2.37500 -0.99985 -0.01726 0.00227 1.00000 0.00000
7.94454 5.46967 3.37500 -0.99984 0.00084 -0.01765 1.00000 0.00000
7.94454 5.46967 4.37500 -0.99813 0.00395 0.06108 1.00000 0.00000
7.94454 5.46967 5.37500 -0.99931 0.02033 0.03119 1.00000 0.00000
7.94454 5.46967 6.37500 -0.99923 -0.03548 0.01657 1.00000 0.00000
7.94454 5.46967 7.37500 -0.99994 -0.00229 -0.01047 1.00000 0.00000
7.94454 5.46967 8.37500 -0.99996 0.00890 -0.00311 1.00000 0.00000
7.94454 5.46967 9.37500 -0.99283 0.07779 0.09080 1.00000 0.00000
7.94454 5.46967 10.37500 -0.99876 0.02698 0.04176 1.00000 0.00000
8.29810 6.17678 1.37500 -0.98680 -0.14893 0.06358 1.00000 1.00000
8.29810 6.17678 2.37500 -0.89446 0.30828 0.32390 1.00000 1.00000
8.29810 6.17678 3.37500 -0.86166 0.20550 0.46402 1.00000 1.00000
8.29810 6.17678 4.37500 -0.49348 -0.35550 -0.79379 1.00000 1.00000
8.29810 6.17678 5.37500 -0.53458 -0.18302 -0.82507 1.00000 1.00000
8.29810 6.17678 6.37500 -0.88329 0.46755 -0.03468 1.00000 1.00000
8.29810 6.17678 7.37500 -0.96899 -0.17219 -0.17722 1.00000 1.00000
8.29810 6.17678 8.37500 -0.97651 -0.02210 -0.21435 1.00000 1.00000
8.29810 6.17678 9.37500 -0.60146 -0.41402 -0.68326 1.00000 1.00000
8.29810 6.17678 10.37500 -0.59592 -0.22453 -0.77101 1.00000 1.00000
9.00520 6.88388 2.37500 -0.99960 0.00151 -0.02817 1.00000 0.00000
9.00520 6.88388 3.37500 -0.99989 -0.00032 -0.01487 1.00000 0.00000
9.00520 6.88388 4.37500 -0.99991 -0.00676 -0.01132 1.00000 0.00000
9.00520 6.88388 5.37500 -0.99989 -0.01135 -0.00921 1.00000 0.00000
9.00520 6.88388 6.37500 -0.99992 0.00293 -0.01234 1.00000 0.00000
9.00520 6.88388 7.37500 -0.99995 0.00236 -0.00999 1.00000 0.00000
9.00520 6.88388 8.37500 -0.99995 -0.00961 0.00144 1.00000 0.00000
9.00520 6.88388 9.37500 -0.99985 -0.01708 0.00185 1.00000 0.00000
9.00520 6.88388 10.37500 -0.99958 -0.02681 0.01101 1.00000 0.00000
9.71231 7.59099 2.37500 -0.87732 0.23356 -0.41923 1.00000 0.00000
9.71231 7.59099 3.37500 -0.99974 -0.00864 -0.02093 1.00000 0.00000
9.71231 7.59099 4.37500 -0.99998 -0.00612 -0.00323 1.00000 0.00000
9.71231 7.59099 5.37500 -0.99953 -0.00831 -0.02943 1.00000 0.00000
9.71231 7.59099 6.37500 -0.99994 -0.00939 -0.00548 1.00000 0.00000
9.71231 7.59099 7.37500 -0.99996 -0.00870 -0.00019 1.00000 0.00000
9.71231 7.59099 8.37500 -0.99984 -0.01704 0.00464 1.00000 0.00000
9.71231 7.59099 9.37500 -0.99971 -0.01933 -0.01463 1.00000 0.00000
10.41940 8.29810 4.37500 -0.99961 -0.02766 -0.00430 1.00000 0.00000
10.41940 8.29810 5.37500 -0.99978 -0.02101 0.00285 1.00000 0.00000
10.41940 8.29810 6.37500 -0.99985 -0.01730 0.00072 1.00000 0.00000
10.41940 8.29810 7.37500 -0.99974 -0.02221 -0.00460 1.00000 0.00000
5.11612 1.22703 4.37500 -0.99991 -0.01254 -0.00498 1.00000 0.00000
5.11612 1.22703 5.37500 -0.99997 -0.00524 0.00575 1.00000 0.00000
5.11612 1.22703 6.37500 -0.99997 -0.00714 0.00178 1.00000 0.00000
5.11612 1.22703 7.37500 -0.99997 -0.00739 -0.00167 1.00000 0.00000
5.11612 1.22703 8.37500 -0.99905 0.04236 0.01008 1.00000 0.00000
5.82322 1.93414 2.37500 -0.99997 -0.00712 -0.00411 1.00000 0.00000
5.82322 1.93414 3.37500 -0.99999 0.00071 0.00428 1.00000 0.00000
5.82322 1.93414 4.37500 -1.00000 0.00151 0.00045 1.00000 0.00000
5.82322 1.93414 5.37500 -1.00000 -0.00139 0.00010 1.00000 0.00000
5.82322 1.93414 6.37500 -0.99998 -0.00531 0.00226 1.00000 0.00000
5.82322 1.93414 7.37500 -0.99998 -0.00118 -0.00623 1.00000 0.00000
5.82322 1.93414 8.37500 -0.99999 -0.00093 -0.00439 1.00000 0.00000
5.82322 1.93414 9.37500 -0.99969 0.00353 0.02476 1.00000 0.00000
6.53033 2.64124 2.37500 -0.99995 0.00528 0.00850 1.00000 0.00000
6.53033 2.64124 3.37500 -0.99999 0.00354 0.00198 1.00000 0.00000
6.53033 2.64124 4.37500 -1.00000 -0.00056 0.00094 1.00000 0.00000
6.53033 2.64124 5.37500 -1.00000 0.00094 -0.00129 1.00000 0.00000
6.53033 2.64124 6.37500 -0.99998 0.00597 -0.00255 1.00000 0.00000
6.53033 2.64124 7.37500 -0.99999 -0.00180 -0.00373 1.00000 0.00000
6.53033 2.64124 8.37500 -0.99999 0.00221 -0.00310 1.00000 0.00000
6.53033 2.64124 9.37500 -0.99992 0.01226 0.00003 1.00000 0.00000
7.23744 3.34835 1.37500 -0.99999 -0.00181 0.00268 1.00000 0.00000
7.23744 3.34835 2.37500 -0.99999 0.00105 -0.00387 1.00000 0.00000
7.23744 3.34835 3.37500 -0.99998 0.00118 0.00621 1.00000 0.00000
7.23744 3.34835 4.37500 -0.99998 0.00667 0.00158 1.00000 0.00000
7.23744 3.34835 5.37500 -1.00000 0.00094 -0.00015 1.00000 0.00000
7.23744 3.34835 6.37500 -1.00000 0.00273 -0.00094 1.00000 0.00000
7.23744 3.34835 7.37500 -0.99999 0.00262 -0.00349 1.00000 0.00000
7.23744 3.34835 8.37500 -0.99997 0.00746 -0.00065 1.00000 0.00000
7.23744 3.34835 9.37500 -0.99996 0.00680 0.00501 1.00000 0.00000
7.23744 3.34835 10.37500 -0.99968 -0.01322 -0.02175 1.00000 0.00000
7.94454 4.05546 1.37500 -0.99811 0.00278 -0.06135 1.00000 0.00000
7.94454 4.05546 2.37500 -0.99996 0.00576 -0.00671 1.00000 0.00000
7.94454 4.05546 3.37500 -0.99998 0.00438 -0.00463 1.00000 0.00000
7.94454 4.05546 4.37500 -0.99999 0.00339 0.00197 1.00000 0.00000
7.94454 4.05546 5.37500 -1.00000 -0.00129 0.00266 1.00000 0.00000
7.94454 4.05546 6.37500 -0.99993 0.01023 -0.00616 1.00000 0.00000
7.94454 4.05546 7.37500 -0.99998 0.00600 0.00085 1.00000 0.00000
7.94454 4.05546 8.37500 -0.99997 0.00384 0.00616 1.00000 0.00000
7.94454 4.05546 9.37500 -0.99996 0.00657 0.00630 1.00000 0.00000
7.94454 4.05546 10.37500 -0.99994 0.00903 0.00559 1.00000 0.00000
8.65165 4.76256 1.37500 -0.99823 0.02752 0.05269 1.00000 0.00000
8.65165 4.76256 2.37500 -0.99999 0.00155 0.00512 1.00000 0.00000
8.65165 4.76256 3.37500 -0.99998 0.00439 -0.00423 1.00000 0.00000
8.65165 4.76256 4.37500 -0.99996 0.00758 0.00442 1.00000 0.00000
8.65165 4.76256 5.37500 -0.99997 -0.00320 -0.00699 1.00000 0.00000
8.65165 4.76256 6.37500 -1.00000 -0.00111 0.00268 1.00000 0.00000
8.65165 4.76256 7.37500 -0.99999 0.00208 -0.00337 1.00000 0.00000
8.65165 4.76256 8.37500 -0.99999 0.00437 0.00222 1.00000 0.00000
8.65165 4.76256 9.37500 -0.99991 0.00829 0.01066 1.00000 0.00000
8.65165 4.76256 10.37500 -0.99951 0.00644 -0.03061 1.00000 0.00000
9.35876 5.46967 2.37500 -0.99922 0.00735 -0.03877 1.00000 0.00000
9.35876 5.46967 3.37500 -0.99987 0.00776 -0.01441 1.00000 0.00000
9.35876 5.46967 4.37500 -0.99683 -0.03132 0.07315 1.00000 0.00000
9.35876 5.46967 5.37500 -0.99831 0.02384 0.05300 1.00000 0.00000
9.35876 5.46967 6.37500 -0.99862 -0.01770 -0.04937 1.00000 0.00000
9.35876 5.46967 7.37500 -0.99977 0.00817 0.01982 1.00000 0.00000
9.35876 5.46967 8.37500 -0.99705 0.02507 0.07261 1.00000 0.00000
9.35876 5.46967 9.37500 -0.99738 0.02589 0.06748 1.00000 0.00000
9.71231 6.17678 2.37500 -0.99949 0.00084 -0.03201 1.00000 1.00000
9.71231 6.17678 3.37500 -0.92474 0.28367 0.25374 1.00000 1.00000
9.71231 6.17678 4.37500 -0.30564 0.08641 -0.94822 1.00000 1.00000
9.71231 6.17678 5.37500 -0.60295 -0.27702 -0.74814 1.00000 1.00000
9.71231 6.17678 6.37500 -0.95936 0.28173 -0.01593 1.00000 1.00000
9.71231 6.17678 7.37500 -0.89201 -0.22926 -0.38957 1.00000 1.00000
9.71231 6.17678 8.37500 -0.89781 0.01890 -0.43997 1.00000 1.00000
9.71231 6.17678 9.37500 -0.36882 -0.50558 -0.77998 1.00000 1.00000
10.41940 6.88388 3.37500 -0.99987 0.00129 -0.01636 1.00000 0.00000
10.41940 6.88388 4.37500 -0.99959 -0.00154 -0.02852 1.00000 0.00000
10.41940 6.88388 5.37500 -0.99996 -0.00775 -0.00377 1.00000 0.00000
10.41940 6.88388 6.37500 -0.99991 -0.00946 -0.00979 1.00000 0.00000
10.41940 6.88388 7.37500 -0.99989 -0.01468 -0.00061 1.00000 0.00000
10.41940 6.88388 8.37500 -0.99982 -0.01798 0.00608 1.00000 0.00000
11.12650 7.59099 5.37500 -0.99407 0.01776 -0.10726 1.00000 0.00000
11.12650 7.59099 6.37500 -0.99985 -0.01691 -0.00241 1.00000 0.00000
5.82322 0.51992 6.37500 -0.99790 -0.01791 0.06217 1.00000 0.00000
6.53033 1.22703 3.37500 -0.99998 0.00446 0.00487 1.00000 0.00000
6.53033 1.22703 4.37500 -0.99999 0.00130 0.00427 1.00000 0.00000
6.53033 1.22703 5.37500 -1.00000 0.00235 0.00025 1.00000 0.00000
6.53033 1.22703 6.37500 -0.99999 -0.00033 -0.00496 1.00000 0.00000
6.53033 1.22703 7.37500 -0.99998 0.00483 -0.00323 1.00000 0.00000
6.53033 1.22703 8.37500 -0.99825 0.04744 -0.03518 1.00000 0.00000
7.23744 1.93414 3.37500 -0.99995 0.00775 0.00592 1.00000 0.00000
7.23744 1.93414 4.37500 -0.99992 0.00881 0.00917 1.00000 0.00000
7.23744 1.93414 5.37500 -1.00000 0.00126 -0.00287 1.00000 0.00000
7.23744 1.93414 6.37500 -0.99999 0.00436 -0.00020 1.00000 0.00000
7.23744 1.93414 7.37500 -0.99990 0.00859 -0.01144 1.00000 0.00000
7.23744 1.93414 8.37500 -0.99994 0.00743 -0.00765 1.00000 0.00000
7.23744 1.93414 9.37500 -0.99981 0.01542 0.01161 1.00000 0.00000
7.94454 2.64124 2.37500 -0.99968 -0.00496 -0.02471 1.00000 0.00000
7.94454 2.64124 3.37500 -0.99994 0.01068 -0.00144 1.00000 0.00000
7.94454 2.64124 4.37500 -0.99998 0.00547 0.00189 1.00000 0.00000
7.94454 2.64124 5.37500 -0.99995 0.00369 -0.00883 1.00000 0.00000
7.94454 2.64124 6.37500 -0.99993 0.00979 -0.00676 1.00000 0.00000
7.94454 2.64124 7.37500 -0.99998 0.00596 -0.00329 1.00000 0.00000
7.94454 2.64124 8.37500 -0.99994 0.01057 0.00168 1.00000 0.00000
7.94454 2.64124 9.37500 -0.99990 0.00715 -0.01204 1.00000 0.00000
8.65165 3.34835 2.37500 -0.99970 0.02437 -0.00135 1.00000 0.00000
8.65165 3.34835 3.37500 -0.99994 0.01082 0.00132 1.00000 0.00000
8.65165 3.34835 4.37500 -0.99998 0.00696 0.00127 1.00000 0.00000
8.65165 3.34835 5.37500 -0.99998 0.00602 -0.00013 1.00000 0.00000
8.65165 3.34835 6.37500 -0.99998 0.00199 -0.00658 1.00000 0.00000
8.65165 3.34835 7.37500 -1.00000 0.00303 -0.00078 1.00000 0.00000
8.65165 3.34835 8.37500 -0.99993 0.01154 0.00365 1.00000 0.00000
8.65165 3.34835 9.37500 -0.99978 0.02093 0.00299 1.00000 0.00000
9.35876 4.05546 2.37500 -0.99771 0.05682 -0.03667 1.00000 0.00000
9.35876 4.05546 3.37500 -0.99981 0.01970 -0.00123 1.00000 0.00000
9.35876 4.05546 4.37500 -0.99997 0.00735 0.00020 1.00000 0.00000
9.35876 4.05546 5.37500 -0.99997 0.00734 -0.00298 1.00000 0.00000
9.35876 4.05546 6.37500 -0.99999 0.00350 -0.00332 1.00000 0.00000
9.35876 4.05546 7.37500 -0.99997 0.00709 -0.00134 1.00000 0.00000
9.35876 4.05546 8.37500 -0.99987 0.01186 0.01107 1.00000 0.00000
9.35876 4.05546 9.37500 -0.99957 0.02696 -0.01145 1.00000 0.00000
10.06590 4.76256 3.37500 -0.99974 0.02298 -0.00043 1.00000 0.00000
10.06590 4.76256 4.37500 -0.99991 0.01241 -0.00516 1.00000 0.00000
10.06590 4.76256 5.37500 -0.99997 0.00014 -0.00797 1.00000 0.00000
10.06590 4.76256 6.37500 -0.99996 0.00509 -0.00760 1.00000 0.00000
10.06590 4.76256 7.37500 -0.99998 0.00460 -0.00530 1.00000 0.00000
10.06590 4.76256 8.37500 -0.99985 0.01070 0.01332 1.00000 0.00000
10.06590 4.76256 9.37500 -0.99930 0.01634 0.03380 1.00000 0.00000
10.77300 5.46967 3.37500 -0.99870 0.02187 0.04611 1.00000 0.00000
10.77300 5.46967 4.37500 -0.99931 0.01336 0.03478 1.00000 0.00000
10.77300 5.46967 5.37500 -0.99968 0.02526 0.00163 1.00000 0.00000
10.77300 5.46967 6.37500 -0.99891 0.00359 -0.04660 1.00000 0.00000
10.77300 5.46967 7.37500 -0.99941 0.03069 0.01510 1.00000 0.00000
10.77300 5.46967 8.37500 -0.99784 0.04265 0.05000 1.00000 0.00000
11.12650 6.17678 4.37500 -0.38486 0.38115 -0.84060 1.00000 1.00000
11.12650 6.17678 5.37500 -0.93607 -0.10010 -0.33727 1.00000 1.00000
11.12650 6.17678 6.37500 -0.67266 -0.02200 -0.73963 1.00000 1.00000
11.12650 6.17678 7.37500 -0.92579 -0.06248 -0.37285 1.00000 1.00000
7.94454 1.22703 4.37500 -0.99940 0.03277 0.01135 1.00000 0.00000
7.94454 1.22703 5.37500 -0.99992 0.01104 -0.00590 1.00000 0.00000
7.94454 1.22703 6.37500 -0.99977 0.01847 -0.01086 1.00000 0.00000
7.94454 1.22703 7.37500 -0.99720 0.01915 -0.07229 1.00000 0.00000
8.65165 1.93414 4.37500 -0.99990 0.01365 -0.00290 1.00000 0.00000
8.65165 1.93414 5.37500 -0.99996 -0.00500 -0.00677 1.00000 0.00000
8.65165 1.93414 6.37500 -0.99965 0.01737 -0.01985 1.00000 0.00000
8.65165 1.93414 7.37500 -0.99945 0.01847 -0.02742 1.00000 0.00000
8.65165 1.93414 8.37500 -0.99855 0.01197 -0.05241 1.00000 0.00000
9.35876 2.64124 3.37500 -0.99713 0.07165 -0.02457 1.00000 0.00000
9.35876 2.64124 4.37500 -0.99988 0.01460 0.00605 1.00000 0.00000
9.35876 2.64124 5.37500 -0.99983 0.01668 -0.00789 1.00000 0.00000
9.35876 2.64124 6.37500 -0.99978 0.01234 -0.01695 1.00000 0.00000
9.35876 2.64124 7.37500 -0.99981 0.01799 -0.00769 1.00000 0.00000
9.35876 2.64124 8.37500 -0.99947 0.03221 -0.00450 1.00000 0.00000
10.06590 3.34835 4.37500 -0.99989 0.01478 0.00018 1.00000 0.00000
10.06590 3.34835 5.37500 -0.99974 0.00802 -0.02120 1.00000 0.00000
10.06590 3.34835 6.37500 -0.99981 0.01720 -0.00915 1.00000 0.00000
10.06590 3.34835 7.37500 -0.99985 0.01615 -0.00564 1.00000 0.00000
10.06590 3.34835 8.37500 -0.99977 0.01978 -0.00851 1.00000 0.00000
10.77300 4.05546 4.37500 -0.99911 0.02432 -0.03442 1.00000 0.00000
10.77300 4.05546 5.37500 -0.99948 0.01778 -0.02678 1.00000 0.00000
10.77300 4.05546 6.37500 -0.99941 0.02494 -0.02369 1.00000 0.00000
10.77300 4.05546 7.37500 -0.99957 0.02070 -0.02084 1.00000 0.00000
1.22703 8.65165 5.62500 -0.99920 0.02326 -0.03264 1.00000 0.00000
1.22703 8.65165 6.62500 -0.99573 -0.00162 -0.09227 1.00000 0.00000
1.93414 9.35876 4.62500 -0.99929 0.01834 -0.03291 1.00000 0.00000
1.93414 9.35876 5.62500 -0.99965 0.02422 -0.01039 1.00000 0.00000
1.93414 9.35876 6.62500 -0.99941 0.02414 -0.02455 1.00000 0.00000
2.64124 10.06590 4.62500 -0.99684 0.00094 -0.07943 1.00000 0.00000
2.64124 10.06590 5.62500 -0.99950 0.02580 -0.01801 1.00000 0.00000
2.64124 10.06590 6.62500 -0.99959 0.02494 -0.01437 1.00000 0.00000
3.34835 10.77300 5.62500 -0.99480 0.02413 -0.09891 1.00000 0.00000
3.34835 10.77300 6.62500 -0.99786 0.02122 -0.06187 1.00000 0.00000
1.22703 7.23744 3.62500 -0.99992 0.01152 0.00529 1.00000 0.00000
1.22703 7.23744 4.62500 -0.99989 -0.01177 -0.00846 1.00000 0.00000
1.22703 7.23744 5.62500 -0.99976 0.02083 -0.00721 1.00000 0.00000
1.22703 7.23744 6.62500 -0.99959 0.02438 -0.01475 1.00000 0.00000
1.22703 7.23744 7.62500 -0.99987 0.01595 -0.00323 1.00000 0.00000
1.93414 7.94454 3.62500 -0.99989 0.01472 -0.00041 1.00000 0.00000
1.93414 7.94454 4.62500 -0.99990 0.01392 -0.00040 1.00000 0.00000
1.93414 7.94454 5.62500 -0.99991 0.01186 -0.00676 1.00000 0.00000
1.93414 7.94454 6.62500 -0.99976 0.02092 -0.00615 1.00000 0.00000
1.93414 7.94454 7.62500 -0.99988 0.01452 -0.00485 1.00000 0.00000
1.93414 7.94454 8.62500 -0.99923 0.03092 -0.02419 1.00000 0.00000
2.64124 8.65165 2.62500 -0.99901 0.04426 -0.00406 1.00000 0.00000
2.64124 8.65165 3.62500 -0.99993 0.01133 0.00443 1.00000 0.00000
2.64124 8.65165 4.62500 -0.99993 0.01145 -0.00058 1.00000 0.00000
2.64124 8.65165 5.62500 -0.99989 0.01252 -0.00763 1.00000 0.00000
2.64124 8.65165 6.62500 -0.99987 0.01452 -0.00686 1.00000 0.00000
2.64124 8.65165 7.62500 -0.99987 0.01546 -0.00476 1.00000 0.00000
2.64124 8.65165 8.62500 -0.99976 0.02179 -0.00213 1.00000 0.00000
3.34835 9.35876 2.62500 -0.99215 -0.09618 -0.07994 1.00000 0.00000
3.34835 9.35876 3.62500 -0.99985 0.01602 0.00590 1.00000 0.00000
3.34835 9.35876 4.62500 -0.99991 0.01341 -0.00076 1.00000 0.00000
3.34835 9.35876 5.62500 -0.99993 0.01154 -0.00227 1.00000 0.00000
3.34835 9.35876 6.62500 -0.99983 0.01789 -0.00323 1.00000 0.00000
3.34835 9.35876 7.62500 -0.99993 0.01053 0.00593 1.00000 0.00000
3.34835 9.35876 8.62500 -0.99987 0.01580 0.00073 1.00000 0.00000
4.05546 10.06590 3.62500 -0.99985 0.01724 -0.00130 1.00000 0.00000
4.05546 10.06590 4.62500 -0.99989 0.01194 -0.00840 1.00000 0.00000
4.05546 10.06590 5.62500 -0.99992 0.01191 -0.00501 1.00000 0.00000
4.05546 10.06590 6.62500 -0.99992 0.01199 -0.00483 1.00000 0.00000
4.05546 10.06590 7.62500 -0.99941 -0.01270 -0.03185 1.00000 0.00000
4.05546 10.06590 8.62500 -0.99996 0.00157 -0.00922 1.00000 0.00000
4.76256 10.77300 3.62500 -0.99868 -0.00299 0.05122 1.00000 0.00000
4.76256 10.77300 4.62500 -0.99977 0.00870 -0.01983 1.00000 0.00000
4.76256 10.77300 5.62500 -0.99985 0.01592 -0.00610 1.00000 0.00000
4.76256 10.77300 6.62500 -0.99999 0.00544 0.00065 1.00000 0.00000
4.76256 10.77300 7.62500 -0.99985 0.01729 0.00211 1.00000 0.00000
0.87348 5.11612 4.62500 -0.99978 -0.02091 0.00270 1.00000 0.00000
0.87348 5.11612 5.62500 -0.99996 -0.00475 -0.00713 1.00000 0.00000
0.87348 5.11612 6.62500 -0.99965 0.01896 -0.01842 1.00000 0.00000
0.87348 5.11612 7.62500 -0.97147 0.19907 0.12892 1.00000 0.00000
1.58058 5.82322 3.62500 0.55852 -0.02158 -0.82921 1.00000 1.00000
1.58058 5.82322 4.62500 -0.99403 0.05580 -0.09379 1.00000 1.00000
1.58058 5.82322 5.62500 -0.39330 -0.89573 0.20733 1.00000 1.00000
1.58058 5.82322 6.62500 -0.62353 0.24625 0.74200 1.00000 1.00000
1.58058 5.82322 7.62500 -0.58225 0.71713 0.38303 1.00000 1.00000
1.58058 5.82322 8.62500 -0.98225 -0.13859 0.12639 1.00000 1.00000
1.93414 6.53033 2.62500 -0.99707 0.07615 0.00742 1.00000 0.00000
1.93414 6.53033 3.62500 -0.99945 -0.00486 0.03268 1.00000 0.00000
1.93414 6.53033 4.62500 -0.99999 -0.00207 0.00481 1.00000 0.00000
1.93414 6.53033 5.62500 -0.99884 0.04329 -0.02123 1.00000 0.00000
1.93414 6.53033 6.62500 -0.99681 0.00339 -0.07975 1.00000 0.00000
1.93414 6.53033 7.62500 -0.99905 -0.04234 -0.01050 1.00000 0.00000
1.93414 6.53033 8.62500 -0.99765 0.06727 0.01287 1.00000 0.00000
1.93414 6.53033 9.62500 -0.99214 0.07271 -0.10181 1.00000 0.00000
2.64124 7.23744 2.62500 -0.99986 0.01617 -0.00403 1.00000 0.00000
2.64124 7.23744 3.62500 -0.99992 0.01238 0.00101 1.00000 0.00000
2.64124 7.23744 4.62500 -0.99998 0.00359 -0.00546 1.00000 0.00000
2.64124 7.23744 5.62500 -0.99997 0.00448 -0.00692 1.00000 0.00000
2.64124 7.23744 6.62500 -0.99995 0.00947 0.00101 1.00000 0.00000
2.64124 7.23744 7.62500 -0.99992 0.01135 0.00634 1.00000 0.00000
2.64124 7.23744 8.62500 -0.99992 0.01023 -0.00754 1.00000 0.00000
2.64124 7.23744 9.62500 -0.99975 0.01367 -0.01781 1.00000 0.00000
3.34835 7.94454 1.62500 -0.99909 0.04269 -0.00141 1.00000 0.00000
3.34835 7.94454 2.62500 -0.99992 0.01137 0.00631 1.00000 0.00000
3.34835 7.94454 3.62500 -0.99996 0.00818 0.00284 1.00000 0.00000
3.34835 7.94454 4.62500 -0.99997 0.00720 -0.00051 1.00000 0.00000
3.34835 7.94454 5.62500 -0.99993 0.01182 -0.00264 1.00000 0.00000
3.34835 7.94454 6.62500 -0.99996 0.00852 0.00138 1.00000 0.00000
3.34835 7.94454 7.62500 -0.99996 0.00712 0.00543 1.00000 0.00000
3.34835 7.94454 8.62500 -0.99998 0.00646 -0.00208 1.00000 0.00000
3.34835 7.94454 9.62500 -0.99993 0.01170 -0.00245 1.00000 0.00000
4.05546 8.65165 1.62500 -0.99969 -0.02261 0.01077 1.00000 0.00000
4.05546 8.65165 2.62500 -0.99994 0.00751 0.00782 1.00000 0.00000
4.05546 8.65165 3.62500 -0.99996 0.00732 0.00553 1.00000 0.00000
4.05546 8.65165 4.62500 -0.99996 0.00891 -0.00224 1.00000 0.00000
4.05546 8.65165 5.62500 -0.99995 0.00963 -0.00149 1.00000 0.00000
4.05546 8.65165 6.62500 -0.99996 0.00804 -0.00469 1.00000 0.00000
4.05546 8.65165 7.62500 -0.99998 0.00634 -0.00055 1.00000 0.00000
4.05546 8.65165 8.62500 -0.99998 0.00589 0.00317 1.00000 0.00000
4.05546 8.65165 9.62500 -0.99978 0.02033 0.00551 1.00000 0.00000
4.76256 9.35876 2.62500 -0.99975 0.01748 0.01411 1.00000 0.00000
4.76256 9.35876 3.62500 -0.99992 0.01119 0.00575 1.00000 0.00000
4.76256 9.35876 4.62500 -0.99998 0.00512 -0.00473 1.00000 0.00000
4.76256 9.35876 5.62500 -0.99994 0.00565 -0.00930 1.00000 0.00000
4.76256 9.35876 6.62500 -0.99996 0.00666 -0.00652 1.00000 0.00000
4.76256 9.35876 7.62500 -0.99984 0.01393 -0.01163 1.00000 0.00000
4.76256 9.35876 8.62500 -0.99997 0.00782 0.00059 1.00000 0.00000
4.76256 9.35876 9.62500 -0.99991 0.01319 -0.00138 1.00000 0.00000
5.46967 10.06590 2.62500 -0.99292 0.04200 0.11114 1.00000 0.00000
5.46967 10.06590 3.62500 -0.99986 0.00424 0.01625 1.00000 0.00000
5.46967 10.06590 4.62500 -0.99998 0.00645 0.00229 1.00000 0.00000
5.46967 10.06590 5.62500 -0.99998 0.00629 0.00219 1.00000 0.00000
5.46967 10.06590 6.62500 -0.99999 0.00267 -0.00394 1.00000 0.00000
5.46967 10.06590 7.62500 -0.99999 0.00092 0.00411 1.00000 0.00000
5.46967 10.06590 8.62500 -0.99998 0.00572 -0.00400 1.00000 0.00000
5.46967 10.06590 9.62500 -0.99996 0.00811 0.00275 1.00000 0.00000
6.17678 10.77300 3.62500 -0.99176 0.09808 0.08243 1.00000 0.00000
6.17678 10.77300 4.62500 -0.99965 0.01617 0.02114 1.00000 0.00000
6.17678 10.77300 5.62500 -0.99999 -0.00432 0.00147 1.00000 0.00000
6.17678 10.77300 6.62500 -0.99999 0.00223 -0.00229 1.00000 0.00000
6.17678 10.77300 7.62500 -1.00000 -0.00156 -0.00071 1.00000 0.00000
6.17678 10.77300 8.62500 -0.99995 -0.00941 -0.00437 1.00000 0.00000
1.58058 4.40901 3.62500 -0.99918 -0.01383 -0.03793 1.00000 0.00000
1.58058 4.40901 4.62500 -0.99993 -0.01085 0.00396 1.00000 0.00000
1.58058 4.40901 5.62500 -0.99996 -0.00544 -0.00723 1.00000 0.00000
1.58058 4.40901 6.62500 -0.99997 -0.00523 -0.00637 1.00000 0.00000
1.58058 4.40901 7.62500 -0.99986 -0.00542 -0.01610 1.00000 0.00000
1.58058 4.40901 8.62500 -0.99928 -0.00369 -0.03776 1.00000 0.00000
2.28769 5.11612 2.62500 -0.99992 -0.00732 0.00993 1.00000 0.00000
2.28769 5.11612 3.62500 -1.00000 -0.00204 -0.00083 1.00000 0.00000
2.28769 5.11612 4.62500 -0.99999 -0.00370 0.00039 1.00000 0.00000
2.28769 5.11612 5.62500 -0.99998 -0.00598 -0.00342 1.00000 0.00000
2.28769 5.11612 6.62500 -0.99996 0.00507 0.00748 1.00000 0.00000
2.28769 5.11612 7.62500 -0.99995 0.00585 0.00842 1.00000 0.00000
2.28769 5.11612 8.62500 -0.99988 -0.01277 -0.00823 1.00000 0.00000
2.28769 5.11612 9.62500 -0.99580 -0.08585 -0.03167 1.00000 0.00000
2.99480 5.82322 1.62500 -0.02272 -0.40656 0.91334 1.00000 1.00000
2.99480 5.82322 2.62500 -0.55679 0.11699 -0.82237 1.00000 1.00000
2.99480 5.82322 3.62500 -0.97629 0.19069 0.10248 1.00000 1.00000
2.99480 5.82322 4.62500 -0.93586 0.19195 -0.29551 1.00000 1.00000
2.99480 5.82322 5.62500 -0.36992 -0.91863 0.13883 1.00000 1.00000
2.99480 5.82322 6.62500 -0.52200 0.37685 0.76517 1.00000 1.00000
2.99480 5.82322 7.62500 -0.52823 0.78631 0.32047 1.00000 1.00000
2.99480 5.82322 8.62500 -0.83945 -0.23447 0.49025 1.00000 1.00000
2.99480 5.82322 9.62500 -0.53264 -0.56134 -0.63339 1.00000 1.00000
3.34835 6.53033 1.62500 -0.99908 0.03944 -0.01673 1.00000 0.00000
3.34835 6.53033 2.62500 -0.99994 -0.01060 -0.00172 1.00000 0.00000
3.34835 6.53033 3.62500 -0.99976 -0.02163 0.00158 1.00000 0.00000
3.34835 6.53033 4.62500 -0.99913 0.03478 0.02308 1.00000 0.00000
3.34835 6.53033 5.62500 -0.99879 0.02354 -0.04310 1.00000 0.00000
3.34835 6.53033 6.62500 -0.99859 0.00346 -0.05299 1.00000 0.00000
3.34835 6.53033 7.62500 -0.99691 -0.07813 -0.00873 1.00000 0.00000
3.34835 6.53033 8.62500 -0.99888 0.04714 -0.00344 1.00000 0.00000
3.34835 6.53033 9.62500 -0.99429 0.08104 0.06946 1.00000 0.00000
3.34835 6.53033 10.62500 -0.99620 -0.07259 0.04806 1.00000 0.00000
4.05546 7.23744 1.62500 -0.99994 0.00933 -0.00534 1.00000 0.00000
4.05546 7.23744 2.62500 -0.99996 0.00820 0.00292 1.00000 0.00000
4.05546 7.23744 3.62500 -0.99988 0.00150 0.01528 1.00000 0.00000
4.05546 7.23744 4.62500 -0.99997 0.00740 0.00168 1.00000 0.00000
4.05546 7.23744 5.62500 -0.99998 0.00390 -0.00584 1.00000 0.00000
4.05546 7.23744 6.62500 -0.99998 0.00566 -0.00299 1.00000 0.00000
4.05546 7.23744 7.62500 -0.99995 0.00977 -0.00187 1.00000 0.00000
4.05546 7.23744 8.62500 -0.99999 0.00531 0.00080 1.00000 0.00000
4.05546 7.23744 9.62500 -0.99996 0.00150 -0.00906 1.00000 0.00000
4.05546 7.23744 10.62500 -0.99975 0.00536 -0.02151 1.00000 0.00000
4.76256 7.94454 1.62500 -0.99999 0.00374 0.00334 1.00000 0.00000
4.76256 7.94454 2.62500 -0.99998 0.00559 0.00145 1.00000 0.00000
4.76256 7.94454 3.62500 -1.00000 -0.00003 -0.00246 1.00000 0.00000
4.76256 7.94454 4.62500 -0.99996 0.00730 0.00434 1.00000 0.00000
4.76256 7.94454 5.62500 -1.00000 0.00019 0.00210 1.00000 0.00000
4.76256 7.94454 6.62500 -0.99998 0.00592 0.00006 1.00000 0.00000
4.76256 7.94454 7.62500 -0.99993 0.00948 0.00694 1.00000 0.00000
4.76256 7.94454 8.62500 -0.99999 0.00359 -0.00086 1.00000 0.00000
4.76256 7.94454 9.62500 -1.00000 -0.00174 0.00248 1.00000 0.00000
4.76256 7.94454 10.62500 -0.99997 0.00046 -0.00831 1.00000 0.00000
5.46967 8.65165 1.62500 -0.99993 0.00323 0.01145 1.00000 0.00000
5.46967 8.65165 2.62500 -0.99996 0.00439 0.00828 1.00000 0.00000
5.46967 8.65165 3.62500 -0.99997 0.00680 0.00368 1.00000 0.00000
5.46967 8.65165 4.62500 -0.99999 0.00115 0.00370 1.00000 0.00000
5.46967 8.65165 5.62500 -0.99999 0.00468 -0.00088 1.00000 0.00000
5.46967 8.65165 6.62500 -0.99997 -0.00057 -0.00713 1.00000 0.00000
5.46967 8.65165 7.62500 -0.99998 0.00045 -0.00552 1.00000 0.00000
5.46967 8.65165 8.62500 -1.00000 0.00150 0.00205 1.00000 0.00000
5.46967 8.65165 9.62500 -1.00000 0.00070 -0.00194 1.00000 0.00000
5.46967 8.65165 10.62500 -0.99999 0.00330 -0.00389 1.00000 0.00000
6.17678 9.35876 2.62500 -0.99979 0.00256 0.02020 1.00000 0.00000
6.17678 9.35876 3.62500 -0.99998 -0.00149 0.00539 1.00000 0.00000
6.17678 9.35876 4.62500 -0.99999 0.00158 0.00341 1.00000 0.00000
6.17678 9.35876 5.62500 -0.99981 0.00801 -0.01800 1.00000 0.00000
6.17678 9.35876 6.62500 -0.99999 0.00270 -0.00244 1.00000 0.00000
6.17678 9.35876 7.62500 -0.99999 -0.00409 0.00203 1.00000 0.00000
6.17678 9.35876 8.62500 -1.00000 0.00247 0.00165 1.00000 0.00000
6.17678 9.35876 9.62500 -0.99999 0.00178 -0.00405 1.00000 0.00000
6.88388 10.06590 2.62500 -0.98261 -0.03460 0.18245 1.00000 0.00000
6.88388 10.06590 3.62500 -0.99979 -0.00144 0.02024 1.00000 0.00000
6.88388 10.06590 4.62500 -0.99996 -0.00602 0.00618 1.00000 0.00000
6.88388 10.06590 5.62500 -1.00000 -0.00189 -0.00070 1.00000 0.00000
6.88388 10.06590 6.62500 -0.99999 0.00079 -0.00529 1.00000 0.00000
6.88388 10.06590 7.62500 -0.99999 -0.00529 0.00134 1.00000 0.00000
6.88388 10.06590 8.62500 -0.99993 -0.01039 0.00499 1.00000 0.00000
7.59099 10.77300 4.62500 -0.99983 -0.01083 0.01505 1.00000 0.00000
7.59099 10.77300 5.62500 -0.99994 -0.01094 0.00226 1.00000 0.00000
7.59099 10.77300 6.62500 -0.99992 -0.00936 0.00832 1.00000 0.00000
7.59099 10.77300 7.62500 -0.99768 -0.03189 0.06013 1.00000 0.00000
1.58058 2.99480 5.62500 -0.99890 -0.03591 -0.03001 1.00000 0.00000
1.58058 2.99480 6.62500 -0.99973 -0.01996 -0.01152 1.00000 0.00000
2.28769 3.70190 3.62500 -0.99979 -0.02048 -0.00146 1.00000 0.00000
2.28769 3.70190 4.62500 -0.99996 -0.00886 -0.00099 1.00000 0.00000
2.28769 3.70190 5.62500 -0.99995 -0.00781 -0.00545 1.00000 0.00000
2.28769 3.70190 6.62500 -0.99995 -0.00873 -0.00460 1.00000 0.00000
2.28769 3.70190 7.62500 -0.99993 -0.01102 -0.00414 1.00000 0.00000
2.28769 3.70190 8.62500 -0.99972 -0.01721 -0.01635 1.00000 0.00000
2.99480 4.40901 2.62500 -0.99981 -0.01619 0.01111 1.00000 0.00000
2.99480 4.40901 3.62500 -1.00000 -0.00240 -0.00089 1.00000 0.00000
2.99480 4.40901 4.62500 -0.99997 0.00019 -0.00710 1.00000 0.00000
2.99480 4.40901 5.62500 -0.99999 -0.00414 0.00321 1.00000 0.00000
2.99480 4.40901 6.62500 -0.99998 -0.00153 -0.00663 1.00000 0.00000
2.99480 4.40901 7.62500 -0.99997 -0.00175 -0.00685 1.00000 0.00000
2.99480 4.40901 8.62500 -0.99989 -0.00772 -0.01262 1.00000 0.00000
2.99480 4.40901 9.62500 -0.99971 -0.01871 -0.01510 1.00000 0.00000
3.70190 5.11612 1.62500 -0.99986 -0.00900 0.01384 1.00000 0.00000
3.70190 5.11612 2.62500 -0.99987 -0.01441 -0.00762 1.00000 0.00000
3.70190 5.11612 3.62500 -0.99996 -0.00278 -0.00872 1.00000 0.00000
3.70190 5.11612 4.62500 -0.99997 -0.00405 0.00726 1.00000 0.00000
3.70190 5.11612 5.62500 -0.99998 -0.00083 0.00564 1.00000 0.00000
3.70190 5.11612 6.62500 -0.99975 0.01484 0.01657 1.00000 0.00000
3.70190 5.11612 7.62500 -0.99998 -0.00356 0.00421 1.00000 0.00000
3.70190 5.11612 8.62500 -0.99993 -0.00851 -0.00813 1.00000 0.00000
3.70190 5.11612 9.62500 -0.99989 -0.01157 -0.00942 1.00000 0.00000
3.70190 5.11612 10.62500 -0.99959 -0.01168 -0.02603 1.00000 0.00000
4.40901 5.82322 1.62500 -0.75491 0.15215 0.63794 1.00000 1.00000
4.40901 5.82322 2.62500 -0.93117 -0.16081 -0.32719 1.00000 1.00000
4.40901 5.82322 3.62500 -0.82794 0.23487 0.50927 1.00000 1.00000
4.40901 5.82322 4.62500 -0.76685 -0.26383 -0.58509 1.00000 1.00000
4.40901 5.82322 5.62500 -0.51254 -0.84646 0.14422 1.00000 1.00000
4.40901 5.82322 6.62500 -0.44928 0.56251 0.69407 1.00000 1.00000
4.40901 5.82322 7.62500 -0.51337 0.61271 0.60086 1.00000 1.00000
4.40901 5.82322 8.62500 -0.89380 -0.12960 0.42933 1.00000 1.00000
4.40901 5.82322 9.62500 -0.38376 -0.56918 -0.72716 1.00000 1.00000
4.40901 5.82322 10.62500 -0.73458 -0.30994 -0.60360 1.00000 1.00000
4.76256 6.53033 1.62500 -0.99948 0.02407 -0.02130 1.00000 0.00000
4.76256 6.53033 2.62500 -0.99986 -0.00035 -0.01652 1.00000 0.00000
4.76256 6.53033 3.62500 -0.99970 -0.02426 -0.00235 1.00000 0.00000
4.76256 6.53033 4.62500 -0.99887 0.02378 0.04125 1.00000 0.00000
4.76256 6.53033 5.62500 -0.99999 0.00456 0.00008 1.00000 0.00000
4.76256 6.53033 6.62500 -0.99834 -0.02313 -0.05276 1.00000 0.00000
4.76256 6.53033 7.62500 -0.99676 -0.02598 -0.07614 1.00000 0.00000
4.76256 6.53033 8.62500 -0.99929 0.03124 0.02117 1.00000 0.00000
4.76256 6.53033 9.62500 -0.99823 0.05414 0.02448 1.00000 0.00000
4.76256 6.53033 10.62500 -0.99778 0.02495 0.06169 1.00000 0.00000
5.46967 7.23744 1.62500 -0.99999 -0.00406 -0.00270 1.00000 0.00000
5.46967 7.23744 2.62500 -0.99999 0.00345 -0.00114 1.00000 0.00000
5.46967 7.23744 3.62500 -0.99999 -0.00281 -0.00354 1.00000 0.00000
5.46967 7.23744 4.62500 -0.99999 -0.00180 -0.00269 1.00000 0.00000
5.46967 7.23744 5.62500 -0.99998 0.00550 -0.00225 1.00000 0.00000
5.46967 7.23744 6.62500 -0.99997 0.00767 -0.00112 1.00000 0.00000
5.46967 7.23744 7.62500 -1.00000 -0.00219 -0.00050 1.00000 0.00000
5.46967 7.23744 8.62500 -0.99997 -0.00011 -0.00812 1.00000 0.00000
5.46967 7.23744 9.62500 -0.99919 0.01895 0.03555 1.00000 0.00000
5.46967 7.23744 10.62500 -0.99996 -0.00703 -0.00509 1.00000 0.00000
6.17678 7.94454 1.62500 -0.99998 -0.00604 -0.00136 1.00000 0.00000
6.17678 7.94454 2.62500 -0.99999 -0.00303 -0.00312 1.00000 0.00000
6.17678 7.94454 3.62500 -0.99999 0.00373 0.00002 1.00000 0.00000
6.17678 7.94454 4.62500 -1.00000 0.00133 0.00286 1.00000 0.00000
6.17678 7.94454 5.62500 -0.99999 0.00235 -0.00406 1.00000 0.00000
6.17678 7.94454 6.62500 -1.00000 0.00125 -0.00047 1.00000 0.00000
6.17678 7.94454 7.62500 -0.99999 0.00358 -0.00069 1.00000 0.00000
6.17678 7.94454 8.62500 -0.99996 0.00654 0.00549 1.00000 0.00000
6.17678 7.94454 9.62500 -1.00000 -0.00117 -0.00047 1.00000 0.00000
6.17678 7.94454 10.62500 -0.99997 -0.00215 -0.00808 1.00000 0.00000
6.88388 8.65165 1.62500 -0.99998 -0.00442 0.00542 1.00000 0.00000
6.88388 8.65165 2.62500 -0.99997 -0.00768 0.00328 1.00000 0.00000
6.88388 8.65165 3.62500 -0.99998 -0.00593 -0.00139 1.00000 0.00000
6.88388 8.65165 4.62500 -0.99999 0.00024 0.00332 1.00000 0.00000
6.88388 8.65165 5.62500 -1.00000 0.00131 0.00171 1.00000 0.00000
6.88388 8.65165 6.62500 -0.99999 -0.00393 -0.00012 1.00000 0.00000
6.88388 8.65165 7.62500 -1.00000 0.00001 0.00244 1.00000 0.00000
6.88388 8.65165 8.62500 -0.99989 -0.00776 0.01292 1.00000 0.00000
6.88388 8.65165 9.62500 -0.99996 -0.00833 0.00356 1.00000 0.00000
6.88388 8.65165 10.62500 -0.99989 -0.00327 -0.01442 1.00000 0.00000
7.59099 9.35876 2.62500 -0.99991 -0.01253 -0.00524 1.00000 0.00000
7.59099 9.35876 3.62500 -0.99995 -0.01025 -0.00014 1.00000 0.00000
7.59099 9.35876 4.62500 -0.99997 -0.00154 0.00792 1.00000 0.00000
7.59099 9.35876 5.62500 -0.99999 -0.00464 -0.00113 1.00000 0.00000
7.59099 9.35876 6.62500 -0.99989 -0.00174 -0.01492 1.00000 0.00000
7.59099 9.35876 7.62500 -1.00000 -0.00170 0.00260 1.00000 0.00000
7.59099 9.35876 8.62500 -0.99991 -0.01110 0.00743 1.00000 0.00000
7.59099 9.35876 9.62500 -0.99981 -0.01878 -0.00601 1.00000 0.00000
8.29810 10.06590 3.62500 -0.99998 -0.00657 -0.00046 1.00000 0.00000
8.29810 10.06590 4.62500 -0.99911 0.02207 0.03598 1.00000 0.00000
8.29810 10.06590 5.62500 -0.99997 -0.00754 -0.00025 1.00000 0.00000
8.29810 10.06590 6.62500 -0.99996 -0.00857 0.00176 1.00000 0.00000
8.29810 10.06590 7.62500 -0.99986 -0.01612 0.00409 1.00000 0.00000
8.29810 10.06590 8.62500 -0.99948 -0.01831 0.02645 1.00000 0.00000
2.28769 2.28769 4.62500 -0.99940 -0.01573 -0.03089 1.00000 0.00000
2.28769 2.28769 5.62500 -0.99990 -0.01436 -0.00093 1.00000 0.00000
2.28769 2.28769 6.62500 -0.99977 -0.02031 -0.00636 1.00000 0.00000
2.28769 2.28769 7.62500 -0.97472 -0.02069 -0.22245 1.00000 0.00000
2.99480 2.99480 2.62500 -0.99619 -0.07893 -0.03702 1.00000 0.00000
2.99480 2.99480 3.62500 -0.99989 -0.01369 0.00593 1.00000 0.00000
2.99480 2.99480 4.62500 -0.99997 -0.00709 0.00034 1.00000 0.00000
2.99480 2.99480 5.62500 -0.99996 -0.00765 -0.00389 1.00000 0.00000
2.99480 2.99480 6.62500 -0.99996 -0.00747 -0.00576 1.00000 0.00000
2.99480 2.99480 7.62500 -0.99989 -0.01431 -0.00293 1.00000 0.00000
2.99480 2.99480 8.62500 -0.99980 -0.01991 -0.00251 1.00000 0.00000
3.70190 3.70190 1.62500 -0.99994 -0.00235 0.01078 1.00000 0.00000
3.70190 3.70190 2.62500 -0.99988 -0.01488 0.00382 1.00000 0.00000
3.70190 3.70190 3.62500 -0.99998 -0.00574 -0.00228 1.00000 0.00000
3.70190 3.70190 4.62500 -0.99999 -0.00228 -0.00400 1.00000 0.00000
3.70190 3.70190 5.62500 -0.99999 0.00063 -0.00394 1.00000 0.00000
3.70190 3.70190 6.62500 -0.99999 -0.00400 -0.00134 1.00000 0.00000
3.70190 3.70190 7.62500 -1.00000 -0.00162 -0.00102 1.00000 0.00000
3.70190 3.70190 8.62500 -0.99996 -0.00894 0.00205 1.00000 0.00000
3.70190 3.70190 9.62500 -0.99986 -0.01509 -0.00738 1.00000 0.00000
4.40901 4.40901 1.62500 -0.99996 -0.00858 0.00335 1.00000 0.00000
4.40901 4.40901 2.62500 -0.99995 -0.00971 -0.00022 1.00000 0.00000
4.40901 4.40901 3.62500 -0.99998 -0.00539 -0.00319 1.00000 0.00000
4.40901 4.40901 4.62500 -0.99998 -0.00502 -0.00320 1.00000 0.00000
4.40901 4.40901 5.62500 -0.99999 0.00070 -0.00309 1.00000 0.00000
4.40901 4.40901 6.62500 -1.00000 0.00183 -0.00087 1.00000 0.00000
4.40901 4.40901 7.62500 -1.00000 0.00084 0.00094 1.00000 0.00000
4.40901 4.40901 8.62500 -0.99999 0.00040 0.00376 1.00000 0.00000
4.40901 4.40901 9.62500 -0.99998 -0.00519 0.00268 1.00000 0.00000
4.40901 4.40901 10.62500 -0.99995 -0.00555 -0.00886 1.00000 0.00000
5.11612 5.11612 1.62500 -0.99980 -0.00376 0.01979 1.00000 0.00000
5.11612 5.11612 2.62500 -0.99996 -0.00525 0.00664 1.00000 0.00000
5.11612 5.11612 3.62500 -0.99991 -0.01006 -0.00900 1.00000 0.00000
5.11612 5.11612 4.62500 -0.99997 -0.00820 -0.00144 1.00000 0.00000
5.11612 5.11612 5.62500 -0.99992 0.00680 0.01021 1.00000 0.00000
5.11612 5.11612 6.62500 -0.99974 0.01685 0.01536 1.00000 0.00000
5.11612 5.11612 7.62500 -0.99980 0.01631 0.01120 1.00000 0.00000
5.11612 5.11612 8.62500 -0.99975 0.01326 -0.01780 1.00000 0.00000
5.11612 5.11612 9.62500 -0.99993 -0.00738 -0.00962 1.00000 0.00000
5.11612 5.11612 10.62500 -0.99996 0.00754 -0.00368 1.00000 0.00000
5.82322 5.82322 0.62500 0.97916 -0.07467 0.18885 1.00000 1.00000
5.82322 5.82322 1.62500 -0.86572 -0.10729 0.48889 1.00000 1.00000
5.82322 5.82322 2.62500 -0.78100 -0.61599 0.10292 1.00000 1.00000
5.82322 5.82322 3.62500 -0.70776 0.20564 0.67586 1.00000 1.00000
5.82322 5.82322 4.62500 -0.60180 -0.25914 -0.75543 1.00000 1.00000
5.82322 5.82322 5.62500 -0.91805 -0.39623 0.01376 1.00000 1.00000
5.82322 5.82322 6.62500 -0.37000 0.49432 0.78660 1.00000 1.00000
5.82322 5.82322 7.62500 -0.65045 0.49181 0.57883 1.00000 1.00000
5.82322 5.82322 8.62500 -0.95118 -0.00807 -0.30853 1.00000 1.00000
5.82322 5.82322 9.62500 -0.30782 -0.40005 -0.86325 1.00000 1.00000
5.82322 5.82322 10.62500 -0.55647 -0.41259 -0.72119 1.00000 1.00000
6.17678 6.53033 0.62500 -0.99211 0.01570 -0.12441 1.00000 0.00000
6.17678 6.53033 1.62500 -0.99963 -0.01814 -0.02047 1.00000 0.00000
6.17678 6.53033 2.62500 -0.99998 0.00052 0.00619 1.00000 0.00000
6.17678 6.53033 3.62500 -0.99831 0.02673 -0.05155 1.00000 0.00000
6.17678 6.53033 4.62500 -0.99984 0.01672 0.00695 1.00000 0.00000
6.17678 6.53033 5.62500 -0.99999 -0.00015 0.00450 1.00000 0.00000
6.17678 6.53033 6.62500 -0.99882 0.00603 -0.04828 1.00000 0.00000
6.17678 6.53033 7.62500 -0.99875 -0.03217 -0.03834 1.00000 0.00000
6.17678 6.53033 8.62500 -0.99966 0.02022 0.01658 1.00000 0.00000
6.17678 6.53033 9.62500 -0.99593 0.04924 0.07545 1.00000 0.00000
6.17678 6.53033 10.62500 -0.99962 0.01760 0.02101 1.00000 0.00000
6.88388 7.23744 1.62500 -0.99999 -0.00272 -0.00215 1.00000 0.00000
6.88388 7.23744 2.62500 -1.00000 0.00088 -0.00299 1.00000 0.00000
6.88388 7.23744 3.62500 -0.99997 0.00196 -0.00742 1.00000 0.00000
6.88388 7.23744 4.62500 -0.99998 -0.00304 -0.00477 1.00000 0.00000
6.88388 7.23744 5.62500 -1.00000 0.00271 0.00071 1.00000 0.00000
6.88388 7.23744 6.62500 -1.00000 0.00001 0.00215 1.00000 0.00000
6.88388 7.23744 7.62500 -0.99999 -0.00135 0.00437 1.00000 0.00000
6.88388 7.23744 8.62500 -0.99996 -0.00232 0.00915 1.00000 0.00000
6.88388 7.23744 9.62500 -0.99994 0.00495 0.00963 1.00000 0.00000
6.88388 7.23744 10.62500 -0.99995 -0.00725 -0.00618 1.00000 0.00000
7.59099 7.94454 1.62500 -0.99996 -0.00589 -0.00649 1.00000 0.00000
7.59099 7.94454 2.62500 -0.99996 -0.00440 -0.00740 1.00000 0.00000
7.59099 7.94454 3.62500 -0.99999 -0.00370 -0.00221 1.00000 0.00000
7.59099 7.94454 4.62500 -0.99999 -0.00077 0.00405 1.00000 0.00000
7.59099 7.94454 5.62500 -0.99998 -0.00493 0.00276 1.00000 0.00000
7.59099 7.94454 6.62500 -0.99973 -0.02073 0.01055 1.00000 0.00000
7.59099 7.94454 7.62500 -0.99995 0.00137 0.00997 1.00000 0.00000
7.59099 7.94454 8.62500 -0.99999 -0.00340 0.00250 1.00000 0.00000
7.59099 7.94454 9.62500 -0.99999 -0.00369 0.00006 1.00000 0.00000
7.59099 7.94454 10.62500 -0.99987 -0.01222 -0.01092 1.00000 0.00000
8.29810 8.65165 2.62500 -0.99978 -0.02070 0.00390 1.00000 0.00000
8.29810 8.65165 3.62500 -0.99996 -0.00869 -0.00301 1.00000 0.00000
8.29810 8.65165 4.62500 -0.99996 -0.00764 -0.00523 1.00000 0.00000
8.29810 8.65165 5.62500 -0.99999 -0.00510 -0.00197 1.00000 0.00000
8.29810 8.65165 6.62500 -0.99997 -0.00708 0.00270 1.00000 0.00000
8.29810 8.65165 7.62500 -0.99994 -0.00745 0.00774 1.00000 0.00000
8.29810 8.65165 8.62500 -0.99996 -0.00809 0.00436 1.00000 0.00000
8.29810 8.65165 9.62500 -0.99965 -0.02596 0.00490 1.00000 0.00000
9.00520 9.35876 3.62500 -0.99976 -0.02127 -0.00487 1.00000 0.00000
9.00520 9.35876 4.62500 -0.99995 -0.00989 -0.00031 1.00000 0.00000
9.00520 9.35876 5.62500 -0.99994 -0.01099 -0.00237 1.00000 0.00000
9.00520 9.35876 6.62500 -0.99987 -0.01617 0.00288 1.00000 0.00000
9.00520 9.35876 7.62500 -0.99979 -0.01723 0.01134 1.00000 0.00000
9.00520 9.35876 8.62500 -0.99964 -0.01681 0.02111 1.00000 0.00000
2.99480 1.58058 5.62500 -0.99979 -0.01663 -0.01168 1.00000 0.00000
2.99480 1.58058 6.62500 -0.99962 -0.01395 -0.02366 1.00000 0.00000
3.70190 2.28769 3.62500 -0.99986 -0.01668 0.00110 1.00000 0.00000
3.70190 2.28769 4.62500 -0.99996 -0.00663 0.00547 1.00000 0.00000
3.70190 2.28769 5.62500 -0.99997 -0.00696 0.00134 1.00000 0.00000
3.70190 2.28769 6.62500 -0.99971 -0.01775 -0.01648 1.00000 0.00000
3.70190 2.28769 7.62500 -0.99994 -0.00971 -0.00399 1.00000 0.00000
3.70190 2.28769 8.62500 -0.99988 -0.01456 -0.00553 1.00000 0.00000
4.40901 2.99480 2.62500 -0.99994 -0.00982 0.00433 1.00000 0.00000
4.40901 2.99480 3.62500 -0.99999 -0.00196 -0.00322 1.00000 0.00000
4.40901 2.99480 4.62500 -1.00000 -0.00043 0.00078 1.00000 0.00000
4.40901 2.99480 5.62500 -0.99999 -0.00305 -0.00113 1.00000 0.00000
4.40901 2.99480 6.62500 -1.00000 0.00248 0.00165 1.00000 0.00000
4.40901 2.99480 7.62500 -0.99997 -0.00642 -0.00487 1.00000 0.00000
4.40901 2.99480 8.62500 -0.99994 -0.01065 0.00062 1.00000 0.00000
4.40901 2.99480 9.62500 -0.99987 -0.01561 -0.00288 1.00000 0.00000
5.11612 3.70190 1.62500 -0.99998 -0.00571 0.00366 1.00000 0.00000
5.11612 3.70190 2.62500 -0.99999 -0.00325 -0.00267 1.00000 0.00000
5.11612 3.70190 3.62500 -0.99999 -0.00275 0.00361 1.00000 0.00000
5.11612 3.70190 4.62500 -1.00000 0.00038 -0.00068 1.00000 0.00000
5.11612 3.70190 5.62500 -1.00000 0.00086 0.00007 1.00000 0.00000
5.11612 3.70190 6.62500 -1.00000 0.00155 -0.00104 1.00000 0.00000
5.11612 3.70190 7.62500 -1.00000 -0.00107 0.00096 1.00000 0.00000
5.11612 3.70190 8.62500 -0.99994 -0.00767 -0.00723 1.00000 0.00000
5.11612 3.70190 9.62500 -0.99996 -0.00624 -0.00558 1.00000 0.00000
5.11612 3.70190 10.62500 -0.99958 -0.01645 -0.02377 1.00000 0.00000
5.82322 4.40901 1.62500 -0.99993 -0.01061 -0.00461 1.00000 0.00000
5.82322 4.40901 2.62500 -0.99997 -0.00583 0.00504 1.00000 0.00000
5.82322 4.40901 3.62500 -0.99998 -0.00635 0.00175 1.00000 0.00000
5.82322 4.40901 4.62500 -0.99999 -0.00333 0.00137 1.00000 0.00000
5.82322 4.40901 5.62500 -0.99999 0.00489 0.00235 1.00000 0.00000
5.82322 4.40901 6.62500 -1.00000 0.00217 0.00204 1.00000 0.00000
5.82322 4.40901 7.62500 -1.00000 0.00121 -0.00070 1.00000 0.00000
5.82322 4.40901 8.62500 -0.99999 0.00018 -0.00362 1.00000 0.00000
5.82322 4.40901 9.62500 -0.99999 -0.00387 0.00096 1.00000 0.00000
5.82322 4.40901 10.62500 -0.99996 -0.00184 0.00831 1.00000 0.00000
6.53033 5.11612 0.62500 -0.99853 0.01639 0.05163 1.00000 0.00000
6.53033 5.11612 1.62500 -0.99985 -0.00716 0.01584 1.00000 0.00000
6.53033 5.11612 2.62500 -0.99999 -0.00486 0.00146 1.00000 0.00000
6.53033 5.11612 3.62500 -1.00000 0.00240 0.00094 1.00000 0.00000
6.53033 5.11612 4.62500 -0.99991 -0.01300 -0.00280 1.00000 0.00000
6.53033 5.11612 5.62500 -0.99994 0.00420 -0.01002 1.00000 0.00000
6.53033 5.11612 6.62500 -0.99996 0.00529 0.00685 1.00000 0.00000
6.53033 5.11612 7.62500 -0.99998 0.00690 0.00031 1.00000 0.00000
6.53033 5.11612 8.62500 -0.99997 0.00407 -0.00695 1.00000 0.00000
6.53033 5.11612 9.62500 -0.99985 -0.00944 -0.01463 1.00000 0.00000
6.53033 5.11612 10.62500 -0.99979 0.00463 -0.02003 1.00000 0.00000
7.23744 5.82322 1.62500 -0.93722 0.23086 0.26140 1.00000 1.00000
7.23744 5.82322 2.62500 -0.74121 -0.61251 0.27469 1.00000 1.00000
7.23744 5.82322 3.62500 -0.84406 0.47735 0.24432 1.00000 1.00000
7.23744 5.82322 4.62500 -0.52477 -0.09116 -0.84635 1.00000 1.00000
7.23744 5.82322 5.62500 -0.93877 -0.13207 -0.31824 1.00000 1.00000
7.23744 5.82322 6.62500 -0.58466 0.53968 0.60574 1.00000 1.00000
7.23744 5.82322 7.62500 -0.87215 0.48828 0.03073 1.00000 1.00000
7.23744 5.82322 8.62500 -0.78714 -0.46049 -0.41033 1.00000 1.00000
7.23744 5.82322 9.62500 -0.36444 -0.27424 -0.88993 1.00000 1.00000
7.23744 5.82322 10.62500 -0.79279 -0.35930 -0.49233 1.00000 1.00000
7.59099 6.53033 1.62500 -0.99977 -0.01138 -0.01822 1.00000 0.00000
7.59099 6.53033 2.62500 -0.99939 0.02187 -0.02706 1.00000 0.00000
7.59099 6.53033 3.62500 -0.99949 0.03113 -0.00687 1.00000 0.00000
7.59099 6.53033 4.62500 -0.99722 -0.01742 0.07244 1.00000 0.00000
7.59099 6.53033 5.62500 -0.99927 0.01076 0.03665 1.00000 0.00000
7.59099 6.53033 6.62500 -0.99890 -0.04547 0.01131 1.00000 0.00000
7.59099 6.53033 7.62500 -0.99971 -0.01219 -0.02066 1.00000 0.00000
7.59099 6.53033 8.62500 -0.99802 0.06253 0.00597 1.00000 0.00000
7.59099 6.53033 9.62500 -0.99683 0.02748 0.07465 1.00000 0.00000
7.59099 6.53033 10.62500 -0.99983 0.00913 0.01624 1.00000 0.00000
8.29810 7.23744 1.62500 -0.99998 -0.00500 0.00287 1.00000 0.00000
8.29810 7.23744 2.62500 -0.99997 0.00208 -0.00789 1.00000 0.00000
8.29810 7.23744 3.62500 -0.99996 -0.00482 0.00716 1.00000 0.00000
8.29810 7.23744 4.62500 -0.99997 -0.00524 -0.00606 1.00000 0.00000
8.29810 7.23744 5.62500 -0.99999 -0.00377 -0.00372 1.00000 0.00000
8.29810 7.23744 6.62500 -1.00000 0.00041 0.00177 1.00000 0.00000
8.29810 7.23744 7.62500 -0.99991 -0.01177 0.00587 1.00000 0.00000
8.29810 7.23744 8.62500 -0.99993 -0.00604 0.01019 1.00000 0.00000
8.29810 7.23744 9.62500 -0.99990 -0.01176 0.00809 1.00000 0.00000
8.29810 7.23744 10.62500 -0.99978 -0.02085 -0.00099 1.00000 0.00000
9.00520 7.94454 2.62500 -0.99980 -0.01951 0.00477 1.00000 0.00000
9.00520 7.94454 3.62500 -0.99993 -0.01077 -0.00488 1.00000 0.00000
9.00520 7.94454 4.62500 -0.99993 -0.00291 -0.01174 1.00000 0.00000
9.00520 7.94454 5.62500 -0.99997 -0.00735 -0.00108 1.00000 0.00000
9.00520 7.94454 6.62500 -0.99997 -0.00824 -0.00094 1.00000 0.00000
9.00520 7.94454 7.62500 -0.99994 -0.01101 0.00057 1.00000 0.00000
9.00520 7.94454 8.62500 -0.99984 -0.01161 0.01345 1.00000 0.00000
9.00520 7.94454 9.62500 -0.99969 -0.01937 0.01541 1.00000 0.00000
9.71231 8.65165 3.62500 -0.99966 -0.01956 0.01742 1.00000 0.00000
9.71231 8.65165 4.62500 -0.99992 -0.01261 -0.00283 1.00000 0.00000
9.71231 8.65165 5.62500 -0.99990 -0.01432 -0.00144 1.00000 0.00000
9.71231 8.65165 6.62500 -0.99992 -0.01126 0.00599 1.00000 0.00000
9.71231 8.65165 7.62500 -0.99971 -0.02042 0.01275 1.00000 0.00000
9.71231 8.65165 8.62500 -0.99482 -0.09905 -0.02269 1.00000 0.00000
4.40901 1.58058 3.62500 -0.99970 -0.00821 -0.02304 1.00000 0.00000
4.40901 1.58058 4.62500 -0.99999 -0.00318 0.00158 1.00000 0.00000
4.40901 1.58058 5.62500 -0.99996 -0.00737 0.00435 1.00000 0.00000
4.40901 1.58058 6.62500 -0.99985 -0.01630 -0.00641 1.00000 0.00000
4.40901 1.58058 7.62500 -0.99988 -0.01543 -0.00277 1.00000 0.00000
4.40901 1.58058 8.62500 -0.99944 -0.02965 -0.01521 1.00000 0.00000
5.11612 2.28769 2.62500 -0.99998 -0.00659 0.00150 1.00000 0.00000
5.11612 2.28769 3.62500 -0.99998 -0.00293 0.00590 1.00000 0.00000
5.11612 2.28769 4.62500 -0.99999 -0.00151 0.00334 1.00000 0.00000
5.11612 2.28769 5.62500 -1.00000 -0.00097 0.00059 1.00000 0.00000
5.11612 2.28769 6.62500 -0.99999 -0.00476 -0.00141 1.00000 0.00000
5.11612 2.28769 7.62500 -1.00000 -0.00173 -0.00155 1.00000 0.00000
5.11612 2.28769 8.62500 -0.99995 -0.00997 -0.00188 1.00000 0.00000
5.11612 2.28769 9.62500 -0.99978 -0.00958 -0.01859 1.00000 0.00000
5.82322 2.99480 1.62500 -1.00000 0.00151 -0.00041 1.00000 0.00000
5.82322 2.99480 2.62500 -0.99997 -0.00233 0.00704 1.00000 0.00000
5.82322 2.99480 3.62500 -1.00000 -0.00212 -0.00155 1.00000 0.00000
5.82322 2.99480 4.62500 -1.00000 0.00094 0.00032 1.00000 0.00000
5.82322 2.99480 5.62500 -1.00000 -0.00062 -0.00200 1.00000 0.00000
5.82322 2.99480 6.62500 -0.99998 0.00632 0.00284 1.00000 0.00000
5.82322 2.99480 7.62500 -0.99999 0.00067 -0.00313 1.00000 0.00000
5.82322 2.99480 8.62500 -0.99996 -0.00809 -0.00226 1.00000 0.00000
5.82322 2.99480 9.62500 -0.99997 -0.00109 -0.00783 1.00000 0.00000
6.53033 3.70190 1.62500 -0.99999 -0.00446 0.00168 1.00000 0.00000
6.53033 3.70190 2.62500 -0.99999 -0.00217 -0.00483 1.00000 0.00000
6.53033 3.70190 3.62500 -1.00000 -0.00032 -0.00007 1.00000 0.00000
6.53033 3.70190 4.62500 -0.99998 -0.00580 -0.00361 1.00000 0.00000
6.53033 3.70190 5.62500 -1.00000 0.00237 -0.00050 1.00000 0.00000
6.53033 3.70190 6.62500 -1.00000 -0.00042 -0.00207 1.00000 0.00000
6.53033 3.70190 7.62500 -1.00000 -0.00098 -0.00054 1.00000 0.00000
6.53033 3.70190 8.62500 -1.00000 0.00233 -0.00104 1.00000 0.00000
6.53033 3.70190 9.62500 -0.99999 0.00508 0.00167 1.00000 0.00000
6.53033 3.70190 10.62500 -0.99995 -0.00203 0.00951 1.00000 0.00000
7.23744 4.40901 1.62500 -0.99999 0.00164 -0.00308 1.00000 0.00000
7.23744 4.40901 2.62500 -0.99998 0.00080 -0.00649 1.00000 0.00000
7.23744 4.40901 3.62500 -0.99998 0.00490 -0.00382 1.00000 0.00000
7.23744 4.40901 4.62500 -0.99999 -0.00404 0.00056 1.00000 0.00000
7.23744 4.40901 5.62500 -0.99999 -0.00092 0.00405 1.00000 0.00000
7.23744 4.40901 6.62500 -1.00000 0.00120 -0.00097 1.00000 0.00000
7.23744 4.40901 7.62500 -0.99999 0.00254 0.00445 1.00000 0.00000
7.23744 4.40901 8.62500 -0.99999 0.00278 0.00221 1.00000 0.00000
7.23744 4.40901 9.62500 -0.99998 -0.00045 0.00578 1.00000 0.00000
7.23744 4.40901 10.62500 -0.99996 0.00729 0.00575 1.00000 0.00000
7.94454 5.11612 1.62500 -0.99999 -0.00537 0.00028 1.00000 0.00000
7.94454 5.11612 2.62500 -0.99995 0.00167 -0.00941 1.00000 0.00000
7.94454 5.11612 3.62500 -0.99997 -0.00472 -0.00561 1.00000 0.00000
7.94454 5.11612 4.62500 -0.99999 0.00148 -0.00466 1.00000 0.00000
7.94454 5.11612 5.62500 -0.99993 0.00100 -0.01183 1.00000 0.00000
7.94454 5.11612 6.62500 -0.99993 0.00954 -0.00658 1.00000 0.00000
7.94454 5.11612 7.62500 -1.00000 -0.00036 -0.00244 1.00000 0.00000
7.94454 5.11612 8.62500 -0.99970 -0.02228 0.00968 1.00000 0.00000
7.94454 5.11612 9.62500 -0.99989 -0.01326 -0.00710 1.00000 0.00000
7.94454 5.11612 10.62500 -0.99994 -0.00980 0.00501 1.00000 0.00000
8.65165 5.82322 1.62500 0.99288 0.11913 0.00023 1.00000 1.00000
8.65165 5.82322 2.62500 -0.69982 -0.44332 0.56010 1.00000 1.00000
8.65165 5.82322 3.62500 -0.77486 0.63002 -0.05157 1.00000 1.00000
8.65165 5.82322 4.62500 -0.44492 -0.00986 -0.89552 1.00000 1.00000
8.65165 5.82322 5.62500 -0.95293 -0.10047 -0.28607 1.00000 1.00000
8.65165 5.82322 6.62500 -0.99835 -0.03883 0.04218 1.00000 1.00000
8.65165 5.82322 7.62500 -0.71657 0.44579 -0.53647 1.00000 1.00000
8.65165 5.82322 8.62500 -0.73447 -0.48735 -0.47228 1.00000 1.00000
8.65165 5.82322 9.62500 -0.61089 -0.20729 -0.76410 1.00000 1.00000
8.65165 5.82322 10.62500 -0.89960 -0.32915 -0.28703 1.00000 1.00000
9.00520 6.53033 1.62500 -0.99857 -0.04157 -0.03363 1.00000 0.00000
9.00520 6.53033 2.62500 -0.99629 -0.02662 -0.08183 1.00000 0.00000
9.00520 6.53033 3.62500 -0.99928 -0.03734 0.00656 1.00000 0.00000
9.00520 6.53033 4.62500 -0.99849 0.00771 0.05434 1.00000 0.00000
9.00520 6.53033 5.62500 -0.99935 -0.03451 0.01000 1.00000 0.00000
9.00520 6.53033 6.62500 -0.99992 0.01236 0.00089 1.00000 0.00000
9.00520 6.53033 7.62500 -0.99621 -0.02082 0.08446 1.00000 0.00000
9.00520 6.53033 8.62500 -0.99991 -0.00753 0.01134 1.00000 0.00000
9.00520 6.53033 9.62500 -0.99818 0.02776 0.05348 1.00000 0.00000
9.71231 7.23744 2.62500 -0.99802 -0.03730 0.05071 1.00000 0.00000
9.71231 7.23744 3.62500 -0.99995 -0.00952 -0.00383 1.00000 0.00000
9.71231 7.23744 4.62500 -0.99992 -0.01270 -0.00197 1.00000 0.00000
9.71231 7.23744 5.62500 -0.99996 -0.00578 -0.00683 1.00000 0.00000
9.71231 7.23744 6.62500 -0.99994 -0.00008 -0.01135 1.00000 0.00000
9.71231 7.23744 7.62500 -0.99994 -0.01096 0.00184 1.00000 0.00000
9.71231 7.23744 8.62500 -0.99978 -0.01656 0.01272 1.00000 0.00000
9.71231 7.23744 9.62500 -0.99845 -0.05080 0.02269 1.00000 0.00000
10.41940 7.94454 3.62500 -0.99976 -0.02193 0.00050 1.00000 0.00000
10.41940 7.94454 4.62500 -0.99951 -0.01897 0.02499 1.00000 0.00000
10.41940 7.94454 5.62500 -0.99981 -0.01811 0.00764 1.00000 0.00000
10.41940 7.94454 6.62500 -0.99992 -0.01268 0.00281 1.00000 0.00000
10.41940 7.94454 7.62500 -0.99987 -0.01604 0.00287 1.00000 0.00000
10.41940 7.94454 8.62500 -0.98931 0.02806 0.14310 1.00000 0.00000
5.11612 0.87348 4.62500 -0.99893 0.02989 -0.03521 1.00000 0.00000
5.11612 0.87348 5.62500 -0.99992 -0.00753 0.01024 1.00000 0.00000
5.11612 0.87348 6.62500 -0.99996 -0.00913 -0.00238 1.00000 0.00000
5.11612 0.87348 7.62500 -0.99934 -0.02762 -0.02350 1.00000 0.00000
5.82322 1.58058 3.62500 -0.99999 -0.00250 0.00474 1.00000 0.00000
5.82322 1.58058 4.62500 -0.99998 -0.00380 0.00467 1.00000 0.00000
5.82322 1.58058 5.62500 -1.00000 -0.00238 -0.00018 1.00000 0.00000
5.82322 1.58058 6.62500 -0.99998 0.00136 -0.00542 1.00000 0.00000
5.82322 1.58058 7.62500 -0.99998 -0.00457 -0.00418 1.00000 0.00000
5.82322 1.58058 8.62500 -0.99984 -0.01602 0.00768 1.00000 0.00000
6.53033 2.28769 2.62500 -0.99997 0.00331 0.00748 1.00000 0.00000
6.53033 2.28769 3.62500 -0.99994 0.00359 0.00995 1.00000 0.00000
6.53033 2.28769 4.62500 -0.99998 0.00268 0.00501 1.00000 0.00000
6.53033 2.28769 5.62500 -0.99999 0.00427 -0.00183 1.00000 0.00000
6.53033 2.28769 6.62500 -1.00000 0.00280 -0.00034 1.00000 0.00000
6.53033 2.28769 7.62500 -1.00000 0.00168 -0.00263 1.00000 0.00000
6.53033 2.28769 8.62500 -0.99999 0.00378 -0.00367 1.00000 0.00000
6.53033 2.28769 9.62500 -0.99898 -0.04322 -0.01337 1.00000 0.00000
7.23744 2.99480 1.62500 -0.99622 -0.01532 0.08550 1.00000 0.00000
7.23744 2.99480 2.62500 -1.00000 0.00185 0.00060 1.00000 0.00000
7.23744 2.99480 3.62500 -0.99999 0.00142 -0.00308 1.00000 0.00000
7.23744 2.99480 4.62500 -1.00000 0.00131 0.00218 1.00000 0.00000
7.23744 2.99480 5.62500 -1.00000 -0.00015 0.00063 1.00000 0.00000
7.23744 2.99480 6.62500 -0.99999 0.00155 -0.00362 1.00000 0.00000
7.23744 2.99480 7.62500 -0.99998 0.00414 -0.00439 1.00000 0.00000
7.23744 2.99480 8.62500 -0.99996 0.00859 -0.00157 1.00000 0.00000
7.23744 2.99480 9.62500 -0.99991 0.01207 0.00573 1.00000 0.00000
7.94454 3.70190 1.62500 -0.99985 0.01742 -0.00145 1.00000 0.00000
7.94454 3.70190 2.62500 -0.99996 0.00838 0.00262 1.00000 0.00000
7.94454 3.70190 3.62500 -0.99999 0.00500 -0.00149 1.00000 0.00000
7.94454 3.70190 4.62500 -0.99998 0.00535 -0.00185 1.00000 0.00000
7.94454 3.70190 5.62500 -0.99998 0.00675 -0.00110 1.00000 0.00000
7.94454 3.70190 6.62500 -0.99994 0.00812 -0.00748 1.00000 0.00000
7.94454 3.70190 7.62500 -1.00000 0.00313 -0.00031 1.00000 0.00000
7.94454 3.70190 8.62500 -0.99994 0.01114 0.00000 1.00000 0.00000
7.94454 3.70190 9.62500 -0.99998 0.00212 0.00624 1.00000 0.00000
8.65165 4.40901 1.62500 -1.00000 0.00133 -0.00121 1.00000 0.00000
8.65165 4.40901 2.62500 -0.99996 0.00874 0.00089 1.00000 0.00000
8.65165 4.40901 3.62500 -0.99997 0.00756 -0.00161 1.00000 0.00000
8.65165 4.40901 4.62500 -0.99999 0.00298 0.00159 1.00000 0.00000
8.65165 4.40901 5.62500 -0.99997 0.00214 -0.00691 1.00000 0.00000
8.65165 4.40901 6.62500 -0.99999 0.00442 0.00059 1.00000 0.00000
8.65165 4.40901 7.62500 -0.99998 0.00590 -0.00189 1.00000 0.00000
8.65165 4.40901 8.62500 -0.99997 0.00104 0.00797 1.00000 0.00000
8.65165 4.40901 9.62500 -0.99975 0.00805 0.02083 1.00000 0.00000
9.35876 5.11612 2.62500 -0.99992 0.01271 -0.00031 1.00000 0.00000
9.35876 5.11612 3.62500 -0.99972 0.02360 -0.00283 1.00000 0.00000
9.35876 5.11612 4.62500 -0.99988 0.00927 -0.01275 1.00000 0.00000
9.35876 5.11612 5.62500 -0.99990 -0.00638 -0.01231 1.00000 0.00000
9.35876 5.11612 6.62500 -0.99995 -0.00251 -0.01011 1.00000 0.00000
9.35876 5.11612 7.62500 -0.99997 -0.00019 -0.00834 1.00000 0.00000
9.35876 5.11612 8.62500 -0.99996 0.00487 0.00734 1.00000 0.00000
9.35876 5.11612 9.62500 -0.99959 0.00905 0.02706 1.00000 0.00000
10.06590 5.82322 2.62500 -0.35972 -0.35654 0.86225 1.00000 1.00000
10.06590 5.82322 3.62500 -0.75453 0.65626 0.00361 1.00000 1.00000
10.06590 5.82322 4.62500 -0.33659 -0.02207 -0.94139 1.00000 1.00000
10.06590 5.82322 5.62500 -0.96622 -0.12910 -0.22306 1.00000 1.00000
10.06590 5.82322 6.62500 -0.73475 0.09310 -0.67192 1.00000 1.00000
10.06590 5.82322 7.62500 -0.83534 0.31897 -0.44773 1.00000 1.00000
10.06590 5.82322 8.62500 -0.82109 -0.46798 -0.32683 1.00000 1.00000
10.06590 5.82322 9.62500 -0.39503 -0.34713 -0.85056 1.00000 1.00000
10.41940 6.53033 3.62500 -0.99894 -0.02497 0.03878 1.00000 0.00000
10.41940 6.53033 4.62500 -0.99532 -0.00559 0.09645 1.00000 0.00000
10.41940 6.53033 5.62500 -0.99970 0.00908 0.02274 1.00000 0.00000
10.41940 6.53033 6.62500 -0.99970 -0.00020 0.02452 1.00000 0.00000
10.41940 6.53033 7.62500 -0.99956 -0.01954 0.02217 1.00000 0.00000
10.41940 6.53033 8.62500 -0.99966 -0.00322 0.02577 1.00000 0.00000
11.12650 7.23744 4.62500 -0.99909 -0.03723 0.02074 1.00000 0.00000
11.12650 7.23744 5.62500 -0.99956 -0.01895 0.02266 1.00000 0.00000
11.12650 7.23744 6.62500 -0.99991 -0.01338 0.00323 1.00000 0.00000
6.53033 0.87348 4.62500 -0.99993 -0.00483 0.01085 1.00000 0.00000
6.53033 0.87348 5.62500 -0.99996 0.00568 -0.00699 1.00000 0.00000
6.53033 0.87348 6.62500 -0.99997 0.00339 -0.00672 1.00000 0.00000
6.53033 0.87348 7.62500 -0.99986 0.00148 0.01653 1.00000 0.00000
7.23744 1.58058 3.62500 -0.99980 0.00961 0.01746 1.00000 0.00000
7.23744 1.58058 4.62500 -0.99999 0.00269 0.00343 1.00000 0.00000
7.23744 1.58058 5.62500 -0.99999 0.00313 -0.00278 1.00000 0.00000
7.23744 1.58058 6.62500 -0.99996 0.00723 0.00475 1.00000 0.00000
7.23744 1.58058 7.62500 -0.99994 0.00919 -0.00540 1.00000 0.00000
7.23744 1.58058 8.62500 -0.99996 0.00840 0.00368 1.00000 0.00000
7.94454 2.28769 2.62500 -0.99696 0.07056 0.03301 1.00000 0.00000
7.94454 2.28769 3.62500 -0.99991 0.00275 0.01295 1.00000 0.00000
7.94454 2.28769 4.62500 -0.99996 0.00840 0.00074 1.00000 0.00000
7.94454 2.28769 5.62500 -0.99992 0.01035 -0.00784 1.00000 0.00000
7.94454 2.28769 6.62500 -0.99996 0.00490 0.00737 1.00000 0.00000
7.94454 2.28769 7.62500 -0.99993 0.01141 -0.00434 1.00000 0.00000
7.94454 2.28769 8.62500 -0.99987 0.01474 0.00631 1.00000 0.00000
8.65165 2.99480 2.62500 -0.99988 0.00429 0.01476 1.00000 0.00000
8.65165 2.99480 3.62500 -0.99995 0.00974 -0.00091 1.00000 0.00000
8.65165 2.99480 4.62500 -0.99996 0.00912 0.00247 1.00000 0.00000
8.65165 2.99480 5.62500 -0.99996 0.00813 -0.00427 1.00000 0.00000
8.65165 2.99480 6.62500 -0.99993 0.01047 -0.00455 1.00000 0.00000
8.65165 2.99480 7.62500 -0.99996 0.00922 -0.00133 1.00000 0.00000
8.65165 2.99480 8.62500 -0.99990 0.01299 0.00526 1.00000 0.00000
8.65165 2.99480 9.62500 -0.99578 0.02866 0.08719 1.00000 0.00000
9.35876 3.70190 2.62500 -0.99970 0.01589 0.01864 1.00000 0.00000
9.35876 3.70190 3.62500 -0.99991 0.01328 -0.00220 1.00000 0.00000
9.35876 3.70190 4.62500 -0.99997 0.00784 0.00100 1.00000 0.00000
9.35876 3.70190 5.62500 -0.99998 0.00520 -0.00402 1.00000 0.00000
9.35876 3.70190 6.62500 -0.99996 0.00690 -0.00583 1.00000 0.00000
9.35876 3.70190 7.62500 -0.99994 0.00994 -0.00398 1.00000 0.00000
9.35876 3.70190 8.62500 -0.99978 0.02080 0.00387 1.00000 0.00000
9.35876 3.70190 9.62500 -0.96061 -0.20065 0.19225 1.00000 0.00000
10.06590 4.40901 3.62500 -0.99974 0.02266 0.00150 1.00000 0.00000
10.06590 4.40901 4.62500 -0.99996 -0.00690 0.00562 1.00000 0.00000
10.06590 4.40901 5.62500 -0.99994 0.00626 -0.00925 1.00000 0.00000
10.06590 4.40901 6.62500 -0.99991 0.00452 -0.01265 1.00000 0.00000
10.06590 4.40901 7.62500 -0.99994 0.01064 -0.00242 1.00000 0.00000
10.06590 4.40901 8.62500 -0.99975 0.00994 0.02011 1.00000 0.00000
10.77300 5.11612 3.62500 -0.99862 0.04909 0.01890 1.00000 0.00000
10.77300 5.11612 4.62500 -0.99955 0.01234 -0.02718 1.00000 0.00000
10.77300 5.11612 5.62500 -0.99995 -0.00348 -0.00956 1.00000 0.00000
10.77300 5.11612 6.62500 -0.99970 0.00185 -0.02446 1.00000 0.00000
10.77300 5.11612 7.62500 -0.99998 0.00460 0.00310 1.00000 0.00000
11.48010 5.82322 5.62500 -0.86617 -0.14384 -0.47859 1.00000 1.00000
7.94454 0.87348 5.62500 -0.99660 0.06182 0.05445 1.00000 0.00000
8.65165 1.58058 4.62500 -0.99958 0.01182 0.02664 1.00000 0.00000
8.65165 1.58058 5.62500 -0.99962 0.02739 0.00210 1.00000 0.00000
8.65165 1.58058 6.62500 -0.99973 0.02291 -0.00445 1.00000 0.00000
8.65165 1.58058 7.62500 -0.99982 0.01785 0.00628 1.00000 0.00000
9.35876 2.28769 4.62500 -0.99973 0.02330 -0.00157 1.00000 0.00000
9.35876 2.28769 5.62500 -0.99988 0.01320 -0.00793 1.00000 0.00000
9.35876 2.28769 6.62500 -0.99973 0.01944 -0.01272 1.00000 0.00000
9.35876 2.28769 7.62500 -0.99938 0.03408 0.00864 1.00000 0.00000
10.06590 2.99480 4.62500 -0.99987 0.01433 -0.00705 1.00000 0.00000
10.06590 2.99480 5.62500 -0.99978 0.01719 -0.01232 1.00000 0.00000
10.06590 2.99480 6.62500 -0.99984 0.01512 -0.00919 1.00000 0.00000
10.06590 2.99480 7.62500 -0.99970 0.02304 0.00772 1.00000 0.00000
10.77300 3.70190 4.62500 -0.99946 0.01092 -0.03099 1.00000 0.00000
10.77300 3.70190 5.62500 -0.99812 0.02010 0.05782 1.00000 0.00000
10.77300 3.70190 6.62500 -0.99982 0.01805 0.00529 1.00000 0.00000
0.87348 7.59099 5.12500 -0.99972 0.01505 -0.01850 1.00000 0.00000
0.87348 7.59099 6.12500 -0.99961 0.02578 -0.01034 1.00000 0.00000
0.87348 7.59099 7.12500 -0.99613 0.04101 -0.07774 1.00000 0.00000
1.58058 8.29810 4.12500 -0.99976 0.02104 -0.00602 1.00000 0.00000
1.58058 8.29810 5.12500 -0.99983 0.01855 0.00154 1.00000 0.00000
1.58058 8.29810 6.12500 -0.99974 0.01560 -0.01686 1.00000 0.00000
1.58058 8.29810 7.12500 -0.99973 0.01799 -0.01480 1.00000 0.00000
1.58058 8.29810 8.12500 -0.99925 0.02398 -0.03037 1.00000 0.00000
2.28769 9.00520 4.12500 -0.99977 0.02145 -0.00210 1.00000 0.00000
2.28769 9.00520 5.12500 -0.99970 0.02246 -0.00969 1.00000 0.00000
2.28769 9.00520 6.12500 -0.99974 0.01830 -0.01386 1.00000 0.00000
2.28769 9.00520 7.12500 -0.99957 0.01782 -0.02319 1.00000 0.00000
2.28769 9.00520 8.12500 -0.99967 0.02501 -0.00512 1.00000 0.00000
2.99480 9.71231 4.12500 -0.99983 0.01805 -0.00368 1.00000 0.00000
2.99480 9.71231 5.12500 -0.99973 0.02146 -0.00858 1.00000 0.00000
2.99480 9.71231 6.12500 -0.99977 0.01831 -0.01093 1.00000 0.00000
2.99480 9.71231 7.12500 -0.99989 0.01403 -0.00429 1.00000 0.00000
2.99480 9.71231 8.12500 -0.99956 0.02877 -0.00727 1.00000 0.00000
3.70190 10.41940 4.12500 -0.99924 -0.02373 -0.03083 1.00000 0.00000
3.70190 10.41940 5.12500 -0.99976 0.01394 -0.01688 1.00000 0.00000
3.70190 10.41940 6.12500 -0.99976 0.01672 -0.01395 1.00000 0.00000
3.70190 10.41940 7.12500 -0.99984 0.01800 -0.00143 1.00000 0.00000
3.70190 10.41940 8.12500 -0.99978 0.01516 -0.01430 1.00000 0.00000
4.40901 11.12650 5.12500 -0.99673 0.02867 -0.07548 1.00000 0.00000
4.40901 11.12650 6.12500 -0.99897 0.03099 -0.03319 1.00000 0.00000
4.40901 11.12650 7.12500 -0.99994 0.00483 0.00986 1.00000 0.00000
0.87348 6.17678 4.12500 -0.99135 -0.12712 0.03278 1.00000 1.00000
0.87348 6.17678 5.12500 -0.99418 0.09287 0.05458 1.00000 1.00000
0.87348 6.17678 6.12500 -0.55357 0.24429 -0.79616 1.00000 1.00000
0.87348 6.17678 7.12500 -0.91995 -0.25492 -0.29784 1.00000 1.00000
1.58058 6.88388 3.12500 -0.99989 0.00906 -0.01150 1.00000 0.00000
1.58058 6.88388 4.12500 -0.99998 -0.00061 0.00702 1.00000 0.00000
1.58058 6.88388 5.12500 -0.99976 0.02169 -0.00111 1.00000 0.00000
1.58058 6.88388 6.12500 -0.99966 0.02589 -0.00392 1.00000 0.00000
1.58058 6.88388 7.12500 -0.99965 0.02564 -0.00672 1.00000 0.00000
1.58058 6.88388 8.12500 -0.99986 0.01542 0.00656 1.00000 0.00000
1.58058 6.88388 9.12500 -0.99597 0.07804 0.04409 1.00000 0.00000
2.28769 7.59099 3.12500 -0.99985 0.01694 -0.00193 1.00000 0.00000
2.28769 7.59099 4.12500 -0.99997 0.00630 0.00442 1.00000 0.00000
2.28769 7.59099 5.12500 -0.99997 0.00713 0.00046 1.00000 0.00000
2.28769 7.59099 6.12500 -0.99991 0.01252 -0.00526 1.00000 0.00000
2.28769 7.59099 7.12500 -0.99992 0.01231 0.00175 1.00000 0.00000
2.28769 7.59099 8.12500 -0.99985 0.01711 -0.00277 1.00000 0.00000
2.28769 7.59099 9.12500 -0.99975 0.01328 -0.01783 1.00000 0.00000
2.99480 8.29810 2.12500 -0.99651 0.08306 0.00794 1.00000 0.00000
2.99480 8.29810 3.12500 -0.99992 0.01255 0.00113 1.00000 0.00000
2.99480 8.29810 4.12500 -0.99996 0.00854 0.00121 1.00000 0.00000
2.99480 8.29810 5.12500 -0.99998 0.00601 -0.00349 1.00000 0.00000
2.99480 8.29810 6.12500 -0.99993 0.01168 -0.00062 1.00000 0.00000
2.99480 8.29810 7.12500 -0.99993 0.01176 -0.00027 1.00000 0.00000
2.99480 8.29810 8.12500 -0.99999 0.00525 -0.00099 1.00000 0.00000
2.99480 8.29810 9.12500 -0.99963 0.02156 -0.01637 1.00000 0.00000
3.70190 9.00520 2.12500 -0.99993 -0.01032 0.00587 1.00000 0.00000
3.70190 9.00520 3.12500 -0.99991 0.00802 0.01051 1.00000 0.00000
3.70190 9.00520 4.12500 -0.99995 0.00886 0.00411 1.00000 0.00000
3.70190 9.00520 5.12500 -0.99995 0.00945 -0.00433 1.00000 0.00000
3.70190 9.00520 6.12500 -0.99993 0.01148 -0.00376 1.00000 0.00000
3.70190 9.00520 7.12500 -0.99996 0.00781 -0.00356 1.00000 0.00000
3.70190 9.00520 8.12500 -0.99994 0.01014 0.00337 1.00000 0.00000
3.70190 9.00520 9.12500 -0.99988 0.01419 -0.00632 1.00000 0.00000
4.40901 9.71231 3.12500 -0.99990 0.01253 0.00690 1.00000 0.00000
4.40901 9.71231 4.12500 -0.99995 0.01020 -0.00141 1.00000 0.00000
4.40901 9.71231 5.12500 -0.99998 0.00435 -0.00507 1.00000 0.00000
4.40901 9.71231 6.12500 -0.99997 0.00498 -0.00640 1.00000 0.00000
4.40901 9.71231 7.12500 -0.99996 0.00822 -0.00341 1.00000 0.00000
4.40901 9.71231 8.12500 -0.99995 0.00808 0.00567 1.00000 0.00000
4.40901 9.71231 9.12500 -0.99990 0.01290 -0.00496 1.00000 0.00000
5.11612 10.41940 3.12500 -0.98787 -0.00136 0.15526 1.00000 0.00000
5.11612 10.41940 4.12500 -0.99992 0.01256 0.00178 1.00000 0.00000
5.11612 10.41940 5.12500 -0.99998 0.00557 0.00078 1.00000 0.00000
5.11612 10.41940 6.12500 -0.99998 -0.00142 -0.00619 1.00000 0.00000
5.11612 10.41940 7.12500 -0.99990 0.01266 -0.00553 1.00000 0.00000
5.11612 10.41940 8.12500 -0.99999 0.00491 0.00235 1.00000 0.00000
5.11612 10.41940 9.12500 -0.99994 0.00941 0.00514 1.00000 0.00000
5.82322 11.12650 4.12500 -0.96955 0.11646 0.21544 1.00000 0.00000
5.82322 11.12650 5.12500 -0.99996 0.00326 -0.00845 1.00000 0.00000
5.82322 11.12650 6.12500 -1.00000 -0.00010 -0.00240 1.00000 0.00000
5.82322 11.12650 7.12500 -0.99994 -0.01114 -0.00158 1.00000 0.00000
1.22703 4.76256 4.12500 -0.99967 -0.00969 -0.02396 1.00000 0.00000
1.22703 4.76256 5.12500 -0.99993 -0.01159 0.00300 1.00000 0.00000
1.22703 4.76256 6.12500 -0.99993 -0.00115 -0.01182 1.00000 0.00000
1.22703 4.76256 7.12500 -0.99990 0.00553 -0.01304 1.00000 0.00000
1.22703 4.76256 8.12500 -0.99663 0.07286 0.03775 1.00000 0.00000
1.93414 5.46967 3.12500 -0.99913 -0.01765 0.03775 1.00000 0.00000
1.93414 5.46967 4.12500 -0.99992 -0.00793 0.00946 1.00000 0.00000
1.93414 5.46967 5.12500 -0.99931 -0.01748 -0.03287 1.00000 0.00000
1.93414 5.46967 6.12500 -0.99917 -0.02776 0.02967 1.00000 0.00000
1.93414 5.46967 7.12500 -0.99823 0.04958 0.03280 1.00000 0.00000
1.93414 5.46967 8.12500 -0.99884 0.02173 0.04301 1.00000 0.00000
1.93414 5.46967 9.12500 -0.99698 -0.07516 -0.01979 1.00000 0.00000
2.28769 6.17678 2.12500 -0.87242 0.42139 -0.24763 1.00000 1.00000
2.28769 6.17678 3.12500 -0.98758 -0.14918 -0.04933 1.00000 1.00000
2.28769 6.17678 4.12500 -0.93811 -0.05675 -0.34166 1.00000 1.00000
2.28769 6.17678 5.12500 -0.92108 0.19609 0.33639 1.00000 1.00000
2.28769 6.17678 6.12500 -0.55629 0.29950 -0.77514 1.00000 1.00000
2.28769 6.17678 7.12500 -0.59233 -0.58875 -0.55001 1.00000 1.00000
2.28769 6.17678 8.12500 -0.87670 -0.46452 -0.12500 1.00000 1.00000
2.28769 6.17678 9.12500 -0.21308 0.97439 0.07185 1.00000 1.00000
2.99480 6.88388 2.12500 -0.99988 0.01533 -0.00196 1.00000 0.00000
2.99480 6.88388 3.12500 -0.99997 0.00510 0.00595 1.00000 0.00000
2.99480 6.88388 4.12500 -0.99999 0.00512 0.00150 1.00000 0.00000
2.99480 6.88388 5.12500 -0.99994 -0.00218 -0.01091 1.00000 0.00000
2.99480 6.88388 6.12500 -0.99994 0.00760 -0.00791 1.00000 0.00000
2.99480 6.88388 7.12500 -0.99998 0.00072 0.00606 1.00000 0.00000
2.99480 6.88388 8.12500 -0.99991 0.01209 0.00576 1.00000 0.00000
2.99480 6.88388 9.12500 -0.99952 0.02956 -0.00972 1.00000 0.00000
2.99480 6.88388 10.12500 -0.99973 0.02167 -0.00852 1.00000 0.00000
3.70190 7.59099 2.12500 -0.99998 0.00321 0.00464 1.00000 0.00000
3.70190 7.59099 3.12500 -0.99998 0.00239 0.00582 1.00000 0.00000
3.70190 7.59099 4.12500 -0.99998 0.00508 0.00467 1.00000 0.00000
3.70190 7.59099 5.12500 -0.99999 0.00483 -0.00167 1.00000 0.00000
3.70190 7.59099 6.12500 -0.99993 0.00978 -0.00597 1.00000 0.00000
3.70190 7.59099 7.12500 -0.99994 0.00922 0.00513 1.00000 0.00000
3.70190 7.59099 8.12500 -0.99996 0.00901 0.00209 1.00000 0.00000
3.70190 7.59099 9.12500 -0.99997 0.00688 -0.00215 1.00000 0.00000
3.70190 7.59099 10.12500 -0.99974 0.01454 -0.01745 1.00000 0.00000
4.40901 8.29810 2.12500 -0.99995 0.00825 0.00615 1.00000 0.00000
4.40901 8.29810 3.12500 -1.00000 0.00028 0.00208 1.00000 0.00000
4.40901 8.29810 4.12500 -0.99999 0.00283 0.00186 1.00000 0.00000
4.40901 8.29810 5.12500 -0.99997 0.00310 -0.00692 1.00000 0.00000
4.40901 8.29810 6.12500 -1.00000 0.00136 -0.00045 1.00000 0.00000
4.40901 8.29810 7.12500 -1.00000 -0.00072 0.00232 1.00000 0.00000
4.40901 8.29810 8.12500 -0.99999 0.00392 0.00364 1.00000 0.00000
4.40901 8.29810 9.12500 -0.99998 0.00598 -0.00296 1.00000 0.00000
4.40901 8.29810 10.12500 -0.99991 0.01127 -0.00665 1.00000 0.00000
5.11612 9.00520 2.12500 -0.99994 0.00782 0.00706 1.00000 0.00000
5.11612 9.00520 3.12500 -0.99990 0.00934 0.01100 1.00000 0.00000
5.11612 9.00520 4.12500 -0.99999 0.00335 0.00307 1.00000 0.00000
5.11612 9.00520 5.12500 -0.99999 0.00367 -0.00195 1.00000 0.00000
5.11612 9.00520 6.12500 -0.99996 0.00608 -0.00615 1.00000 0.00000
5.11612 9.00520 7.12500 -0.99999 0.00292 -0.00375 1.00000 0.00000
5.11612 9.00520 8.12500 -0.99970 0.01717 -0.01723 1.00000 0.00000
5.11612 9.00520 9.12500 -0.99999 0.00281 0.00464 1.00000 0.00000
5.11612 9.00520 10.12500 -0.99888 0.04551 0.01258 1.00000 0.00000
5.82322 9.71231 2.12500 -0.98860 0.03285 0.14694 1.00000 0.00000
5.82322 9.71231 3.12500 -0.99985 0.00317 0.01724 1.00000 0.00000
5.82322 9.71231 4.12500 -0.99996 0.00702 0.00599 1.00000 0.00000
5.82322 9.71231 5.12500 -0.99998 0.00563 0.00302 1.00000 0.00000
5.82322 9.71231 6.12500 -0.99997 -0.00298 -0.00707 1.00000 0.00000
5.82322 9.71231 7.12500 -1.00000 -0.00068 -0.00131 1.00000 0.00000
5.82322 9.71231 8.12500 -1.00000 -0.00066 -0.00015 1.00000 0.00000
5.82322 9.71231 9.12500 -1.00000 0.00088 0.00057 1.00000 0.00000
6.53033 10.41940 3.12500 -0.99284 -0.00299 0.11938 1.00000 0.00000
6.53033 10.41940 4.12500 -0.99984 0.00352 0.01758 1.00000 0.00000
6.53033 10.41940 5.12500 -0.99999 -0.00242 0.00362 1.00000 0.00000
6.53033 10.41940 6.12500 -0.99997 -0.00397 -0.00614 1.00000 0.00000
6.53033 10.41940 7.12500 -1.00000 0.00056 -0.00008 1.00000 0.00000
6.53033 10.41940 8.12500 -0.99996 -0.00404 0.00848 1.00000 0.00000
6.53033 10.41940 9.12500 -0.99917 -0.02435 -0.03261 1.00000 0.00000
7.23744 11.12650 5.12500 -0.99981 -0.01920 0.00155 1.00000 0.00000
7.23744 11.12650 6.12500 -0.99948 -0.02468 0.02084 1.00000 0.00000
7.23744 11.12650 7.12500 -0.99981 -0.01394 0.01333 1.00000 0.00000
1.22703 3.34835 6.12500 -0.99979 -0.01535 -0.01323 1.00000 0.00000
1.93414 4.05546 3.12500 -0.99894 -0.01830 -0.04221 1.00000 0.00000
1.93414 4.05546 4.12500 -0.99944 -0.03078 0.01344 1.00000 0.00000
1.93414 4.05546 5.12500 -0.99995 -0.01038 -0.00066 1.00000 0.00000
1.93414 4.05546 6.12500 -0.99997 -0.00711 -0.00379 1.00000 0.00000
1.93414 4.05546 7.12500 -0.99997 -0.00709 -0.00169 1.00000 0.00000
1.93414 4.05546 8.12500 -0.99989 -0.01307 -0.00647 1.00000 0.00000
1.93414 4.05546 9.12500 -0.95413 0.00003 -0.29939 1.00000 0.00000
2.64124 4.76256 2.12500 -0.99968 -0.02425 0.00704 1.00000 0.00000
2.64124 4.76256 3.12500 -0.99995 -0.00931 0.00239 1.00000 0.00000
2.64124 4.76256 4.12500 -0.99994 0.00129 -0.01090 1.00000 0.00000
2.64124 4.76256 5.12500 -0.99999 -0.00289 0.00291 1.00000 0.00000
2.64124 4.76256 6.12500 -1.00000 -0.00046 0.00052 1.00000 0.00000
2.64124 4.76256 7.12500 -1.00000 -0.00153 -0.00228 1.00000 0.00000
2.64124 4.76256 8.12500 -0.99997 -0.00071 -0.00718 1.00000 0.00000
2.64124 4.76256 9.12500 -0.99987 -0.01243 -0.01048 1.00000 0.00000
2.64124 4.76256 10.12500 -0.99254 -0.08592 -0.08654 1.00000 0.00000
3.34835 5.46967 2.12500 -0.99858 -0.05317 0.00296 1.00000 0.00000
3.34835 5.46967 3.12500 -0.99877 0.00414 -0.04941 1.00000 0.00000
3.34835 5.46967 4.12500 -0.99978 0.00464 -0.02041 1.00000 0.00000
3.34835 5.46967 5.12500 -0.99908 -0.03785 0.02034 1.00000 0.00000
3.34835 5.46967 6.12500 -0.99755 -0.00934 0.06930 1.00000 0.00000
3.34835 5.46967 7.12500 -0.99537 0.07653 0.05815 1.00000 0.00000
3.34835 5.46967 8.12500 -0.99949 -0.02667 -0.01778 1.00000 0.00000
3.34835 5.46967 9.12500 -0.99846 -0.05235 -0.01819 1.00000 0.00000
3.34835 5.46967 10.12500 -0.99733 -0.03927 -0.06154 1.00000 0.00000
3.70190 6.17678 1.12500 -0.72526 0.19474 -0.66036 1.00000 1.00000
3.70190 6.17678 2.12500 -0.80803 0.57274 -0.13808 1.00000 1.00000
3.70190 6.17678 3.12500 -0.99434 -0.02566 0.10313 1.00000 1.00000
3.70190 6.17678 4.12500 -0.91208 -0.15500 -0.37959 1.00000 1.00000
3.70190 6.17678 5.12500 -0.79351 0.33793 0.50611 1.00000 1.00000
3.70190 6.17678 6.12500 -0.52887 0.21363 -0.82137 1.00000 1.00000
3.70190 6.17678 7.12500 -0.48144 -0.69833 -0.52967 1.00000 1.00000
3.70190 6.17678 8.12500 -0.89014 -0.40086 0.21671 1.00000 1.00000
3.70190 6.17678 9.12500 -0.48556 0.81583 0.31408 1.00000 1.00000
3.70190 6.17678 10.12500 -0.64427 0.34880 0.68063 1.00000 1.00000
4.40901 6.88388 1.12500 -0.99998 -0.00439 0.00334 1.00000 0.00000
4.40901 6.88388 2.12500 -0.99924 0.01945 0.03371 1.00000 0.00000
4.40901 6.88388 3.12500 -0.99992 0.00854 0.00914 1.00000 0.00000
4.40901 6.88388 4.12500 -0.99996 0.00673 0.00518 1.00000 0.00000
4.40901 6.88388 5.12500 -0.99995 0.00070 -0.00997 1.00000 0.00000
4.40901 6.88388 6.12500 -0.99989 0.00812 -0.01230 1.00000 0.00000
4.40901 6.88388 7.12500 -0.99997 0.00560 -0.00461 1.00000 0.00000
4.40901 6.88388 8.12500 -0.99998 0.00435 -0.00434 1.00000 0.00000
4.40901 6.88388 9.12500 -0.99997 0.00725 -0.00019 1.00000 0.00000
4.40901 6.88388 10.12500 -0.99998 0.00463 0.00459 1.00000 0.00000
4.40901 6.88388 11.12500 -0.99974 0.02286 0.00039 1.00000 0.00000
5.11612 7.59099 1.12500 -1.00000 -0.00217 -0.00211 1.00000 0.00000
5.11612 7.59099 2.12500 -1.00000 -0.00001 -0.00082 1.00000 0.00000
5.11612 7.59099 3.12500 -0.99999 0.00501 0.00117 1.00000 0.00000
5.11612 7.59099 4.12500 -1.00000 0.00155 0.00125 1.00000 0.00000
5.11612 7.59099 5.12500 -0.99999 0.00433 -0.00068 1.00000 0.00000
5.11612 7.59099 6.12500 -0.99998 0.00083 -0.00632 1.00000 0.00000
5.11612 7.59099 7.12500 -0.99999 0.00319 -0.00052 1.00000 0.00000
5.11612 7.59099 8.12500 -1.00000 0.00237 -0.00039 1.00000 0.00000
5.11612 7.59099 9.12500 -1.00000 0.00181 0.00246 1.00000 0.00000
5.11612 7.59099 10.12500 -0.99994 0.00022 -0.01058 1.00000 0.00000
5.11612 7.59099 11.12500 -0.99988 -0.00749 -0.01339 1.00000 0.00000
5.82322 8.29810 1.12500 -0.99857 -0.02058 0.04939 1.00000 0.00000
5.82322 8.29810 2.12500 -0.99999 0.00102 0.00417 1.00000 0.00000
5.82322 8.29810 3.12500 -0.99999 0.00259 0.00257 1.00000 0.00000
5.82322 8.29810 4.12500 -1.00000 -0.00241 -0.00167 1.00000 0.00000
5.82322 8.29810 5.12500 -1.00000 -0.00050 0.00169 1.00000 0.00000
5.82322 8.29810 6.12500 -0.99998 0.00202 -0.00511 1.00000 0.00000
5.82322 8.29810 7.12500 -0.99997 0.00129 -0.00701 1.00000 0.00000
5.82322 8.29810 8.12500 -1.00000 -0.00222 0.00067 1.00000 0.00000
5.82322 8.29810 9.12500 -0.99999 0.00018 0.00393 1.00000 0.00000
5.82322 8.29810 10.12500 -0.99998 -0.00156 -0.00627 1.00000 0.00000
6.53033 9.00520 2.12500 -0.99998 -0.00359 0.00566 1.00000 0.00000
6.53033 9.00520 3.12500 -0.99997 -0.00501 0.00593 1.00000 0.00000
6.53033 9.00520 4.12500 -0.99999 0.00437 -0.00062 1.00000 0.00000
6.53033 9.00520 5.12500 -0.99999 0.00332 -0.00298 1.00000 0.00000
6.53033 9.00520 6.12500 -0.99994 -0.00007 -0.01085 1.00000 0.00000
6.53033 9.00520 7.12500 -1.00000 -0.00287 -0.00105 1.00000 0.00000
6.53033 9.00520 8.12500 -1.00000 -0.00145 0.00243 1.00000 0.00000
6.53033 9.00520 9.12500 -0.99999 -0.00508 -0.00103 1.00000 0.00000
6.53033 9.00520 10.12500 -0.99998 -0.00538 -0.00241 1.00000 0.00000
7.23744 9.71231 3.12500 -0.99989 -0.01193 0.00909 1.00000 0.00000
7.23744 9.71231 4.12500 -0.99999 -0.00344 -0.00029 1.00000 0.00000
7.23744 9.71231 5.12500 -0.99999 -0.00221 0.00350 1.00000 0.00000
7.23744 9.71231 6.12500 -0.99999 0.00063 -0.00383 1.00000 0.00000
7.23744 9.71231 7.12500 -0.99998 -0.00538 -0.00199 1.00000 0.00000
7.23744 9.71231 8.12500 -0.99994 -0.00919 0.00564 1.00000 0.00000
7.23744 9.71231 9.12500 -0.99989 -0.01084 0.00993 1.00000 0.00000
7.94454 10.41940 4.12500 -0.99980 -0.00114 0.02008 1.00000 0.00000
7.94454 10.41940 5.12500 -0.99991 0.00713 0.01136 1.00000 0.00000
7.94454 10.41940 6.12500 -0.99997 -0.00799 0.00200 1.00000 0.00000
7.94454 10.41940 7.12500 -0.99995 -0.00988 -0.00094 1.00000 0.00000
7.94454 10.41940 8.12500 -0.99604 -0.05314 0.07125 1.00000 0.00000
1.93414 2.64124 5.12500 -0.99984 -0.01542 -0.00914 1.00000 0.00000
1.93414 2.64124 6.12500 -0.99977 -0.02161 -0.00155 1.00000 0.00000
1.93414 2.64124 7.12500 -0.99816 -0.02411 -0.05561 1.00000 0.00000
2.64124 3.34835 3.12500 -0.99978 -0.02082 0.00261 1.00000 0.00000
2.64124 3.34835 4.12500 -0.99991 -0.01363 0.00131 1.00000 0.00000
2.64124 3.34835 5.12500 -0.99998 -0.00686 -0.00005 1.00000 0.00000
2.64124 3.34835 6.12500 -0.99993 -0.00902 -0.00772 1.00000 0.00000
2.64124 3.34835 7.12500 -0.99993 -0.00987 -0.00579 1.00000 0.00000
2.64124 3.34835 8.12500 -0.99987 -0.01334 -0.00930 1.00000 0.00000
2.64124 3.34835 9.12500 -0.99957 -0.02912 -0.00407 1.00000 0.00000
3.34835 4.05546 2.12500 -0.99974 -0.01724 0.01508 1.00000 0.00000
3.34835 4.05546 3.12500 -0.99996 -0.00833 0.00395 1.00000 0.00000
3.34835 4.05546 4.12500 -1.00000 -0.00290 0.00058 1.00000 0.00000
3.34835 4.05546 5.12500 -1.00000 -0.00231 -0.00147 1.00000 0.00000
3.34835 4.05546 6.12500 -0.99999 -0.00409 -0.00227 1.00000 0.00000
3.34835 4.05546 7.12500 -1.00000 -0.00093 -0.00121 1.00000 0.00000
3.34835 4.05546 8.12500 -0.99993 -0.00685 -0.00949 1.00000 0.00000
3.34835 4.05546 9.12500 -0.99988 -0.01294 -0.00821 1.00000 0.00000
3.34835 4.05546 10.12500 -0.99999 -0.00349 -0.00055 1.00000 0.00000
4.05546 4.76256 1.12500 -0.99992 -0.00792 0.00991 1.00000 0.00000
4.05546 4.76256 2.12500 -0.99997 -0.00728 -0.00174 1.00000 0.00000
4.05546 4.76256 3.12500 -0.99995 -0.00412 -0.00949 1.00000 0.00000
4.05546 4.76256 4.12500 -0.99999 0.00013 -0.00538 1.00000 0.00000
4.05546 4.76256 5.12500 -0.99999 -0.00492 0.00187 1.00000 0.00000
4.05546 4.76256 6.12500 -0.99998 0.00620 -0.00162 1.00000 0.00000
4.05546 4.76256 7.12500 -1.00000 0.00281 0.00042 1.00000 0.00000
4.05546 4.76256 8.12500 -1.00000 -0.00172 0.00011 1.00000 0.00000
4.05546 4.76256 9.12500 -0.99998 -0.00356 0.00510 1.00000 0.00000
4.05546 4.76256 10.12500 -0.99998 -0.00486 -0.00336 1.00000 0.00000
4.76256 5.46967 1.12500 -0.99787 -0.02204 0.06141 1.00000 0.00000
4.76256 5.46967 2.12500 -0.99970 0.02439 0.00163 1.00000 0.00000
4.76256 5.46967 3.12500 -0.99986 -0.01654 0.00013 1.00000 0.00000
4.76256 5.46967 4.12500 -0.99894 -0.01769 -0.04246 1.00000 0.00000
4.76256 5.46967 5.12500 -0.99951 -0.02595 0.01745 1.00000 0.00000
4.76256 5.46967 6.12500 -0.99690 -0.04830 0.06205 1.00000 0.00000
4.76256 5.46967 7.12500 -0.99368 0.09932 0.05233 1.00000 0.00000
4.76256 5.46967 8.12500 -0.99857 0.05064 0.01718 1.00000 0.00000
4.76256 5.46967 9.12500 -0.99835 -0.01001 -0.05659 1.00000 0.00000
4.76256 5.46967 10.12500 -0.99672 -0.03569 -0.07270 1.00000 0.00000
4.76256 5.46967 11.12500 -0.99582 0.09098 -0.00799 1.00000 0.00000
5.11612 6.17678 1.12500 -0.72663 0.13118 -0.67439 1.00000 1.00000
5.11612 6.17678 2.12500 -0.96892 -0.18924 0.15935 1.00000 1.00000
5.11612 6.17678 3.12500 -0.97031 -0.23385 -0.06177 1.00000 1.00000
5.11612 6.17678 4.12500 -0.93835 0.24681 -0.24204 1.00000 1.00000
5.11612 6.17678 5.12500 -0.60730 0.21664 0.76437 1.00000 1.00000
5.11612 6.17678 6.12500 -0.68110 0.05780 -0.72991 1.00000 1.00000
5.11612 6.17678 7.12500 -0.48923 -0.64283 -0.58943 1.00000 1.00000
5.11612 6.17678 8.12500 -0.92406 -0.37329 -0.08229 1.00000 1.00000
5.11612 6.17678 9.12500 -0.61047 0.65311 0.44808 1.00000 1.00000
5.11612 6.17678 10.12500 -0.45970 0.31190 0.83150 1.00000 1.00000
5.11612 6.17678 11.12500 -0.98287 0.00995 0.18401 1.00000 1.00000
5.82322 6.88388 1.12500 -0.99971 -0.00900 -0.02231 1.00000 0.00000
5.82322 6.88388 2.12500 -0.99997 -0.00285 -0.00677 1.00000 0.00000
5.82322 6.88388 3.12500 -0.99999 0.00367 -0.00341 1.00000 0.00000
5.82322 6.88388 4.12500 -0.99996 0.00611 -0.00689 1.00000 0.00000
5.82322 6.88388 5.12500 -0.99998 0.00212 -0.00618 1.00000 0.00000
5.82322 6.88388 6.12500 -0.99991 0.01355 -0.00104 1.00000 0.00000
5.82322 6.88388 7.12500 -0.99997 -0.00245 -0.00709 1.00000 0.00000
5.82322 6.88388 8.12500 -0.99996 -0.00534 -0.00764 1.00000 0.00000
5.82322 6.88388 9.12500 -0.99999 -0.00247 -0.00279 1.00000 0.00000
5.82322 6.88388 10.12500 -0.99974 0.00728 0.02165 1.00000 0.00000
5.82322 6.88388 11.12500 -0.99995 -0.00601 -0.00830 1.00000 0.00000
6.53033 7.59099 1.12500 -0.99991 -0.00877 0.00986 1.00000 0.00000
6.53033 7.59099 2.12500 -0.99999 -0.00356 -0.00319 1.00000 0.00000
6.53033 7.59099 3.12500 -0.99999 0.00279 -0.00205 1.00000 0.00000
6.53033 7.59099 4.12500 -0.99999 0.00349 -0.00039 1.00000 0.00000
6.53033 7.59099 5.12500 -0.99999 0.00469 0.00027 1.00000 0.00000
6.53033 7.59099 6.12500 -1.00000 -0.00171 0.00198 1.00000 0.00000
6.53033 7.59099 7.12500 -0.99999 -0.00168 0.00323 1.00000 0.00000
6.53033 7.59099 8.12500 -1.00000 0.00149 0.00142 1.00000 0.00000
6.53033 7.59099 9.12500 -0.99999 0.00163 0.00364 1.00000 0.00000
6.53033 7.59099 10.12500 -0.99996 0.00005 -0.00883 1.00000 0.00000
6.53033 7.59099 11.12500 -0.99990 -0.00334 -0.01393 1.00000 0.00000
7.23744 8.29810 2.12500 -0.99997 -0.00725 -0.00387 1.00000 0.00000
7.23744 8.29810 3.12500 -0.99995 -0.00525 -0.00810 1.00000 0.00000
7.23744 8.29810 4.12500 -0.99999 -0.00107 -0.00525 1.00000 0.00000
7.23744 8.29810 5.12500 -1.00000 -0.00004 -0.00203 1.00000 0.00000
7.23744 8.29810 6.12500 -1.00000 0.00190 0.00023 1.00000 0.00000
7.23744 8.29810 7.12500 -0.99999 -0.00506 0.00066 1.00000 0.00000
7.23744 8.29810 8.12500 -0.99996 -0.00397 0.00757 1.00000 0.00000
7.23744 8.29810 9.12500 -0.99999 0.00210 0.00297 1.00000 0.00000
7.23744 8.29810 10.12500 -0.99991 -0.01290 -0.00408 1.00000 0.00000
7.94454 9.00520 2.12500 -0.99955 -0.02857 0.00930 1.00000 0.00000
7.94454 9.00520 3.12500 -0.99988 -0.01359 -0.00765 1.00000 0.00000
7.94454 9.00520 4.12500 -0.99999 -0.00432 -0.00003 1.00000 0.00000
7.94454 9.00520 5.12500 -0.99994 -0.00964 -0.00458 1.00000 0.00000
7.94454 9.00520 6.12500 -1.00000 -0.00053 0.00139 1.00000 0.00000
7.94454 9.00520 7.12500 -0.99996 -0.00439 0.00762 1.00000 0.00000
7.94454 9.00520 8.12500 -0.99995 -0.00801 0.00527 1.00000 0.00000
7.94454 9.00520 9.12500 -0.99991 -0.01187 0.00653 1.00000 0.00000
7.94454 9.00520 10.12500 -0.99982 -0.01854 -0.00502 1.00000 0.00000
8.65165 9.71231 3.12500 -0.99962 -0.02720 0.00403 1.00000 0.00000
8.65165 9.71231 4.12500 -0.99994 -0.00653 0.00868 1.00000 0.00000
8.65165 9.71231 5.12500 -0.99998 -0.00552 -0.00391 1.00000 0.00000
8.65165 9.71231 6.12500 -0.99994 -0.01102 -0.00144 1.00000 0.00000
8.65165 9.71231 7.12500 -0.99985 -0.01732 0.00116 1.00000 0.00000
8.65165 9.71231 8.12500 -0.99977 -0.01771 0.01180 1.00000 0.00000
2.64124 1.93414 5.12500 -0.99981 -0.01382 -0.01342 1.00000 0.00000
2.64124 1.93414 6.12500 -0.99983 -0.01838 -0.00170 1.00000 0.00000
2.64124 1.93414 7.12500 -0.99965 -0.01484 -0.02211 1.00000 0.00000
3.34835 2.64124 3.12500 -0.99972 -0.02357 0.00140 1.00000 0.00000
3.34835 2.64124 4.12500 -0.99989 -0.01474 -0.00156 1.00000 0.00000
3.34835 2.64124 5.12500 -0.99995 -0.00980 -0.00254 1.00000 0.00000
3.34835 2.64124 6.12500 -0.99996 -0.00920 -0.00008 1.00000 0.00000
3.34835 2.64124 7.12500 -0.99994 -0.01100 -0.00045 1.00000 0.00000
3.34835 2.64124 8.12500 -0.99985 -0.01704 -0.00379 1.00000 0.00000
3.34835 2.64124 9.12500 -0.99898 -0.01850 -0.04124 1.00000 0.00000
4.05546 3.34835 2.12500 -0.99989 -0.01514 -0.00002 1.00000 0.00000
4.05546 3.34835 3.12500 -0.99997 -0.00804 -0.00205 1.00000 0.00000
4.05546 3.34835 4.12500 -0.99999 -0.00312 -0.00121 1.00000 0.00000
4.05546 3.34835 5.12500 -0.99998 -0.00372 -0.00502 1.00000 0.00000
4.05546 3.34835 6.12500 -0.99999 -0.00066 0.00366 1.00000 0.00000
4.05546 3.34835 7.12500 -0.99999 -0.00294 -0.00308 1.00000 0.00000
4.05546 3.34835 8.12500 -0.99999 -0.00381 0.00182 1.00000 0.00000
4.05546 3.34835 9.12500 -0.99991 -0.01287 0.00277 1.00000 0.00000
4.05546 3.34835 10.12500 -0.99974 -0.02201 -0.00647 1.00000 0.00000
4.76256 4.05546 1.12500 -0.99999 -0.00052 -0.00397 1.00000 0.00000
4.76256 4.05546 2.12500 -0.99999 -0.00246 0.00450 1.00000 0.00000
4.76256 4.05546 3.12500 -1.00000 -0.00243 -0.00151 1.00000 0.00000
4.76256 4.05546 4.12500 -0.99999 -0.00211 0.00285 1.00000 0.00000
4.76256 4.05546 5.12500 -1.00000 -0.00274 0.00023 1.00000 0.00000
4.76256 4.05546 6.12500 -0.99999 0.00040 0.00322 1.00000 0.00000
4.76256 4.05546 7.12500 -1.00000 -0.00184 0.00067 1.00000 0.00000
4.76256 4.05546 8.12500 -1.00000 -0.00124 -0.00132 1.00000 0.00000
4.76256 4.05546 9.12500 -0.99999 -0.00457 -0.00127 1.00000 0.00000
4.76256 4.05546 10.12500 -0.99999 -0.00130 -0.00367 1.00000 0.00000
5.46967 4.76256 1.12500 -0.99996 0.00166 0.00881 1.00000 0.00000
5.46967 4.76256 2.12500 -0.99994 -0.01084 0.00120 1.00000 0.00000
5.46967 4.76256 3.12500 -1.00000 0.00189 -0.00241 1.00000 0.00000
5.46967 4.76256 4.12500 -0.99995 -0.00948 0.00139 1.00000 0.00000
5.46967 4.76256 5.12500 -0.99998 0.00613 0.00317 1.00000 0.00000
5.46967 4.76256 6.12500 -0.99996 0.00106 0.00909 1.00000 0.00000
5.46967 4.76256 7.12500 -1.00000 0.00078 0.00171 1.00000 0.00000
5.46967 4.76256 8.12500 -0.99998 0.00622 -0.00327 1.00000 0.00000
5.46967 4.76256 9.12500 -0.99996 -0.00220 -0.00917 1.00000 0.00000
5.46967 4.76256 10.12500 -1.00000 -0.00089 0.00220 1.00000 0.00000
5.46967 4.76256 11.12500 -0.99946 0.00549 0.03246 1.00000 0.00000
6.17678 5.46967 1.12500 -0.99338 0.02105 0.11294 1.00000 0.00000
6.17678 5.46967 2.12500 -0.99998 0.00553 0.00271 1.00000 0.00000
6.17678 5.46967 3.12500 -0.99985 0.01075 0.01391 1.00000 0.00000
6.17678 5.46967 4.12500 -0.99918 -0.01628 0.03712 1.00000 0.00000
6.17678 5.46967 5.12500 -0.99724 -0.03972 -0.06266 1.00000 0.00000
6.17678 5.46967 6.12500 -0.99971 0.02099 0.01159 1.00000 0.00000
6.17678 5.46967 7.12500 -0.99811 0.01566 0.05939 1.00000 0.00000
6.17678 5.46967 8.12500 -0.99995 -0.00991 -0.00139 1.00000 0.00000
6.17678 5.46967 9.12500 -0.99671 -0.05421 -0.06025 1.00000 0.00000
6.17678 5.46967 10.12500 -0.99384 -0.06889 -0.08679 1.00000 0.00000
6.17678 5.46967 11.12500 -0.99518 0.01206 -0.09732 1.00000 0.00000
6.53033 6.17678 1.12500 -0.91397 0.15207 -0.37621 1.00000 1.00000
6.53033 6.17678 2.12500 -0.85550 -0.48143 0.19065 1.00000 1.00000
6.53033 6.17678 3.12500 -0.94057 0.00398 -0.33957 1.00000 1.00000
6.53033 6.17678 4.12500 -0.87452 0.41395 0.25269 1.00000 1.00000
6.53033 6.17678 5.12500 -0.41847 0.11898 0.90040 1.00000 1.00000
6.53033 6.17678 6.12500 -0.77911 -0.37988 -0.49868 1.00000 1.00000
6.53033 6.17678 7.12500 -0.75918 -0.02869 -0.65025 1.00000 1.00000
6.53033 6.17678 8.12500 -0.90487 -0.37303 -0.20506 1.00000 1.00000
6.53033 6.17678 9.12500 -0.48632 0.65024 0.58368 1.00000 1.00000
6.53033 6.17678 10.12500 -0.44216 0.45734 0.77158 1.00000 1.00000
6.53033 6.17678 11.12500 -0.90097 0.36152 0.23990 1.00000 1.00000
7.23744 6.88388 1.12500 -0.99988 0.00264 0.01521 1.00000 0.00000
7.23744 6.88388 2.12500 -0.99992 0.00165 -0.01252 1.00000 0.00000
7.23744 6.88388 3.12500 -0.99985 0.01235 -0.01207 1.00000 0.00000
7.23744 6.88388 4.12500 -0.99989 -0.00624 -0.01372 1.00000 0.00000
7.23744 6.88388 5.12500 -0.99996 -0.00527 0.00713 1.00000 0.00000
7.23744 6.88388 6.12500 -1.00000 -0.00110 0.00209 1.00000 0.00000
7.23744 6.88388 7.12500 -0.99997 -0.00618 0.00420 1.00000 0.00000
7.23744 6.88388 8.12500 -0.99982 0.01489 0.01170 1.00000 0.00000
7.23744 6.88388 9.12500 -0.99983 0.00421 0.01770 1.00000 0.00000
7.23744 6.88388 10.12500 -0.99998 -0.00552 0.00075 1.00000 0.00000
7.23744 6.88388 11.12500 -0.99968 0.01752 -0.01847 1.00000 0.00000
7.94454 7.59099 1.12500 -0.99950 0.02839 0.01379 1.00000 0.00000
7.94454 7.59099 2.12500 -0.99990 -0.00658 -0.01280 1.00000 0.00000
7.94454 7.59099 3.12500 -0.99997 -0.00116 -0.00759 1.00000 0.00000
7.94454 7.59099 4.12500 -0.99997 -0.00685 -0.00293 1.00000 0.00000
7.94454 7.59099 5.12500 -1.00000 -0.00053 0.00217 1.00000 0.00000
7.94454 7.59099 6.12500 -0.99998 -0.00598 0.00098 1.00000 0.00000
7.94454 7.59099 7.12500 -0.99992 -0.01026 0.00748 1.00000 0.00000
7.94454 7.59099 8.12500 -0.99997 -0.00483 0.00662 1.00000 0.00000
7.94454 7.59099 9.12500 -0.99996 -0.00615 0.00602 1.00000 0.00000
7.94454 7.59099 10.12500 -0.99997 -0.00720 -0.00387 1.00000 0.00000
8.65165 8.29810 2.12500 -0.99983 -0.01562 0.00983 1.00000 0.00000
8.65165 8.29810 3.12500 -0.99990 -0.01328 -0.00482 1.00000 0.00000
8.65165 8.29810 4.12500 -0.99993 -0.01019 -0.00534 1.00000 0.00000
8.65165 8.29810 5.12500 -0.99998 0.00273 -0.00557 1.00000 0.00000
8.65165 8.29810 6.12500 -0.99997 -0.00799 -0.00118 1.00000 0.00000
8.65165 8.29810 7.12500 -0.99994 -0.00924 0.00537 1.00000 0.00000
8.65165 8.29810 8.12500 -0.99992 -0.01062 0.00705 1.00000 0.00000
8.65165 8.29810 9.12500 -0.99966 -0.02538 -0.00613 1.00000 0.00000
8.65165 8.29810 10.12500 -0.99942 -0.02981 0.01667 1.00000 0.00000
9.35876 9.00520 3.12500 -0.99931 -0.03127 0.02027 1.00000 0.00000
9.35876 9.00520 4.12500 -0.99980 -0.01726 -0.00994 1.00000 0.00000
9.35876 9.00520 5.12500 -0.99994 -0.01071 -0.00207 1.00000 0.00000
9.35876 9.00520 6.12500 -0.99993 -0.01169 -0.00109 1.00000 0.00000
9.35876 9.00520 7.12500 -0.99988 -0.01506 0.00283 1.00000 0.00000
9.35876 9.00520 8.12500 -0.99969 -0.02376 0.00715 1.00000 0.00000
9.35876 9.00520 9.12500 -0.99944 0.02607 0.02080 1.00000 0.00000
3.34835 1.22703 6.12500 -0.99651 0.00703 -0.08321 1.00000 0.00000
4.05546 1.93414 3.12500 -0.99958 -0.02891 0.00166 1.00000 0.00000
4.05546 1.93414 4.12500 -0.99996 -0.00662 -0.00549 1.00000 0.00000
4.05546 1.93414 5.12500 -0.99996 -0.00839 -0.00337 1.00000 0.00000
4.05546 1.93414 6.12500 -0.99997 -0.00821 -0.00059 1.00000 0.00000
4.05546 1.93414 7.12500 -0.99982 -0.01370 -0.01309 1.00000 0.00000
4.05546 1.93414 8.12500 -0.99991 -0.01377 0.00028 1.00000 0.00000
4.05546 1.93414 9.12500 -0.99967 -0.02577 0.00212 1.00000 0.00000
4.76256 2.64124 2.12500 -0.99990 -0.00126 0.01422 1.00000 0.00000
4.76256 2.64124 3.12500 -0.99999 -0.00431 0.00099 1.00000 0.00000
4.76256 2.64124 4.12500 -1.00000 -0.00010 0.00306 1.00000 0.00000
4.76256 2.64124 5.12500 -0.99999 -0.00378 -0.00135 1.00000 0.00000
4.76256 2.64124 6.12500 -0.99998 -0.00505 -0.00291 1.00000 0.00000
4.76256 2.64124 7.12500 -0.99998 -0.00648 -0.00133 1.00000 0.00000
4.76256 2.64124 8.12500 -0.99997 -0.00626 -0.00466 1.00000 0.00000
4.76256 2.64124 9.12500 -0.99992 -0.01080 -0.00635 1.00000 0.00000
4.76256 2.64124 10.12500 -0.99993 -0.01074 -0.00511 1.00000 0.00000
5.46967 3.34835 2.12500 -0.99997 -0.00690 0.00337 1.00000 0.00000
5.46967 3.34835 3.12500 -1.00000 0.00097 -0.00025 1.00000 0.00000
5.46967 3.34835 4.12500 -1.00000 0.00207 0.00196 1.00000 0.00000
5.46967 3.34835 5.12500 -0.99997 0.00127 0.00741 1.00000 0.00000
5.46967 3.34835 6.12500 -1.00000 -0.00126 0.00239 1.00000 0.00000
5.46967 3.34835 7.12500 -0.99998 0.00272 -0.00541 1.00000 0.00000
5.46967 3.34835 8.12500 -0.99995 -0.00137 -0.00999 1.00000 0.00000
5.46967 3.34835 9.12500 -0.99998 -0.00009 -0.00560 1.00000 0.00000
5.46967 3.34835 10.12500 -0.99971 -0.01752 -0.01652 1.00000 0.00000
6.17678 4.05546 1.12500 -0.99999 0.00178 0.00284 1.00000 0.00000
6.17678 4.05546 2.12500 -0.99999 -0.00374 0.00179 1.00000 0.00000
6.17678 4.05546 3.12500 -1.00000 0.00121 -0.00178 1.00000 0.00000
6.17678 4.05546 4.12500 -1.00000 0.00204 0.00003 1.00000 0.00000
6.17678 4.05546 5.12500 -1.00000 -0.00095 0.00110 1.00000 0.00000
6.17678 4.05546 6.12500 -0.99999 0.00334 0.00102 1.00000 0.00000
6.17678 4.05546 7.12500 -1.00000 0.00230 -0.00025 1.00000 0.00000
6.17678 4.05546 8.12500 -0.99999 0.00091 -0.00308 1.00000 0.00000
6.17678 4.05546 9.12500 -1.00000 0.00252 0.00038 1.00000 0.00000
6.17678 4.05546 10.12500 -1.00000 0.00002 0.00193 1.00000 0.00000
6.17678 4.05546 11.12500 -0.99998 0.00119 0.00559 1.00000 0.00000
6.88388 4.76256 1.12500 -0.99997 0.00099 0.00780 1.00000 0.00000
6.88388 4.76256 2.12500 -0.99998 -0.00446 0.00488 1.00000 0.00000
6.88388 4.76256 3.12500 -0.99998 -0.00398 -0.00552 1.00000 0.00000
6.88388 4.76256 4.12500 -0.99999 -0.00156 -0.00430 1.00000 0.00000
6.88388 4.76256 5.12500 -0.99999 -0.00202 0.00464 1.00000 0.00000
6.88388 4.76256 6.12500 -0.99997 0.00495 -0.00565 1.00000 0.00000
6.88388 4.76256 7.12500 -0.99998 0.00505 -0.00247 1.00000 0.00000
6.88388 4.76256 8.12500 -0.99998 0.00523 0.00295 1.00000 0.00000
6.88388 4.76256 9.12500 -0.99998 0.00107 -0.00581 1.00000 0.00000
6.88388 4.76256 10.12500 -1.00000 0.00122 0.00100 1.00000 0.00000
6.88388 4.76256 11.12500 -1.00000 0.00028 0.00133 1.00000 0.00000
7.59099 5.46967 1.12500 -0.99789 -0.00321 -0.06486 1.00000 0.00000
7.59099 5.46967 2.12500 -0.99964 0.00765 0.02577 1.00000 0.00000
7.59099 5.46967 3.12500 -0.99945 -0.02701 0.01933 1.00000 0.00000
7.59099 5.46967 4.12500 -0.99954 -0.02252 -0.02013 1.00000 0.00000
7.59099 5.46967 5.12500 -0.99732 -0.02207 -0.06969 1.00000 0.00000
7.59099 5.46967 6.12500 -0.99900 0.02974 -0.03353 1.00000 0.00000
7.59099 5.46967 7.12500 -0.99985 -0.01310 -0.01121 1.00000 0.00000
7.59099 5.46967 8.12500 -0.99965 -0.00004 0.02651 1.00000 0.00000
7.59099 5.46967 9.12500 -0.99829 -0.03554 -0.04652 1.00000 0.00000
7.59099 5.46967 10.12500 -0.99827 -0.05003 -0.03083 1.00000 0.00000
7.59099 5.46967 11.12500 -0.99253 -0.11941 -0.02495 1.00000 0.00000
7.94454 6.17678 1.12500 -0.90311 0.41524 -0.10943 1.00000 1.00000
7.94454 6.17678 2.12500 -0.92916 -0.27008 -0.25243 1.00000 1.00000
7.94454 6.17678 3.12500 -0.83381 0.02149 -0.55163 1.00000 1.00000
7.94454 6.17678 4.12500 -0.68565 0.39669 0.61034 1.00000 1.00000
7.94454 6.17678 5.12500 -0.48057 0.15880 0.86246 1.00000 1.00000
7.94454 6.17678 6.12500 -0.78299 -0.62170 0.02062 1.00000 1.00000
7.94454 6.17678 7.12500 -0.94485 0.32090 0.06543 1.00000 1.00000
7.94454 6.17678 8.12500 -0.92235 -0.28980 0.25553 1.00000 1.00000
7.94454 6.17678 9.12500 -0.54142 0.48678 0.68550 1.00000 1.00000
7.94454 6.17678 10.12500 -0.47874 0.30074 0.82484 1.00000 1.00000
7.94454 6.17678 11.12500 0.42276 0.78464 0.45344 1.00000 1.00000
8.65165 6.88388 2.12500 -0.99982 -0.01128 -0.01542 1.00000 0.00000
8.65165 6.88388 3.12500 -0.99994 0.00226 -0.01054 1.00000 0.00000
8.65165 6.88388 4.12500 -0.99997 -0.00759 -0.00258 1.00000 0.00000
8.65165 6.88388 5.12500 -0.99992 -0.01233 0.00304 1.00000 0.00000
8.65165 6.88388 6.12500 -0.99997 -0.00745 -0.00380 1.00000 0.00000
8.65165 6.88388 7.12500 -0.99999 -0.00150 0.00466 1.00000 0.00000
8.65165 6.88388 8.12500 -0.99989 -0.00762 0.01247 1.00000 0.00000
8.65165 6.88388 9.12500 -0.99988 -0.00895 0.01266 1.00000 0.00000
8.65165 6.88388 10.12500 -0.99975 -0.01437 0.01730 1.00000 0.00000
9.35876 7.59099 2.12500 -0.97891 -0.11150 0.17116 1.00000 0.00000
9.35876 7.59099 3.12500 -0.99998 -0.00365 -0.00442 1.00000 0.00000
9.35876 7.59099 4.12500 -0.99994 -0.00923 -0.00573 1.00000 0.00000
9.35876 7.59099 5.12500 -0.99996 -0.00829 -0.00439 1.00000 0.00000
9.35876 7.59099 6.12500 -0.99998 -0.00603 -0.00366 1.00000 0.00000
9.35876 7.59099 7.12500 -0.99998 -0.00557 -0.00147 1.00000 0.00000
9.35876 7.59099 8.12500 -0.99992 -0.01147 0.00599 1.00000 0.00000
9.35876 7.59099 9.12500 -0.99961 -0.02030 0.01906 1.00000 0.00000
10.06590 8.29810 3.12500 -0.99649 -0.08164 0.01857 1.00000 0.00000
10.06590 8.29810 4.12500 -0.99989 -0.01503 -0.00162 1.00000 0.00000
10.06590 8.29810 5.12500 -0.99985 -0.01573 0.00723 1.00000 0.00000
10.06590 8.29810 6.12500 -0.99993 -0.01070 0.00499 1.00000 0.00000
10.06590 8.29810 7.12500 -0.99984 -0.01637 0.00655 1.00000 0.00000
10.06590 8.29810 8.12500 -0.99959 -0.02146 0.01890 1.00000 0.00000
4.76256 1.22703 4.12500 -0.99968 0.00648 -0.02461 1.00000 0.00000
4.76256 1.22703 5.12500 -0.99979 -0.01103 0.01712 1.00000 0.00000
4.76256 1.22703 6.12500 -0.99997 -0.00659 0.00399 1.00000 0.00000
4.76256 1.22703 7.12500 -0.99986 -0.01111 -0.01250 1.00000 0.00000
4.76256 1.22703 8.12500 -0.99978 -0.01914 -0.00860 1.00000 0.00000
5.46967 1.93414 3.12500 -0.99996 -0.00393 0.00785 1.00000 0.00000
5.46967 1.93414 4.12500 -0.99999 0.00232 0.00396 1.00000 0.00000
5.46967 1.93414 5.12500 -0.99999 -0.00314 0.00353 1.00000 0.00000
5.46967 1.93414 6.12500 -1.00000 -0.00114 0.00068 1.00000 0.00000
5.46967 1.93414 7.12500 -0.99994 -0.00988 -0.00400 1.00000 0.00000
5.46967 1.93414 8.12500 -0.99995 -0.00739 -0.00683 1.00000 0.00000
5.46967 1.93414 9.12500 -0.99983 -0.01503 -0.01061 1.00000 0.00000
6.17678 2.64124 2.12500 -0.99996 0.00340 0.00783 1.00000 0.00000
6.17678 2.64124 3.12500 -1.00000 0.00021 -0.00088 1.00000 0.00000
6.17678 2.64124 4.12500 -0.99998 0.00285 0.00498 1.00000 0.00000
6.17678 2.64124 5.12500 -1.00000 0.00290 0.00063 1.00000 0.00000
6.17678 2.64124 6.12500 -0.99999 0.00361 -0.00219 1.00000 0.00000
6.17678 2.64124 7.12500 -1.00000 -0.00218 0.00214 1.00000 0.00000
6.17678 2.64124 8.12500 -0.99999 0.00099 -0.00490 1.00000 0.00000
6.17678 2.64124 9.12500 -1.00000 0.00130 -0.00149 1.00000 0.00000
6.17678 2.64124 10.12500 -0.99992 -0.00484 -0.01160 1.00000 0.00000
6.88388 3.34835 2.12500 -0.99999 -0.00061 -0.00368 1.00000 0.00000
6.88388 3.34835 3.12500 -1.00000 0.00207 -0.00054 1.00000 0.00000
6.88388 3.34835 4.12500 -0.99999 0.00260 -0.00465 1.00000 0.00000
6.88388 3.34835 5.12500 -1.00000 0.00166 0.00024 1.00000 0.00000
6.88388 3.34835 6.12500 -0.99999 0.00302 -0.00421 1.00000 0.00000
6.88388 3.34835 7.12500 -0.99998 -0.00579 0.00070 1.00000 0.00000
6.88388 3.34835 8.12500 -0.99999 0.00517 -0.00071 1.00000 0.00000
6.88388 3.34835 9.12500 -0.99995 0.01032 0.00103 1.00000 0.00000
6.88388 3.34835 10.12500 -0.99981 0.00974 0.01706 1.00000 0.00000
7.59099 4.05546 1.12500 -0.99944 -0.01270 0.03080 1.00000 0.00000
7.59099 4.05546 2.12500 -0.99998 0.00157 -0.00685 1.00000 0.00000
7.59099 4.05546 3.12500 -0.99999 0.00280 0.00384 1.00000 0.00000
7.59099 4.05546 4.12500 -0.99997 0.00256 -0.00663 1.00000 0.00000
7.59099 4.05546 5.12500 -0.99998 0.00297 -0.00502 1.00000 0.00000
7.59099 4.05546 6.12500 -1.00000 0.00029 -0.00117 1.00000 0.00000
7.59099 4.05546 7.12500 -1.00000 0.00204 0.00044 1.00000 0.00000
7.59099 4.05546 8.12500 -0.99999 0.00097 0.00438 1.00000 0.00000
7.59099 4.05546 9.12500 -1.00000 0.00309 0.00061 1.00000 0.00000
7.59099 4.05546 10.12500 -0.99988 0.00788 0.01369 1.00000 0.00000
8.29810 4.76256 2.12500 -0.99998 0.00392 0.00530 1.00000 0.00000
8.29810 4.76256 3.12500 -0.99995 0.00147 -0.00951 1.00000 0.00000
8.29810 4.76256 4.12500 -1.00000 0.00211 0.00093 1.00000 0.00000
8.29810 4.76256 5.12500 -0.99999 0.00105 -0.00476 1.00000 0.00000
8.29810 4.76256 6.12500 -0.99999 0.00144 -0.00486 1.00000 0.00000
8.29810 4.76256 7.12500 -0.99999 0.00348 -0.00414 1.00000 0.00000
8.29810 4.76256 8.12500 -1.00000 0.00268 0.00073 1.00000 0.00000
8.29810 4.76256 9.12500 -0.99997 0.00346 0.00699 1.00000 0.00000
8.29810 4.76256 10.12500 -0.99998 0.00249 0.00530 1.00000 0.00000
9.00520 5.46967 2.12500 -0.99975 0.01088 0.01959 1.00000 0.00000
9.00520 5.46967 3.12500 -0.99971 0.01688 0.01692 1.00000 0.00000
9.00520 5.46967 4.12500 -0.99613 0.06930 -0.05406 1.00000 0.00000
9.00520 5.46967 5.12500 -0.99680 -0.02568 -0.07571 1.00000 0.00000
9.00520 5.46967 6.12500 -0.99979 0.00533 0.01987 1.00000 0.00000
9.00520 5.46967 7.12500 -0.99893 0.02498 -0.03895 1.00000 0.00000
9.00520 5.46967 8.12500 -0.99833 -0.02320 -0.05290 1.00000 0.00000
9.00520 5.46967 9.12500 -0.99892 -0.01365 -0.04443 1.00000 0.00000
9.00520 5.46967 10.12500 -0.99934 0.03307 0.01505 1.00000 0.00000
9.35876 6.17678 2.12500 -0.97680 -0.21190 -0.03114 1.00000 1.00000
9.35876 6.17678 3.12500 -0.70674 -0.28792 -0.64624 1.00000 1.00000
9.35876 6.17678 4.12500 -0.61816 -0.10289 0.77929 1.00000 1.00000
9.35876 6.17678 5.12500 -0.53046 0.26969 0.80366 1.00000 1.00000
9.35876 6.17678 6.12500 -0.97363 -0.22663 -0.02627 1.00000 1.00000
9.35876 6.17678 7.12500 -0.82106 0.29146 0.49083 1.00000 1.00000
9.35876 6.17678 8.12500 -0.91754 -0.02338 0.39696 1.00000 1.00000
9.35876 6.17678 9.12500 -0.77303 0.32327 0.54583 1.00000 1.00000
9.35876 6.17678 10.12500 -0.37794 -0.00917 0.92579 1.00000 1.00000
10.06590 6.88388 3.12500 -0.99991 -0.00602 -0.01196 1.00000 0.00000
10.06590 6.88388 4.12500 -0.99987 -0.01336 0.00901 1.00000 0.00000
10.06590 6.88388 5.12500 -0.99994 -0.00909 0.00538 1.00000 0.00000
10.06590 6.88388 6.12500 -0.99997 0.00736 -0.00315 1.00000 0.00000
10.06590 6.88388 7.12500 -0.99984 0.01623 -0.00754 1.00000 0.00000
10.06590 6.88388 8.12500 -0.99981 -0.01532 0.01187 1.00000 0.00000
10.06590 6.88388 9.12500 -0.99965 -0.01298 0.02290 1.00000 0.00000
10.77300 7.59099 4.12500 -0.99958 -0.02876 -0.00381 1.00000 0.00000
10.77300 7.59099 5.12500 -0.99971 -0.02023 0.01273 1.00000 0.00000
10.77300 7.59099 6.12500 -0.99985 -0.01450 0.00936 1.00000 0.00000
10.77300 7.59099 7.12500 -0.99983 -0.01511 0.01026 1.00000 0.00000
10.77300 7.59099 8.12500 -0.99563 -0.02432 0.09018 1.00000 0.00000
6.17678 1.22703 4.12500 -0.99999 -0.00291 0.00302 1.00000 0.00000
6.17678 1.22703 5.12500 -0.99998 -0.00187 0.00654 1.00000 0.00000
6.17678 1.22703 6.12500 -0.99998 0.00242 -0.00571 1.00000 0.00000
6.17678 1.22703 7.12500 -0.99999 -0.00201 -0.00333 1.00000 0.00000
6.17678 1.22703 8.12500 -0.99983 -0.01250 0.01363 1.00000 0.00000
6.88388 1.93414 3.12500 -0.99990 0.00578 0.01288 1.00000 0.00000
6.88388 1.93414 4.12500 -0.99996 0.00116 0.00831 1.00000 0.00000
6.88388 1.93414 5.12500 -0.99999 0.00347 -0.00034 1.00000 0.00000
6.88388 1.93414 6.12500 -0.99999 0.00523 -0.00150 1.00000 0.00000
6.88388 1.93414 7.12500 -1.00000 0.00011 -0.00263 1.00000 0.00000
6.88388 1.93414 8.12500 -0.99994 0.00845 -0.00677 1.00000 0.00000
6.88388 1.93414 9.12500 -0.99995 0.00176 -0.01015 1.00000 0.00000
7.59099 2.64124 2.12500 -0.99692 0.07188 0.03122 1.00000 0.00000
7.59099 2.64124 3.12500 -0.99993 0.01134 0.00458 1.00000 0.00000
7.59099 2.64124 4.12500 -0.99997 0.00777 -0.00174 1.00000 0.00000
7.59099 2.64124 5.12500 -1.00000 0.00163 0.00056 1.00000 0.00000
7.59099 2.64124 6.12500 -0.99997 0.00450 -0.00576 1.00000 0.00000
7.59099 2.64124 7.12500 -0.99997 0.00787 0.00247 1.00000 0.00000
7.59099 2.64124 8.12500 -1.00000 0.00191 0.00216 1.00000 0.00000
7.59099 2.64124 9.12500 -0.99988 0.01458 0.00536 1.00000 0.00000
8.29810 3.34835 2.12500 -0.99980 0.01964 0.00484 1.00000 0.00000
8.29810 3.34835 3.12500 -0.99999 0.00497 -0.00194 1.00000 0.00000
8.29810 3.34835 4.12500 -0.99999 0.00503 0.00156 1.00000 0.00000
8.29810 3.34835 5.12500 -0.99999 0.00451 0.00151 1.00000 0.00000
8.29810 3.34835 6.12500 -0.99997 0.00699 -0.00349 1.00000 0.00000
8.29810 3.34835 7.12500 -0.99996 0.00518 -0.00723 1.00000 0.00000
8.29810 3.34835 8.12500 -0.99998 0.00666 -0.00121 1.00000 0.00000
8.29810 3.34835 9.12500 -0.99995 0.00800 0.00628 1.00000 0.00000
8.29810 3.34835 10.12500 -0.99627 0.06247 0.05961 1.00000 0.00000
9.00520 4.05546 2.12500 -0.99997 0.00608 0.00519 1.00000 0.00000
9.00520 4.05546 3.12500 -0.99990 0.01377 -0.00213 1.00000 0.00000
9.00520 4.05546 4.12500 -0.99998 0.00628 0.00184 1.00000 0.00000
9.00520 4.05546 5.12500 -0.99999 0.00476 -0.00218 1.00000 0.00000
9.00520 4.05546 6.12500 -1.00000 0.00294 0.00025 1.00000 0.00000
9.00520 4.05546 7.12500 -0.99994 0.01081 -0.00030 1.00000 0.00000
9.00520 4.05546 8.12500 -0.99994 0.01097 0.00014 1.00000 0.00000
9.00520 4.05546 9.12500 -0.99987 0.00424 0.01567 1.00000 0.00000
9.00520 4.05546 10.12500 -0.98528 -0.06692 0.15731 1.00000 0.00000
9.71231 4.76256 3.12500 -0.99985 0.01750 0.00086 1.00000 0.00000
9.71231 4.76256 4.12500 -0.99991 0.01291 -0.00207 1.00000 0.00000
9.71231 4.76256 5.12500 -0.99996 -0.00137 -0.00844 1.00000 0.00000
9.71231 4.76256 6.12500 -0.99996 -0.00539 -0.00741 1.00000 0.00000
9.71231 4.76256 7.12500 -0.99992 -0.00051 -0.01301 1.00000 0.00000
9.71231 4.76256 8.12500 -0.99996 0.00653 0.00653 1.00000 0.00000
9.71231 4.76256 9.12500 -0.99965 0.00739 0.02522 1.00000 0.00000
10.41940 5.46967 3.12500 -0.99304 0.05597 0.10359 1.00000 0.00000
10.41940 5.46967 4.12500 -0.99807 0.03677 -0.05011 1.00000 0.00000
10.41940 5.46967 5.12500 -0.99577 -0.02408 -0.08865 1.00000 0.00000
10.41940 5.46967 6.12500 -0.99875 -0.03215 -0.03832 1.00000 0.00000
10.41940 5.46967 7.12500 -0.99752 -0.00108 -0.07039 1.00000 0.00000
10.41940 5.46967 8.12500 -0.99965 0.01690 -0.02054 1.00000 0.00000
10.41940 5.46967 9.12500 -0.99948 0.02347 0.02196 1.00000 0.00000
10.77300 6.17678 4.12500 -0.55344 -0.33033 0.76459 1.00000 1.00000
10.77300 6.17678 5.12500 -0.49989 0.20252 0.84208 1.00000 1.00000
10.77300 6.17678 6.12500 -0.99701 -0.01661 0.07544 1.00000 1.00000
10.77300 6.17678 7.12500 -0.57693 0.27632 0.76864 1.00000 1.00000
10.77300 6.17678 8.12500 -0.96001 -0.21064 0.18442 1.00000 1.00000
7.59099 1.22703 4.12500 -0.99980 -0.00637 0.01908 1.00000 0.00000
7.59099 1.22703 5.12500 -0.99981 0.01828 0.00731 1.00000 0.00000
7.59099 1.22703 6.12500 -0.99990 0.01417 -0.00115 1.00000 0.00000
7.59099 1.22703 7.12500 -0.99989 0.01358 -0.00672 1.00000 0.00000
7.59099 1.22703 8.12500 -0.99984 0.01746 0.00322 1.00000 0.00000
8.29810 1.93414 3.12500 -0.98612 -0.00392 0.16598 1.00000 0.00000
8.29810 1.93414 4.12500 -0.99987 0.01260 0.00967 1.00000 0.00000
8.29810 1.93414 5.12500 -0.99992 0.01170 -0.00363 1.00000 0.00000
8.29810 1.93414 6.12500 -0.99992 0.01004 -0.00798 1.00000 0.00000
8.29810 1.93414 7.12500 -0.99967 0.00484 0.02513 1.00000 0.00000
8.29810 1.93414 8.12500 -0.99977 0.01991 -0.00761 1.00000 0.00000
9.00520 2.64124 3.12500 -0.99927 -0.02992 0.02384 1.00000 0.00000
9.00520 2.64124 4.12500 -0.99987 0.01586 0.00023 1.00000 0.00000
9.00520 2.64124 5.12500 -0.99995 0.00940 -0.00318 1.00000 0.00000
9.00520 2.64124 6.12500 -0.99974 0.01184 -0.01974 1.00000 0.00000
9.00520 2.64124 7.12500 -0.99980 0.02008 -0.00068 1.00000 0.00000
9.00520 2.64124 8.12500 -0.99983 0.01866 -0.00015 1.00000 0.00000
9.00520 2.64124 9.12500 -0.99641 0.02037 0.08223 1.00000 0.00000
9.71231 3.34835 3.12500 -0.99964 0.02154 0.01570 1.00000 0.00000
9.71231 3.34835 4.12500 -0.99981 0.01931 0.00280 1.00000 0.00000
9.71231 3.34835 5.12500 -0.99994 0.00908 -0.00677 1.00000 0.00000
9.71231 3.34835 6.12500 -0.99989 0.01223 -0.00888 1.00000 0.00000
9.71231 3.34835 7.12500 -0.99992 0.01162 -0.00578 1.00000 0.00000
9.71231 3.34835 8.12500 -0.99980 0.01974 0.00224 1.00000 0.00000
10.41940 4.05546 4.12500 -0.99995 0.00905 -0.00496 1.00000 0.00000
10.41940 4.05546 5.12500 -0.99992 0.00968 -0.00858 1.00000 0.00000
10.41940 4.05546 6.12500 -0.99992 0.01043 -0.00765 1.00000 0.00000
10.41940 4.05546 7.12500 -0.99990 0.01054 -0.00919 1.00000 0.00000
10.41940 4.05546 8.12500 -0.99973 0.02223 0.00730 1.00000 0.00000
11.12650 4.76256 5.12500 -0.99987 -0.00132 0.01620 1.00000 0.00000
11.12650 4.76256 6.12500 -0.99986 0.01185 -0.01146 1.00000 0.00000
11.12650 4.76256 7.12500 -0.99716 -0.00952 0.07467 1.00000 0.00000
0.87348 7.94454 5.87500 -0.99970 0.02113 -0.01271 1.00000 0.00000
1.58058 8.65165 4.87500 -0.99972 0.02342 0.00354 1.00000 0.00000
1.58058 8.65165 5.87500 -0.99974 0.01668 -0.01554 1.00000 0.00000
1.58058 8.65165 6.87500 -0.99961 0.02223 0.01670 1.00000 0.00000
1.58058 8.65165 7.87500 -0.99978 0.02053 0.00460 1.00000 0.00000
2.28769 9.35876 3.87500 -0.99949 0.02281 0.02244 1.00000 0.00000
2.28769 9.35876 4.87500 -0.99965 0.02293 -0.01291 1.00000 0.00000
2.28769 9.35876 5.87500 -0.99983 0.01541 -0.00987 1.00000 0.00000
2.28769 9.35876 6.87500 -0.99932 0.02699 -0.02519 1.00000 0.00000
2.28769 9.35876 7.87500 -0.99982 0.01782 0.00591 1.00000 0.00000
2.99480 10.06590 3.87500 -0.99781 0.02755 0.06017 1.00000 0.00000
2.99480 10.06590 4.87500 -0.99915 0.03367 0.02395 1.00000 0.00000
2.99480 10.06590 5.87500 -0.99959 0.01977 -0.02072 1.00000 0.00000
2.99480 10.06590 6.87500 -0.99966 0.02399 -0.01012 1.00000 0.00000
2.99480 10.06590 7.87500 -0.99944 0.01915 0.02754 1.00000 0.00000
3.70190 10.77300 4.87500 -0.99963 0.02716 -0.00094 1.00000 0.00000
3.70190 10.77300 5.87500 -0.99981 0.01787 0.00755 1.00000 0.00000
3.70190 10.77300 6.87500 -0.99946 0.02031 0.02591 1.00000 0.00000
0.51992 5.82322 5.87500 -0.61533 0.78786 -0.02551 1.00000 1.00000
0.87348 6.53033 4.87500 -0.99967 -0.01041 0.02354 1.00000 0.00000
0.87348 6.53033 5.87500 -0.99887 0.03761 0.02903 1.00000 0.00000
0.87348 6.53033 6.87500 -0.99590 0.06035 0.06741 1.00000 0.00000
0.87348 6.53033 7.87500 -0.99743 0.07049 0.01278 1.00000 0.00000
1.58058 7.23744 3.87500 -0.99989 0.01153 0.00977 1.00000 0.00000
1.58058 7.23744 4.87500 -1.00000 0.00112 -0.00289 1.00000 0.00000
1.58058 7.23744 5.87500 -0.99983 0.01813 -0.00444 1.00000 0.00000
1.58058 7.23744 6.87500 -0.99981 0.01926 0.00193 1.00000 0.00000
1.58058 7.23744 7.87500 -0.99946 0.02565 -0.02031 1.00000 0.00000
1.58058 7.23744 8.87500 -0.99989 0.00833 -0.01220 1.00000 0.00000
2.28769 7.94454 2.87500 -0.99972 0.01779 0.01583 1.00000 0.00000
2.28769 7.94454 3.87500 -0.99989 0.01314 0.00748 1.00000 0.00000
2.28769 7.94454 4.87500 -0.99986 0.01655 0.00165 1.00000 0.00000
2.28769 7.94454 5.87500 -0.99997 0.00782 -0.00163 1.00000 0.00000
2.28769 7.94454 6.87500 -0.99996 0.00794 -0.00323 1.00000 0.00000
2.28769 7.94454 7.87500 -0.99990 0.01377 0.00387 1.00000 0.00000
2.28769 7.94454 8.87500 -0.99990 0.01400 -0.00264 1.00000 0.00000
2.99480 8.65165 2.87500 -0.99961 0.02203 0.01738 1.00000 0.00000
2.99480 8.65165 3.87500 -0.99996 0.00725 0.00512 1.00000 0.00000
2.99480 8.65165 4.87500 -0.99994 0.01088 -0.00188 1.00000 0.00000
2.99480 8.65165 5.87500 -0.99997 0.00802 -0.00228 1.00000 0.00000
2.99480 8.65165 6.87500 -0.99996 0.00515 -0.00661 1.00000 0.00000
2.99480 8.65165 7.87500 -0.99988 0.01521 -0.00073 1.00000 0.00000
2.99480 8.65165 8.87500 -0.99990 0.01337 0.00423 1.00000 0.00000
3.70190 9.35876 2.87500 -0.99983 0.01753 0.00582 1.00000 0.00000
3.70190 9.35876 3.87500 -0.99994 0.01045 0.00295 1.00000 0.00000
3.70190 9.35876 4.87500 -0.99996 0.00836 -0.00296 1.00000 0.00000
3.70190 9.35876 5.87500 -0.99990 0.00999 -0.00998 1.00000 0.00000
3.70190 9.35876 6.87500 -0.99997 0.00640 -0.00418 1.00000 0.00000
3.70190 9.35876 7.87500 -0.99995 0.00867 0.00569 1.00000 0.00000
3.70190 9.35876 8.87500 -0.99984 0.01785 0.00005 1.00000 0.00000
4.40901 10.06590 2.87500 -0.99973 0.01531 0.01764 1.00000 0.00000
4.40901 10.06590 3.87500 -0.99987 0.01634 -0.00060 1.00000 0.00000
4.40901 10.06590 4.87500 -0.99993 0.01080 -0.00429 1.00000 0.00000
4.40901 10.06590 5.87500 -0.99997 0.00761 -0.00337 1.00000 0.00000
4.40901 10.06590 6.87500 -0.99997 0.00707 -0.00390 1.00000 0.00000
4.40901 10.06590 7.87500 -0.99975 0.01692 0.01482 1.00000 0.00000
4.40901 10.06590 8.87500 -0.99973 0.02068 0.01066 1.00000 0.00000
5.11612 10.77300 3.87500 -0.99982 0.01910 0.00158 1.00000 0.00000
5.11612 10.77300 4.87500 -0.99993 0.00960 -0.00714 1.00000 0.00000
5.11612 10.77300 5.87500 -0.99993 0.01021 -0.00513 1.00000 0.00000
5.11612 10.77300 6.87500 -0.99999 0.00224 -0.00247 1.00000 0.00000
5.11612 10.77300 7.87500 -0.99998 0.00574 0.00013 1.00000 0.00000
5.82322 11.48010 5.87500 -0.99988 0.00985 0.01224 1.00000 0.00000
1.22703 5.11612 3.87500 -0.99973 -0.01130 0.02015 1.00000 0.00000
1.22703 5.11612 4.87500 -0.99988 -0.00840 0.01300 1.00000 0.00000
1.22703 5.11612 5.87500 -0.99991 0.01258 -0.00485 1.00000 0.00000
1.22703 5.11612 6.87500 -0.99961 0.01214 -0.02503 1.00000 0.00000
1.22703 5.11612 7.87500 -0.99563 -0.07879 -0.05022 1.00000 0.00000
1.93414 5.82322 2.87500 -0.96896 -0.03236 0.24510 1.00000 1.00000
1.93414 5.82322 3.87500 -0.96838 -0.05747 0.24278 1.00000 1.00000
1.93414 5.82322 4.87500 -0.98077 -0.15033 0.12450 1.00000 1.00000
1.93414 5.82322 5.87500 -0.40197 0.88192 -0.24626 1.00000 1.00000
1.93414 5.82322 6.87500 -0.32727 -0.28429 -0.90115 1.00000 1.00000
1.93414 5.82322 7.87500 -0.46530 -0.81323 -0.34950 1.00000 1.00000
1.93414 5.82322 8.87500 0.59783 0.52217 -0.60823 1.00000 1.00000
2.28769 6.53033 2.87500 -0.99675 0.00794 -0.08020 1.00000 0.00000
2.28769 6.53033 3.87500 -0.99702 0.07185 -0.02801 1.00000 0.00000
2.28769 6.53033 4.87500 -0.99938 -0.03510 -0.00165 1.00000 0.00000
2.28769 6.53033 5.87500 -0.99996 -0.00352 0.00791 1.00000 0.00000
2.28769 6.53033 6.87500 -0.99674 0.02660 0.07620 1.00000 0.00000
2.28769 6.53033 7.87500 -0.99760 0.06302 0.02866 1.00000 0.00000
2.28769 6.53033 8.87500 -0.99910 -0.03377 -0.02558 1.00000 0.00000
2.28769 6.53033 9.87500 -0.99655 -0.06430 -0.05248 1.00000 0.00000
2.99480 7.23744 1.87500 -0.99992 0.01266 -0.00020 1.00000 0.00000
2.99480 7.23744 2.87500 -0.99992 0.01248 -0.00369 1.00000 0.00000
2.99480 7.23744 3.87500 -0.99994 0.01050 0.00365 1.00000 0.00000
2.99480 7.23744 4.87500 -0.99998 0.00295 -0.00555 1.00000 0.00000
2.99480 7.23744 5.87500 -0.99999 0.00322 -0.00319 1.00000 0.00000
2.99480 7.23744 6.87500 -0.99988 0.01326 0.00827 1.00000 0.00000
2.99480 7.23744 7.87500 -0.99993 0.00926 0.00762 1.00000 0.00000
2.99480 7.23744 8.87500 -0.99996 0.00630 -0.00661 1.00000 0.00000
2.99480 7.23744 9.87500 -0.99994 0.00664 -0.00913 1.00000 0.00000
3.70190 7.94454 1.87500 -0.99990 0.00749 0.01230 1.00000 0.00000
3.70190 7.94454 2.87500 -0.99997 0.00620 0.00496 1.00000 0.00000
3.70190 7.94454 3.87500 -0.99992 0.00662 0.01101 1.00000 0.00000
3.70190 7.94454 4.87500 -0.99999 0.00435 0.00110 1.00000 0.00000
3.70190 7.94454 5.87500 -0.99998 0.00621 -0.00146 1.00000 0.00000
3.70190 7.94454 6.87500 -0.99996 0.00839 0.00430 1.00000 0.00000
3.70190 7.94454 7.87500 -0.99995 0.00964 0.00281 1.00000 0.00000
3.70190 7.94454 8.87500 -0.99999 0.00404 -0.00253 1.00000 0.00000
3.70190 7.94454 9.87500 -0.99991 0.01297 0.00238 1.00000 0.00000
4.40901 8.65165 1.87500 -0.99992 0.01209 0.00355 1.00000 0.00000
4.40901 8.65165 2.87500 -0.99994 0.01041 0.00375 1.00000 0.00000
4.40901 8.65165 3.87500 -0.99995 0.00962 0.00295 1.00000 0.00000
4.40901 8.65165 4.87500 -0.99997 0.00704 -0.00265 1.00000 0.00000
4.40901 8.65165 5.87500 -1.00000 0.00142 -0.00233 1.00000 0.00000
4.40901 8.65165 6.87500 -0.99999 0.00461 -0.00099 1.00000 0.00000
4.40901 8.65165 7.87500 -1.00000 0.00161 -0.00038 1.00000 0.00000
4.40901 8.65165 8.87500 -0.99998 0.00613 0.00191 1.00000 0.00000
4.40901 8.65165 9.87500 -0.99975 0.01950 -0.01139 1.00000 0.00000
5.11612 9.35876 1.87500 -0.99991 0.01253 0.00473 1.00000 0.00000
5.11612 9.35876 2.87500 -0.99990 0.00785 0.01182 1.00000 0.00000
5.11612 9.35876 3.87500 -0.99994 0.00530 0.00990 1.00000 0.00000
5.11612 9.35876 4.87500 -0.99999 0.00246 -0.00329 1.00000 0.00000
5.11612 9.35876 5.87500 -0.99998 0.00265 -0.00517 1.00000 0.00000
5.11612 9.35876 6.87500 -0.99997 0.00115 -0.00763 1.00000 0.00000
5.11612 9.35876 7.87500 -0.99892 -0.02572 0.03858 1.00000 0.00000
5.11612 9.35876 8.87500 -0.99995 0.00834 0.00491 1.00000 0.00000
5.11612 9.35876 9.87500 -0.99996 -0.00006 0.00931 1.00000 0.00000
5.82322 10.06590 2.87500 -0.99997 -0.00577 0.00565 1.00000 0.00000
5.82322 10.06590 3.87500 -1.00000 0.00100 -0.00292 1.00000 0.00000
5.82322 10.06590 4.87500 -0.99999 0.00426 0.00056 1.00000 0.00000
5.82322 10.06590 5.87500 -0.99998 -0.00156 -0.00605 1.00000 0.00000
5.82322 10.06590 6.87500 -1.00000 -0.00115 -0.00219 1.00000 0.00000
5.82322 10.06590 7.87500 -0.99999 0.00196 0.00472 1.00000 0.00000
5.82322 10.06590 8.87500 -1.00000 0.00095 -0.00052 1.00000 0.00000
6.53033 10.77300 3.87500 -0.99950 -0.01317 -0.02857 1.00000 0.00000
6.53033 10.77300 4.87500 -0.99995 -0.00829 -0.00519 1.00000 0.00000
6.53033 10.77300 5.87500 -0.99996 -0.00680 -0.00569 1.00000 0.00000
6.53033 10.77300 6.87500 -1.00000 -0.00216 -0.00148 1.00000 0.00000
6.53033 10.77300 7.87500 -0.99999 0.00444 -0.00247 1.00000 0.00000
1.22703 3.70190 4.87500 -0.99947 -0.01813 0.02712 1.00000 0.00000
1.22703 3.70190 5.87500 -0.99989 -0.01447 0.00328 1.00000 0.00000
1.22703 3.70190 6.87500 -0.99910 -0.03840 0.01812 1.00000 0.00000
1.93414 4.40901 2.87500 -0.99928 -0.02837 0.02513 1.00000 0.00000
1.93414 4.40901 3.87500 -0.99966 -0.01358 0.02242 1.00000 0.00000
1.93414 4.40901 4.87500 -0.99998 -0.00589 -0.00100 1.00000 0.00000
1.93414 4.40901 5.87500 -0.99999 -0.00039 -0.00497 1.00000 0.00000
1.93414 4.40901 6.87500 -0.99999 0.00014 -0.00535 1.00000 0.00000
1.93414 4.40901 7.87500 -0.99992 -0.00909 -0.00893 1.00000 0.00000
1.93414 4.40901 8.87500 -0.99968 -0.00997 0.02317 1.00000 0.00000
2.64124 5.11612 1.87500 -0.99953 -0.00032 -0.03064 1.00000 0.00000
2.64124 5.11612 2.87500 -0.99998 -0.00239 0.00583 1.00000 0.00000
2.64124 5.11612 3.87500 -0.99995 -0.00973 0.00035 1.00000 0.00000
2.64124 5.11612 4.87500 -0.99999 -0.00266 -0.00227 1.00000 0.00000
2.64124 5.11612 5.87500 -0.99998 0.00480 -0.00384 1.00000 0.00000
2.64124 5.11612 6.87500 -0.99985 -0.00392 -0.01687 1.00000 0.00000
2.64124 5.11612 7.87500 -0.99993 -0.00168 -0.01186 1.00000 0.00000
2.64124 5.11612 8.87500 -0.99994 -0.00830 -0.00660 1.00000 0.00000
2.64124 5.11612 9.87500 -0.99909 0.01869 0.03845 1.00000 0.00000
3.34835 5.82322 1.87500 -0.90492 0.10160 -0.41327 1.00000 1.00000
3.34835 5.82322 2.87500 -0.79805 -0.17624 0.57625 1.00000 1.00000
3.34835 5.82322 3.87500 -0.93894 -0.21377 -0.26963 1.00000 1.00000
3.34835 5.82322 4.87500 -0.89834 -0.01340 0.43910 1.00000 1.00000
3.34835 5.82322 5.87500 -0.50182 0.84472 -0.18607 1.00000 1.00000
3.34835 5.82322 6.87500 -0.47313 -0.45322 -0.75547 1.00000 1.00000
3.34835 5.82322 7.87500 -0.51747 -0.77173 -0.36967 1.00000 1.00000
3.34835 5.82322 8.87500 -0.73527 0.32508 -0.59472 1.00000 1.00000
3.34835 5.82322 9.87500 -0.13622 0.60239 0.78649 1.00000 1.00000
3.70190 6.53033 1.87500 -0.99921 0.03964 -0.00165 1.00000 0.00000
3.70190 6.53033 2.87500 -0.99979 -0.00317 0.02041 1.00000 0.00000
3.70190 6.53033 3.87500 -0.99967 -0.01848 0.01789 1.00000 0.00000
3.70190 6.53033 4.87500 -0.99912 -0.03441 -0.02412 1.00000 0.00000
3.70190 6.53033 5.87500 -0.99944 -0.00988 0.03196 1.00000 0.00000
3.70190 6.53033 6.87500 -0.98747 0.08184 0.13494 1.00000 0.00000
3.70190 6.53033 7.87500 -0.99564 0.09166 0.01739 1.00000 0.00000
3.70190 6.53033 8.87500 -0.99837 -0.05695 -0.00412 1.00000 0.00000
3.70190 6.53033 9.87500 -0.99460 -0.07983 -0.06632 1.00000 0.00000
3.70190 6.53033 10.87500 -0.98147 -0.04061 -0.18725 1.00000 0.00000
4.40901 7.23744 1.87500 -0.99996 0.00693 -0.00643 1.00000 0.00000
4.40901 7.23744 2.87500 -0.99994 0.00396 0.01004 1.00000 0.00000
4.40901 7.23744 3.87500 -0.99994 0.00045 0.01078 1.00000 0.00000
4.40901 7.23744 4.87500 -0.99999 0.00377 -0.00081 1.00000 0.00000
4.40901 7.23744 5.87500 -0.99996 0.00773 -0.00465 1.00000 0.00000
4.40901 7.23744 6.87500 -0.99984 0.01703 -0.00523 1.00000 0.00000
4.40901 7.23744 7.87500 -0.99997 0.00784 0.00208 1.00000 0.00000
4.40901 7.23744 8.87500 -0.99999 0.00335 -0.00422 1.00000 0.00000
4.40901 7.23744 9.87500 -0.99992 -0.00372 -0.01219 1.00000 0.00000
4.40901 7.23744 10.87500 -0.99987 -0.00691 -0.01462 1.00000 0.00000
5.11612 7.94454 1.87500 -0.99999 0.00085 0.00424 1.00000 0.00000
5.11612 7.94454 2.87500 -0.99996 0.00557 0.00706 1.00000 0.00000
5.11612 7.94454 3.87500 -0.99999 0.00260 0.00459 1.00000 0.00000
5.11612 7.94454 4.87500 -0.99999 -0.00348 0.00186 1.00000 0.00000
5.11612 7.94454 5.87500 -0.99999 0.00043 -0.00413 1.00000 0.00000
5.11612 7.94454 6.87500 -0.99997 0.00690 -0.00155 1.00000 0.00000
5.11612 7.94454 7.87500 -0.99999 0.00350 -0.00186 1.00000 0.00000
5.11612 7.94454 8.87500 -1.00000 0.00169 -0.00210 1.00000 0.00000
5.11612 7.94454 9.87500 -0.99999 0.00068 -0.00501 1.00000 0.00000
5.11612 7.94454 10.87500 -0.99992 0.00552 -0.01154 1.00000 0.00000
5.82322 8.65165 1.87500 -0.99999 -0.00324 0.00365 1.00000 0.00000
5.82322 8.65165 2.87500 -0.99995 0.00163 0.01024 1.00000 0.00000
5.82322 8.65165 3.87500 -0.99961 0.00069 0.02790 1.00000 0.00000
5.82322 8.65165 4.87500 -0.99998 0.00123 0.00603 1.00000 0.00000
5.82322 8.65165 5.87500 -0.99999 -0.00159 -0.00375 1.00000 0.00000
5.82322 8.65165 6.87500 -0.99999 0.00074 -0.00458 1.00000 0.00000
5.82322 8.65165 7.87500 -0.99997 -0.00675 0.00405 1.00000 0.00000
5.82322 8.65165 8.87500 -1.00000 0.00053 0.00164 1.00000 0.00000
5.82322 8.65165 9.87500 -0.99999 -0.00413 0.00065 1.00000 0.00000
6.53033 9.35876 1.87500 -0.99989 -0.01468 -0.00293 1.00000 0.00000
6.53033 9.35876 2.87500 -0.99998 -0.00106 0.00665 1.00000 0.00000
6.53033 9.35876 3.87500 -0.99998 -0.00356 0.00563 1.00000 0.00000
6.53033 9.35876 4.87500 -0.99999 -0.00320 0.00040 1.00000 0.00000
6.53033 9.35876 5.87500 -0.99998 -0.00476 -0.00474 1.00000 0.00000
6.53033 9.35876 6.87500 -1.00000 0.00065 0.00055 1.00000 0.00000
6.53033 9.35876 7.87500 -1.00000 -0.00219 -0.00143 1.00000 0.00000
6.53033 9.35876 8.87500 -0.99996 -0.00644 0.00686 1.00000 0.00000
6.53033 9.35876 9.87500 -0.99997 -0.00567 0.00475 1.00000 0.00000
7.23744 10.06590 2.87500 -0.99881 -0.01927 -0.04482 1.00000 0.00000
7.23744 10.06590 3.87500 -0.99994 -0.01117 -0.00098 1.00000 0.00000
7.23744 10.06590 4.87500 -0.99977 0.02100 0.00403 1.00000 0.00000
7.23744 10.06590 5.87500 -0.99999 -0.00226 -0.00395 1.00000 0.00000
7.23744 10.06590 6.87500 -0.99998 -0.00402 -0.00461 1.00000 0.00000
7.23744 10.06590 7.87500 -0.99998 -0.00662 -0.00107 1.00000 0.00000
7.23744 10.06590 8.87500 -0.99991 -0.01018 0.00818 1.00000 0.00000
7.94454 10.77300 4.87500 -0.99724 -0.04649 -0.05797 1.00000 0.00000
7.94454 10.77300 5.87500 -0.99971 -0.01813 0.01560 1.00000 0.00000
7.94454 10.77300 6.87500 -0.99885 -0.03750 -0.02981 1.00000 0.00000
7.94454 10.77300 7.87500 -0.94615 0.20429 -0.25113 1.00000 0.00000
1.93414 2.99480 3.87500 -0.99803 0.01833 0.06001 1.00000 0.00000
1.93414 2.99480 4.87500 -0.99975 -0.02160 0.00547 1.00000 0.00000
1.93414 2.99480 5.87500 -0.99989 0.01100 0.00991 1.00000 0.00000
1.93414 2.99480 6.87500 -0.99983 -0.01811 0.00273 1.00000 0.00000
1.93414 2.99480 7.87500 -0.99974 -0.02246 0.00363 1.00000 0.00000
2.64124 3.70190 2.87500 -0.99966 -0.01760 0.01899 1.00000 0.00000
2.64124 3.70190 3.87500 -0.99996 -0.00939 -0.00042 1.00000 0.00000
2.64124 3.70190 4.87500 -0.99998 -0.00675 -0.00127 1.00000 0.00000
2.64124 3.70190 5.87500 -0.99999 -0.00354 0.00093 1.00000 0.00000
2.64124 3.70190 6.87500 -0.99999 -0.00442 0.00033 1.00000 0.00000
2.64124 3.70190 7.87500 -0.99994 -0.01078 -0.00293 1.00000 0.00000
2.64124 3.70190 8.87500 -0.99974 -0.02161 -0.00713 1.00000 0.00000
3.34835 4.40901 1.87500 -0.99963 -0.01362 0.02343 1.00000 0.00000
3.34835 4.40901 2.87500 -0.99991 -0.01365 0.00010 1.00000 0.00000
3.34835 4.40901 3.87500 -0.99993 -0.01148 -0.00388 1.00000 0.00000
3.34835 4.40901 4.87500 -1.00000 -0.00261 -0.00061 1.00000 0.00000
3.34835 4.40901 5.87500 -0.99998 0.00024 -0.00646 1.00000 0.00000
3.34835 4.40901 6.87500 -1.00000 -0.00096 -0.00294 1.00000 0.00000
3.34835 4.40901 7.87500 -0.99997 -0.00806 -0.00053 1.00000 0.00000
3.34835 4.40901 8.87500 -0.99993 -0.01189 0.00077 1.00000 0.00000
3.34835 4.40901 9.87500 -0.99987 -0.01470 -0.00730 1.00000 0.00000
4.05546 5.11612 1.87500 -0.99991 -0.01107 -0.00780 1.00000 0.00000
4.05546 5.11612 2.87500 -0.99992 -0.00696 -0.01046 1.00000 0.00000
4.05546 5.11612 3.87500 -1.00000 -0.00241 -0.00105 1.00000 0.00000
4.05546 5.11612 4.87500 -0.99998 -0.00583 -0.00120 1.00000 0.00000
4.05546 5.11612 5.87500 -0.99992 0.00929 -0.00832 1.00000 0.00000
4.05546 5.11612 6.87500 -0.99996 0.00211 -0.00835 1.00000 0.00000
4.05546 5.11612 7.87500 -0.99955 -0.00045 -0.03006 1.00000 0.00000
4.05546 5.11612 8.87500 -0.99997 -0.00429 -0.00658 1.00000 0.00000
4.05546 5.11612 9.87500 -0.99988 0.00521 0.01488 1.00000 0.00000
4.05546 5.11612 10.87500 -0.99958 0.01682 0.02346 1.00000 0.00000
4.76256 5.82322 0.87500 -0.99208 0.08321 -0.09406 1.00000 1.00000
4.76256 5.82322 1.87500 -0.89266 -0.02744 -0.44990 1.00000 1.00000
4.76256 5.82322 2.87500 -0.95740 0.28008 0.07027 1.00000 1.00000
4.76256 5.82322 3.87500 -0.64317 -0.31920 -0.69602 1.00000 1.00000
4.76256 5.82322 4.87500 -0.63108 0.31229 0.71008 1.00000 1.00000
4.76256 5.82322 5.87500 -0.64029 0.74324 -0.19396 1.00000 1.00000
4.76256 5.82322 6.87500 -0.55239 -0.51284 -0.65716 1.00000 1.00000
4.76256 5.82322 7.87500 -0.59863 -0.51799 -0.61101 1.00000 1.00000
4.76256 5.82322 8.87500 -0.95704 0.15053 -0.24783 1.00000 1.00000
4.76256 5.82322 9.87500 -0.44197 0.51863 0.73191 1.00000 1.00000
4.76256 5.82322 10.87500 -0.12218 0.53170 0.83807 1.00000 1.00000
5.11612 6.53033 0.87500 -0.99905 -0.04212 0.01099 1.00000 0.00000
5.11612 6.53033 1.87500 -0.99981 -0.01929 -0.00338 1.00000 0.00000
5.11612 6.53033 2.87500 -0.99815 -0.00996 0.06005 1.00000 0.00000
5.11612 6.53033 3.87500 -0.99994 0.00842 -0.00690 1.00000 0.00000
5.11612 6.53033 4.87500 -0.99778 -0.04932 -0.04471 1.00000 0.00000
5.11612 6.53033 5.87500 -0.99975 0.01929 0.01106 1.00000 0.00000
5.11612 6.53033 6.87500 -0.99720 0.03931 0.06369 1.00000 0.00000
5.11612 6.53033 7.87500 -0.99934 0.00294 0.03607 1.00000 0.00000
5.11612 6.53033 8.87500 -0.99776 -0.01514 -0.06520 1.00000 0.00000
5.11612 6.53033 9.87500 -0.99632 -0.07616 -0.03924 1.00000 0.00000
5.11612 6.53033 10.87500 -0.99460 -0.05267 -0.08938 1.00000 0.00000
5.82322 7.23744 0.87500 -0.99997 -0.00303 -0.00665 1.00000 0.00000
5.82322 7.23744 1.87500 -0.99999 -0.00310 -0.00220 1.00000 0.00000
5.82322 7.23744 2.87500 -0.99997 -0.00011 -0.00773 1.00000 0.00000
5.82322 7.23744 3.87500 -1.00000 0.00132 -0.00149 1.00000 0.00000
5.82322 7.23744 4.87500 -0.99986 0.01645 -0.00315 1.00000 0.00000
5.82322 7.23744 5.87500 -0.99996 0.00866 -0.00058 1.00000 0.00000
5.82322 7.23744 6.87500 -0.99993 0.01189 -0.00255 1.00000 0.00000
5.82322 7.23744 7.87500 -0.99997 0.00148 -0.00819 1.00000 0.00000
5.82322 7.23744 8.87500 -0.99998 -0.00456 -0.00537 1.00000 0.00000
5.82322 7.23744 9.87500 -0.99933 -0.01826 -0.03165 1.00000 0.00000
5.82322 7.23744 10.87500 -0.99987 -0.00791 -0.01432 1.00000 0.00000
6.53033 7.94454 1.87500 -0.99996 -0.00746 -0.00380 1.00000 0.00000
6.53033 7.94454 2.87500 -0.99999 -0.00304 -0.00146 1.00000 0.00000
6.53033 7.94454 3.87500 -0.99999 -0.00138 0.00312 1.00000 0.00000
6.53033 7.94454 4.87500 -1.00000 0.00203 0.00130 1.00000 0.00000
6.53033 7.94454 5.87500 -0.99999 0.00196 0.00253 1.00000 0.00000
6.53033 7.94454 6.87500 -0.99999 0.00274 0.00320 1.00000 0.00000
6.53033 7.94454 7.87500 -0.99999 0.00095 0.00359 1.00000 0.00000
6.53033 7.94454 8.87500 -0.99999 -0.00182 0.00368 1.00000 0.00000
6.53033 7.94454 9.87500 -0.99998 -0.00551 -0.00228 1.00000 0.00000
6.53033 7.94454 10.87500 -0.99992 -0.00688 -0.01029 1.00000 0.00000
7.23744 8.65165 1.87500 -0.99991 -0.01332 -0.00212 1.00000 0.00000
7.23744 8.65165 2.87500 -0.99994 -0.01105 -0.00124 1.00000 0.00000
7.23744 8.65165 3.87500 -0.99999 -0.00445 -0.00279 1.00000 0.00000
7.23744 8.65165 4.87500 -0.99999 -0.00212 -0.00322 1.00000 0.00000
7.23744 8.65165 5.87500 -1.00000 -0.00006 0.00191 1.00000 0.00000
7.23744 8.65165 6.87500 -1.00000 -0.00094 0.00269 1.00000 0.00000
7.23744 8.65165 7.87500 -1.00000 -0.00153 0.00244 1.00000 0.00000
7.23744 8.65165 8.87500 -0.99994 -0.00536 0.00986 1.00000 0.00000
7.23744 8.65165 9.87500 -0.99998 -0.00535 0.00190 1.00000 0.00000
7.94454 9.35876 2.87500 -0.99993 -0.00956 -0.00763 1.00000 0.00000
7.94454 9.35876 3.87500 -0.99991 -0.01350 -0.00210 1.00000 0.00000
7.94454 9.35876 4.87500 -0.99994 -0.01003 -0.00462 1.00000 0.00000
7.94454 9.35876 5.87500 -0.99998 -0.00579 -0.00175 1.00000 0.00000
7.94454 9.35876 6.87500 -0.99994 -0.00814 0.00748 1.00000 0.00000
7.94454 9.35876 7.87500 -0.99985 -0.01470 0.00943 1.00000 0.00000
7.94454 9.35876 8.87500 -0.99989 -0.01404 0.00363 1.00000 0.00000
7.94454 9.35876 9.87500 -0.99810 0.04646 0.04055 1.00000 0.00000
8.65165 10.06590 3.87500 -0.99387 -0.10128 -0.04435 1.00000 0.00000
8.65165 10.06590 4.87500 -0.99992 -0.00469 0.01136 1.00000 0.00000
8.65165 10.06590 5.87500 -0.99992 -0.01176 -0.00514 1.00000 0.00000
8.65165 10.06590 6.87500 -0.99983 -0.01813 -0.00248 1.00000 0.00000
8.65165 10.06590 7.87500 -0.99936 -0.03052 0.01877 1.00000 0.00000
2.64124 2.28769 3.87500 -0.99973 -0.01791 0.01452 1.00000 0.00000
2.64124 2.28769 4.87500 -0.99982 -0.01664 -0.00961 1.00000 0.00000
2.64124 2.28769 5.87500 -0.99987 -0.01610 0.00018 1.00000 0.00000
2.64124 2.28769 6.87500 -0.99982 -0.01501 -0.01116 1.00000 0.00000
2.64124 2.28769 7.87500 -0.99892 -0.01422 0.04431 1.00000 0.00000
3.34835 2.99480 2.87500 -0.99976 -0.01583 0.01546 1.00000 0.00000
3.34835 2.99480 3.87500 -0.99998 -0.00679 -0.00077 1.00000 0.00000
3.34835 2.99480 4.87500 -0.99997 -0.00734 -0.00233 1.00000 0.00000
3.34835 2.99480 5.87500 -1.00000 -0.00054 -0.00143 1.00000 0.00000
3.34835 2.99480 6.87500 -0.99999 -0.00362 0.00024 1.00000 0.00000
3.34835 2.99480 7.87500 -0.99994 -0.01035 0.00451 1.00000 0.00000
3.34835 2.99480 8.87500 -0.99990 -0.00906 -0.01130 1.00000 0.00000
4.05546 3.70190 1.87500 -0.99992 -0.01009 0.00758 1.00000 0.00000
4.05546 3.70190 2.87500 -0.99998 -0.00522 -0.00212 1.00000 0.00000
4.05546 3.70190 3.87500 -1.00000 -0.00230 -0.00157 1.00000 0.00000
4.05546 3.70190 4.87500 -0.99997 -0.00717 -0.00395 1.00000 0.00000
4.05546 3.70190 5.87500 -0.99999 -0.00335 0.00097 1.00000 0.00000
4.05546 3.70190 6.87500 -0.99999 -0.00288 -0.00164 1.00000 0.00000
4.05546 3.70190 7.87500 -1.00000 -0.00022 -0.00265 1.00000 0.00000
4.05546 3.70190 8.87500 -0.99993 -0.01090 -0.00433 1.00000 0.00000
4.05546 3.70190 9.87500 -0.99981 -0.01785 -0.00742 1.00000 0.00000
4.76256 4.40901 1.87500 -0.99994 -0.01083 0.00212 1.00000 0.00000
4.76256 4.40901 2.87500 -0.99992 -0.00882 -0.00922 1.00000 0.00000
4.76256 4.40901 3.87500 -0.99999 -0.00460 -0.00184 1.00000 0.00000
4.76256 4.40901 4.87500 -0.99999 0.00197 -0.00313 1.00000 0.00000
4.76256 4.40901 5.87500 -1.00000 0.00147 0.00186 1.00000 0.00000
4.76256 4.40901 6.87500 -1.00000 0.00178 0.00163 1.00000 0.00000
4.76256 4.40901 7.87500 -0.99999 0.00001 0.00369 1.00000 0.00000
4.76256 4.40901 8.87500 -0.99999 -0.00526 -0.00142 1.00000 0.00000
4.76256 4.40901 9.87500 -1.00000 -0.00125 0.00156 1.00000 0.00000
4.76256 4.40901 10.87500 -0.99988 0.01238 -0.00960 1.00000 0.00000
5.46967 5.11612 0.87500 -0.99953 -0.00288 0.03044 1.00000 0.00000
5.46967 5.11612 1.87500 -0.99997 -0.00207 -0.00802 1.00000 0.00000
5.46967 5.11612 2.87500 -0.99991 -0.01184 -0.00579 1.00000 0.00000
5.46967 5.11612 3.87500 -0.99994 -0.01110 0.00242 1.00000 0.00000
5.46967 5.11612 4.87500 -0.99999 0.00321 -0.00006 1.00000 0.00000
5.46967 5.11612 5.87500 -0.99991 0.01189 -0.00550 1.00000 0.00000
5.46967 5.11612 6.87500 -0.99997 0.00432 -0.00682 1.00000 0.00000
5.46967 5.11612 7.87500 -0.99999 0.00040 -0.00387 1.00000 0.00000
5.46967 5.11612 8.87500 -0.99980 -0.01675 0.01109 1.00000 0.00000
5.46967 5.11612 9.87500 -0.99972 0.01786 0.01534 1.00000 0.00000
5.46967 5.11612 10.87500 -0.99902 0.01675 0.04087 1.00000 0.00000
6.17678 5.82322 0.87500 -0.99383 0.00077 -0.11088 1.00000 1.00000
6.17678 5.82322 1.87500 -0.85058 0.06440 -0.52189 1.00000 1.00000
6.17678 5.82322 2.87500 -0.71391 0.67347 -0.19177 1.00000 1.00000
6.17678 5.82322 3.87500 -0.74174 -0.22908 -0.63035 1.00000 1.00000
6.17678 5.82322 4.87500 -0.46444 0.19555 0.86374 1.00000 1.00000
6.17678 5.82322 5.87500 -0.96908 0.24554 0.02453 1.00000 1.00000
6.17678 5.82322 6.87500 -0.56325 -0.45935 -0.68684 1.00000 1.00000
6.17678 5.82322 7.87500 -0.73614 -0.52517 -0.42697 1.00000 1.00000
6.17678 5.82322 8.87500 -0.74784 0.09846 0.65654 1.00000 1.00000
6.17678 5.82322 9.87500 -0.47641 0.29141 0.82953 1.00000 1.00000
6.17678 5.82322 10.87500 -0.48719 0.43736 0.75588 1.00000 1.00000
6.53033 6.53033 0.87500 -0.99986 0.01645 0.00058 1.00000 0.00000
6.53033 6.53033 1.87500 -0.99941 -0.02971 0.01702 1.00000 0.00000
6.53033 6.53033 2.87500 -0.99943 0.03350 -0.00514 1.00000 0.00000
6.53033 6.53033 3.87500 -0.99982 0.00564 -0.01797 1.00000 0.00000
6.53033 6.53033 4.87500 -0.99610 -0.02674 -0.08412 1.00000 0.00000
6.53033 6.53033 5.87500 -0.99605 0.08800 -0.01196 1.00000 0.00000
6.53033 6.53033 6.87500 -0.99789 0.05200 0.03890 1.00000 0.00000
6.53033 6.53033 7.87500 -0.99976 -0.00158 -0.02172 1.00000 0.00000
6.53033 6.53033 8.87500 -0.99614 -0.04638 -0.07450 1.00000 0.00000
6.53033 6.53033 9.87500 -0.99540 -0.02153 -0.09339 1.00000 0.00000
6.53033 6.53033 10.87500 -0.99684 -0.06122 -0.05061 1.00000 0.00000
7.23744 7.23744 0.87500 -0.99991 0.00052 0.01305 1.00000 0.00000
7.23744 7.23744 1.87500 -0.99998 -0.00429 -0.00487 1.00000 0.00000
7.23744 7.23744 2.87500 -0.99998 -0.00047 -0.00592 1.00000 0.00000
7.23744 7.23744 3.87500 -0.99993 -0.00104 -0.01182 1.00000 0.00000
7.23744 7.23744 4.87500 -0.99996 -0.00604 -0.00664 1.00000 0.00000
7.23744 7.23744 5.87500 -0.99999 -0.00375 -0.00159 1.00000 0.00000
7.23744 7.23744 6.87500 -0.99999 -0.00460 0.00254 1.00000 0.00000
7.23744 7.23744 7.87500 -0.99999 -0.00066 0.00360 1.00000 0.00000
7.23744 7.23744 8.87500 -1.00000 -0.00284 0.00132 1.00000 0.00000
7.23744 7.23744 9.87500 -0.99994 -0.01025 -0.00227 1.00000 0.00000
7.23744 7.23744 10.87500 -0.99979 -0.01214 -0.01658 1.00000 0.00000
7.94454 7.94454 1.87500 -0.99988 -0.00984 -0.01199 1.00000 0.00000
7.94454 7.94454 2.87500 -0.99991 -0.00963 -0.00969 1.00000 0.00000
7.94454 7.94454 3.87500 -0.99996 0.00072 -0.00841 1.00000 0.00000
7.94454 7.94454 4.87500 -0.99999 -0.00236 0.00368 1.00000 0.00000
7.94454 7.94454 5.87500 -0.99998 -0.00454 0.00498 1.00000 0.00000
7.94454 7.94454 6.87500 -0.99917 0.03530 -0.02013 1.00000 0.00000
7.94454 7.94454 7.87500 -0.99999 -0.00119 0.00384 1.00000 0.00000
7.94454 7.94454 8.87500 -0.99991 -0.00316 0.01316 1.00000 0.00000
7.94454 7.94454 9.87500 -0.99993 -0.00872 -0.00760 1.00000 0.00000
8.65165 8.65165 2.87500 -0.99982 -0.01912 -0.00204 1.00000 0.00000
8.65165 8.65165 3.87500 -0.99993 -0.01184 0.00198 1.00000 0.00000
8.65165 8.65165 4.87500 -0.99996 -0.00905 -0.00092 1.00000 0.00000
8.65165 8.65165 5.87500 -0.99996 -0.00777 -0.00450 1.00000 0.00000
8.65165 8.65165 6.87500 -0.99994 -0.00643 0.00844 1.00000 0.00000
8.65165 8.65165 7.87500 -0.99992 -0.00998 0.00776 1.00000 0.00000
8.65165 8.65165 8.87500 -0.99964 -0.00488 0.02624 1.00000 0.00000
8.65165 8.65165 9.87500 -0.99998 0.00393 0.00577 1.00000 0.00000
9.35876 9.35876 3.87500 -0.99959 -0.02270 -0.01745 1.00000 0.00000
9.35876 9.35876 4.87500 -0.99990 -0.01225 -0.00707 1.00000 0.00000
9.35876 9.35876 5.87500 -0.99986 -0.01673 0.00249 1.00000 0.00000
9.35876 9.35876 6.87500 -0.99989 -0.01501 -0.00137 1.00000 0.00000
9.35876 9.35876 7.87500 -0.99980 -0.01469 0.01341 1.00000 0.00000
3.34835 1.58058 4.87500 -0.99981 -0.01381 0.01410 1.00000 0.00000
3.34835 1.58058 5.87500 -0.99972 -0.02067 -0.01131 1.00000 0.00000
3.34835 1.58058 6.87500 -0.99894 -0.01526 0.04335 1.00000 0.00000
3.34835 1.58058 7.87500 -0.96541 0.03410 0.25851 1.00000 0.00000
4.05546 2.28769 2.87500 -0.99978 -0.01601 -0.01322 1.00000 0.00000
4.05546 2.28769 3.87500 -0.99996 -0.00765 0.00560 1.00000 0.00000
4.05546 2.28769 4.87500 -0.99997 -0.00806 0.00108 1.00000 0.00000
4.05546 2.28769 5.87500 -0.99998 -0.00327 0.00526 1.00000 0.00000
4.05546 2.28769 6.87500 -0.99997 -0.00615 0.00407 1.00000 0.00000
4.05546 2.28769 7.87500 -0.99995 -0.00947 0.00295 1.00000 0.00000
4.05546 2.28769 8.87500 -0.99989 -0.01361 0.00565 1.00000 0.00000
4.76256 2.99480 1.87500 -0.99949 -0.03150 0.00491 1.00000 0.00000
4.76256 2.99480 2.87500 -0.99998 -0.00512 -0.00223 1.00000 0.00000
4.76256 2.99480 3.87500 -0.99999 -0.00320 0.00147 1.00000 0.00000
4.76256 2.99480 4.87500 -0.99999 -0.00381 -0.00026 1.00000 0.00000
4.76256 2.99480 5.87500 -0.99999 -0.00382 0.00215 1.00000 0.00000
4.76256 2.99480 6.87500 -1.00000 -0.00148 0.00038 1.00000 0.00000
4.76256 2.99480 7.87500 -0.99999 -0.00454 -0.00141 1.00000 0.00000
4.76256 2.99480 8.87500 -0.99994 -0.01071 -0.00051 1.00000 0.00000
4.76256 2.99480 9.87500 -0.99993 -0.01112 -0.00385 1.00000 0.00000
5.46967 3.70190 1.87500 -0.99999 -0.00441 0.00138 1.00000 0.00000
5.46967 3.70190 2.87500 -0.99999 -0.00373 0.00032 1.00000 0.00000
5.46967 3.70190 3.87500 -0.99998 -0.00543 -0.00177 1.00000 0.00000
5.46967 3.70190 4.87500 -1.00000 -0.00218 0.00198 1.00000 0.00000
5.46967 3.70190 5.87500 -1.00000 0.00169 0.00111 1.00000 0.00000
5.46967 3.70190 6.87500 -1.00000 -0.00275 -0.00033 1.00000 0.00000
5.46967 3.70190 7.87500 -0.99999 -0.00425 0.00009 1.00000 0.00000
5.46967 3.70190 8.87500 -1.00000 -0.00162 -0.00175 1.00000 0.00000
5.46967 3.70190 9.87500 -0.99999 0.00361 0.00090 1.00000 0.00000
5.46967 3.70190 10.87500 -0.99977 0.01074 0.01836 1.00000 0.00000
6.17678 4.40901 0.87500 -0.99986 0.00166 0.01668 1.00000 0.00000
6.17678 4.40901 1.87500 -0.99998 -0.00195 0.00570 1.00000 0.00000
6.17678 4.40901 2.87500 -1.00000 -0.00255 0.00040 1.00000 0.00000
6.17678 4.40901 3.87500 -0.99999 -0.00365 0.00072 1.00000 0.00000
6.17678 4.40901 4.87500 -1.00000 0.00104 -0.00133 1.00000 0.00000
6.17678 4.40901 5.87500 -0.99996 -0.00125 0.00911 1.00000 0.00000
6.17678 4.40901 6.87500 -1.00000 0.00177 -0.00224 1.00000 0.00000
6.17678 4.40901 7.87500 -0.99998 0.00494 0.00270 1.00000 0.00000
6.17678 4.40901 8.87500 -1.00000 0.00305 -0.00013 1.00000 0.00000
6.17678 4.40901 9.87500 -1.00000 -0.00060 -0.00108 1.00000 0.00000
6.17678 4.40901 10.87500 -0.99996 0.00213 0.00841 1.00000 0.00000
6.88388 5.11612 0.87500 -0.99976 0.01943 -0.01007 1.00000 0.00000
6.88388 5.11612 1.87500 -0.99992 -0.00749 0.00997 1.00000 0.00000
6.88388 5.11612 2.87500 -0.99993 -0.00772 -0.00855 1.00000 0.00000
6.88388 5.11612 3.87500 -0.99994 -0.00937 0.00543 1.00000 0.00000
6.88388 5.11612 4.87500 -0.99994 -0.00533 0.00940 1.00000 0.00000
6.88388 5.11612 5.87500 -0.99998 0.00109 0.00607 1.00000 0.00000
6.88388 5.11612 6.87500 -0.99998 0.00548 0.00055 1.00000 0.00000
6.88388 5.11612 7.87500 -0.99996 0.00872 -0.00016 1.00000 0.00000
6.88388 5.11612 8.87500 -0.99992 0.01159 0.00412 1.00000 0.00000
6.88388 5.11612 9.87500 -0.99980 0.00945 0.01741 1.00000 0.00000
6.88388 5.11612 10.87500 -0.99863 -0.00543 0.05209 1.00000 0.00000
7.59099 5.82322 0.87500 -0.99699 -0.01267 -0.07643 1.00000 1.00000
7.59099 5.82322 1.87500 -0.96285 -0.22777 -0.14504 1.00000 1.00000
7.59099 5.82322 2.87500 -0.61383 0.67954 -0.40178 1.00000 1.00000
7.59099 5.82322 3.87500 -0.85014 -0.52351 -0.05649 1.00000 1.00000
7.59099 5.82322 4.87500 -0.44295 0.00052 0.89655 1.00000 1.00000
7.59099 5.82322 5.87500 -0.92005 0.06507 0.38635 1.00000 1.00000
7.59099 5.82322 6.87500 -0.78376 -0.34576 -0.51592 1.00000 1.00000
7.59099 5.82322 7.87500 -0.85107 -0.52060 0.06817 1.00000 1.00000
7.59099 5.82322 8.87500 -0.60927 0.61952 0.49496 1.00000 1.00000
7.59099 5.82322 9.87500 -0.51663 0.19825 0.83294 1.00000 1.00000
7.59099 5.82322 10.87500 -0.11045 0.52265 0.84537 1.00000 1.00000
7.94454 6.53033 1.87500 -0.99990 -0.00331 -0.01392 1.00000 0.00000
7.94454 6.53033 2.87500 -0.99939 0.03427 0.00610 1.00000 0.00000
7.94454 6.53033 3.87500 -0.99750 -0.02732 -0.06515 1.00000 0.00000
7.94454 6.53033 4.87500 -0.99745 -0.00026 -0.07133 1.00000 0.00000
7.94454 6.53033 5.87500 -0.99745 -0.03113 -0.06418 1.00000 0.00000
7.94454 6.53033 6.87500 -0.99988 -0.01508 0.00371 1.00000 0.00000
7.94454 6.53033 7.87500 -0.99968 0.00701 0.02416 1.00000 0.00000
7.94454 6.53033 8.87500 -0.99948 -0.02896 -0.01394 1.00000 0.00000
7.94454 6.53033 9.87500 -0.99762 -0.03427 -0.05980 1.00000 0.00000
7.94454 6.53033 10.87500 -0.99552 -0.06598 -0.06774 1.00000 0.00000
8.65165 7.23744 1.87500 -0.99967 -0.00948 -0.02375 1.00000 0.00000
8.65165 7.23744 2.87500 -0.99976 0.00767 -0.02031 1.00000 0.00000
8.65165 7.23744 3.87500 -0.99996 -0.00087 -0.00891 1.00000 0.00000
8.65165 7.23744 4.87500 -0.99999 -0.00333 -0.00304 1.00000 0.00000
8.65165 7.23744 5.87500 -0.99996 -0.00356 -0.00844 1.00000 0.00000
8.65165 7.23744 6.87500 -0.99998 -0.00572 -0.00107 1.00000 0.00000
8.65165 7.23744 7.87500 -0.99988 -0.01298 0.00828 1.00000 0.00000
8.65165 7.23744 8.87500 -0.99993 -0.01004 0.00623 1.00000 0.00000
8.65165 7.23744 9.87500 -0.99988 -0.01311 0.00805 1.00000 0.00000
9.35876 7.94454 2.87500 -0.99956 -0.00460 -0.02923 1.00000 0.00000
9.35876 7.94454 3.87500 -0.99993 -0.01155 -0.00294 1.00000 0.00000
9.35876 7.94454 4.87500 -0.99990 -0.00985 -0.00979 1.00000 0.00000
9.35876 7.94454 5.87500 -0.99989 -0.00882 -0.01201 1.00000 0.00000
9.35876 7.94454 6.87500 -0.99998 -0.00548 -0.00362 1.00000 0.00000
9.35876 7.94454 7.87500 -0.99969 -0.01863 0.01631 1.00000 0.00000
9.35876 7.94454 8.87500 -0.99975 -0.02114 0.00781 1.00000 0.00000
9.35876 7.94454 9.87500 -0.99946 -0.02750 0.01792 1.00000 0.00000
10.06590 8.65165 3.87500 -0.99958 -0.02822 -0.00619 1.00000 0.00000
10.06590 8.65165 4.87500 -0.99986 -0.01542 -0.00677 1.00000 0.00000
10.06590 8.65165 5.87500 -0.99986 -0.01639 0.00135 1.00000 0.00000
10.06590 8.65165 6.87500 -0.99980 -0.02024 -0.00010 1.00000 0.00000
10.06590 8.65165 7.87500 -0.99988 -0.00679 -0.01408 1.00000 0.00000
4.05546 0.87348 5.87500 -0.99968 -0.02244 0.01157 1.00000 0.00000
4.76256 1.58058 3.87500 -0.99999 -0.00317 0.00226 1.00000 0.00000
4.76256 1.58058 4.87500 -0.99994 -0.00878 0.00665 1.00000 0.00000
4.76256 1.58058 5.87500 -0.99995 -0.00712 0.00690 1.00000 0.00000
4.76256 1.58058 6.87500 -0.99999 -0.00501 -0.00123 1.00000 0.00000
4.76256 1.58058 7.87500 -0.99996 -0.00885 0.00152 1.00000 0.00000
4.76256 1.58058 8.87500 -0.99763 -0.01341 0.06749 1.00000 0.00000
5.46967 2.28769 2.87500 -0.99980 -0.01682 -0.01093 1.00000 0.00000
5.46967 2.28769 3.87500 -1.00000 -0.00115 0.00157 1.00000 0.00000
5.46967 2.28769 4.87500 -1.00000 -0.00068 0.00294 1.00000 0.00000
5.46967 2.28769 5.87500 -0.99999 0.00110 0.00475 1.00000 0.00000
5.46967 2.28769 6.87500 -0.99998 -0.00541 -0.00203 1.00000 0.00000
5.46967 2.28769 7.87500 -0.99998 -0.00532 -0.00310 1.00000 0.00000
5.46967 2.28769 8.87500 -0.99994 -0.01005 0.00509 1.00000 0.00000
5.46967 2.28769 9.87500 -0.99913 -0.00765 0.04109 1.00000 0.00000
6.17678 2.99480 1.87500 -0.99985 -0.01684 0.00389 1.00000 0.00000
6.17678 2.99480 2.87500 -0.99999 0.00296 -0.00207 1.00000 0.00000
6.17678 2.99480 3.87500 -0.99999 0.00342 -0.00350 1.00000 0.00000
6.17678 2.99480 4.87500 -0.99999 -0.00085 0.00527 1.00000 0.00000
6.17678 2.99480 5.87500 -1.00000 0.00061 0.00150 1.00000 0.00000
6.17678 2.99480 6.87500 -0.99999 0.00426 0.00051 1.00000 0.00000
6.17678 2.99480 7.87500 -0.99999 0.00025 -0.00478 1.00000 0.00000
6.17678 2.99480 8.87500 -1.00000 0.00294 -0.00084 1.00000 0.00000
6.17678 2.99480 9.87500 -0.99994 0.01033 -0.00276 1.00000 0.00000
6.88388 3.70190 1.87500 -1.00000 -0.00055 -0.00260 1.00000 0.00000
6.88388 3.70190 2.87500 -1.00000 0.00013 0.00018 1.00000 0.00000
6.88388 3.70190 3.87500 -0.99999 -0.00248 -0.00215 1.00000 0.00000
6.88388 3.70190 4.87500 -0.99999 0.00282 -0.00425 1.00000 0.00000
6.88388 3.70190 5.87500 -0.99999 0.00009 -0.00452 1.00000 0.00000
6.88388 3.70190 6.87500 -0.99999 0.00341 0.00245 1.00000 0.00000
6.88388 3.70190 7.87500 -1.00000 0.00252 0.00140 1.00000 0.00000
6.88388 3.70190 8.87500 -0.99999 0.00421 0.00157 1.00000 0.00000
6.88388 3.70190 9.87500 -0.99997 0.00374 0.00623 1.00000 0.00000
6.88388 3.70190 10.87500 -0.99772 -0.06628 -0.01261 1.00000 0.00000
7.59099 4.40901 1.87500 -0.99999 -0.00483 -0.00245 1.00000 0.00000
7.59099 4.40901 2.87500 -0.99999 -0.00018 -0.00528 1.00000 0.00000
7.59099 4.40901 3.87500 -0.99999 -0.00475 0.00006 1.00000 0.00000
7.59099 4.40901 4.87500 -1.00000 0.00124 0.00162 1.00000 0.00000
7.59099 4.40901 5.87500 -0.99998 0.00136 -0.00679 1.00000 0.00000
7.59099 4.40901 6.87500 -0.99996 0.00761 -0.00437 1.00000 0.00000
7.59099 4.40901 7.87500 -1.00000 0.00203 -0.00061 1.00000 0.00000
7.59099 4.40901 8.87500 -0.99999 0.00261 0.00425 1.00000 0.00000
7.59099 4.40901 9.87500 -0.99998 0.00583 0.00281 1.00000 0.00000
7.59099 4.40901 10.87500 -0.99998 0.00471 0.00385 1.00000 0.00000
8.29810 5.11612 1.87500 -1.00000 -0.00097 0.00098 1.00000 0.00000
8.29810 5.11612 2.87500 -0.99999 -0.00231 0.00336 1.00000 0.00000
8.29810 5.11612 3.87500 -0.99997 0.00683 0.00352 1.00000 0.00000
8.29810 5.11612 4.87500 -0.99988 0.00092 0.01541 1.00000 0.00000
8.29810 5.11612 5.87500 -0.99997 -0.00279 0.00655 1.00000 0.00000
8.29810 5.11612 6.87500 -1.00000 0.00146 -0.00062 1.00000 0.00000
8.29810 5.11612 7.87500 -0.99999 0.00136 0.00303 1.00000 0.00000
8.29810 5.11612 8.87500 -0.99985 0.01075 0.01336 1.00000 0.00000
8.29810 5.11612 9.87500 -0.99988 0.00835 0.01272 1.00000 0.00000
8.29810 5.11612 10.87500 -0.99999 -0.00318 -0.00240 1.00000 0.00000
9.00520 5.82322 1.87500 -0.99894 -0.04199 0.01910 1.00000 1.00000
9.00520 5.82322 2.87500 -0.69119 0.38289 -0.61291 1.00000 1.00000
9.00520 5.82322 3.87500 -0.55237 -0.81540 0.17325 1.00000 1.00000
9.00520 5.82322 4.87500 -0.56129 -0.01611 0.82746 1.00000 1.00000
9.00520 5.82322 5.87500 -0.94568 0.03763 0.32290 1.00000 1.00000
9.00520 5.82322 6.87500 -0.97548 0.14027 0.16959 1.00000 1.00000
9.00520 5.82322 7.87500 -0.80261 -0.29502 0.51844 1.00000 1.00000
9.00520 5.82322 8.87500 -0.58137 0.50021 0.64171 1.00000 1.00000
9.00520 5.82322 9.87500 -0.47410 0.25925 0.84144 1.00000 1.00000
9.35876 6.53033 1.87500 -0.99958 -0.00554 0.02848 1.00000 0.00000
9.35876 6.53033 2.87500 -0.99976 -0.01411 -0.01646 1.00000 0.00000
9.35876 6.53033 3.87500 -0.99917 0.03282 -0.02398 1.00000 0.00000
9.35876 6.53033 4.87500 -0.99784 -0.03775 -0.05380 1.00000 0.00000
9.35876 6.53033 5.87500 -0.99922 0.02360 -0.03167 1.00000 0.00000
9.35876 6.53033 6.87500 -0.99995 -0.00984 -0.00184 1.00000 0.00000
9.35876 6.53033 7.87500 -0.99883 -0.00992 -0.04734 1.00000 0.00000
9.35876 6.53033 8.87500 -0.99974 -0.01644 -0.01558 1.00000 0.00000
9.35876 6.53033 9.87500 -0.99675 -0.07565 -0.02768 1.00000 0.00000
10.06590 7.23744 2.87500 -0.99822 0.00489 -0.05938 1.00000 0.00000
10.06590 7.23744 3.87500 -0.99996 -0.00715 -0.00550 1.00000 0.00000
10.06590 7.23744 4.87500 -0.99991 -0.01061 -0.00831 1.00000 0.00000
10.06590 7.23744 5.87500 -0.99997 -0.00533 -0.00549 1.00000 0.00000
10.06590 7.23744 6.87500 -0.99948 -0.03128 0.00809 1.00000 0.00000
10.06590 7.23744 7.87500 -0.99996 -0.00774 0.00460 1.00000 0.00000
10.06590 7.23744 8.87500 -0.99989 -0.01490 0.00021 1.00000 0.00000
10.77300 7.94454 4.87500 -0.99919 -0.02851 -0.02841 1.00000 0.00000
10.77300 7.94454 5.87500 -0.99983 -0.01838 -0.00239 1.00000 0.00000
10.77300 7.94454 6.87500 -0.99989 -0.01465 -0.00333 1.00000 0.00000
10.77300 7.94454 7.87500 -0.99972 -0.02257 -0.00654 1.00000 0.00000
5.46967 0.87348 4.87500 -0.99964 -0.01002 0.02482 1.00000 0.00000
5.46967 0.87348 5.87500 -0.99989 -0.01378 0.00535 1.00000 0.00000
5.46967 0.87348 6.87500 -0.99999 -0.00292 0.00134 1.00000 0.00000
5.46967 0.87348 7.87500 -0.99758 0.03283 0.06137 1.00000 0.00000
6.17678 1.58058 2.87500 -1.00000 0.00099 0.00008 1.00000 0.00000
6.17678 1.58058 3.87500 -1.00000 -0.00021 0.00024 1.00000 0.00000
6.17678 1.58058 4.87500 -1.00000 0.00145 -0.00062 1.00000 0.00000
6.17678 1.58058 5.87500 -0.99997 -0.00166 -0.00801 1.00000 0.00000
6.17678 1.58058 6.87500 -0.99998 -0.00650 0.00000 1.00000 0.00000
6.17678 1.58058 7.87500 -0.99991 0.00502 -0.01215 1.00000 0.00000
6.17678 1.58058 8.87500 -0.99996 0.00864 0.00371 1.00000 0.00000
6.88388 2.28769 2.87500 -0.99998 0.00357 0.00432 1.00000 0.00000
6.88388 2.28769 3.87500 -0.99999 0.00174 0.00313 1.00000 0.00000
6.88388 2.28769 4.87500 -1.00000 -0.00060 0.00074 1.00000 0.00000
6.88388 2.28769 5.87500 -1.00000 0.00217 0.00108 1.00000 0.00000
6.88388 2.28769 6.87500 -1.00000 -0.00029 0.00108 1.00000 0.00000
6.88388 2.28769 7.87500 -0.99999 0.00320 -0.00415 1.00000 0.00000
6.88388 2.28769 8.87500 -0.99996 0.00903 0.00148 1.00000 0.00000
6.88388 2.28769 9.87500 -0.99642 0.08439 -0.00410 1.00000 0.00000
7.59099 2.99480 1.87500 -0.99956 0.01105 -0.02765 1.00000 0.00000
7.59099 2.99480 2.87500 -0.99996 0.00836 -0.00028 1.00000 0.00000
7.59099 2.99480 3.87500 -0.99999 0.00310 -0.00127 1.00000 0.00000
7.59099 2.99480 4.87500 -0.99999 0.00325 0.00345 1.00000 0.00000
7.59099 2.99480 5.87500 -0.99999 0.00081 -0.00520 1.00000 0.00000
7.59099 2.99480 6.87500 -0.99998 0.00558 0.00126 1.00000 0.00000
7.59099 2.99480 7.87500 -0.99994 0.00707 -0.00781 1.00000 0.00000
7.59099 2.99480 8.87500 -0.99997 0.00783 0.00258 1.00000 0.00000
7.59099 2.99480 9.87500 -1.00000 -0.00014 -0.00289 1.00000 0.00000
8.29810 3.70190 1.87500 -0.99955 0.02252 -0.01959 1.00000 0.00000
8.29810 3.70190 2.87500 -0.99995 0.00866 -0.00500 1.00000 0.00000
8.29810 3.70190 3.87500 -0.99997 0.00635 -0.00442 1.00000 0.00000
8.29810 3.70190 4.87500 -0.99998 0.00027 0.00563 1.00000 0.00000
8.29810 3.70190 5.87500 -0.99996 0.00852 -0.00050 1.00000 0.00000
8.29810 3.70190 6.87500 -0.99998 0.00437 0.00407 1.00000 0.00000
8.29810 3.70190 7.87500 -0.99998 0.00598 0.00031 1.00000 0.00000
8.29810 3.70190 8.87500 -0.99992 0.00972 0.00753 1.00000 0.00000
8.29810 3.70190 9.87500 -0.99986 0.01206 0.01176 1.00000 0.00000
9.00520 4.40901 1.87500 -0.99976 0.00406 0.02172 1.00000 0.00000
9.00520 4.40901 2.87500 -0.99993 0.01198 -0.00080 1.00000 0.00000
9.00520 4.40901 3.87500 -0.99995 0.00954 0.00323 1.00000 0.00000
9.00520 4.40901 4.87500 -0.99999 0.00295 -0.00287 1.00000 0.00000
9.00520 4.40901 5.87500 -1.00000 0.00021 -0.00240 1.00000 0.00000
9.00520 4.40901 6.87500 -0.99999 0.00409 -0.00281 1.00000 0.00000
9.00520 4.40901 7.87500 -0.99999 0.00536 -0.00008 1.00000 0.00000
9.00520 4.40901 8.87500 -0.99988 0.00846 0.01270 1.00000 0.00000
9.00520 4.40901 9.87500 -0.99986 0.00678 -0.01561 1.00000 0.00000
9.71231 5.11612 2.87500 -0.99964 0.02688 -0.00229 1.00000 0.00000
9.71231 5.11612 3.87500 -0.99996 0.00873 0.00216 1.00000 0.00000
9.71231 5.11612 4.87500 -0.99990 -0.00131 0.01401 1.00000 0.00000
9.71231 5.11612 5.87500 -0.99998 -0.00229 -0.00535 1.00000 0.00000
9.71231 5.11612 6.87500 -0.99988 -0.00032 -0.01532 1.00000 0.00000
9.71231 5.11612 7.87500 -0.99996 0.00285 0.00814 1.00000 0.00000
9.71231 5.11612 8.87500 -0.99944 0.00950 0.03205 1.00000 0.00000
9.71231 5.11612 9.87500 -0.99883 0.01393 0.04636 1.00000 0.00000
10.41940 5.82322 2.87500 -0.59548 0.32119 -0.73637 1.00000 1.00000
10.41940 5.82322 3.87500 -0.08167 -0.99645 -0.02021 1.00000 1.00000
10.41940 5.82322 4.87500 -0.70499 0.03576 0.70832 1.00000 1.00000
10.41940 5.82322 5.87500 -0.93336 0.13209 0.33375 1.00000 1.00000
10.41940 5.82322 6.87500 -0.97383 -0.04276 0.22322 1.00000 1.00000
10.41940 5.82322 7.87500 -0.90075 -0.23820 0.36318 1.00000 1.00000
10.41940 5.82322 8.87500 -0.51012 0.63572 0.57934 1.00000 1.00000
10.77300 6.53033 3.87500 -0.99778 0.03017 -0.05938 1.00000 0.00000
10.77300 6.53033 4.87500 -0.99805 -0.02452 -0.05748 1.00000 0.00000
10.77300 6.53033 5.87500 -0.99886 -0.04238 -0.02204 1.00000 0.00000
10.77300 6.53033 6.87500 -0.99886 -0.02910 -0.03779 1.00000 0.00000
10.77300 6.53033 7.87500 -0.99771 -0.05399 0.04071 1.00000 0.00000
6.88388 0.87348 4.87500 -0.99996 -0.00824 -0.00371 1.00000 0.00000
6.88388 0.87348 5.87500 -0.99996 0.00661 -0.00528 1.00000 0.00000
6.88388 0.87348 6.87500 -0.99994 0.00754 -0.00839 1.00000 0.00000
7.59099 1.58058 3.87500 -0.99980 0.01057 0.01692 1.00000 0.00000
7.59099 1.58058 4.87500 -0.99999 0.00260 -0.00264 1.00000 0.00000
7.59099 1.58058 5.87500 -0.99993 0.00987 -0.00624 1.00000 0.00000
7.59099 1.58058 6.87500 -0.99987 0.01028 -0.01231 1.00000 0.00000
7.59099 1.58058 7.87500 -0.99978 0.01077 -0.01786 1.00000 0.00000
8.29810 2.28769 2.87500 -0.99765 0.02355 -0.06441 1.00000 0.00000
8.29810 2.28769 3.87500 -0.99995 0.00942 0.00208 1.00000 0.00000
8.29810 2.28769 4.87500 -1.00000 0.00123 0.00157 1.00000 0.00000
8.29810 2.28769 5.87500 -0.99991 0.00919 -0.00988 1.00000 0.00000
8.29810 2.28769 6.87500 -0.99943 0.01716 -0.02895 1.00000 0.00000
8.29810 2.28769 7.87500 -0.99992 0.01154 -0.00437 1.00000 0.00000
8.29810 2.28769 8.87500 -0.99964 0.01941 -0.01835 1.00000 0.00000
9.00520 2.99480 2.87500 -0.99798 0.06057 -0.01897 1.00000 0.00000
9.00520 2.99480 3.87500 -0.99981 0.01930 0.00230 1.00000 0.00000
9.00520 2.99480 4.87500 -0.99996 0.00920 0.00224 1.00000 0.00000
9.00520 2.99480 5.87500 -0.99992 0.00780 -0.01028 1.00000 0.00000
9.00520 2.99480 6.87500 -0.99910 -0.02416 -0.03495 1.00000 0.00000
9.00520 2.99480 7.87500 -0.99992 0.01242 0.00171 1.00000 0.00000
9.00520 2.99480 8.87500 -0.99917 0.03881 -0.01238 1.00000 0.00000
9.71231 3.70190 2.87500 -0.99925 0.02805 -0.02660 1.00000 0.00000
9.71231 3.70190 3.87500 -0.99991 0.00201 0.01350 1.00000 0.00000
9.71231 3.70190 4.87500 -0.99995 0.00463 -0.00873 1.00000 0.00000
9.71231 3.70190 5.87500 -0.99991 0.00969 -0.00932 1.00000 0.00000
9.71231 3.70190 6.87500 -0.99990 0.01112 -0.00916 1.00000 0.00000
9.71231 3.70190 7.87500 -0.99988 0.01508 0.00277 1.00000 0.00000
9.71231 3.70190 8.87500 -0.99983 0.01830 -0.00300 1.00000 0.00000
10.41940 4.40901 3.87500 -0.99974 0.02121 -0.00884 1.00000 0.00000
10.41940 4.40901 4.87500 -0.99942 0.02152 -0.02653 1.00000 0.00000
10.41940 4.40901 5.87500 -0.99993 0.00717 -0.00910 1.00000 0.00000
10.41940 4.40901 6.87500 -0.99983 0.00969 -0.01585 1.00000 0.00000
10.41940 4.40901 7.87500 -0.99992 0.01265 0.00285 1.00000 0.00000
11.12650 5.11612 4.87500 -0.99974 0.01803 0.01373 1.00000 0.00000
11.12650 5.11612 5.87500 -0.99987 0.00089 -0.01580 1.00000 0.00000
11.12650 5.11612 6.87500 -0.99838 0.01168 -0.05567 1.00000 0.00000
9.00520 1.58058 4.87500 -0.99958 0.01570 -0.02451 1.00000 0.00000
9.00520 1.58058 5.87500 -0.99951 0.01712 -0.02629 1.00000 0.00000
9.00520 1.58058 6.87500 -0.99665 0.01850 -0.07973 1.00000 0.00000
9.71231 2.28769 4.87500 -0.99969 0.01957 -0.01555 1.00000 0.00000
9.71231 2.28769 5.87500 -0.99972 0.02246 -0.00697 1.00000 0.00000
9.71231 2.28769 6.87500 -0.99932 0.02734 -0.02474 1.00000 0.00000
10.41940 2.99480 4.87500 -0.99903 0.00619 -0.04350 1.00000 0.00000
10.41940 2.99480 5.87500 -0.99972 0.01379 -0.01929 1.00000 0.00000
10.41940 2.99480 6.87500 -0.99959 0.02046 -0.02018 1.00000 0.00000
1.22703 8.29810 5.37500 -0.99988 0.01536 0.00095 1.00000 0.00000
1.22703 8.29810 6.37500 -0.99941 0.02418 0.02420 1.00000 0.00000
1.22703 8.29810 7.37500 -0.99971 0.02385 -0.00136 1.00000 0.00000
1.93414 9.00520 4.37500 -0.99953 0.02925 0.00918 1.00000 0.00000
1.93414 9.00520 5.37500 -0.99977 0.01917 -0.00970 1.00000 0.00000
1.93414 9.00520 6.37500 -0.99966 0.01842 -0.01833 1.00000 0.00000
1.93414 9.00520 7.37500 -0.99968 0.02365 -0.00929 1.00000 0.00000
2.64124 9.71231 4.37500 -0.99941 0.02427 0.02428 1.00000 0.00000
2.64124 9.71231 5.37500 -0.99978 0.01542 -0.01397 1.00000 0.00000
2.64124 9.71231 6.37500 -0.99982 0.01419 -0.01272 1.00000 0.00000
2.64124 9.71231 7.37500 -0.99962 0.02245 -0.01627 1.00000 0.00000
3.34835 10.41940 4.37500 -0.99938 0.03424 0.00774 1.00000 0.00000
3.34835 10.41940 5.37500 -0.99963 0.02624 0.00775 1.00000 0.00000
3.34835 10.41940 6.37500 -0.99931 0.03644 0.00758 1.00000 0.00000
3.34835 10.41940 7.37500 -0.99961 0.02288 0.01570 1.00000 0.00000
4.05546 11.12650 6.37500 -0.99935 0.01176 0.03422 1.00000 0.00000
0.51992 6.17678 6.37500 -0.66558 0.05960 0.74395 1.00000 1.00000
1.22703 6.88388 4.37500 -0.99984 -0.00049 0.01780 1.00000 0.00000
1.22703 6.88388 5.37500 -1.00000 -0.00223 0.00122 1.00000 0.00000
1.22703 6.88388 6.37500 -0.99926 0.03683 0.01087 1.00000 0.00000
1.22703 6.88388 7.37500 -0.99894 0.04567 0.00544 1.00000 0.00000
1.22703 6.88388 8.37500 -0.99977 0.00637 -0.02035 1.00000 0.00000
1.93414 7.59099 3.37500 -0.99965 0.01548 0.02124 1.00000 0.00000
1.93414 7.59099 4.37500 -0.99998 0.00536 0.00336 1.00000 0.00000
1.93414 7.59099 5.37500 -0.99993 0.01093 -0.00549 1.00000 0.00000
1.93414 7.59099 6.37500 -0.99988 0.01420 -0.00677 1.00000 0.00000
1.93414 7.59099 7.37500 -0.99988 0.01533 0.00320 1.00000 0.00000
1.93414 7.59099 8.37500 -0.99981 0.01375 -0.01363 1.00000 0.00000
2.64124 8.29810 2.37500 -0.98881 -0.10183 0.10903 1.00000 0.00000
2.64124 8.29810 3.37500 -0.99984 0.01323 0.01230 1.00000 0.00000
2.64124 8.29810 4.37500 -0.99997 0.00746 0.00234 1.00000 0.00000
2.64124 8.29810 5.37500 -0.99990 0.01291 -0.00571 1.00000 0.00000
2.64124 8.29810 6.37500 -0.99991 0.01350 -0.00047 1.00000 0.00000
2.64124 8.29810 7.37500 -0.99996 0.00820 0.00373 1.00000 0.00000
2.64124 8.29810 8.37500 -0.99986 0.01660 0.00296 1.00000 0.00000
2.64124 8.29810 9.37500 -0.99702 0.00021 0.07716 1.00000 0.00000
3.34835 9.00520 2.37500 -0.99564 0.07466 0.05585 1.00000 0.00000
3.34835 9.00520 3.37500 -0.99988 0.01208 0.01002 1.00000 0.00000
3.34835 9.00520 4.37500 -0.99997 0.00762 0.00130 1.00000 0.00000
3.34835 9.00520 5.37500 -0.99996 0.00866 -0.00215 1.00000 0.00000
3.34835 9.00520 6.37500 -0.99996 0.00614 -0.00601 1.00000 0.00000
3.34835 9.00520 7.37500 -0.99998 0.00628 0.00112 1.00000 0.00000
3.34835 9.00520 8.37500 -0.99988 0.01516 -0.00035 1.00000 0.00000
3.34835 9.00520 9.37500 -0.99962 0.02526 0.01104 1.00000 0.00000
4.05546 9.71231 3.37500 -0.99985 0.01595 0.00682 1.00000 0.00000
4.05546 9.71231 4.37500 -0.99992 0.01256 -0.00021 1.00000 0.00000
4.05546 9.71231 5.37500 -0.99997 0.00725 -0.00362 1.00000 0.00000
4.05546 9.71231 6.37500 -0.99991 0.01147 -0.00710 1.00000 0.00000
4.05546 9.71231 7.37500 -0.99990 0.01116 0.00821 1.00000 0.00000
4.05546 9.71231 8.37500 -0.99989 0.01196 0.00907 1.00000 0.00000
4.05546 9.71231 9.37500 -0.99942 0.03399 -0.00023 1.00000 0.00000
4.76256 10.41940 3.37500 -0.99962 0.02755 0.00020 1.00000 0.00000
4.76256 10.41940 4.37500 -0.99995 0.00985 0.00042 1.00000 0.00000
4.76256 10.41940 5.37500 -0.99995 0.01002 -0.00015 1.00000 0.00000
4.76256 10.41940 6.37500 -0.99995 0.00685 -0.00684 1.00000 0.00000
4.76256 10.41940 7.37500 -0.99995 0.00966 0.00142 1.00000 0.00000
4.76256 10.41940 8.37500 -0.99989 0.00919 0.01177 1.00000 0.00000
5.46967 11.12650 4.37500 -0.99961 0.00173 -0.02776 1.00000 0.00000
5.46967 11.12650 5.37500 -0.99998 0.00333 -0.00531 1.00000 0.00000
5.46967 11.12650 6.37500 -0.99998 0.00547 -0.00280 1.00000 0.00000
5.46967 11.12650 7.37500 -0.99998 -0.00435 0.00399 1.00000 0.00000
0.87348 4.76256 5.37500 -0.99999 -0.00362 0.00324 1.00000 0.00000
0.87348 4.76256 6.37500 -0.99997 0.00734 0.00224 1.00000 0.00000
0.87348 4.76256 7.37500 -0.99997 -0.00698 -0.00319 1.00000 0.00000
1.58058 5.46967 3.37500 -0.99856 -0.04267 0.03249 1.00000 0.00000
1.58058 5.46967 4.37500 -0.99984 -0.00449 -0.01732 1.00000 0.00000
1.58058 5.46967 5.37500 -0.99818 0.06014 0.00452 1.00000 0.00000
1.58058 5.46967 6.37500 -0.99733 0.05578 -0.04706 1.00000 0.00000
1.58058 5.46967 7.37500 -0.99547 -0.06785 -0.06658 1.00000 0.00000
1.58058 5.46967 8.37500 -0.99950 -0.02206 -0.02270 1.00000 0.00000
1.93414 6.17678 2.37500 0.64070 -0.64857 0.41092 1.00000 1.00000
1.93414 6.17678 3.37500 -0.95088 0.30407 -0.05803 1.00000 1.00000
1.93414 6.17678 4.37500 -0.94214 0.02779 0.33406 1.00000 1.00000
1.93414 6.17678 5.37500 -0.67439 -0.60163 -0.42806 1.00000 1.00000
1.93414 6.17678 6.37500 -0.44560 -0.17548 0.87787 1.00000 1.00000
1.93414 6.17678 7.37500 -0.34838 0.70491 0.61784 1.00000 1.00000
1.93414 6.17678 8.37500 -0.95551 0.14505 0.25683 1.00000 1.00000
1.93414 6.17678 9.37500 -0.62227 -0.77954 -0.07137 1.00000 1.00000
2.64124 6.88388 2.37500 -0.99975 0.01341 -0.01783 1.00000 0.00000
2.64124 6.88388 3.37500 -0.99985 0.01525 -0.00816 1.00000 0.00000
2.64124 6.88388 4.37500 -0.99999 0.00317 0.00200 1.00000 0.00000
2.64124 6.88388 5.37500 -0.99999 -0.00056 -0.00409 1.00000 0.00000
2.64124 6.88388 6.37500 -0.99985 0.01518 0.00799 1.00000 0.00000
2.64124 6.88388 7.37500 -0.99985 0.00851 0.01508 1.00000 0.00000
2.64124 6.88388 8.37500 -0.99993 0.01119 -0.00276 1.00000 0.00000
2.64124 6.88388 9.37500 -0.99970 -0.00102 -0.02442 1.00000 0.00000
3.34835 7.59099 2.37500 -0.99994 0.00905 0.00576 1.00000 0.00000
3.34835 7.59099 3.37500 -0.99994 0.00720 0.00784 1.00000 0.00000
3.34835 7.59099 4.37500 -0.99998 0.00590 0.00250 1.00000 0.00000
3.34835 7.59099 5.37500 -0.99999 0.00359 0.00057 1.00000 0.00000
3.34835 7.59099 6.37500 -0.99995 0.00990 -0.00077 1.00000 0.00000
3.34835 7.59099 7.37500 -0.99997 0.00541 0.00556 1.00000 0.00000
3.34835 7.59099 8.37500 -0.99996 0.00937 0.00081 1.00000 0.00000
3.34835 7.59099 9.37500 -0.99998 0.00438 -0.00465 1.00000 0.00000
3.34835 7.59099 10.37500 -0.99970 0.01607 0.01865 1.00000 0.00000
4.05546 8.29810 2.37500 -0.99993 0.00983 0.00611 1.00000 0.00000
4.05546 8.29810 3.37500 -0.99995 0.00806 0.00532 1.00000 0.00000
4.05546 8.29810 4.37500 -0.99996 0.00912 0.00213 1.00000 0.00000
4.05546 8.29810 5.37500 -0.99995 0.00865 -0.00420 1.00000 0.00000
4.05546 8.29810 6.37500 -0.99997 0.00644 0.00474 1.00000 0.00000
4.05546 8.29810 7.37500 -0.99999 0.00495 -0.00175 1.00000 0.00000
4.05546 8.29810 8.37500 -0.99998 0.00534 0.00213 1.00000 0.00000
4.05546 8.29810 9.37500 -0.99993 0.00756 -0.00940 1.00000 0.00000
4.05546 8.29810 10.37500 -0.99989 0.01403 -0.00464 1.00000 0.00000
4.76256 9.00520 2.37500 -0.99994 0.00847 0.00692 1.00000 0.00000
4.76256 9.00520 3.37500 -0.99996 0.00468 0.00719 1.00000 0.00000
4.76256 9.00520 4.37500 -0.99998 0.00585 -0.00122 1.00000 0.00000
4.76256 9.00520 5.37500 -0.99997 0.00117 -0.00742 1.00000 0.00000
4.76256 9.00520 6.37500 -0.99998 -0.00019 -0.00607 1.00000 0.00000
4.76256 9.00520 7.37500 -1.00000 0.00105 -0.00083 1.00000 0.00000
4.76256 9.00520 8.37500 -0.99999 -0.00132 0.00493 1.00000 0.00000
4.76256 9.00520 9.37500 -0.99999 0.00406 -0.00233 1.00000 0.00000
4.76256 9.00520 10.37500 -0.99741 0.07184 -0.00209 1.00000 0.00000
5.46967 9.71231 2.37500 -0.99796 -0.02935 -0.05671 1.00000 0.00000
5.46967 9.71231 3.37500 -0.99997 0.00443 0.00659 1.00000 0.00000
5.46967 9.71231 4.37500 -0.99999 0.00251 -0.00199 1.00000 0.00000
5.46967 9.71231 5.37500 -1.00000 0.00041 -0.00266 1.00000 0.00000
5.46967 9.71231 6.37500 -0.99998 -0.00252 -0.00623 1.00000 0.00000
5.46967 9.71231 7.37500 -0.99999 -0.00281 0.00186 1.00000 0.00000
5.46967 9.71231 8.37500 -0.99999 0.00293 0.00385 1.00000 0.00000
5.46967 9.71231 9.37500 -0.99999 0.00462 0.00081 1.00000 0.00000
6.17678 10.41940 3.37500 -0.99965 -0.01747 -0.02003 1.00000 0.00000
6.17678 10.41940 4.37500 -0.99998 0.00047 0.00594 1.00000 0.00000
6.17678 10.41940 5.37500 -1.00000 -0.00033 -0.00237 1.00000 0.00000
6.17678 10.41940 6.37500 -0.99993 -0.00961 0.00685 1.00000 0.00000
6.17678 10.41940 7.37500 -1.00000 -0.00266 -0.00033 1.00000 0.00000
6.17678 10.41940 8.37500 -0.99998 -0.00394 0.00553 1.00000 0.00000
6.88388 11.12650 4.37500 -0.99880 -0.03932 -0.02909 1.00000 0.00000
6.88388 11.12650 5.37500 -0.99996 -0.00856 -0.00267 1.00000 0.00000
6.88388 11.12650 6.37500 -0.99999 -0.00132 -0.00485 1.00000 0.00000
6.88388 11.12650 7.37500 -0.99985 -0.00024 -0.01707 1.00000 0.00000
1.58058 4.05546 3.37500 -0.99052 -0.01912 0.13601 1.00000 0.00000
1.58058 4.05546 4.37500 -0.99998 -0.00218 0.00652 1.00000 0.00000
1.58058 4.05546 5.37500 -0.99997 -0.00736 0.00015 1.00000 0.00000
1.58058 4.05546 6.37500 -0.99997 -0.00593 -0.00429 1.00000 0.00000
1.58058 4.05546 7.37500 -0.99992 -0.01232 -0.00392 1.00000 0.00000
1.58058 4.05546 8.37500 -0.99991 -0.01321 0.00369 1.00000 0.00000
2.28769 4.76256 2.37500 -0.99961 0.00945 0.02617 1.00000 0.00000
2.28769 4.76256 3.37500 -0.99993 -0.01059 0.00525 1.00000 0.00000
2.28769 4.76256 4.37500 -0.99998 -0.00574 -0.00013 1.00000 0.00000
2.28769 4.76256 5.37500 -0.99999 -0.00169 -0.00319 1.00000 0.00000
2.28769 4.76256 6.37500 -0.99999 0.00359 -0.00369 1.00000 0.00000
2.28769 4.76256 7.37500 -0.99996 -0.00545 -0.00659 1.00000 0.00000
2.28769 4.76256 8.37500 -0.99998 -0.00572 -0.00406 1.00000 0.00000
2.28769 4.76256 9.37500 -0.99981 -0.01793 0.00793 1.00000 0.00000
2.99480 5.46967 2.37500 -0.99906 0.04316 0.00505 1.00000 0.00000
2.99480 5.46967 3.37500 -0.99926 -0.02732 0.02698 1.00000 0.00000
2.99480 5.46967 4.37500 -0.99985 0.01670 -0.00466 1.00000 0.00000
2.99480 5.46967 5.37500 -0.99839 0.05660 -0.00431 1.00000 0.00000
2.99480 5.46967 6.37500 -0.99847 0.03420 -0.04354 1.00000 0.00000
2.99480 5.46967 7.37500 -0.99614 -0.03987 -0.07819 1.00000 0.00000
2.99480 5.46967 8.37500 -0.99850 -0.00815 -0.05420 1.00000 0.00000
2.99480 5.46967 9.37500 -0.99338 0.05479 0.10100 1.00000 0.00000
2.99480 5.46967 10.37500 -0.99439 0.08400 0.06428 1.00000 0.00000
3.34835 6.17678 1.37500 -0.39458 -0.21638 0.89302 1.00000 1.00000
3.34835 6.17678 2.37500 -0.78996 -0.60928 0.06882 1.00000 1.00000
3.34835 6.17678 3.37500 -0.99099 0.13046 -0.03041 1.00000 1.00000
3.34835 6.17678 4.37500 -0.96376 0.07328 0.25649 1.00000 1.00000
3.34835 6.17678 5.37500 -0.81540 -0.45788 -0.35423 1.00000 1.00000
3.34835 6.17678 6.37500 -0.45469 -0.06329 0.88840 1.00000 1.00000
3.34835 6.17678 7.37500 -0.29696 0.73852 0.60531 1.00000 1.00000
3.34835 6.17678 8.37500 -0.97120 0.18017 -0.15593 1.00000 1.00000
3.34835 6.17678 9.37500 -0.52540 -0.78612 -0.32554 1.00000 1.00000
3.34835 6.17678 10.37500 -0.33043 -0.51380 -0.79173 1.00000 1.00000
4.05546 6.88388 1.37500 -0.99994 0.00824 -0.00738 1.00000 0.00000
4.05546 6.88388 2.37500 -0.99996 0.00917 -0.00089 1.00000 0.00000
4.05546 6.88388 3.37500 -0.99980 0.00082 0.02013 1.00000 0.00000
4.05546 6.88388 4.37500 -0.99999 -0.00024 0.00365 1.00000 0.00000
4.05546 6.88388 5.37500 -0.99998 -0.00614 -0.00142 1.00000 0.00000
4.05546 6.88388 6.37500 -0.99975 0.02176 0.00514 1.00000 0.00000
4.05546 6.88388 7.37500 -0.99959 0.02597 0.01196 1.00000 0.00000
4.05546 6.88388 8.37500 -0.99996 0.00796 -0.00355 1.00000 0.00000
4.05546 6.88388 9.37500 -0.99981 -0.01120 -0.01576 1.00000 0.00000
4.05546 6.88388 10.37500 -0.99969 -0.00844 -0.02321 1.00000 0.00000
4.76256 7.59099 1.37500 -0.99998 0.00615 -0.00117 1.00000 0.00000
4.76256 7.59099 2.37500 -0.99998 -0.00077 0.00663 1.00000 0.00000
4.76256 7.59099 3.37500 -1.00000 0.00033 -0.00063 1.00000 0.00000
4.76256 7.59099 4.37500 -0.99999 -0.00078 -0.00364 1.00000 0.00000
4.76256 7.59099 5.37500 -1.00000 0.00023 -0.00260 1.00000 0.00000
4.76256 7.59099 6.37500 -0.99998 0.00534 -0.00407 1.00000 0.00000
4.76256 7.59099 7.37500 -0.99998 0.00045 0.00548 1.00000 0.00000
4.76256 7.59099 8.37500 -0.99999 0.00343 -0.00001 1.00000 0.00000
4.76256 7.59099 9.37500 -0.99999 0.00057 -0.00403 1.00000 0.00000
4.76256 7.59099 10.37500 -0.99994 -0.00368 -0.01032 1.00000 0.00000
5.46967 8.29810 1.37500 -0.99999 0.00364 0.00377 1.00000 0.00000
5.46967 8.29810 2.37500 -0.99999 -0.00036 0.00413 1.00000 0.00000
5.46967 8.29810 3.37500 -0.99995 0.00783 0.00631 1.00000 0.00000
5.46967 8.29810 4.37500 -0.99999 -0.00058 0.00484 1.00000 0.00000
5.46967 8.29810 5.37500 -0.99999 0.00289 0.00437 1.00000 0.00000
5.46967 8.29810 6.37500 -0.99997 0.00463 -0.00605 1.00000 0.00000
5.46967 8.29810 7.37500 -1.00000 0.00137 -0.00105 1.00000 0.00000
5.46967 8.29810 8.37500 -0.99999 0.00241 -0.00461 1.00000 0.00000
5.46967 8.29810 9.37500 -1.00000 -0.00021 0.00144 1.00000 0.00000
5.46967 8.29810 10.37500 -0.99998 0.00155 -0.00686 1.00000 0.00000
6.17678 9.00520 2.37500 -0.99995 -0.00103 0.00972 1.00000 0.00000
6.17678 9.00520 3.37500 -0.99993 0.00603 0.01004 1.00000 0.00000
6.17678 9.00520 4.37500 -0.99997 0.00019 0.00832 1.00000 0.00000
6.17678 9.00520 5.37500 -1.00000 0.00054 -0.00228 1.00000 0.00000
6.17678 9.00520 6.37500 -0.99999 0.00012 -0.00537 1.00000 0.00000
6.17678 9.00520 7.37500 -1.00000 0.00173 -0.00000 1.00000 0.00000
6.17678 9.00520 8.37500 -0.99999 -0.00007 0.00351 1.00000 0.00000
6.17678 9.00520 9.37500 -0.99996 -0.00213 0.00839 1.00000 0.00000
6.17678 9.00520 10.37500 -0.99893 -0.02331 -0.03998 1.00000 0.00000
6.88388 9.71231 2.37500 -0.99801 -0.02366 -0.05838 1.00000 0.00000
6.88388 9.71231 3.37500 -0.99995 -0.00969 0.00200 1.00000 0.00000
6.88388 9.71231 4.37500 -0.99998 -0.00533 0.00400 1.00000 0.00000
6.88388 9.71231 5.37500 -1.00000 -0.00242 0.00188 1.00000 0.00000
6.88388 9.71231 6.37500 -0.99999 -0.00382 -0.00116 1.00000 0.00000
6.88388 9.71231 7.37500 -1.00000 -0.00068 0.00063 1.00000 0.00000
6.88388 9.71231 8.37500 -0.99997 0.00008 0.00753 1.00000 0.00000
6.88388 9.71231 9.37500 -0.99995 -0.00964 0.00297 1.00000 0.00000
7.59099 10.41940 3.37500 -0.99901 -0.02880 -0.03397 1.00000 0.00000
7.59099 10.41940 4.37500 -0.99993 -0.01170 0.00228 1.00000 0.00000
7.59099 10.41940 5.37500 -0.99994 -0.01010 -0.00314 1.00000 0.00000
7.59099 10.41940 6.37500 -0.99997 -0.00828 0.00033 1.00000 0.00000
7.59099 10.41940 7.37500 -0.99987 -0.00681 -0.01491 1.00000 0.00000
7.59099 10.41940 8.37500 -0.99985 -0.00466 -0.01689 1.00000 0.00000
2.28769 3.34835 3.37500 -0.99889 -0.01928 0.04290 1.00000 0.00000
2.28769 3.34835 4.37500 -0.99996 -0.00869 0.00363 1.00000 0.00000
2.28769 3.34835 5.37500 -0.99994 -0.01077 -0.00077 1.00000 0.00000
2.28769 3.34835 6.37500 -0.99998 -0.00572 -0.00102 1.00000 0.00000
2.28769 3.34835 7.37500 -0.99988 -0.01532 -0.00120 1.00000 0.00000
2.28769 3.34835 8.37500 -0.99976 -0.02174 0.00005 1.00000 0.00000
2.99480 4.05546 2.37500 -0.99961 -0.01743 0.02174 1.00000 0.00000
2.99480 4.05546 3.37500 -0.99996 -0.00368 0.00789 1.00000 0.00000
2.99480 4.05546 4.37500 -0.99999 -0.00341 -0.00249 1.00000 0.00000
2.99480 4.05546 5.37500 -0.99999 -0.00517 0.00002 1.00000 0.00000
2.99480 4.05546 6.37500 -1.00000 -0.00014 -0.00234 1.00000 0.00000
2.99480 4.05546 7.37500 -0.99999 -0.00417 -0.00298 1.00000 0.00000
2.99480 4.05546 8.37500 -0.99996 -0.00575 -0.00654 1.00000 0.00000
2.99480 4.05546 9.37500 -0.99985 -0.01609 -0.00610 1.00000 0.00000
3.70190 4.76256 1.37500 -0.99980 -0.01648 0.01090 1.00000 0.00000
3.70190 4.76256 2.37500 -0.99997 -0.00729 0.00083 1.00000 0.00000
3.70190 4.76256 3.37500 -0.99997 -0.00449 -0.00694 1.00000 0.00000
3.70190 4.76256 4.37500 -0.99999 -0.00387 -0.00100 1.00000 0.00000
3.70190 4.76256 5.37500 -1.00000 0.00290 0.00001 1.00000 0.00000
3.70190 4.76256 6.37500 -0.99996 0.00817 -0.00207 1.00000 0.00000
3.70190 4.76256 7.37500 -0.99995 -0.00006 -0.01043 1.00000 0.00000
3.70190 4.76256 8.37500 -0.99998 -0.00364 -0.00475 1.00000 0.00000
3.70190 4.76256 9.37500 -0.99999 -0.00292 0.00251 1.00000 0.00000
3.70190 4.76256 10.37500 -0.99999 -0.00327 -0.00278 1.00000 0.00000
4.40901 5.46967 1.37500 -0.99856 0.02153 -0.04914 1.00000 0.00000
4.40901 5.46967 2.37500 -0.99923 -0.03660 -0.01404 1.00000 0.00000
4.40901 5.46967 3.37500 -0.99970 0.00454 -0.02402 1.00000 0.00000
4.40901 5.46967 4.37500 -0.99951 -0.01106 0.02922 1.00000 0.00000
4.40901 5.46967 5.37500 -0.99948 0.01458 -0.02866 1.00000 0.00000
4.40901 5.46967 6.37500 -0.99767 0.03743 -0.05700 1.00000 0.00000
4.40901 5.46967 7.37500 -0.99576 -0.06630 -0.06370 1.00000 0.00000
4.40901 5.46967 8.37500 -0.99903 -0.03192 -0.03033 1.00000 0.00000
4.40901 5.46967 9.37500 -0.99901 0.03351 0.02940 1.00000 0.00000
4.40901 5.46967 10.37500 -0.99210 0.08228 0.09468 1.00000 0.00000
4.76256 6.17678 1.37500 -0.56465 -0.15897 0.80987 1.00000 1.00000
4.76256 6.17678 2.37500 -0.99585 -0.03035 -0.08583 1.00000 1.00000
4.76256 6.17678 3.37500 -0.96110 0.13531 0.24080 1.00000 1.00000
4.76256 6.17678 4.37500 -0.98251 -0.17863 0.05267 1.00000 1.00000
4.76256 6.17678 5.37500 -0.88173 -0.29050 -0.37171 1.00000 1.00000
4.76256 6.17678 6.37500 -0.44192 0.02107 0.89681 1.00000 1.00000
4.76256 6.17678 7.37500 -0.40480 0.72259 0.56036 1.00000 1.00000
4.76256 6.17678 8.37500 -0.97877 0.19871 -0.05028 1.00000 1.00000
4.76256 6.17678 9.37500 -0.33203 -0.75032 -0.57165 1.00000 1.00000
4.76256 6.17678 10.37500 -0.35749 -0.35280 -0.86471 1.00000 1.00000
5.46967 6.88388 1.37500 -1.00000 -0.00249 0.00024 1.00000 0.00000
5.46967 6.88388 2.37500 -0.99999 0.00190 0.00357 1.00000 0.00000
5.46967 6.88388 3.37500 -0.99992 0.01173 0.00499 1.00000 0.00000
5.46967 6.88388 4.37500 -0.99994 -0.00848 -0.00620 1.00000 0.00000
5.46967 6.88388 5.37500 -0.99998 -0.00162 -0.00655 1.00000 0.00000
5.46967 6.88388 6.37500 -0.99973 0.02102 0.00960 1.00000 0.00000
5.46967 6.88388 7.37500 -0.99998 0.00296 0.00530 1.00000 0.00000
5.46967 6.88388 8.37500 -0.99997 -0.00381 -0.00601 1.00000 0.00000
5.46967 6.88388 9.37500 -0.99953 -0.01292 -0.02777 1.00000 0.00000
5.46967 6.88388 10.37500 -0.99941 -0.02320 -0.02543 1.00000 0.00000
5.46967 6.88388 11.37500 -0.99917 -0.03642 -0.01819 1.00000 0.00000
6.17678 7.59099 1.37500 -0.99999 -0.00411 -0.00269 1.00000 0.00000
6.17678 7.59099 2.37500 -1.00000 0.00161 -0.00230 1.00000 0.00000
6.17678 7.59099 3.37500 -1.00000 -0.00041 -0.00187 1.00000 0.00000
6.17678 7.59099 4.37500 -1.00000 -0.00096 -0.00128 1.00000 0.00000
6.17678 7.59099 5.37500 -1.00000 0.00166 -0.00163 1.00000 0.00000
6.17678 7.59099 6.37500 -1.00000 0.00161 -0.00240 1.00000 0.00000
6.17678 7.59099 7.37500 -0.99997 0.00596 -0.00407 1.00000 0.00000
6.17678 7.59099 8.37500 -0.99999 0.00002 -0.00332 1.00000 0.00000
6.17678 7.59099 9.37500 -0.99994 -0.01025 -0.00312 1.00000 0.00000
6.17678 7.59099 10.37500 -0.99995 -0.00401 -0.00964 1.00000 0.00000
6.88388 8.29810 1.37500 -0.99986 -0.01527 -0.00635 1.00000 0.00000
6.88388 8.29810 2.37500 -0.99997 -0.00782 0.00188 1.00000 0.00000
6.88388 8.29810 3.37500 -0.99999 0.00018 -0.00347 1.00000 0.00000
6.88388 8.29810 4.37500 -0.99999 -0.00219 0.00393 1.00000 0.00000
6.88388 8.29810 5.37500 -0.99998 0.00250 -0.00531 1.00000 0.00000
6.88388 8.29810 6.37500 -0.99999 -0.00081 0.00382 1.00000 0.00000
6.88388 8.29810 7.37500 -0.99999 -0.00255 0.00370 1.00000 0.00000
6.88388 8.29810 8.37500 -0.99998 -0.00235 0.00631 1.00000 0.00000
6.88388 8.29810 9.37500 -0.99995 -0.00765 0.00584 1.00000 0.00000
6.88388 8.29810 10.37500 -0.99995 -0.00760 -0.00656 1.00000 0.00000
7.59099 9.00520 2.37500 -0.99989 -0.01461 -0.00247 1.00000 0.00000
7.59099 9.00520 3.37500 -0.99993 -0.00805 -0.00853 1.00000 0.00000
7.59099 9.00520 4.37500 -0.99998 -0.00487 0.00449 1.00000 0.00000
7.59099 9.00520 5.37500 -1.00000 -0.00042 0.00094 1.00000 0.00000
7.59099 9.00520 6.37500 -0.99999 -0.00403 0.00353 1.00000 0.00000
7.59099 9.00520 7.37500 -0.99998 -0.00036 0.00557 1.00000 0.00000
7.59099 9.00520 8.37500 -0.99995 -0.00382 0.00911 1.00000 0.00000
7.59099 9.00520 9.37500 -0.99992 -0.00583 0.01087 1.00000 0.00000
8.29810 9.71231 3.37500 -0.99974 -0.02086 -0.00877 1.00000 0.00000
8.29810 9.71231 4.37500 -0.99978 -0.02006 -0.00584 1.00000 0.00000
8.29810 9.71231 5.37500 -0.99997 -0.00725 -0.00024 1.00000 0.00000
8.29810 9.71231 6.37500 -0.99997 -0.00740 -0.00194 1.00000 0.00000
8.29810 9.71231 7.37500 -0.99992 -0.01024 0.00784 1.00000 0.00000
8.29810 9.71231 8.37500 -0.99963 -0.02149 0.01673 1.00000 0.00000
9.00520 10.41940 5.37500 -0.99941 -0.02506 0.02345 1.00000 0.00000
9.00520 10.41940 6.37500 -0.99940 -0.03026 -0.01659 1.00000 0.00000
2.99480 2.64124 3.37500 -0.99972 -0.02310 0.00536 1.00000 0.00000
2.99480 2.64124 4.37500 -0.99995 -0.01025 -0.00059 1.00000 0.00000
2.99480 2.64124 5.37500 -0.99996 -0.00869 -0.00076 1.00000 0.00000
2.99480 2.64124 6.37500 -0.99996 -0.00862 -0.00254 1.00000 0.00000
2.99480 2.64124 7.37500 -0.99995 -0.00877 0.00391 1.00000 0.00000
2.99480 2.64124 8.37500 -0.99979 -0.02042 -0.00078 1.00000 0.00000
3.70190 3.34835 2.37500 -0.99982 -0.01713 0.00767 1.00000 0.00000
3.70190 3.34835 3.37500 -0.99994 -0.01013 -0.00304 1.00000 0.00000
3.70190 3.34835 4.37500 -0.99999 -0.00409 -0.00351 1.00000 0.00000
3.70190 3.34835 5.37500 -0.99998 -0.00366 -0.00439 1.00000 0.00000
3.70190 3.34835 6.37500 -0.99999 -0.00272 -0.00227 1.00000 0.00000
3.70190 3.34835 7.37500 -0.99997 -0.00702 -0.00200 1.00000 0.00000
3.70190 3.34835 8.37500 -0.99997 -0.00497 -0.00664 1.00000 0.00000
3.70190 3.34835 9.37500 -0.99992 -0.01260 -0.00220 1.00000 0.00000
4.40901 4.05546 1.37500 -0.99970 -0.02417 0.00459 1.00000 0.00000
4.40901 4.05546 2.37500 -0.99991 -0.01348 -0.00121 1.00000 0.00000
4.40901 4.05546 3.37500 -0.99999 -0.00325 -0.00096 1.00000 0.00000
4.40901 4.05546 4.37500 -0.99998 -0.00265 -0.00601 1.00000 0.00000
4.40901 4.05546 5.37500 -1.00000 0.00100 -0.00105 1.00000 0.00000
4.40901 4.05546 6.37500 -0.99999 0.00111 0.00435 1.00000 0.00000
4.40901 4.05546 7.37500 -1.00000 -0.00221 0.00054 1.00000 0.00000
4.40901 4.05546 8.37500 -0.99997 -0.00625 0.00335 1.00000 0.00000
4.40901 4.05546 9.37500 -0.99996 -0.00845 0.00122 1.00000 0.00000
4.40901 4.05546 10.37500 -0.99997 -0.00632 -0.00450 1.00000 0.00000
5.11612 4.76256 1.37500 -0.99984 -0.01302 -0.01230 1.00000 0.00000
5.11612 4.76256 2.37500 -0.99997 -0.00722 0.00013 1.00000 0.00000
5.11612 4.76256 3.37500 -0.99997 -0.00676 -0.00379 1.00000 0.00000
5.11612 4.76256 4.37500 -0.99997 -0.00762 -0.00254 1.00000 0.00000
5.11612 4.76256 5.37500 -0.99999 0.00400 -0.00191 1.00000 0.00000
5.11612 4.76256 6.37500 -0.99999 0.00360 0.00033 1.00000 0.00000
5.11612 4.76256 7.37500 -1.00000 0.00162 0.00130 1.00000 0.00000
5.11612 4.76256 8.37500 -0.99998 0.00092 -0.00635 1.00000 0.00000
5.11612 4.76256 9.37500 -1.00000 -0.00176 -0.00196 1.00000 0.00000
5.11612 4.76256 10.37500 -0.99994 0.00366 0.01016 1.00000 0.00000
5.82322 5.46967 1.37500 -0.99941 -0.02130 -0.02695 1.00000 0.00000
5.82322 5.46967 2.37500 -0.99884 -0.04045 0.02613 1.00000 0.00000
5.82322 5.46967 3.37500 -0.99973 -0.02039 -0.01118 1.00000 0.00000
5.82322 5.46967 4.37500 -0.99895 -0.02192 0.04032 1.00000 0.00000
5.82322 5.46967 5.37500 -0.99960 0.02670 0.00977 1.00000 0.00000
5.82322 5.46967 6.37500 -0.99990 -0.00499 -0.01309 1.00000 0.00000
5.82322 5.46967 7.37500 -0.99705 -0.05639 -0.05211 1.00000 0.00000
5.82322 5.46967 8.37500 -0.99985 -0.00203 0.01710 1.00000 0.00000
5.82322 5.46967 9.37500 -0.99742 0.05369 0.04772 1.00000 0.00000
5.82322 5.46967 10.37500 -0.99474 0.03867 0.09488 1.00000 0.00000
5.82322 5.46967 11.37500 -0.97400 0.08541 0.20982 1.00000 0.00000
6.17678 6.17678 1.37500 -0.74854 -0.17178 0.64045 1.00000 1.00000
6.17678 6.17678 2.37500 -0.82047 0.41853 -0.38945 1.00000 1.00000
6.17678 6.17678 3.37500 -0.91904 0.24938 0.30524 1.00000 1.00000
6.17678 6.17678 4.37500 -0.84169 -0.44435 -0.30679 1.00000 1.00000
6.17678 6.17678 5.37500 -0.69606 -0.12145 -0.70764 1.00000 1.00000
6.17678 6.17678 6.37500 -0.66773 0.31580 0.67410 1.00000 1.00000
6.17678 6.17678 7.37500 -0.65745 0.40666 0.63434 1.00000 1.00000
6.17678 6.17678 8.37500 -0.97533 0.21905 0.02755 1.00000 1.00000
6.17678 6.17678 9.37500 -0.33928 -0.70234 -0.62578 1.00000 1.00000
6.17678 6.17678 10.37500 -0.43438 -0.44453 -0.78340 1.00000 1.00000
6.17678 6.17678 11.37500 0.37917 -0.78619 -0.48799 1.00000 1.00000
6.88388 6.88388 1.37500 -0.99998 -0.00468 0.00332 1.00000 0.00000
6.88388 6.88388 2.37500 -0.99994 -0.00325 -0.01033 1.00000 0.00000
6.88388 6.88388 3.37500 -0.99986 0.00350 -0.01663 1.00000 0.00000
6.88388 6.88388 4.37500 -0.99978 -0.00664 -0.01991 1.00000 0.00000
6.88388 6.88388 5.37500 -0.99990 0.00063 -0.01446 1.00000 0.00000
6.88388 6.88388 6.37500 -0.99996 0.00887 0.00287 1.00000 0.00000
6.88388 6.88388 7.37500 -1.00000 -0.00033 0.00243 1.00000 0.00000
6.88388 6.88388 8.37500 -0.99996 -0.00625 -0.00667 1.00000 0.00000
6.88388 6.88388 9.37500 -0.99967 -0.01103 -0.02326 1.00000 0.00000
6.88388 6.88388 10.37500 -0.99974 -0.01454 -0.01751 1.00000 0.00000
7.59099 7.59099 1.37500 -0.99985 -0.01093 -0.01357 1.00000 0.00000
7.59099 7.59099 2.37500 -0.99994 -0.00102 -0.01053 1.00000 0.00000
7.59099 7.59099 3.37500 -0.99998 0.00252 -0.00606 1.00000 0.00000
7.59099 7.59099 4.37500 -1.00000 -0.00054 -0.00230 1.00000 0.00000
7.59099 7.59099 5.37500 -1.00000 -0.00071 0.00201 1.00000 0.00000
7.59099 7.59099 6.37500 -0.99998 -0.00657 -0.00061 1.00000 0.00000
7.59099 7.59099 7.37500 -0.99998 0.00035 0.00609 1.00000 0.00000
7.59099 7.59099 8.37500 -0.99997 -0.00190 0.00683 1.00000 0.00000
7.59099 7.59099 9.37500 -0.99999 -0.00473 -0.00256 1.00000 0.00000
7.59099 7.59099 10.37500 -0.99991 -0.01159 -0.00740 1.00000 0.00000
8.29810 8.29810 2.37500 -0.99987 -0.01588 -0.00061 1.00000 0.00000
8.29810 8.29810 3.37500 -0.99993 -0.00906 -0.00764 1.00000 0.00000
8.29810 8.29810 4.37500 -0.99996 0.00568 0.00731 1.00000 0.00000
8.29810 8.29810 5.37500 -0.99998 -0.00394 -0.00415 1.00000 0.00000
8.29810 8.29810 6.37500 -1.00000 -0.00086 0.00224 1.00000 0.00000
8.29810 8.29810 7.37500 -0.99999 0.00402 0.00350 1.00000 0.00000
8.29810 8.29810 8.37500 -0.99992 -0.00609 0.01121 1.00000 0.00000
8.29810 8.29810 9.37500 -0.99997 -0.00257 0.00733 1.00000 0.00000
8.29810 8.29810 10.37500 -0.99983 0.01568 0.00937 1.00000 0.00000
9.00520 9.00520 3.37500 -0.99953 -0.02624 -0.01616 1.00000 0.00000
9.00520 9.00520 4.37500 -0.99991 -0.01315 -0.00168 1.00000 0.00000
9.00520 9.00520 5.37500 -0.99997 -0.00613 -0.00356 1.00000 0.00000
9.00520 9.00520 6.37500 -0.99994 -0.01035 0.00350 1.00000 0.00000
9.00520 9.00520 7.37500 -0.99989 -0.01207 0.00913 1.00000 0.00000
9.00520 9.00520 8.37500 -0.99979 -0.01473 0.01398 1.00000 0.00000
9.00520 9.00520 9.37500 -0.99977 -0.00629 0.02054 1.00000 0.00000
9.71231 9.71231 4.37500 -0.99172 0.04076 -0.12177 1.00000 0.00000
9.71231 9.71231 5.37500 -0.99976 -0.02164 -0.00142 1.00000 0.00000
9.71231 9.71231 6.37500 -0.99972 -0.02331 0.00501 1.00000 0.00000
9.71231 9.71231 7.37500 -0.99948 -0.02073 -0.02483 1.00000 0.00000
3.70190 1.93414 3.37500 -0.99969 -0.01589 0.01936 1.00000 0.00000
3.70190 1.93414 4.37500 -0.99979 -0.01930 0.00670 1.00000 0.00000
3.70190 1.93414 5.37500 -0.99992 -0.01224 0.00408 1.00000 0.00000
3.70190 1.93414 6.37500 -0.99987 -0.00585 0.01511 1.00000 0.00000
3.70190 1.93414 7.37500 -0.99871 0.00020 0.05068 1.00000 0.00000
3.70190 1.93414 8.37500 -0.99965 -0.01808 0.01927 1.00000 0.00000
4.40901 2.64124 2.37500 -0.99971 -0.02400 0.00157 1.00000 0.00000
4.40901 2.64124 3.37500 -0.99997 -0.00459 -0.00686 1.00000 0.00000
4.40901 2.64124 4.37500 -0.99999 -0.00483 -0.00070 1.00000 0.00000
4.40901 2.64124 5.37500 -0.99999 -0.00350 0.00356 1.00000 0.00000
4.40901 2.64124 6.37500 -0.99999 -0.00506 0.00157 1.00000 0.00000
4.40901 2.64124 7.37500 -0.99999 -0.00403 0.00067 1.00000 0.00000
4.40901 2.64124 8.37500 -0.99993 -0.01120 0.00364 1.00000 0.00000
4.40901 2.64124 9.37500 -0.99987 -0.01574 -0.00295 1.00000 0.00000
5.11612 3.34835 1.37500 -0.99992 -0.01268 0.00097 1.00000 0.00000
5.11612 3.34835 2.37500 -0.99999 -0.00261 0.00349 1.00000 0.00000
5.11612 3.34835 3.37500 -0.99999 -0.00305 0.00141 1.00000 0.00000
5.11612 3.34835 4.37500 -0.99998 -0.00226 0.00615 1.00000 0.00000
5.11612 3.34835 5.37500 -1.00000 -0.00136 0.00177 1.00000 0.00000
5.11612 3.34835 6.37500 -0.99999 0.00189 -0.00357 1.00000 0.00000
5.11612 3.34835 7.37500 -0.99998 0.00185 -0.00518 1.00000 0.00000
5.11612 3.34835 8.37500 -0.99998 -0.00385 -0.00530 1.00000 0.00000
5.11612 3.34835 9.37500 -0.99998 -0.00196 -0.00520 1.00000 0.00000
5.11612 3.34835 10.37500 -0.99981 0.00348 0.01910 1.00000 0.00000
5.82322 4.05546 1.37500 -1.00000 -0.00131 0.00211 1.00000 0.00000
5.82322 4.05546 2.37500 -0.99995 -0.01011 0.00027 1.00000 0.00000
5.82322 4.05546 3.37500 -0.99999 -0.00375 -0.00006 1.00000 0.00000
5.82322 4.05546 4.37500 -0.99998 -0.00073 -0.00646 1.00000 0.00000
5.82322 4.05546 5.37500 -0.99999 -0.00080 0.00369 1.00000 0.00000
5.82322 4.05546 6.37500 -0.99999 0.00354 -0.00099 1.00000 0.00000
5.82322 4.05546 7.37500 -1.00000 0.00251 -0.00160 1.00000 0.00000
5.82322 4.05546 8.37500 -1.00000 -0.00224 0.00103 1.00000 0.00000
5.82322 4.05546 9.37500 -0.99999 -0.00193 -0.00408 1.00000 0.00000
5.82322 4.05546 10.37500 -0.99999 -0.00127 0.00452 1.00000 0.00000
6.53033 4.76256 1.37500 -0.99995 0.00085 0.00962 1.00000 0.00000
6.53033 4.76256 2.37500 -0.99998 -0.00586 0.00060 1.00000 0.00000
6.53033 4.76256 3.37500 -0.99999 -0.00180 -0.00391 1.00000 0.00000
6.53033 4.76256 4.37500 -0.99995 -0.00533 0.00832 1.00000 0.00000
6.53033 4.76256 5.37500 -0.99999 0.00514 0.00101 1.00000 0.00000
6.53033 4.76256 6.37500 -0.99999 0.00403 0.00104 1.00000 0.00000
6.53033 4.76256 7.37500 -1.00000 0.00154 -0.00039 1.00000 0.00000
6.53033 4.76256 8.37500 -0.99999 0.00429 -0.00244 1.00000 0.00000
6.53033 4.76256 9.37500 -0.99999 0.00368 0.00249 1.00000 0.00000
6.53033 4.76256 10.37500 -0.99992 0.00136 0.01295 1.00000 0.00000
7.23744 5.46967 1.37500 -0.99987 0.01259 0.01036 1.00000 0.00000
7.23744 5.46967 2.37500 -0.99848 -0.01076 -0.05400 1.00000 0.00000
7.23744 5.46967 3.37500 -0.99849 -0.00031 -0.05490 1.00000 0.00000
7.23744 5.46967 4.37500 -0.99677 0.00334 0.08028 1.00000 0.00000
7.23744 5.46967 5.37500 -0.99925 -0.00209 0.03876 1.00000 0.00000
7.23744 5.46967 6.37500 -0.99987 -0.01492 -0.00563 1.00000 0.00000
7.23744 5.46967 7.37500 -0.99929 0.02759 -0.02565 1.00000 0.00000
7.23744 5.46967 8.37500 -0.99998 -0.00077 -0.00662 1.00000 0.00000
7.23744 5.46967 9.37500 -0.99285 0.04177 0.11178 1.00000 0.00000
7.23744 5.46967 10.37500 -0.99564 0.04821 0.07991 1.00000 0.00000
7.59099 6.17678 1.37500 -0.97000 -0.19113 0.15023 1.00000 1.00000
7.59099 6.17678 2.37500 -0.89961 0.39553 0.18506 1.00000 1.00000
7.59099 6.17678 3.37500 -0.78483 0.14083 0.60349 1.00000 1.00000
7.59099 6.17678 4.37500 -0.53818 -0.48814 -0.68708 1.00000 1.00000
7.59099 6.17678 5.37500 -0.61782 -0.12880 -0.77570 1.00000 1.00000
7.59099 6.17678 6.37500 -0.89871 0.41413 0.14430 1.00000 1.00000
7.59099 6.17678 7.37500 -0.96302 -0.26245 0.06086 1.00000 1.00000
7.59099 6.17678 8.37500 -0.98264 0.16214 -0.09019 1.00000 1.00000
7.59099 6.17678 9.37500 -0.52957 -0.48312 -0.69725 1.00000 1.00000
7.59099 6.17678 10.37500 -0.53708 -0.38546 -0.75031 1.00000 1.00000
8.29810 6.88388 1.37500 -0.99998 -0.00484 0.00369 1.00000 0.00000
8.29810 6.88388 2.37500 -0.99998 -0.00463 -0.00372 1.00000 0.00000
8.29810 6.88388 3.37500 -0.99991 0.01051 -0.00857 1.00000 0.00000
8.29810 6.88388 4.37500 -0.99971 -0.00885 -0.02226 1.00000 0.00000
8.29810 6.88388 5.37500 -0.99985 -0.01285 -0.01196 1.00000 0.00000
8.29810 6.88388 6.37500 -0.99999 -0.00345 0.00071 1.00000 0.00000
8.29810 6.88388 7.37500 -0.99994 0.00566 0.00961 1.00000 0.00000
8.29810 6.88388 8.37500 -0.99990 -0.01282 0.00671 1.00000 0.00000
8.29810 6.88388 9.37500 -0.99993 -0.01089 -0.00455 1.00000 0.00000
8.29810 6.88388 10.37500 -0.99985 -0.01589 0.00666 1.00000 0.00000
9.00520 7.59099 2.37500 -0.99933 0.00028 -0.03658 1.00000 0.00000
9.00520 7.59099 3.37500 -0.99996 -0.00015 -0.00889 1.00000 0.00000
9.00520 7.59099 4.37500 -0.99993 -0.00702 -0.00958 1.00000 0.00000
9.00520 7.59099 5.37500 -0.99996 -0.00295 -0.00801 1.00000 0.00000
9.00520 7.59099 6.37500 -0.99999 -0.00005 -0.00502 1.00000 0.00000
9.00520 7.59099 7.37500 -0.99998 -0.00660 0.00028 1.00000 0.00000
9.00520 7.59099 8.37500 -0.99990 -0.01314 0.00552 1.00000 0.00000
9.00520 7.59099 9.37500 -0.99986 -0.01463 0.00782 1.00000 0.00000
9.71231 8.29810 3.37500 -0.99997 -0.00248 -0.00698 1.00000 0.00000
9.71231 8.29810 4.37500 -0.99984 -0.01678 -0.00682 1.00000 0.00000
9.71231 8.29810 5.37500 -0.99991 -0.00976 -0.00895 1.00000 0.00000
9.71231 8.29810 6.37500 -0.99997 -0.00715 0.00219 1.00000 0.00000
9.71231 8.29810 7.37500 -0.99979 -0.00820 -0.01866 1.00000 0.00000
9.71231 8.29810 8.37500 -0.99970 -0.01685 0.01765 1.00000 0.00000
10.41940 9.00520 5.37500 -0.99985 -0.01729 -0.00147 1.00000 0.00000
10.41940 9.00520 6.37500 -0.99974 -0.02288 0.00189 1.00000 0.00000
4.40901 1.22703 4.37500 -0.99911 -0.02205 0.03586 1.00000 0.00000
4.40901 1.22703 5.37500 -0.99995 -0.00809 0.00530 1.00000 0.00000
4.40901 1.22703 6.37500 -0.99978 -0.01982 0.00751 1.00000 0.00000
4.40901 1.22703 7.37500 -0.99984 -0.00990 0.01480 1.00000 0.00000
5.11612 1.93414 3.37500 -0.99998 -0.00624 0.00257 1.00000 0.00000
5.11612 1.93414 4.37500 -0.99996 -0.00852 0.00136 1.00000 0.00000
5.11612 1.93414 5.37500 -1.00000 -0.00274 -0.00031 1.00000 0.00000
5.11612 1.93414 6.37500 -0.99995 -0.00961 0.00330 1.00000 0.00000
5.11612 1.93414 7.37500 -0.99997 -0.00474 -0.00614 1.00000 0.00000
5.11612 1.93414 8.37500 -0.99987 -0.00526 0.01511 1.00000 0.00000
5.11612 1.93414 9.37500 -0.99836 -0.02551 0.05130 1.00000 0.00000
5.82322 2.64124 2.37500 -0.99998 -0.00287 0.00503 1.00000 0.00000
5.82322 2.64124 3.37500 -0.99999 -0.00275 0.00276 1.00000 0.00000
5.82322 2.64124 4.37500 -1.00000 0.00102 -0.00146 1.00000 0.00000
5.82322 2.64124 5.37500 -1.00000 0.00231 0.00183 1.00000 0.00000
5.82322 2.64124 6.37500 -0.99999 0.00189 0.00350 1.00000 0.00000
5.82322 2.64124 7.37500 -0.99998 -0.00468 -0.00365 1.00000 0.00000
5.82322 2.64124 8.37500 -0.99998 -0.00614 0.00079 1.00000 0.00000
5.82322 2.64124 9.37500 -1.00000 -0.00007 0.00263 1.00000 0.00000
6.53033 3.34835 1.37500 -0.99989 -0.00216 0.01479 1.00000 0.00000
6.53033 3.34835 2.37500 -1.00000 0.00099 -0.00044 1.00000 0.00000
6.53033 3.34835 3.37500 -1.00000 0.00024 0.00048 1.00000 0.00000
6.53033 3.34835 4.37500 -1.00000 -0.00014 0.00110 1.00000 0.00000
6.53033 3.34835 5.37500 -1.00000 0.00051 -0.00052 1.00000 0.00000
6.53033 3.34835 6.37500 -1.00000 -0.00172 -0.00176 1.00000 0.00000
6.53033 3.34835 7.37500 -0.99999 0.00329 -0.00130 1.00000 0.00000
6.53033 3.34835 8.37500 -1.00000 -0.00204 -0.00026 1.00000 0.00000
6.53033 3.34835 9.37500 -0.99997 0.00778 -0.00201 1.00000 0.00000
6.53033 3.34835 10.37500 -0.99999 -0.00434 0.00260 1.00000 0.00000
7.23744 4.05546 1.37500 -0.99993 0.00146 -0.01161 1.00000 0.00000
7.23744 4.05546 2.37500 -0.99999 0.00037 -0.00347 1.00000 0.00000
7.23744 4.05546 3.37500 -1.00000 -0.00186 0.00082 1.00000 0.00000
7.23744 4.05546 4.37500 -0.99998 0.00570 -0.00264 1.00000 0.00000
7.23744 4.05546 5.37500 -1.00000 0.00164 0.00260 1.00000 0.00000
7.23744 4.05546 6.37500 -0.99997 0.00025 -0.00773 1.00000 0.00000
7.23744 4.05546 7.37500 -1.00000 0.00210 0.00113 1.00000 0.00000
7.23744 4.05546 8.37500 -0.99999 0.00449 -0.00189 1.00000 0.00000
7.23744 4.05546 9.37500 -0.99998 -0.00195 0.00513 1.00000 0.00000
7.23744 4.05546 10.37500 -1.00000 0.00022 0.00120 1.00000 0.00000
7.94454 4.76256 1.37500 -0.99998 -0.00226 -0.00591 1.00000 0.00000
7.94454 4.76256 2.37500 -1.00000 0.00264 0.00027 1.00000 0.00000
7.94454 4.76256 3.37500 -1.00000 0.00062 0.00109 1.00000 0.00000
7.94454 4.76256 4.37500 -0.99999 -0.00258 0.00276 1.00000 0.00000
7.94454 4.76256 5.37500 -0.99999 0.00059 -0.00489 1.00000 0.00000
7.94454 4.76256 6.37500 -0.99998 0.00619 -0.00297 1.00000 0.00000
7.94454 4.76256 7.37500 -0.99999 0.00327 -0.00318 1.00000 0.00000
7.94454 4.76256 8.37500 -0.99999 0.00296 0.00202 1.00000 0.00000
7.94454 4.76256 9.37500 -0.99995 0.00567 0.00863 1.00000 0.00000
7.94454 4.76256 10.37500 -0.99996 0.00722 0.00466 1.00000 0.00000
8.65165 5.46967 1.37500 -0.99714 -0.05729 0.04921 1.00000 0.00000
8.65165 5.46967 2.37500 -0.99948 -0.02619 -0.01869 1.00000 0.00000
8.65165 5.46967 3.37500 -0.99999 -0.00435 -0.00313 1.00000 0.00000
8.65165 5.46967 4.37500 -0.99720 0.00891 0.07419 1.00000 0.00000
8.65165 5.46967 5.37500 -0.99783 0.01398 0.06429 1.00000 0.00000
8.65165 5.46967 6.37500 -0.99950 -0.03152 0.00321 1.00000 0.00000
8.65165 5.46967 7.37500 -0.99981 0.01111 0.01596 1.00000 0.00000
8.65165 5.46967 8.37500 -0.99878 0.00681 0.04882 1.00000 0.00000
8.65165 5.46967 9.37500 -0.99731 0.04197 0.06017 1.00000 0.00000
8.65165 5.46967 10.37500 -0.99851 0.01523 0.05240 1.00000 0.00000
9.00520 6.17678 2.37500 -0.97231 0.19481 0.12911 1.00000 1.00000
9.00520 6.17678 3.37500 -0.88876 0.25226 0.38271 1.00000 1.00000
9.00520 6.17678 4.37500 -0.41385 -0.04197 -0.90938 1.00000 1.00000
9.00520 6.17678 5.37500 -0.54707 -0.26042 -0.79555 1.00000 1.00000
9.00520 6.17678 6.37500 -0.89562 0.42240 -0.13942 1.00000 1.00000
9.00520 6.17678 7.37500 -0.93614 -0.13951 -0.32276 1.00000 1.00000
9.00520 6.17678 8.37500 -0.89477 -0.10224 -0.43467 1.00000 1.00000
9.00520 6.17678 9.37500 -0.63406 -0.41192 -0.65443 1.00000 1.00000
9.00520 6.17678 10.37500 -0.51640 -0.07612 -0.85296 1.00000 1.00000
9.71231 6.88388 2.37500 -0.99813 -0.00297 -0.06112 1.00000 0.00000
9.71231 6.88388 3.37500 -0.99995 -0.00013 -0.01015 1.00000 0.00000
9.71231 6.88388 4.37500 -0.99992 -0.00946 -0.00778 1.00000 0.00000
9.71231 6.88388 5.37500 -0.99995 -0.00744 -0.00701 1.00000 0.00000
9.71231 6.88388 6.37500 -0.99997 -0.00335 -0.00641 1.00000 0.00000
9.71231 6.88388 7.37500 -0.99991 -0.01313 0.00268 1.00000 0.00000
9.71231 6.88388 8.37500 -0.99993 -0.01185 0.00177 1.00000 0.00000
9.71231 6.88388 9.37500 -0.99960 -0.02324 0.01581 1.00000 0.00000
10.41940 7.59099 3.37500 -0.99410 -0.05671 -0.09251 1.00000 0.00000
10.41940 7.59099 4.37500 -0.99968 -0.02198 -0.01230 1.00000 0.00000
10.41940 7.59099 5.37500 -0.99993 -0.01057 -0.00553 1.00000 0.00000
10.41940 7.59099 6.37500 -0.99993 -0.01174 -0.00129 1.00000 0.00000
10.41940 7.59099 7.37500 -0.99995 -0.00951 0.00401 1.00000 0.00000
10.41940 7.59099 8.37500 -0.99811 -0.01074 -0.06045 1.00000 0.00000
5.82322 1.22703 3.37500 -0.99999 -0.00506 0.00047 1.00000 0.00000
5.82322 1.22703 4.37500 -0.99999 0.00038 0.00402 1.00000 0.00000
5.82322 1.22703 5.37500 -0.99999 -0.00186 0.00499 1.00000 0.00000
5.82322 1.22703 6.37500 -0.99999 -0.00422 0.00243 1.00000 0.00000
5.82322 1.22703 7.37500 -1.00000 -0.00189 -0.00210 1.00000 0.00000
5.82322 1.22703 8.37500 -0.99814 0.02631 -0.05504 1.00000 0.00000
6.53033 1.93414 2.37500 -0.99990 0.00563 -0.01307 1.00000 0.00000
6.53033 1.93414 3.37500 -0.99998 0.00356 0.00495 1.00000 0.00000
6.53033 1.93414 4.37500 -1.00000 0.00020 -0.00016 1.00000 0.00000
6.53033 1.93414 5.37500 -0.99999 -0.00118 -0.00324 1.00000 0.00000
6.53033 1.93414 6.37500 -1.00000 0.00047 -0.00065 1.00000 0.00000
6.53033 1.93414 7.37500 -0.99996 0.00333 -0.00879 1.00000 0.00000
6.53033 1.93414 8.37500 -0.99993 0.00857 -0.00788 1.00000 0.00000
6.53033 1.93414 9.37500 -0.99845 0.03634 0.04223 1.00000 0.00000
7.23744 2.64124 2.37500 -0.99996 0.00320 0.00775 1.00000 0.00000
7.23744 2.64124 3.37500 -0.99995 0.00882 0.00433 1.00000 0.00000
7.23744 2.64124 4.37500 -1.00000 0.00167 0.00172 1.00000 0.00000
7.23744 2.64124 5.37500 -1.00000 0.00073 -0.00031 1.00000 0.00000
7.23744 2.64124 6.37500 -0.99999 0.00406 -0.00154 1.00000 0.00000
7.23744 2.64124 7.37500 -0.99994 0.00722 -0.00799 1.00000 0.00000
7.23744 2.64124 8.37500 -0.99997 0.00712 0.00282 1.00000 0.00000
7.23744 2.64124 9.37500 -0.99996 0.00872 0.00224 1.00000 0.00000
7.94454 3.34835 2.37500 -0.99990 0.01207 -0.00774 1.00000 0.00000
7.94454 3.34835 3.37500 -0.99997 0.00460 0.00551 1.00000 0.00000
7.94454 3.34835 4.37500 -0.99998 0.00465 -0.00308 1.00000 0.00000
7.94454 3.34835 5.37500 -0.99999 0.00511 0.00021 1.00000 0.00000
7.94454 3.34835 6.37500 -0.99999 0.00051 -0.00454 1.00000 0.00000
7.94454 3.34835 7.37500 -0.99997 0.00692 -0.00194 1.00000 0.00000
7.94454 3.34835 8.37500 -0.99997 0.00710 -0.00017 1.00000 0.00000
7.94454 3.34835 9.37500 -0.99993 0.01122 0.00384 1.00000 0.00000
7.94454 3.34835 10.37500 -0.99985 -0.01285 -0.01126 1.00000 0.00000
8.65165 4.05546 2.37500 -0.99985 0.01400 -0.01015 1.00000 0.00000
8.65165 4.05546 3.37500 -0.99998 0.00644 -0.00164 1.00000 0.00000
8.65165 4.05546 4.37500 -0.99996 0.00772 0.00539 1.00000 0.00000
8.65165 4.05546 5.37500 -1.00000 -0.00020 0.00063 1.00000 0.00000
8.65165 4.05546 6.37500 -1.00000 0.00262 -0.00101 1.00000 0.00000
8.65165 4.05546 7.37500 -0.99998 0.00302 -0.00616 1.00000 0.00000
8.65165 4.05546 8.37500 -0.99997 0.00780 0.00082 1.00000 0.00000
8.65165 4.05546 9.37500 -0.99995 0.00589 0.00864 1.00000 0.00000
8.65165 4.05546 10.37500 -0.99943 0.02304 -0.02466 1.00000 0.00000
9.35876 4.76256 2.37500 -0.99986 0.01285 -0.01035 1.00000 0.00000
9.35876 4.76256 3.37500 -0.99985 0.01711 0.00385 1.00000 0.00000
9.35876 4.76256 4.37500 -0.99995 0.00989 0.00040 1.00000 0.00000
9.35876 4.76256 5.37500 -0.99999 0.00381 -0.00042 1.00000 0.00000
9.35876 4.76256 6.37500 -0.99997 0.00298 -0.00710 1.00000 0.00000
9.35876 4.76256 7.37500 -0.99999 0.00462 0.00006 1.00000 0.00000
9.35876 4.76256 8.37500 -0.99992 0.00659 0.01093 1.00000 0.00000
9.35876 4.76256 9.37500 -0.99974 0.01022 0.02021 1.00000 0.00000
10.06590 5.46967 2.37500 -0.98114 0.19212 0.02121 1.00000 0.00000
10.06590 5.46967 3.37500 -0.99946 -0.03259 -0.00317 1.00000 0.00000
10.06590 5.46967 4.37500 -0.99859 -0.02496 0.04687 1.00000 0.00000
10.06590 5.46967 5.37500 -0.99865 -0.02266 0.04669 1.00000 0.00000
10.06590 5.46967 6.37500 -0.99995 0.00641 -0.00712 1.00000 0.00000
10.06590 5.46967 7.37500 -0.99998 -0.00461 -0.00406 1.00000 0.00000
10.06590 5.46967 8.37500 -0.99771 -0.01212 0.06654 1.00000 0.00000
10.06590 5.46967 9.37500 -0.99461 0.03477 0.09773 1.00000 0.00000
10.41940 6.17678 3.37500 -0.97535 0.21523 0.04873 1.00000 1.00000
10.41940 6.17678 4.37500 -0.44919 0.21462 -0.86727 1.00000 1.00000
10.41940 6.17678 5.37500 -0.69024 -0.21770 -0.69005 1.00000 1.00000
10.41940 6.17678 6.37500 -0.99078 0.12737 -0.04610 1.00000 1.00000
10.41940 6.17678 7.37500 -0.84728 -0.17198 -0.50252 1.00000 1.00000
10.41940 6.17678 8.37500 -0.82246 0.13631 -0.55225 1.00000 1.00000
11.12650 6.88388 4.37500 -0.97691 0.03782 -0.21029 1.00000 0.00000
11.12650 6.88388 5.37500 -0.99954 -0.02562 -0.01649 1.00000 0.00000
11.12650 6.88388 6.37500 -0.99984 -0.01410 -0.01094 1.00000 0.00000
11.12650 6.88388 7.37500 -0.99813 -0.03660 -0.04902 1.00000 0.00000
7.23744 1.22703 4.37500 -0.99987 0.01122 0.01135 1.00000 0.00000
7.23744 1.22703 5.37500 -0.99999 0.00371 -0.00079 1.00000 0.00000
7.23744 1.22703 6.37500 -0.99998 0.00578 0.00001 1.00000 0.00000
7.23744 1.22703 7.37500 -0.99994 0.00655 -0.00914 1.00000 0.00000
7.23744 1.22703 8.37500 -0.99680 0.06177 -0.05066 1.00000 0.00000
7.94454 1.93414 3.37500 -0.99991 0.00886 -0.01002 1.00000 0.00000
7.94454 1.93414 4.37500 -0.99994 0.01040 0.00343 1.00000 0.00000
7.94454 1.93414 5.37500 -0.99992 0.00868 -0.00888 1.00000 0.00000
7.94454 1.93414 6.37500 -0.99991 0.01189 -0.00602 1.00000 0.00000
7.94454 1.93414 7.37500 -0.99902 0.01496 -0.04160 1.00000 0.00000
7.94454 1.93414 8.37500 -0.99984 0.01771 -0.00011 1.00000 0.00000
8.65165 2.64124 3.37500 -0.99949 0.03049 -0.00935 1.00000 0.00000
8.65165 2.64124 4.37500 -0.99965 0.00915 0.02496 1.00000 0.00000
8.65165 2.64124 5.37500 -0.99994 0.01115 -0.00225 1.00000 0.00000
8.65165 2.64124 6.37500 -0.99994 0.00483 -0.01006 1.00000 0.00000
8.65165 2.64124 7.37500 -0.99993 0.01053 -0.00586 1.00000 0.00000
8.65165 2.64124 8.37500 -0.99983 0.01829 -0.00136 1.00000 0.00000
8.65165 2.64124 9.37500 -0.99442 0.01057 -0.10495 1.00000 0.00000
9.35876 3.34835 3.37500 -0.99980 0.01992 -0.00019 1.00000 0.00000
9.35876 3.34835 4.37500 -0.99993 0.01112 0.00326 1.00000 0.00000
9.35876 3.34835 5.37500 -0.99993 0.01054 -0.00612 1.00000 0.00000
9.35876 3.34835 6.37500 -0.99990 0.00748 -0.01159 1.00000 0.00000
9.35876 3.34835 7.37500 -0.99997 0.00629 -0.00392 1.00000 0.00000
9.35876 3.34835 8.37500 -0.99988 0.01471 0.00421 1.00000 0.00000
9.35876 3.34835 9.37500 -0.99759 0.06538 -0.02304 1.00000 0.00000
10.06590 4.05546 3.37500 -0.99971 0.02408 0.00152 1.00000 0.00000
10.06590 4.05546 4.37500 -0.99842 0.05254 0.02000 1.00000 0.00000
10.06590 4.05546 5.37500 -0.99995 0.00810 -0.00652 1.00000 0.00000
10.06590 4.05546 6.37500 -0.99988 0.00908 -0.01238 1.00000 0.00000
10.06590 4.05546 7.37500 -0.99983 0.01574 -0.00962 1.00000 0.00000
10.06590 4.05546 8.37500 -0.99979 0.01991 0.00380 1.00000 0.00000
10.77300 4.76256 4.37500 -0.99928 0.02653 -0.02696 1.00000 0.00000
10.77300 4.76256 5.37500 -0.99984 0.00864 -0.01552 1.00000 0.00000
10.77300 4.76256 6.37500 -0.99977 0.00754 -0.02018 1.00000 0.00000
10.77300 4.76256 7.37500 -0.99973 0.01889 -0.01348 1.00000 0.00000
10.77300 4.76256 8.37500 -0.99986 0.01350 0.00964 1.00000 0.00000
8.65165 1.22703 5.37500 -0.99705 0.01053 -0.07608 1.00000 0.00000
8.65165 1.22703 6.37500 -0.99875 0.01053 -0.04893 1.00000 0.00000
9.35876 1.93414 5.37500 -0.99979 0.01857 -0.00918 1.00000 0.00000
9.35876 1.93414 6.37500 -0.99958 0.02307 -0.01759 1.00000 0.00000
9.35876 1.93414 7.37500 -0.99681 0.01522 -0.07839 1.00000 0.00000
10.06590 2.64124 5.37500 -0.99979 0.01811 -0.00974 1.00000 0.00000
10.06590 2.64124 6.37500 -0.99977 0.01903 -0.00995 1.00000 0.00000
10.06590 2.64124 7.37500 -0.99922 0.02022 -0.03378 1.00000 0.00000
10.77300 3.34835 5.37500 -0.97165 -0.05990 -0.22870 1.00000 0.00000
10.77300 3.34835 6.37500 -0.99922 0.02996 -0.02557 1.00000 0.00000
1.05025 7.59099 4.75000 0.99978 -0.01299 0.01641 0.00000 0.00000
1.05025 7.59099 5.75000 0.99940 -0.01688 0.03025 0.00000 0.00000
1.05025 7.59099 6.75000 0.99826 -0.03205 0.04948 0.00000 0.00000
1.75736 8.29810 3.75000 0.99985 -0.01602 0.00615 0.00000 0.00000
1.75736 8.29810 4.75000 0.99963 -0.01453 0.02312 0.00000 0.00000
1.75736 8.29810 5.75000 0.99941 -0.01303 0.03173 0.00000 0.00000
1.75736 8.29810 6.75000 0.99936 -0.01641 0.03189 0.00000 0.00000
1.75736 8.29810 7.75000 0.99916 -0.01903 0.03617 0.00000 0.00000
2.46447 9.00520 3.75000 0.99965 -0.01623 0.02093 0.00000 0.00000
2.46447 9.00520 4.75000 0.99945 -0.01722 0.02819 0.00000 0.00000
2.46447 9.00520 5.75000 0.99938 -0.01425 0.03209 0.00000 0.00000
2.46447 9.00520 7.75000 0.99925 -0.01670 0.03489 0.00000 0.00000
2.46447 9.00520 8.75000 0.99917 -0.02899 0.02877 0.00000 0.00000
3.17157 9.71231 3.75000 0.99973 -0.01125 0.02010 0.00000 0.00000
3.17157 9.71231 4.75000 0.99968 -0.01394 0.02103 0.00000 0.00000
3.17157 9.71231 5.75000 0.99943 -0.01525 0.03011 0.00000 0.00000
3.17157 9.71231 6.75000 0.99919 -0.01498 0.03723 0.00000 0.00000
3.17157 9.71231 7.75000 0.99970 -0.01728 0.01764 0.00000 0.00000
3.17157 9.71231 8.75000 0.99973 -0.02097 0.01030 0.00000 0.00000
3.87868 10.41940 3.75000 0.99947 0.00369 0.03228 0.00000 0.00000
3.87868 10.41940 4.75000 0.99926 -0.01425 0.03574 0.00000 0.00000
3.87868 10.41940 5.75000 0.99946 -0.01825 0.02738 0.00000 0.00000
4.58579 11.12650 4.75000 0.99906 -0.02056 0.03827 0.00000 0.00000
4.58579 11.12650 5.75000 0.99933 -0.00220 0.03665 0.00000 0.00000
4.58579 11.12650 6.75000 0.99975 -0.00243 0.02237 0.00000 0.00000
0.69670 5.46967 4.75000 0.99990 0.01308 -0.00541 0.00000 0.00000
0.69670 5.46967 5.75000 0.99935 0.02275 0.02781 0.00000 0.00000
0.69670 5.46967 6.75000 0.99515 -0.04051 -0.08962 0.00000 0.00000
1.05025 6.17678 3.75000 0.97108 -0.06881 0.22861 0.00000 1.00000
1.05025 6.17678 5.75000 0.61542 -0.24467 0.74926 0.00000 1.00000
1.05025 6.17678 6.75000 0.44229 -0.08036 0.89327 0.00000 1.00000
1.05025 6.17678 7.75000 0.96521 -0.13507 0.22388 0.00000 1.00000
1.75736 6.88388 2.75000 0.99957 -0.02824 -0.00748 0.00000 0.00000
1.75736 6.88388 3.75000 0.99998 -0.00240 0.00653 0.00000 0.00000
1.75736 6.88388 5.75000 0.99955 -0.01225 0.02748 0.00000 0.00000
1.75736 6.88388 6.75000 0.99955 -0.02068 0.02181 0.00000 0.00000
1.75736 6.88388 7.75000 0.99944 -0.01605 0.02952 0.00000 0.00000
1.75736 6.88388 8.75000 0.99955 -0.00902 0.02850 0.00000 0.00000
2.46447 7.59099 2.75000 0.99963 -0.01388 0.02335 0.00000 0.00000
2.46447 7.59099 4.75000 0.99976 -0.00508 0.02145 0.00000 0.00000
2.46447 7.59099 5.75000 0.99972 -0.00761 0.02256 0.00000 0.00000
2.46447 7.59099 6.75000 0.99965 -0.00748 0.02533 0.00000 0.00000
2.46447 7.59099 7.75000 0.99970 -0.01497 0.01960 0.00000 0.00000
2.46447 7.59099 8.75000 0.99944 -0.00854 0.03220 0.00000 0.00000
2.46447 7.59099 9.75000 0.99861 -0.02435 0.04682 0.00000 0.00000
3.17157 8.29810 2.75000 0.99977 -0.01222 0.01768 0.00000 0.00000
3.17157 8.29810 3.75000 0.99978 -0.00820 0.01930 0.00000 0.00000
3.17157 8.29810 5.75000 0.99963 -0.00792 0.02585 0.00000 0.00000
3.17157 8.29810 6.75000 0.99950 -0.00684 0.03073 0.00000 0.00000
3.17157 8.29810 7.75000 0.99971 -0.01029 0.02157 0.00000 0.00000
3.17157 8.29810 9.75000 0.99955 -0.02166 0.02079 0.00000 0.00000
3.87868 9.00520 2.75000 0.99969 -0.00815 0.02372 0.00000 0.00000
3.87868 9.00520 3.75000 0.99974 -0.00709 0.02186 0.00000 0.00000
3.87868 9.00520 4.75000 0.99960 -0.00682 0.02727 0.00000 0.00000
3.87868 9.00520 5.75000 0.99958 -0.00525 0.02834 0.00000 0.00000
3.87868 9.00520 7.75000 0.99972 -0.00196 0.02371 0.00000 0.00000
4.58579 9.71231 2.75000 0.99960 -0.01925 0.02095 0.00000 0.00000
4.58579 9.71231 3.75000 0.99980 -0.01243 0.01551 0.00000 0.00000
4.58579 9.71231 4.75000 0.99963 -0.00420 0.02689 0.00000 0.00000
4.58579 9.71231 5.75000 0.99956 -0.00629 0.02914 0.00000 0.00000
4.58579 9.71231 7.75000 0.99962 -0.00719 0.02671 0.00000 0.00000
4.58579 9.71231 8.75000 0.99970 -0.00839 0.02282 0.00000 0.00000
4.58579 9.71231 9.75000 0.99923 -0.02328 0.03156 0.00000 0.00000
5.29289 10.41940 3.75000 0.99977 -0.01836 0.01141 0.00000 0.00000
5.29289 10.41940 5.75000 0.99965 -0.00397 0.02634 0.00000 0.00000
5.29289 10.41940 6.75000 0.99961 -0.00683 0.02707 0.00000 0.00000
5.29289 10.41940 7.75000 0.99984 -0.00137 0.01762 0.00000 0.00000
5.29289 10.41940 8.75000 0.99971 -0.01085 0.02145 0.00000 0.00000
6.00000 11.12650 5.75000 0.99960 0.00197 0.02806 0.00000 0.00000
6.00000 11.12650 6.75000 0.99879 0.01288 0.04751 0.00000 0.00000
6.00000 11.12650 7.75000 0.99970 0.00153 0.02458 0.00000 0.00000
1.40381 4.76256 3.75000 0.99994 -0.00026 0.01094 0.00000 0.00000
1.40381 4.76256 4.75000 0.99981 0.00643 0.01835 0.00000 0.00000
1.40381 4.76256 5.75000 0.99956 0.00283 0.02953 0.00000 0.00000
1.40381 4.76256 6.75000 0.99942 -0.00455 0.03387 0.00000 0.00000
1.40381 4.76256 7.75000 0.99957 0.00218 0.02925 0.00000 0.00000
1.40381 4.76256 8.75000 0.99933 0.00440 0.03637 0.00000 0.00000
2.11091 5.46967 2.75000 0.99934 0.01083 0.03476 0.00000 0.00000
2.11091 5.46967 3.75000 0.99980 -0.00757 0.01872 0.00000 0.00000
2.11091 5.46967 4.75000 0.99824 0.01728 0.05682 0.00000 0.00000
2.11091 5.46967 7.75000 0.99978 -0.00066 0.02081 0.00000 0.00000
2.11091 5.46967 8.75000 0.99783 0.00176 0.06587 0.00000 0.00000
2.46447 6.17678 2.75000 0.76640 0.07592 0.63786 0.00000 1.00000
2.46447 6.17678 3.75000 0.33724 -0.16029 0.92767 0.00000 1.00000
2.46447 6.17678 4.75000 0.75832 -0.34531 0.55290 0.00000 1.00000
2.46447 6.17678 6.75000 0.53539 -0.03789 0.84375 0.00000 1.00000
2.46447 6.17678 7.75000 0.84239 -0.19478 0.50244 0.00000 1.00000
2.46447 6.17678 8.75000 0.44062 0.04192 0.89671 0.00000 1.00000
2.46447 6.17678 9.75000 0.13869 -0.73639 0.66219 0.00000 1.00000
3.17157 6.88388 1.75000 0.99937 -0.01747 0.03098 0.00000 0.00000
3.17157 6.88388 2.75000 0.99956 -0.00951 0.02816 0.00000 0.00000
3.17157 6.88388 3.75000 0.99965 -0.01291 0.02327 0.00000 0.00000
3.17157 6.88388 4.75000 0.99974 -0.00462 0.02250 0.00000 0.00000
3.17157 6.88388 5.75000 0.99952 0.00022 0.03109 0.00000 0.00000
3.17157 6.88388 6.75000 0.99968 -0.00857 0.02367 0.00000 0.00000
3.17157 6.88388 7.75000 0.99994 -0.00875 0.00621 0.00000 0.00000
3.17157 6.88388 9.75000 0.99963 -0.00399 0.02678 0.00000 0.00000
3.87868 7.59099 1.75000 0.99972 -0.00550 0.02282 0.00000 0.00000
3.87868 7.59099 2.75000 0.99976 -0.00472 0.02139 0.00000 0.00000
3.87868 7.59099 4.75000 0.99975 -0.00730 0.02093 0.00000 0.00000
3.87868 7.59099 5.75000 0.99963 -0.00522 0.02664 0.00000 0.00000
3.87868 7.59099 6.75000 0.99968 -0.00403 0.02487 0.00000 0.00000
3.87868 7.59099 7.75000 0.99961 -0.01004 0.02621 0.00000 0.00000
3.87868 7.59099 9.75000 0.99946 -0.00704 0.03213 0.00000 0.00000
3.87868 7.59099 10.75000 0.99954 -0.00815 0.02937 0.00000 0.00000
4.58579 8.29810 1.75000 0.99969 -0.00630 0.02425 0.00000 0.00000
4.58579 8.29810 2.75000 0.99984 -0.00484 0.01700 0.00000 0.00000
4.58579 8.29810 3.75000 0.99981 -0.00380 0.01930 0.00000 0.00000
4.58579 8.29810 4.75000 0.99969 -0.00093 0.02492 0.00000 0.00000
4.58579 8.29810 7.75000 0.99982 -0.00220 0.01880 0.00000 0.00000
4.58579 8.29810 9.75000 0.99966 -0.00339 0.02574 0.00000 0.00000
5.29289 9.00520 1.75000 0.99975 0.00004 0.02224 0.00000 0.00000
5.29289 9.00520 2.75000 0.99994 -0.00337 0.01082 0.00000 0.00000
5.29289 9.00520 4.75000 0.99982 -0.00131 0.01887 0.00000 0.00000
5.29289 9.00520 5.75000 0.99962 -0.00178 0.02759 0.00000 0.00000
5.29289 9.00520 8.75000 0.99981 -0.00435 0.01877 0.00000 0.00000
5.29289 9.00520 9.75000 0.99974 -0.00283 0.02270 0.00000 0.00000
6.00000 9.71231 3.75000 0.99985 -0.00355 0.01709 0.00000 0.00000
6.00000 9.71231 4.75000 0.99977 -0.00639 0.02034 0.00000 0.00000
6.00000 9.71231 5.75000 0.99959 0.00374 0.02822 0.00000 0.00000
6.00000 9.71231 6.75000 0.99958 0.00131 0.02900 0.00000 0.00000
6.00000 9.71231 7.75000 0.99963 0.00419 0.02695 0.00000 0.00000
6.00000 9.71231 8.75000 0.99972 0.00240 0.02375 0.00000 0.00000
6.00000 9.71231 9.75000 0.99955 -0.00466 0.02965 0.00000 0.00000
6.70711 10.41940 3.75000 0.99973 -0.01017 0.02104 0.00000 0.00000
6.70711 10.41940 4.75000 0.99974 0.00363 0.02232 0.00000 0.00000
6.70711 10.41940 5.75000 0.99973 0.00327 0.02321 0.00000 0.00000
6.70711 10.41940 6.75000 0.99971 0.00015 0.02426 0.00000 0.00000
6.70711 10.41940 7.75000 0.99965 0.00210 0.02648 0.00000 0.00000
6.70711 10.41940 8.75000 0.99938 0.00129 0.03529 0.00000 0.00000
7.41421 11.12650 5.75000 0.99941 0.00020 0.03447 0.00000 0.00000
7.41421 11.12650 6.75000 0.99880 -0.00978 0.04800 0.00000 0.00000
1.40381 3.34835 4.75000 0.99986 0.01323 0.01037 0.00000 0.00000
1.40381 3.34835 5.75000 0.99945 0.01770 0.02808 0.00000 0.00000
1.40381 3.34835 6.75000 0.99945 0.02487 0.02191 0.00000 0.00000
2.11091 4.05546 2.75000 0.99933 0.01527 0.03321 0.00000 0.00000
2.11091 4.05546 4.75000 0.99966 0.00938 0.02422 0.00000 0.00000
2.11091 4.05546 5.75000 0.99958 0.00916 0.02738 0.00000 0.00000
2.11091 4.05546 6.75000 0.99949 0.00607 0.03135 0.00000 0.00000
2.11091 4.05546 7.75000 0.99950 0.01005 0.03006 0.00000 0.00000
2.81802 4.76256 1.75000 0.99959 0.01080 0.02645 0.00000 0.00000
2.81802 4.76256 3.75000 0.99951 0.00077 0.03137 0.00000 0.00000
2.81802 4.76256 4.75000 0.99978 0.00352 0.02067 0.00000 0.00000
2.81802 4.76256 5.75000 0.99969 -0.00186 0.02465 0.00000 0.00000
2.81802 4.76256 6.75000 0.99960 -0.00119 0.02830 0.00000 0.00000
2.81802 4.76256 7.75000 0.99959 -0.00330 0.02828 0.00000 0.00000
2.81802 4.76256 8.75000 0.99932 0.00263 0.03691 0.00000 0.00000
2.81802 4.76256 9.75000 0.99942 0.01421 0.03086 0.00000 0.00000
3.52513 5.46967 2.75000 0.99917 0.01237 0.03872 0.00000 0.00000
3.52513 5.46967 3.75000 0.99967 -0.00387 0.02528 0.00000 0.00000
3.52513 5.46967 5.75000 0.99909 -0.02086 0.03729 0.00000 0.00000
3.52513 5.46967 6.75000 0.99920 -0.03267 0.02285 0.00000 0.00000
3.52513 5.46967 7.75000 0.99843 0.04604 0.03192 0.00000 0.00000
3.52513 5.46967 8.75000 0.99910 0.01411 0.03998 0.00000 0.00000
3.52513 5.46967 9.75000 0.99961 0.00095 0.02800 0.00000 0.00000
3.52513 5.46967 10.75000 0.99195 0.04229 0.11935 0.00000 0.00000
3.87868 6.17678 1.75000 0.93222 -0.14335 0.33229 0.00000 1.00000
3.87868 6.17678 2.75000 0.42959 -0.37806 0.82007 0.00000 1.00000
3.87868 6.17678 3.75000 0.40184 -0.03541 0.91502 0.00000 1.00000
3.87868 6.17678 4.75000 0.88973 -0.27042 0.36776 0.00000 1.00000
3.87868 6.17678 5.75000 0.66711 0.40265 0.62678 0.00000 1.00000
3.87868 6.17678 6.75000 0.74164 0.22606 0.63155 0.00000 1.00000
3.87868 6.17678 7.75000 0.61278 -0.46951 0.63566 0.00000 1.00000
3.87868 6.17678 8.75000 0.70091 -0.23112 0.67476 0.00000 1.00000
3.87868 6.17678 9.75000 0.49841 -0.05318 0.86531 0.00000 1.00000
3.87868 6.17678 10.75000 -0.34450 -0.88441 0.31485 0.00000 1.00000
4.58579 6.88388 1.75000 0.99952 -0.00903 0.02979 0.00000 0.00000
4.58579 6.88388 2.75000 0.99977 -0.00342 0.02105 0.00000 0.00000
4.58579 6.88388 3.75000 0.99984 0.00545 0.01732 0.00000 0.00000
4.58579 6.88388 4.75000 0.99974 -0.00049 0.02282 0.00000 0.00000
4.58579 6.88388 6.75000 0.99922 -0.01991 0.03419 0.00000 0.00000
4.58579 6.88388 7.75000 0.99916 -0.01042 0.03954 0.00000 0.00000
4.58579 6.88388 8.75000 0.99977 -0.00390 0.02104 0.00000 0.00000
4.58579 6.88388 9.75000 0.99922 0.00429 0.03938 0.00000 0.00000
4.58579 6.88388 10.75000 0.99856 0.00771 0.05307 0.00000 0.00000
5.29289 7.59099 1.75000 0.99980 0.00024 0.01975 0.00000 0.00000
5.29289 7.59099 2.75000 0.99979 0.00129 0.02032 0.00000 0.00000
5.29289 7.59099 3.75000 0.99968 0.00014 0.02515 0.00000 0.00000
5.29289 7.59099 4.75000 0.99972 0.00275 0.02350 0.00000 0.00000
5.29289 7.59099 5.75000 0.99969 -0.00238 0.02479 0.00000 0.00000
5.29289 7.59099 7.75000 0.99972 -0.00390 0.02313 0.00000 0.00000
5.29289 7.59099 9.75000 0.99955 0.00376 0.02975 0.00000 0.00000
5.29289 7.59099 10.75000 0.99925 0.00336 0.03856 0.00000 0.00000
6.00000 8.29810 1.75000 0.99984 -0.00060 0.01814 0.00000 0.00000
6.00000 8.29810 2.75000 0.99972 0.00097 0.02365 0.00000 0.00000
6.00000 8.29810 4.75000 0.99972 0.00051 0.02383 0.00000 0.00000
6.00000 8.29810 5.75000 0.99954 -0.00166 0.03035 0.00000 0.00000
6.00000 8.29810 6.75000 0.99968 -0.00410 0.02500 0.00000 0.00000
6.00000 8.29810 7.75000 0.99971 -0.00377 0.02376 0.00000 0.00000
6.00000 8.29810 8.75000 0.99949 0.00167 0.03175 0.00000 0.00000
6.00000 8.29810 9.75000 0.99966 -0.00191 0.02585 0.00000 0.00000
6.00000 8.29810 10.75000 0.99958 -0.00339 0.02878 0.00000 0.00000
6.70711 9.00520 1.75000 0.99977 0.01327 0.01687 0.00000 0.00000
6.70711 9.00520 2.75000 0.99977 0.00521 0.02095 0.00000 0.00000
6.70711 9.00520 3.75000 0.99985 0.00620 0.01597 0.00000 0.00000
6.70711 9.00520 5.75000 0.99954 0.00048 0.03035 0.00000 0.00000
6.70711 9.00520 6.75000 0.99975 -0.00053 0.02221 0.00000 0.00000
6.70711 9.00520 8.75000 0.99982 0.00705 0.01769 0.00000 0.00000
6.70711 9.00520 9.75000 0.99959 0.00604 0.02784 0.00000 0.00000
7.41421 9.71231 2.75000 0.99917 0.01511 0.03795 0.00000 0.00000
7.41421 9.71231 3.75000 0.99971 0.01074 0.02176 0.00000 0.00000
7.41421 9.71231 4.75000 0.99976 0.00829 0.02020 0.00000 0.00000
7.41421 9.71231 6.75000 0.99963 0.00148 0.02727 0.00000 0.00000
7.41421 9.71231 7.75000 0.99974 0.00162 0.02285 0.00000 0.00000
7.41421 9.71231 8.75000 0.99975 0.01064 0.01969 0.00000 0.00000
7.41421 9.71231 9.75000 0.99964 0.00590 0.02607 0.00000 0.00000
8.12132 10.41940 3.75000 0.99991 0.00738 0.01101 0.00000 0.00000
8.12132 10.41940 5.75000 0.99960 0.01140 0.02596 0.00000 0.00000
8.12132 10.41940 6.75000 0.99974 0.01136 0.01981 0.00000 0.00000
8.12132 10.41940 7.75000 0.99671 0.00524 0.08082 0.00000 0.00000
2.11091 2.64124 5.75000 0.99945 0.01410 0.02987 0.00000 0.00000
2.11091 2.64124 6.75000 0.99899 0.02125 0.03967 0.00000 0.00000
2.11091 2.64124 7.75000 0.99898 0.02134 0.03974 0.00000 0.00000
2.81802 3.34835 2.75000 0.99971 0.01952 0.01444 0.00000 0.00000
2.81802 3.34835 3.75000 0.99971 0.01481 0.01907 0.00000 0.00000
2.81802 3.34835 5.75000 0.99957 0.00777 0.02843 0.00000 0.00000
2.81802 3.34835 6.75000 0.99963 0.00377 0.02676 0.00000 0.00000
2.81802 3.34835 7.75000 0.99970 0.00984 0.02240 0.00000 0.00000
2.81802 3.34835 8.75000 0.99922 0.01811 0.03508 0.00000 0.00000
3.52513 4.05546 1.75000 0.99990 0.01273 -0.00535 0.00000 0.00000
3.52513 4.05546 2.75000 0.99977 0.01375 0.01652 0.00000 0.00000
3.52513 4.05546 3.75000 0.99973 0.00804 0.02190 0.00000 0.00000
3.52513 4.05546 4.75000 0.99970 0.00678 0.02372 0.00000 0.00000
3.52513 4.05546 5.75000 0.99974 0.00486 0.02227 0.00000 0.00000
3.52513 4.05546 6.75000 0.99961 0.00341 0.02776 0.00000 0.00000
3.52513 4.05546 7.75000 0.99971 0.00686 0.02326 0.00000 0.00000
3.52513 4.05546 8.75000 0.99966 0.01025 0.02398 0.00000 0.00000
3.52513 4.05546 9.75000 0.99965 0.01170 0.02370 0.00000 0.00000
4.23223 4.76256 2.75000 0.99944 0.00319 0.03338 0.00000 0.00000
4.23223 4.76256 3.75000 0.99955 0.00491 0.02948 0.00000 0.00000
4.23223 4.76256 4.75000 0.99970 0.00711 0.02346 0.00000 0.00000
4.23223 4.76256 6.75000 0.99961 -0.00551 0.02727 0.00000 0.00000
4.23223 4.76256 7.75000 0.99968 0.00058 0.02518 0.00000 0.00000
4.23223 4.76256 8.75000 0.99961 0.00212 0.02783 0.00000 0.00000
4.23223 4.76256 9.75000 0.99955 0.00179 0.02988 0.00000 0.00000
4.23223 4.76256 10.75000 0.99963 0.00693 0.02641 0.00000 0.00000
4.93934 5.46967 0.75000 0.99917 0.04052 -0.00407 0.00000 0.00000
4.93934 5.46967 1.75000 0.99933 -0.00662 0.03599 0.00000 0.00000
4.93934 5.46967 2.75000 0.99966 0.02329 0.01186 0.00000 0.00000
4.93934 5.46967 3.75000 0.99831 0.02986 0.04987 0.00000 0.00000
4.93934 5.46967 4.75000 0.99922 0.02446 0.03103 0.00000 0.00000
4.93934 5.46967 5.75000 0.99966 -0.02367 0.01131 0.00000 0.00000
4.93934 5.46967 6.75000 0.99945 -0.02873 0.01649 0.00000 0.00000
4.93934 5.46967 7.75000 0.99889 0.01510 0.04465 0.00000 0.00000
4.93934 5.46967 8.75000 0.99732 -0.02117 0.07003 0.00000 0.00000
4.93934 5.46967 9.75000 0.99850 -0.00393 0.05454 0.00000 0.00000
4.93934 5.46967 10.75000 0.99910 -0.04144 -0.00852 0.00000 0.00000
5.29289 6.17678 0.75000 0.91217 0.16534 0.37498 0.00000 1.00000
5.29289 6.17678 2.75000 0.33215 -0.27443 0.90242 0.00000 1.00000
5.29289 6.17678 4.75000 0.85086 0.04139 0.52376 0.00000 1.00000
5.29289 6.17678 5.75000 0.42413 -0.04615 0.90442 0.00000 1.00000
5.29289 6.17678 7.75000 0.84511 0.19135 0.49917 0.00000 1.00000
5.29289 6.17678 8.75000 0.75788 -0.51180 0.40458 0.00000 1.00000
5.29289 6.17678 9.75000 0.88235 0.24009 0.40474 0.00000 1.00000
6.00000 6.88388 0.75000 0.99921 0.01837 0.03533 0.00000 0.00000
6.00000 6.88388 1.75000 0.99978 0.00440 0.02062 0.00000 0.00000
6.00000 6.88388 2.75000 0.99975 -0.00132 0.02218 0.00000 0.00000
6.00000 6.88388 3.75000 0.99927 -0.00378 0.03789 0.00000 0.00000
6.00000 6.88388 4.75000 0.99932 -0.00303 0.03675 0.00000 0.00000
6.00000 6.88388 5.75000 0.99956 -0.00384 0.02925 0.00000 0.00000
6.00000 6.88388 6.75000 0.99984 -0.01478 0.01014 0.00000 0.00000
6.00000 6.88388 7.75000 0.99942 0.00250 0.03394 0.00000 0.00000
6.00000 6.88388 8.75000 0.99945 0.00615 0.03274 0.00000 0.00000
6.00000 6.88388 9.75000 0.99940 0.00888 0.03353 0.00000 0.00000
6.00000 6.88388 10.75000 0.99925 0.01038 0.03737 0.00000 0.00000
6.70711 7.59099 1.75000 0.99958 0.00712 0.02822 0.00000 0.00000
6.70711 7.59099 2.75000 0.99951 0.00111 0.03121 0.00000 0.00000
6.70711 7.59099 4.75000 0.99951 0.00040 0.03133 0.00000 0.00000
6.70711 7.59099 5.75000 0.99977 -0.00442 0.02121 0.00000 0.00000
6.70711 7.59099 6.75000 0.99967 -0.00308 0.02562 0.00000 0.00000
6.70711 7.59099 7.75000 0.99982 0.00090 0.01906 0.00000 0.00000
6.70711 7.59099 8.75000 0.99979 0.00285 0.02015 0.00000 0.00000
6.70711 7.59099 9.75000 0.99964 0.00371 0.02644 0.00000 0.00000
6.70711 7.59099 10.75000 0.99939 0.00630 0.03446 0.00000 0.00000
7.41421 8.29810 1.75000 0.99947 0.00658 0.03200 0.00000 0.00000
7.41421 8.29810 2.75000 0.99931 0.00491 0.03677 0.00000 0.00000
7.41421 8.29810 3.75000 0.99956 0.00074 0.02981 0.00000 0.00000
7.41421 8.29810 4.75000 0.99981 0.00160 0.01932 0.00000 0.00000
7.41421 8.29810 5.75000 0.99967 -0.00105 0.02568 0.00000 0.00000
7.41421 8.29810 6.75000 0.99979 0.00439 0.01999 0.00000 0.00000
7.41421 8.29810 7.75000 0.99975 -0.00168 0.02223 0.00000 0.00000
7.41421 8.29810 8.75000 0.99980 0.00127 0.01996 0.00000 0.00000
7.41421 8.29810 9.75000 0.99972 0.00386 0.02341 0.00000 0.00000
7.41421 8.29810 10.75000 0.99965 0.00912 0.02465 0.00000 0.00000
8.12132 9.00520 3.75000 0.99951 0.00816 0.03025 0.00000 0.00000
8.12132 9.00520 4.75000 0.99971 0.00341 0.02404 0.00000 0.00000
8.12132 9.00520 5.75000 0.99974 0.00347 0.02240 0.00000 0.00000
8.12132 9.00520 6.75000 0.99982 0.00502 0.01815 0.00000 0.00000
8.12132 9.00520 7.75000 0.99989 0.00340 0.01446 0.00000 0.00000
8.12132 9.00520 8.75000 0.99979 0.01323 0.01559 0.00000 0.00000
8.12132 9.00520 9.75000 0.99992 0.00709 0.01034 0.00000 0.00000
8.82843 9.71231 3.75000 0.99840 0.02398 0.05115 0.00000 0.00000
8.82843 9.71231 5.75000 0.99960 0.01128 0.02582 0.00000 0.00000
8.82843 9.71231 6.75000 0.99962 0.01803 0.02081 0.00000 0.00000
2.81802 1.93414 6.75000 0.99826 0.01747 0.05627 0.00000 0.00000
2.81802 1.93414 7.75000 0.99982 0.01902 -0.00281 0.00000 0.00000
3.52513 2.64124 2.75000 0.99946 0.01510 0.02917 0.00000 0.00000
3.52513 2.64124 3.75000 0.99976 0.01029 0.01952 0.00000 0.00000
3.52513 2.64124 4.75000 0.99978 0.00461 0.02054 0.00000 0.00000
3.52513 2.64124 5.75000 0.99943 0.00516 0.03331 0.00000 0.00000
3.52513 2.64124 6.75000 0.99979 0.00281 0.02038 0.00000 0.00000
3.52513 2.64124 7.75000 0.99983 0.00770 0.01653 0.00000 0.00000
3.52513 2.64124 8.75000 0.99950 0.01713 0.02644 0.00000 0.00000
4.23223 3.34835 1.75000 0.99960 0.00466 0.02778 0.00000 0.00000
4.23223 3.34835 2.75000 0.99967 0.00750 0.02454 0.00000 0.00000
4.23223 3.34835 3.75000 0.99979 0.00317 0.02047 0.00000 0.00000
4.23223 3.34835 4.75000 0.99961 0.00785 0.02678 0.00000 0.00000
4.23223 3.34835 5.75000 0.99975 0.00394 0.02206 0.00000 0.00000
4.23223 3.34835 6.75000 0.99965 0.00010 0.02628 0.00000 0.00000
4.23223 3.34835 7.75000 0.99967 0.00523 0.02512 0.00000 0.00000
4.23223 3.34835 8.75000 0.99970 0.00991 0.02255 0.00000 0.00000
4.23223 3.34835 9.75000 0.99959 0.01828 0.02218 0.00000 0.00000
4.93934 4.05546 1.75000 0.99977 0.00603 0.02041 0.00000 0.00000
4.93934 4.05546 2.75000 0.99967 0.00464 0.02522 0.00000 0.00000
4.93934 4.05546 3.75000 0.99972 0.00287 0.02367 0.00000 0.00000
4.93934 4.05546 4.75000 0.99968 0.00138 0.02507 0.00000 0.00000
4.93934 4.05546 5.75000 0.99975 0.00160 0.02249 0.00000 0.00000
4.93934 4.05546 6.75000 0.99969 -0.00287 0.02458 0.00000 0.00000
4.93934 4.05546 7.75000 0.99973 -0.00106 0.02341 0.00000 0.00000
4.93934 4.05546 10.75000 0.99942 0.01575 0.03032 0.00000 0.00000
5.64645 4.76256 0.75000 0.99997 -0.00096 0.00808 0.00000 0.00000
5.64645 4.76256 2.75000 0.99963 0.00627 0.02647 0.00000 0.00000
5.64645 4.76256 3.75000 0.99971 0.00769 0.02274 0.00000 0.00000
5.64645 4.76256 4.75000 0.99958 -0.00006 0.02888 0.00000 0.00000
5.64645 4.76256 6.75000 0.99973 -0.00809 0.02191 0.00000 0.00000
5.64645 4.76256 7.75000 0.99977 -0.00206 0.02146 0.00000 0.00000
5.64645 4.76256 8.75000 0.99969 -0.00115 0.02471 0.00000 0.00000
5.64645 4.76256 9.75000 0.99958 0.00281 0.02877 0.00000 0.00000
5.64645 4.76256 10.75000 0.99999 -0.00190 0.00437 0.00000 0.00000
6.35355 5.46967 0.75000 0.99909 -0.01885 -0.03838 0.00000 0.00000
6.35355 5.46967 1.75000 0.99907 -0.01116 0.04162 0.00000 0.00000
6.35355 5.46967 2.75000 0.99958 -0.00166 0.02903 0.00000 0.00000
6.35355 5.46967 3.75000 0.99902 -0.01100 0.04276 0.00000 0.00000
6.35355 5.46967 4.75000 0.99857 0.00236 0.05339 0.00000 0.00000
6.35355 5.46967 5.75000 0.99923 -0.02544 0.02983 0.00000 0.00000
6.35355 5.46967 7.75000 0.99859 0.00157 0.05313 0.00000 0.00000
6.35355 5.46967 8.75000 0.99862 0.01883 0.04908 0.00000 0.00000
6.35355 5.46967 9.75000 0.99923 -0.00945 0.03812 0.00000 0.00000
6.70711 6.17678 0.75000 0.83698 0.19894 0.50980 0.00000 1.00000
6.70711 6.17678 1.75000 0.99778 0.00808 0.06607 0.00000 1.00000
6.70711 6.17678 2.75000 0.51228 -0.27687 0.81296 0.00000 1.00000
6.70711 6.17678 3.75000 0.88856 0.06224 0.45452 0.00000 1.00000
6.70711 6.17678 5.75000 0.49558 -0.30294 0.81402 0.00000 1.00000
6.70711 6.17678 6.75000 0.71801 -0.11041 0.68722 0.00000 1.00000
6.70711 6.17678 7.75000 0.72677 0.36558 0.58152 0.00000 1.00000
6.70711 6.17678 8.75000 0.61979 -0.54680 0.56292 0.00000 1.00000
6.70711 6.17678 9.75000 0.94094 -0.32093 0.10788 0.00000 1.00000
6.70711 6.17678 10.75000 0.66804 0.19988 0.71678 0.00000 1.00000
7.41421 6.88388 1.75000 0.99973 0.00291 0.02313 0.00000 0.00000
7.41421 6.88388 2.75000 0.99966 -0.00770 0.02490 0.00000 0.00000
7.41421 6.88388 4.75000 0.99947 0.00910 0.03113 0.00000 0.00000
7.41421 6.88388 5.75000 0.99989 -0.00661 0.01355 0.00000 0.00000
7.41421 6.88388 6.75000 0.99970 0.01543 0.01926 0.00000 0.00000
7.41421 6.88388 7.75000 0.99986 0.00229 0.01651 0.00000 0.00000
7.41421 6.88388 8.75000 0.99984 -0.00000 0.01801 0.00000 0.00000
7.41421 6.88388 10.75000 0.99950 0.00594 0.03107 0.00000 0.00000
8.12132 7.59099 2.75000 0.99948 0.00652 0.03158 0.00000 0.00000
8.12132 7.59099 4.75000 0.99967 0.00309 0.02568 0.00000 0.00000
8.12132 7.59099 5.75000 0.99973 0.00358 0.02305 0.00000 0.00000
8.12132 7.59099 6.75000 0.99990 0.00374 0.01396 0.00000 0.00000
8.12132 7.59099 7.75000 0.99979 0.00252 0.02032 0.00000 0.00000
8.12132 7.59099 10.75000 0.99935 0.01801 0.03137 0.00000 0.00000
8.82843 8.29810 2.75000 0.99957 0.01620 0.02447 0.00000 0.00000
8.82843 8.29810 3.75000 0.99978 0.00733 0.01986 0.00000 0.00000
8.82843 8.29810 4.75000 0.99959 0.00512 0.02833 0.00000 0.00000
8.82843 8.29810 5.75000 0.99974 0.00589 0.02185 0.00000 0.00000
8.82843 8.29810 6.75000 0.99975 0.00230 0.02228 0.00000 0.00000
8.82843 8.29810 7.75000 0.99982 0.00951 0.01614 0.00000 0.00000
8.82843 8.29810 9.75000 0.99994 0.01094 -0.00013 0.00000 0.00000
9.53553 9.00520 3.75000 0.99841 0.01323 0.05486 0.00000 0.00000
9.53553 9.00520 4.75000 0.99939 0.01639 0.03093 0.00000 0.00000
9.53553 9.00520 6.75000 0.99971 0.01133 0.02133 0.00000 0.00000
9.53553 9.00520 7.75000 0.99973 0.01651 0.01642 0.00000 0.00000
9.53553 9.00520 8.75000 0.99956 0.01787 0.02377 0.00000 0.00000
3.52513 1.22703 5.75000 0.99889 -0.00105 0.04718 0.00000 0.00000
3.52513 1.22703 6.75000 0.99974 0.02077 0.00935 0.00000 0.00000
4.23223 1.93414 2.75000 0.99924 0.01660 0.03536 0.00000 0.00000
4.23223 1.93414 3.75000 0.99978 0.00874 0.01885 0.00000 0.00000
4.23223 1.93414 4.75000 0.99943 0.00451 0.03360 0.00000 0.00000
4.23223 1.93414 5.75000 0.99978 0.00419 0.02072 0.00000 0.00000
4.23223 1.93414 6.75000 0.99976 0.00527 0.02116 0.00000 0.00000
4.23223 1.93414 7.75000 0.99972 0.01309 0.01996 0.00000 0.00000
4.23223 1.93414 8.75000 0.99942 0.02036 0.02730 0.00000 0.00000
4.93934 2.64124 2.75000 0.99967 0.00740 0.02472 0.00000 0.00000
4.93934 2.64124 3.75000 0.99976 0.00065 0.02190 0.00000 0.00000
4.93934 2.64124 4.75000 0.99980 0.00218 0.01987 0.00000 0.00000
4.93934 2.64124 5.75000 0.99979 0.00083 0.02045 0.00000 0.00000
4.93934 2.64124 6.75000 0.99952 0.00272 0.03082 0.00000 0.00000
4.93934 2.64124 8.75000 0.99958 0.01114 0.02676 0.00000 0.00000
4.93934 2.64124 9.75000 0.99923 0.01585 0.03597 0.00000 0.00000
5.64645 3.34835 1.75000 0.99963 0.00670 0.02620 0.00000 0.00000
5.64645 3.34835 2.75000 0.99980 0.00047 0.01978 0.00000 0.00000
5.64645 3.34835 3.75000 0.99963 -0.00160 0.02721 0.00000 0.00000
5.64645 3.34835 4.75000 0.99966 0.00005 0.02622 0.00000 0.00000
5.64645 3.34835 5.75000 0.99975 -0.00158 0.02237 0.00000 0.00000
5.64645 3.34835 6.75000 0.99982 -0.00180 0.01866 0.00000 0.00000
5.64645 3.34835 7.75000 0.99964 0.00016 0.02682 0.00000 0.00000
5.64645 3.34835 8.75000 0.99966 -0.00181 0.02598 0.00000 0.00000
5.64645 3.34835 10.75000 0.99970 -0.00146 0.02450 0.00000 0.00000
6.35355 4.05546 1.75000 0.99980 0.00138 0.02007 0.00000 0.00000
6.35355 4.05546 2.75000 0.99970 0.00529 0.02372 0.00000 0.00000
6.35355 4.05546 3.75000 0.99980 0.00265 0.01960 0.00000 0.00000
6.35355 4.05546 4.75000 0.99979 0.00166 0.02024 0.00000 0.00000
6.35355 4.05546 7.75000 0.99979 0.00127 0.02034 0.00000 0.00000
6.35355 4.05546 8.75000 0.99954 -0.00535 0.02969 0.00000 0.00000
6.35355 4.05546 9.75000 0.99969 -0.00053 0.02508 0.00000 0.00000
7.06066 4.76256 0.75000 0.99958 -0.01131 0.02681 0.00000 0.00000
7.06066 4.76256 1.75000 0.99956 0.00752 0.02863 0.00000 0.00000
7.06066 4.76256 2.75000 0.99966 0.00060 0.02588 0.00000 0.00000
7.06066 4.76256 3.75000 0.99978 0.00153 0.02107 0.00000 0.00000
7.06066 4.76256 4.75000 0.99954 0.00619 0.02961 0.00000 0.00000
7.06066 4.76256 5.75000 0.99978 0.00143 0.02097 0.00000 0.00000
7.06066 4.76256 6.75000 0.99971 0.00291 0.02386 0.00000 0.00000
7.06066 4.76256 7.75000 0.99972 -0.00262 0.02372 0.00000 0.00000
7.06066 4.76256 8.75000 0.99978 -0.00388 0.02056 0.00000 0.00000
7.06066 4.76256 9.75000 0.99979 -0.00035 0.02064 0.00000 0.00000
7.06066 4.76256 10.75000 0.99989 -0.00372 0.01418 0.00000 0.00000
7.76777 5.46967 1.75000 0.99872 0.02444 0.04435 0.00000 0.00000
7.76777 5.46967 2.75000 0.99879 -0.00318 0.04905 0.00000 0.00000
7.76777 5.46967 3.75000 0.99909 0.00316 0.04249 0.00000 0.00000
7.76777 5.46967 4.75000 0.99904 0.00670 0.04338 0.00000 0.00000
7.76777 5.46967 5.75000 0.99932 -0.01190 0.03500 0.00000 0.00000
7.76777 5.46967 6.75000 0.99892 0.01975 0.04196 0.00000 0.00000
7.76777 5.46967 7.75000 0.99865 0.00554 0.05161 0.00000 0.00000
7.76777 5.46967 9.75000 0.99986 -0.00683 0.01555 0.00000 0.00000
7.76777 5.46967 10.75000 0.99974 0.01867 -0.01296 0.00000 0.00000
8.12132 6.17678 1.75000 0.97777 -0.11124 0.17775 0.00000 1.00000
8.12132 6.17678 2.75000 0.69867 0.04659 0.71393 0.00000 1.00000
8.12132 6.17678 3.75000 0.67322 0.16254 0.72136 0.00000 1.00000
8.12132 6.17678 4.75000 0.51756 -0.42679 0.74161 0.00000 1.00000
8.12132 6.17678 6.75000 0.69512 -0.13130 0.70680 0.00000 1.00000
8.12132 6.17678 7.75000 0.36109 0.43704 0.82378 0.00000 1.00000
8.12132 6.17678 8.75000 0.68612 -0.29878 0.66330 0.00000 1.00000
8.12132 6.17678 9.75000 0.63810 -0.55975 0.52869 0.00000 1.00000
8.12132 6.17678 10.75000 0.76408 -0.52256 0.37830 0.00000 1.00000
8.82843 6.88388 2.75000 0.99867 0.00194 0.05145 0.00000 0.00000
8.82843 6.88388 3.75000 0.99915 0.01160 0.03962 0.00000 0.00000
8.82843 6.88388 4.75000 0.99950 0.00967 0.03004 0.00000 0.00000
8.82843 6.88388 5.75000 0.99930 0.01511 0.03429 0.00000 0.00000
8.82843 6.88388 6.75000 0.99959 -0.00254 0.02857 0.00000 0.00000
8.82843 6.88388 8.75000 0.99962 0.01103 0.02509 0.00000 0.00000
8.82843 6.88388 9.75000 0.99995 0.00726 0.00725 0.00000 0.00000
9.53553 7.59099 2.75000 0.99800 -0.01013 0.06241 0.00000 0.00000
9.53553 7.59099 3.75000 0.99950 0.00954 0.03007 0.00000 0.00000
9.53553 7.59099 4.75000 0.99957 0.00805 0.02802 0.00000 0.00000
9.53553 7.59099 5.75000 0.99952 0.00482 0.03076 0.00000 0.00000
9.53553 7.59099 6.75000 0.99955 0.00470 0.02954 0.00000 0.00000
9.53553 7.59099 7.75000 0.99971 0.01224 0.02055 0.00000 0.00000
9.53553 7.59099 9.75000 0.99943 0.02921 0.01685 0.00000 0.00000
10.24260 8.29810 3.75000 0.99902 0.02534 0.03632 0.00000 0.00000
10.24260 8.29810 4.75000 0.99951 0.01622 0.02683 0.00000 0.00000
10.24260 8.29810 6.75000 0.99960 0.01599 0.02350 0.00000 0.00000
10.24260 8.29810 7.75000 0.99970 0.01566 0.01860 0.00000 0.00000
4.93934 1.22703 3.75000 0.99879 -0.00567 0.04880 0.00000 0.00000
4.93934 1.22703 4.75000 0.99949 0.00691 0.03119 0.00000 0.00000
4.93934 1.22703 5.75000 0.99981 0.01140 0.01575 0.00000 0.00000
4.93934 1.22703 6.75000 0.99961 0.00674 0.02718 0.00000 0.00000
4.93934 1.22703 7.75000 0.99918 0.01536 0.03733 0.00000 0.00000
5.64645 1.93414 2.75000 0.99977 -0.00272 0.02142 0.00000 0.00000
5.64645 1.93414 6.75000 0.99967 0.00261 0.02573 0.00000 0.00000
5.64645 1.93414 8.75000 0.99965 0.00945 0.02457 0.00000 0.00000
6.35355 2.64124 1.75000 0.99966 -0.00602 0.02528 0.00000 0.00000
6.35355 2.64124 2.75000 0.99981 -0.00227 0.01920 0.00000 0.00000
6.35355 2.64124 4.75000 0.99977 0.00140 0.02148 0.00000 0.00000
6.35355 2.64124 5.75000 0.99967 -0.00316 0.02562 0.00000 0.00000
6.35355 2.64124 6.75000 0.99970 0.00026 0.02463 0.00000 0.00000
6.35355 2.64124 7.75000 0.99958 0.00168 0.02891 0.00000 0.00000
6.35355 2.64124 9.75000 0.99974 0.00113 0.02291 0.00000 0.00000
7.06066 3.34835 1.75000 0.99938 0.02185 0.02763 0.00000 0.00000
7.06066 3.34835 2.75000 0.99973 0.00183 0.02330 0.00000 0.00000
7.06066 3.34835 3.75000 0.99969 0.00044 0.02501 0.00000 0.00000
7.06066 3.34835 4.75000 0.99968 -0.00233 0.02533 0.00000 0.00000
7.06066 3.34835 6.75000 0.99941 0.00271 0.03436 0.00000 0.00000
7.06066 3.34835 7.75000 0.99963 -0.00511 0.02686 0.00000 0.00000
7.06066 3.34835 8.75000 0.99973 -0.00795 0.02199 0.00000 0.00000
7.06066 3.34835 9.75000 0.99971 -0.00234 0.02408 0.00000 0.00000
7.76777 4.05546 1.75000 0.99930 -0.00665 0.03687 0.00000 0.00000
7.76777 4.05546 2.75000 0.99968 -0.00169 0.02526 0.00000 0.00000
7.76777 4.05546 4.75000 0.99963 0.00025 0.02720 0.00000 0.00000
[truncated: 571,647 more chars]
