# Supplementary material for: Signature of antiphase boundaries in iron oxide nanoparticles
Source: J Appl Crystallogr. 2021 Nov 16;54(Pt 6):1719–29. doi: 10.1107/S1600576721010128 (PMC8662974; doi:10.1107/S1600576721010128)
Supplement: Supplementary file 2 [file j-54-01719-sup2.zip › Spin_structure_9nm_5T_noAPB.txt]

# Averaged spin structure from 20 configurations without APB
# spherical particle diameter approx. 9.24 nm
#
# number of Monte Carlo steps: 5000
# Number of iron atoms: 14823
# temperature: 0.01 K
# field: 5.0 T
# FeTT: -21 K
# FeTO: -28.1 K
# FeOO: -8.6 K
# FeOO_APB: -106.28 K
# anisotropy constant: 3.25e-25 J/Atom
# lattice parameters: 8.3965, 8.3965, 8.3965 (Angstrom)
# Orientation: alpha=0, beta=0, gamma=-45�
# pos indicates the iron site: 1->octahedral; 0->tetrahedral
# APB indicates if the atom lies at the APB and is subject to the 
# modified exchange interactions: 1->at APB; 0->not at APB
# 
# x      y        z      spinx    spiny    spinz  pos      APB
1.58058 9.00520 5.12500 -0.99962 0.02226 -0.01627 1.00000 0.00000
1.58058 9.00520 6.12500 -0.99970 0.01354 -0.02034 1.00000 0.00000
1.58058 9.00520 7.12500 -0.99408 0.01524 -0.10753 1.00000 0.00000
2.28769 9.71231 5.12500 -0.99939 0.02234 -0.02686 1.00000 0.00000
2.28769 9.71231 6.12500 -0.99964 0.02565 -0.00832 1.00000 0.00000
2.28769 9.71231 7.12500 -0.99938 0.01918 -0.02938 1.00000 0.00000
2.99480 10.41940 5.12500 -0.99655 0.00847 -0.08254 1.00000 0.00000
2.99480 10.41940 6.12500 -0.99948 0.01298 -0.02958 1.00000 0.00000
2.99480 10.41940 7.12500 -0.99968 0.01204 -0.02238 1.00000 0.00000
0.87348 6.88388 5.12500 -0.99937 0.00040 -0.03548 1.00000 0.00000
0.87348 6.88388 6.12500 -0.99985 0.00873 -0.01508 1.00000 0.00000
0.87348 6.88388 7.12500 -0.99983 0.01231 -0.01351 1.00000 0.00000
1.58058 7.59099 4.12500 -0.99996 0.00796 -0.00339 1.00000 0.00000
1.58058 7.59099 5.12500 -0.99992 0.00974 -0.00784 1.00000 0.00000
1.58058 7.59099 6.12500 -0.99983 0.01118 -0.01481 1.00000 0.00000
1.58058 7.59099 7.12500 -0.99989 0.01199 -0.00818 1.00000 0.00000
1.58058 7.59099 8.12500 -0.99986 0.01195 -0.01188 1.00000 0.00000
2.28769 8.29810 3.12500 -0.99909 0.02009 -0.03773 1.00000 0.00000
2.28769 8.29810 4.12500 -0.99989 0.01446 0.00169 1.00000 0.00000
2.28769 8.29810 5.12500 -0.99995 0.01005 0.00027 1.00000 0.00000
2.28769 8.29810 6.12500 -0.99994 0.00996 -0.00547 1.00000 0.00000
2.28769 8.29810 7.12500 -0.99993 0.01198 0.00027 1.00000 0.00000
2.28769 8.29810 8.12500 -0.99992 0.01151 -0.00528 1.00000 0.00000
2.28769 8.29810 9.12500 -0.99730 0.04088 -0.06100 1.00000 0.00000
2.99480 9.00520 3.12500 -0.99990 0.01384 0.00423 1.00000 0.00000
2.99480 9.00520 4.12500 -0.99991 0.01285 0.00347 1.00000 0.00000
2.99480 9.00520 5.12500 -0.99990 0.01249 -0.00731 1.00000 0.00000
2.99480 9.00520 6.12500 -0.99995 0.00862 -0.00431 1.00000 0.00000
2.99480 9.00520 7.12500 -0.99969 0.02035 -0.01402 1.00000 0.00000
2.99480 9.00520 8.12500 -0.99990 0.01404 -0.00038 1.00000 0.00000
2.99480 9.00520 9.12500 -0.99966 0.02582 0.00479 1.00000 0.00000
3.70190 9.71231 3.12500 -0.99967 0.01903 -0.01709 1.00000 0.00000
3.70190 9.71231 4.12500 -0.99987 0.01626 0.00126 1.00000 0.00000
3.70190 9.71231 5.12500 -0.99990 0.01312 -0.00549 1.00000 0.00000
3.70190 9.71231 6.12500 -0.99994 0.01009 -0.00427 1.00000 0.00000
3.70190 9.71231 7.12500 -0.99993 0.01168 0.00027 1.00000 0.00000
3.70190 9.71231 8.12500 -0.99993 0.01129 0.00192 1.00000 0.00000
3.70190 9.71231 9.12500 -0.99889 -0.00537 -0.04670 1.00000 0.00000
4.40901 10.41940 4.12500 -0.99984 0.01783 0.00269 1.00000 0.00000
4.40901 10.41940 5.12500 -0.99986 0.00871 -0.01439 1.00000 0.00000
4.40901 10.41940 6.12500 -0.99991 0.01333 -0.00173 1.00000 0.00000
4.40901 10.41940 7.12500 -0.99996 0.00828 -0.00458 1.00000 0.00000
4.40901 10.41940 8.12500 -0.99995 0.00808 0.00526 1.00000 0.00000
5.11612 11.12650 5.12500 -0.99982 0.00763 -0.01739 1.00000 0.00000
5.11612 11.12650 6.12500 -0.99989 0.01044 -0.01014 1.00000 0.00000
5.11612 11.12650 7.12500 -0.99922 -0.03934 0.00139 1.00000 0.00000
0.87348 5.46967 4.12500 -0.99986 -0.01309 0.01020 1.00000 0.00000
0.87348 5.46967 5.12500 -0.99985 -0.00502 -0.01685 1.00000 0.00000
0.87348 5.46967 6.12500 -0.99996 -0.00617 -0.00712 1.00000 0.00000
0.87348 5.46967 7.12500 -0.99997 -0.00321 -0.00698 1.00000 0.00000
1.58058 6.17678 3.12500 -0.99896 0.00672 -0.04517 1.00000 0.00000
1.58058 6.17678 4.12500 -0.99998 0.00214 -0.00657 1.00000 0.00000
1.58058 6.17678 5.12500 -1.00000 -0.00179 -0.00192 1.00000 0.00000
1.58058 6.17678 6.12500 -0.99999 0.00298 -0.00180 1.00000 0.00000
1.58058 6.17678 7.12500 -0.99999 -0.00005 0.00528 1.00000 0.00000
1.58058 6.17678 8.12500 -0.99997 -0.00535 -0.00525 1.00000 0.00000
1.58058 6.17678 9.12500 -0.99771 -0.06600 0.01460 1.00000 0.00000
2.28769 6.88388 2.12500 -0.99991 0.00759 0.01084 1.00000 0.00000
2.28769 6.88388 3.12500 -0.99995 0.00973 0.00108 1.00000 0.00000
2.28769 6.88388 4.12500 -0.99997 0.00461 -0.00623 1.00000 0.00000
2.28769 6.88388 5.12500 -0.99998 0.00605 -0.00133 1.00000 0.00000
2.28769 6.88388 6.12500 -0.99999 0.00113 -0.00347 1.00000 0.00000
2.28769 6.88388 7.12500 -0.99999 0.00378 0.00218 1.00000 0.00000
2.28769 6.88388 8.12500 -0.99997 0.00800 -0.00167 1.00000 0.00000
2.28769 6.88388 9.12500 -0.99999 0.00207 -0.00463 1.00000 0.00000
2.99480 7.59099 2.12500 -0.99978 0.02097 -0.00111 1.00000 0.00000
2.99480 7.59099 3.12500 -0.99998 0.00201 0.00633 1.00000 0.00000
2.99480 7.59099 4.12500 -0.99999 0.00338 0.00105 1.00000 0.00000
2.99480 7.59099 5.12500 -0.99997 0.00707 0.00264 1.00000 0.00000
2.99480 7.59099 6.12500 -0.99999 0.00363 -0.00229 1.00000 0.00000
2.99480 7.59099 7.12500 -0.99996 0.00872 0.00194 1.00000 0.00000
2.99480 7.59099 8.12500 -0.99998 0.00526 0.00318 1.00000 0.00000
2.99480 7.59099 9.12500 -0.99992 0.01202 0.00302 1.00000 0.00000
2.99480 7.59099 10.12500 -0.99973 0.01600 -0.01711 1.00000 0.00000
3.70190 8.29810 2.12500 -0.99973 0.02098 0.01048 1.00000 0.00000
3.70190 8.29810 3.12500 -0.99996 0.00848 -0.00214 1.00000 0.00000
3.70190 8.29810 4.12500 -0.99998 0.00499 0.00381 1.00000 0.00000
3.70190 8.29810 5.12500 -0.99998 0.00390 -0.00429 1.00000 0.00000
3.70190 8.29810 6.12500 -0.99999 0.00499 -0.00046 1.00000 0.00000
3.70190 8.29810 7.12500 -0.99997 0.00760 0.00168 1.00000 0.00000
3.70190 8.29810 8.12500 -0.99999 0.00468 0.00188 1.00000 0.00000
3.70190 8.29810 9.12500 -0.99992 0.01196 0.00307 1.00000 0.00000
3.70190 8.29810 10.12500 -0.99969 0.02138 0.01245 1.00000 0.00000
4.40901 9.00520 2.12500 -0.99998 0.00390 0.00399 1.00000 0.00000
4.40901 9.00520 3.12500 -0.99994 0.01011 0.00492 1.00000 0.00000
4.40901 9.00520 4.12500 -0.99997 -0.00384 0.00623 1.00000 0.00000
4.40901 9.00520 5.12500 -0.99999 0.00540 -0.00071 1.00000 0.00000
4.40901 9.00520 6.12500 -0.99999 0.00291 -0.00311 1.00000 0.00000
4.40901 9.00520 7.12500 -0.99997 0.00280 -0.00736 1.00000 0.00000
4.40901 9.00520 8.12500 -0.99996 0.00891 0.00306 1.00000 0.00000
4.40901 9.00520 9.12500 -0.99997 0.00753 -0.00280 1.00000 0.00000
4.40901 9.00520 10.12500 -0.99988 0.01481 0.00406 1.00000 0.00000
5.11612 9.71231 2.12500 -0.99154 0.04174 0.12289 1.00000 0.00000
5.11612 9.71231 3.12500 -0.99911 0.00811 0.04136 1.00000 0.00000
5.11612 9.71231 4.12500 -0.99993 0.01113 0.00371 1.00000 0.00000
5.11612 9.71231 5.12500 -0.99997 0.00690 -0.00387 1.00000 0.00000
5.11612 9.71231 6.12500 -0.99997 0.00494 -0.00657 1.00000 0.00000
5.11612 9.71231 7.12500 -0.99999 0.00440 -0.00090 1.00000 0.00000
5.11612 9.71231 8.12500 -0.99994 0.01007 0.00351 1.00000 0.00000
5.11612 9.71231 9.12500 -0.99999 0.00324 -0.00264 1.00000 0.00000
5.82322 10.41940 3.12500 -0.99958 0.00843 0.02783 1.00000 0.00000
5.82322 10.41940 4.12500 -0.99928 0.03470 0.01503 1.00000 0.00000
5.82322 10.41940 5.12500 -0.99999 0.00280 0.00290 1.00000 0.00000
5.82322 10.41940 6.12500 -0.99997 0.00639 -0.00340 1.00000 0.00000
5.82322 10.41940 7.12500 -0.99999 0.00132 -0.00318 1.00000 0.00000
5.82322 10.41940 8.12500 -1.00000 0.00087 0.00280 1.00000 0.00000
5.82322 10.41940 9.12500 -0.99996 0.00403 -0.00794 1.00000 0.00000
6.53033 11.12650 4.12500 -0.98045 0.15426 0.12213 1.00000 0.00000
6.53033 11.12650 5.12500 -0.99991 -0.01288 -0.00205 1.00000 0.00000
6.53033 11.12650 6.12500 -0.99993 -0.00404 -0.01109 1.00000 0.00000
6.53033 11.12650 7.12500 -1.00000 0.00160 0.00051 1.00000 0.00000
0.87348 4.05546 6.12500 -0.99994 -0.00880 -0.00643 1.00000 0.00000
1.58058 4.76256 3.12500 -0.99999 0.00213 0.00477 1.00000 0.00000
1.58058 4.76256 4.12500 -0.99995 -0.00714 0.00686 1.00000 0.00000
1.58058 4.76256 5.12500 -0.99996 -0.00850 0.00120 1.00000 0.00000
1.58058 4.76256 6.12500 -0.99999 -0.00436 0.00104 1.00000 0.00000
1.58058 4.76256 7.12500 -0.99996 -0.00851 0.00078 1.00000 0.00000
1.58058 4.76256 8.12500 -0.99995 -0.01000 -0.00304 1.00000 0.00000
2.28769 5.46967 2.12500 -0.99995 -0.00491 -0.00813 1.00000 0.00000
2.28769 5.46967 3.12500 -0.99992 -0.01105 0.00640 1.00000 0.00000
2.28769 5.46967 4.12500 -0.99997 -0.00712 0.00114 1.00000 0.00000
2.28769 5.46967 5.12500 -0.99999 -0.00398 0.00264 1.00000 0.00000
2.28769 5.46967 6.12500 -0.99999 -0.00093 0.00403 1.00000 0.00000
2.28769 5.46967 7.12500 -1.00000 0.00187 0.00055 1.00000 0.00000
2.28769 5.46967 8.12500 -0.99998 -0.00567 0.00108 1.00000 0.00000
2.28769 5.46967 9.12500 -0.99998 -0.00595 0.00215 1.00000 0.00000
2.99480 6.17678 2.12500 -0.99997 0.00693 -0.00280 1.00000 0.00000
2.99480 6.17678 3.12500 -1.00000 -0.00088 -0.00051 1.00000 0.00000
2.99480 6.17678 4.12500 -1.00000 -0.00127 0.00230 1.00000 0.00000
2.99480 6.17678 5.12500 -1.00000 0.00306 -0.00033 1.00000 0.00000
2.99480 6.17678 6.12500 -0.99999 0.00432 -0.00065 1.00000 0.00000
2.99480 6.17678 7.12500 -0.99999 0.00022 -0.00517 1.00000 0.00000
2.99480 6.17678 8.12500 -1.00000 -0.00004 -0.00258 1.00000 0.00000
2.99480 6.17678 9.12500 -0.99998 -0.00419 0.00550 1.00000 0.00000
2.99480 6.17678 10.12500 -1.00000 0.00026 0.00155 1.00000 0.00000
3.70190 6.88388 1.12500 -0.99999 -0.00315 -0.00043 1.00000 0.00000
3.70190 6.88388 2.12500 -0.99998 0.00566 0.00236 1.00000 0.00000
3.70190 6.88388 3.12500 -0.99998 0.00257 0.00592 1.00000 0.00000
3.70190 6.88388 4.12500 -0.99999 0.00343 0.00258 1.00000 0.00000
3.70190 6.88388 5.12500 -0.99999 -0.00342 -0.00080 1.00000 0.00000
3.70190 6.88388 6.12500 -0.99999 -0.00485 0.00058 1.00000 0.00000
3.70190 6.88388 7.12500 -0.99999 0.00411 0.00181 1.00000 0.00000
3.70190 6.88388 8.12500 -0.99999 0.00274 0.00452 1.00000 0.00000
3.70190 6.88388 9.12500 -0.99996 0.00221 0.00826 1.00000 0.00000
3.70190 6.88388 10.12500 -0.99999 0.00431 0.00257 1.00000 0.00000
4.40901 7.59099 1.12500 -0.99998 0.00482 -0.00513 1.00000 0.00000
4.40901 7.59099 2.12500 -0.99999 0.00543 -0.00017 1.00000 0.00000
4.40901 7.59099 3.12500 -0.99975 -0.01128 0.01939 1.00000 0.00000
4.40901 7.59099 4.12500 -0.99997 0.00108 0.00779 1.00000 0.00000
4.40901 7.59099 5.12500 -1.00000 0.00270 -0.00096 1.00000 0.00000
4.40901 7.59099 6.12500 -0.99999 0.00417 -0.00174 1.00000 0.00000
4.40901 7.59099 7.12500 -0.99999 0.00466 0.00191 1.00000 0.00000
4.40901 7.59099 8.12500 -0.99999 0.00295 0.00217 1.00000 0.00000
4.40901 7.59099 9.12500 -0.99999 0.00356 -0.00077 1.00000 0.00000
4.40901 7.59099 10.12500 -0.99997 0.00723 -0.00323 1.00000 0.00000
5.11612 8.29810 1.12500 -0.99995 -0.00536 0.00845 1.00000 0.00000
5.11612 8.29810 2.12500 -0.99997 0.00626 0.00540 1.00000 0.00000
5.11612 8.29810 3.12500 -0.99997 0.00495 0.00615 1.00000 0.00000
5.11612 8.29810 4.12500 -0.99998 0.00409 0.00476 1.00000 0.00000
5.11612 8.29810 5.12500 -0.99999 0.00326 0.00039 1.00000 0.00000
5.11612 8.29810 6.12500 -0.99998 0.00184 -0.00661 1.00000 0.00000
5.11612 8.29810 7.12500 -0.99999 -0.00283 0.00358 1.00000 0.00000
5.11612 8.29810 8.12500 -1.00000 0.00185 0.00058 1.00000 0.00000
5.11612 8.29810 9.12500 -0.99999 -0.00336 0.00161 1.00000 0.00000
5.11612 8.29810 10.12500 -0.99998 0.00607 -0.00170 1.00000 0.00000
5.82322 9.00520 2.12500 -0.99994 0.00505 0.00960 1.00000 0.00000
5.82322 9.00520 3.12500 -0.99995 0.00442 0.00924 1.00000 0.00000
5.82322 9.00520 4.12500 -0.99998 0.00170 0.00584 1.00000 0.00000
5.82322 9.00520 5.12500 -1.00000 0.00143 0.00220 1.00000 0.00000
5.82322 9.00520 6.12500 -0.99999 0.00122 -0.00325 1.00000 0.00000
5.82322 9.00520 7.12500 -1.00000 0.00175 0.00027 1.00000 0.00000
5.82322 9.00520 8.12500 -0.99998 0.00201 0.00523 1.00000 0.00000
5.82322 9.00520 9.12500 -1.00000 0.00152 0.00166 1.00000 0.00000
5.82322 9.00520 10.12500 -0.99997 0.00703 -0.00147 1.00000 0.00000
6.53033 9.71231 2.12500 -0.98812 0.01937 0.15244 1.00000 0.00000
6.53033 9.71231 3.12500 -0.99968 -0.00493 0.02496 1.00000 0.00000
6.53033 9.71231 4.12500 -0.99997 0.00092 0.00812 1.00000 0.00000
6.53033 9.71231 5.12500 -1.00000 -0.00037 -0.00047 1.00000 0.00000
6.53033 9.71231 6.12500 -0.99999 0.00142 -0.00488 1.00000 0.00000
6.53033 9.71231 7.12500 -1.00000 -0.00076 -0.00053 1.00000 0.00000
6.53033 9.71231 8.12500 -0.99999 0.00260 0.00396 1.00000 0.00000
6.53033 9.71231 9.12500 -0.99995 -0.00781 0.00647 1.00000 0.00000
7.23744 10.41940 3.12500 -0.99367 0.03827 0.10561 1.00000 0.00000
7.23744 10.41940 4.12500 -0.99994 -0.01084 0.00207 1.00000 0.00000
7.23744 10.41940 5.12500 -0.99942 -0.01119 -0.03215 1.00000 0.00000
7.23744 10.41940 6.12500 -0.99998 -0.00677 -0.00137 1.00000 0.00000
7.23744 10.41940 7.12500 -0.99998 -0.00660 -0.00134 1.00000 0.00000
7.23744 10.41940 8.12500 -0.99996 0.00002 0.00939 1.00000 0.00000
7.94454 11.12650 6.12500 -0.99690 -0.03138 0.07212 1.00000 0.00000
1.58058 3.34835 4.12500 -0.99977 -0.02039 -0.00615 1.00000 0.00000
1.58058 3.34835 5.12500 -0.99943 -0.03261 -0.00894 1.00000 0.00000
1.58058 3.34835 6.12500 -0.99964 -0.02671 0.00216 1.00000 0.00000
1.58058 3.34835 7.12500 -0.99979 -0.02032 0.00283 1.00000 0.00000
2.28769 4.05546 3.12500 -0.99985 -0.01599 0.00607 1.00000 0.00000
2.28769 4.05546 4.12500 -0.99995 -0.01010 -0.00071 1.00000 0.00000
2.28769 4.05546 5.12500 -0.99996 -0.00684 0.00552 1.00000 0.00000
2.28769 4.05546 6.12500 -0.99995 -0.00873 0.00383 1.00000 0.00000
2.28769 4.05546 7.12500 -0.99998 -0.00586 0.00206 1.00000 0.00000
2.28769 4.05546 8.12500 -0.99992 -0.01243 0.00248 1.00000 0.00000
2.28769 4.05546 9.12500 -0.99988 -0.00871 0.01267 1.00000 0.00000
2.99480 4.76256 2.12500 -0.99985 -0.01378 0.01067 1.00000 0.00000
2.99480 4.76256 3.12500 -0.99997 -0.00778 -0.00001 1.00000 0.00000
2.99480 4.76256 4.12500 -0.99999 -0.00388 0.00130 1.00000 0.00000
2.99480 4.76256 5.12500 -0.99998 -0.00527 -0.00251 1.00000 0.00000
2.99480 4.76256 6.12500 -0.99999 0.00207 -0.00430 1.00000 0.00000
2.99480 4.76256 7.12500 -0.99999 -0.00475 -0.00092 1.00000 0.00000
2.99480 4.76256 8.12500 -0.99997 -0.00682 0.00214 1.00000 0.00000
2.99480 4.76256 9.12500 -0.99994 -0.00902 0.00541 1.00000 0.00000
2.99480 4.76256 10.12500 -0.99993 -0.00855 -0.00866 1.00000 0.00000
3.70190 5.46967 1.12500 -0.99998 0.00229 0.00511 1.00000 0.00000
3.70190 5.46967 2.12500 -1.00000 -0.00001 0.00258 1.00000 0.00000
3.70190 5.46967 3.12500 -0.99999 -0.00450 -0.00285 1.00000 0.00000
3.70190 5.46967 4.12500 -0.99999 -0.00317 -0.00332 1.00000 0.00000
3.70190 5.46967 5.12500 -0.99998 -0.00549 0.00315 1.00000 0.00000
3.70190 5.46967 6.12500 -0.99999 0.00375 0.00318 1.00000 0.00000
3.70190 5.46967 7.12500 -0.99998 -0.00203 -0.00655 1.00000 0.00000
3.70190 5.46967 8.12500 -1.00000 -0.00078 -0.00147 1.00000 0.00000
3.70190 5.46967 9.12500 -0.99998 -0.00155 0.00555 1.00000 0.00000
3.70190 5.46967 10.12500 -0.99993 -0.00840 0.00874 1.00000 0.00000
4.40901 6.17678 1.12500 -0.99972 -0.00273 -0.02356 1.00000 0.00000
4.40901 6.17678 2.12500 -0.99999 0.00134 -0.00410 1.00000 0.00000
4.40901 6.17678 3.12500 -1.00000 0.00075 -0.00120 1.00000 0.00000
4.40901 6.17678 4.12500 -1.00000 -0.00274 0.00066 1.00000 0.00000
4.40901 6.17678 5.12500 -0.99881 0.04349 -0.02205 1.00000 0.00000
4.40901 6.17678 6.12500 -1.00000 0.00238 0.00060 1.00000 0.00000
4.40901 6.17678 7.12500 -0.99994 0.00787 0.00745 1.00000 0.00000
4.40901 6.17678 8.12500 -0.99998 -0.00260 0.00531 1.00000 0.00000
4.40901 6.17678 9.12500 -0.99997 0.00711 0.00422 1.00000 0.00000
4.40901 6.17678 10.12500 -0.99999 0.00057 0.00399 1.00000 0.00000
4.40901 6.17678 11.12500 -0.99970 -0.00225 0.02454 1.00000 0.00000
5.11612 6.88388 1.12500 -1.00000 0.00128 0.00134 1.00000 0.00000
5.11612 6.88388 2.12500 -0.99998 0.00504 -0.00274 1.00000 0.00000
5.11612 6.88388 3.12500 -0.99999 -0.00339 0.00271 1.00000 0.00000
5.11612 6.88388 4.12500 -0.99999 0.00280 0.00354 1.00000 0.00000
5.11612 6.88388 5.12500 -0.99995 -0.00787 0.00657 1.00000 0.00000
5.11612 6.88388 6.12500 -0.99999 0.00118 0.00529 1.00000 0.00000
5.11612 6.88388 7.12500 -0.99997 0.00357 0.00732 1.00000 0.00000
5.11612 6.88388 8.12500 -0.99997 -0.00357 0.00636 1.00000 0.00000
5.11612 6.88388 9.12500 -0.99999 0.00471 -0.00003 1.00000 0.00000
5.11612 6.88388 10.12500 -0.99997 -0.00401 0.00693 1.00000 0.00000
5.11612 6.88388 11.12500 -0.99995 -0.00127 -0.00948 1.00000 0.00000
5.82322 7.59099 1.12500 -1.00000 0.00158 0.00142 1.00000 0.00000
5.82322 7.59099 2.12500 -0.99999 0.00291 -0.00423 1.00000 0.00000
5.82322 7.59099 3.12500 -0.99999 -0.00300 0.00396 1.00000 0.00000
5.82322 7.59099 4.12500 -0.99999 0.00084 0.00379 1.00000 0.00000
5.82322 7.59099 5.12500 -1.00000 -0.00259 -0.00050 1.00000 0.00000
5.82322 7.59099 6.12500 -1.00000 -0.00013 0.00124 1.00000 0.00000
5.82322 7.59099 7.12500 -0.99999 0.00449 0.00091 1.00000 0.00000
5.82322 7.59099 8.12500 -1.00000 -0.00039 -0.00016 1.00000 0.00000
5.82322 7.59099 9.12500 -0.99990 0.00829 0.01149 1.00000 0.00000
5.82322 7.59099 10.12500 -0.99998 0.00152 -0.00552 1.00000 0.00000
5.82322 7.59099 11.12500 -0.99995 0.00515 -0.00807 1.00000 0.00000
6.53033 8.29810 1.12500 -1.00000 0.00289 0.00067 1.00000 0.00000
6.53033 8.29810 2.12500 -0.99998 -0.00694 -0.00098 1.00000 0.00000
6.53033 8.29810 3.12500 -0.99999 0.00111 0.00387 1.00000 0.00000
6.53033 8.29810 4.12500 -0.99999 0.00319 0.00052 1.00000 0.00000
6.53033 8.29810 5.12500 -0.99998 -0.00496 0.00287 1.00000 0.00000
6.53033 8.29810 6.12500 -0.99999 0.00196 -0.00346 1.00000 0.00000
6.53033 8.29810 7.12500 -1.00000 -0.00180 -0.00096 1.00000 0.00000
6.53033 8.29810 8.12500 -1.00000 -0.00027 -0.00208 1.00000 0.00000
6.53033 8.29810 9.12500 -0.99996 -0.00271 0.00806 1.00000 0.00000
6.53033 8.29810 10.12500 -1.00000 0.00133 0.00153 1.00000 0.00000
7.23744 9.00520 2.12500 -0.99992 -0.01271 -0.00083 1.00000 0.00000
7.23744 9.00520 3.12500 -0.99996 -0.00824 0.00309 1.00000 0.00000
7.23744 9.00520 4.12500 -0.99999 -0.00307 0.00313 1.00000 0.00000
7.23744 9.00520 5.12500 -1.00000 -0.00089 0.00200 1.00000 0.00000
7.23744 9.00520 6.12500 -1.00000 -0.00302 -0.00036 1.00000 0.00000
7.23744 9.00520 7.12500 -0.99998 -0.00528 0.00454 1.00000 0.00000
7.23744 9.00520 8.12500 -0.99997 -0.00308 0.00748 1.00000 0.00000
7.23744 9.00520 9.12500 -0.99997 -0.00570 0.00431 1.00000 0.00000
7.23744 9.00520 10.12500 -0.99999 -0.00223 0.00417 1.00000 0.00000
7.94454 9.71231 3.12500 -0.99988 -0.01540 -0.00122 1.00000 0.00000
7.94454 9.71231 4.12500 -0.99995 -0.00860 -0.00584 1.00000 0.00000
7.94454 9.71231 5.12500 -0.99999 -0.00187 -0.00400 1.00000 0.00000
7.94454 9.71231 6.12500 -0.99998 -0.00529 -0.00347 1.00000 0.00000
7.94454 9.71231 7.12500 -0.99997 -0.00719 0.00285 1.00000 0.00000
7.94454 9.71231 8.12500 -0.99985 -0.01368 0.01019 1.00000 0.00000
7.94454 9.71231 9.12500 -0.99989 -0.00837 0.01253 1.00000 0.00000
8.65165 10.41940 4.12500 -0.97671 0.01872 0.21376 1.00000 0.00000
8.65165 10.41940 5.12500 -0.99977 0.00067 -0.02126 1.00000 0.00000
8.65165 10.41940 6.12500 -0.99995 0.00825 -0.00602 1.00000 0.00000
8.65165 10.41940 7.12500 -0.99970 -0.02004 0.01395 1.00000 0.00000
2.28769 2.64124 4.12500 -0.99990 -0.01442 -0.00122 1.00000 0.00000
2.28769 2.64124 5.12500 -0.99980 -0.01655 0.01148 1.00000 0.00000
2.28769 2.64124 6.12500 -0.99977 -0.01648 0.01408 1.00000 0.00000
2.28769 2.64124 7.12500 -0.99942 -0.02720 0.02069 1.00000 0.00000
2.28769 2.64124 8.12500 -0.99989 -0.01424 -0.00507 1.00000 0.00000
2.99480 3.34835 3.12500 -0.99984 -0.01579 0.00836 1.00000 0.00000
2.99480 3.34835 4.12500 -0.99995 -0.01010 -0.00156 1.00000 0.00000
2.99480 3.34835 5.12500 -0.99997 -0.00751 0.00097 1.00000 0.00000
2.99480 3.34835 6.12500 -0.99999 -0.00181 0.00276 1.00000 0.00000
2.99480 3.34835 7.12500 -0.99995 -0.00967 -0.00103 1.00000 0.00000
2.99480 3.34835 8.12500 -0.99998 -0.00133 0.00633 1.00000 0.00000
2.99480 3.34835 9.12500 -0.99991 -0.00656 -0.01180 1.00000 0.00000
3.70190 4.05546 2.12500 -0.99990 -0.01398 -0.00037 1.00000 0.00000
3.70190 4.05546 3.12500 -0.99998 -0.00536 -0.00175 1.00000 0.00000
3.70190 4.05546 4.12500 -1.00000 -0.00202 -0.00061 1.00000 0.00000
3.70190 4.05546 5.12500 -1.00000 0.00016 0.00129 1.00000 0.00000
3.70190 4.05546 6.12500 -0.99999 0.00056 0.00388 1.00000 0.00000
3.70190 4.05546 7.12500 -1.00000 -0.00057 0.00069 1.00000 0.00000
3.70190 4.05546 8.12500 -1.00000 -0.00204 0.00155 1.00000 0.00000
3.70190 4.05546 9.12500 -0.99994 -0.00826 -0.00768 1.00000 0.00000
3.70190 4.05546 10.12500 -0.99985 -0.00456 -0.01693 1.00000 0.00000
4.40901 4.76256 1.12500 -0.99962 -0.01483 -0.02336 1.00000 0.00000
4.40901 4.76256 2.12500 -0.99998 -0.00559 0.00121 1.00000 0.00000
4.40901 4.76256 3.12500 -0.99999 -0.00429 -0.00012 1.00000 0.00000
4.40901 4.76256 4.12500 -1.00000 0.00302 -0.00046 1.00000 0.00000
4.40901 4.76256 5.12500 -0.99999 0.00416 -0.00332 1.00000 0.00000
4.40901 4.76256 6.12500 -1.00000 0.00062 -0.00149 1.00000 0.00000
4.40901 4.76256 7.12500 -1.00000 0.00098 -0.00168 1.00000 0.00000
4.40901 4.76256 8.12500 -1.00000 -0.00116 -0.00019 1.00000 0.00000
4.40901 4.76256 9.12500 -0.99999 -0.00295 -0.00147 1.00000 0.00000
4.40901 4.76256 10.12500 -0.99999 -0.00225 -0.00462 1.00000 0.00000
5.11612 5.46967 1.12500 -0.99999 0.00420 0.00180 1.00000 0.00000
5.11612 5.46967 2.12500 -0.99999 -0.00079 -0.00458 1.00000 0.00000
5.11612 5.46967 3.12500 -0.99998 -0.00298 0.00503 1.00000 0.00000
5.11612 5.46967 4.12500 -1.00000 -0.00098 0.00137 1.00000 0.00000
5.11612 5.46967 5.12500 -1.00000 0.00123 0.00059 1.00000 0.00000
5.11612 5.46967 6.12500 -1.00000 0.00087 0.00183 1.00000 0.00000
5.11612 5.46967 7.12500 -1.00000 -0.00161 0.00019 1.00000 0.00000
5.11612 5.46967 8.12500 -1.00000 -0.00174 0.00121 1.00000 0.00000
5.11612 5.46967 9.12500 -1.00000 0.00070 0.00134 1.00000 0.00000
5.11612 5.46967 10.12500 -0.99999 -0.00206 0.00500 1.00000 0.00000
5.11612 5.46967 11.12500 -0.99996 -0.00488 -0.00761 1.00000 0.00000
5.82322 6.17678 1.12500 -0.99998 0.00512 -0.00483 1.00000 0.00000
5.82322 6.17678 2.12500 -1.00000 -0.00159 -0.00076 1.00000 0.00000
5.82322 6.17678 3.12500 -0.99999 0.00356 -0.00052 1.00000 0.00000
5.82322 6.17678 4.12500 -1.00000 -0.00215 0.00158 1.00000 0.00000
5.82322 6.17678 5.12500 -1.00000 -0.00043 -0.00308 1.00000 0.00000
5.82322 6.17678 6.12500 -1.00000 0.00203 0.00216 1.00000 0.00000
5.82322 6.17678 7.12500 -0.99999 0.00335 0.00248 1.00000 0.00000
5.82322 6.17678 8.12500 -0.99999 -0.00345 -0.00251 1.00000 0.00000
5.82322 6.17678 9.12500 -0.99999 0.00257 -0.00349 1.00000 0.00000
5.82322 6.17678 10.12500 -0.99996 -0.00177 -0.00915 1.00000 0.00000
5.82322 6.17678 11.12500 -0.99997 -0.00237 -0.00677 1.00000 0.00000
6.53033 6.88388 1.12500 -1.00000 0.00176 -0.00071 1.00000 0.00000
6.53033 6.88388 2.12500 -1.00000 -0.00170 -0.00083 1.00000 0.00000
6.53033 6.88388 3.12500 -1.00000 0.00097 -0.00105 1.00000 0.00000
6.53033 6.88388 4.12500 -1.00000 0.00060 0.00056 1.00000 0.00000
6.53033 6.88388 5.12500 -0.99999 0.00049 -0.00355 1.00000 0.00000
6.53033 6.88388 6.12500 -1.00000 0.00119 0.00188 1.00000 0.00000
6.53033 6.88388 7.12500 -0.99997 0.00181 0.00808 1.00000 0.00000
6.53033 6.88388 8.12500 -1.00000 -0.00118 0.00266 1.00000 0.00000
6.53033 6.88388 9.12500 -0.99999 -0.00305 0.00190 1.00000 0.00000
6.53033 6.88388 10.12500 -0.99999 0.00415 -0.00109 1.00000 0.00000
6.53033 6.88388 11.12500 -0.99999 0.00313 0.00145 1.00000 0.00000
7.23744 7.59099 1.12500 -0.99997 -0.00737 -0.00028 1.00000 0.00000
7.23744 7.59099 2.12500 -0.99996 -0.00526 -0.00738 1.00000 0.00000
7.23744 7.59099 3.12500 -0.99997 0.00116 -0.00767 1.00000 0.00000
7.23744 7.59099 4.12500 -0.99999 0.00149 -0.00430 1.00000 0.00000
7.23744 7.59099 5.12500 -1.00000 -0.00068 -0.00064 1.00000 0.00000
7.23744 7.59099 6.12500 -1.00000 -0.00126 0.00111 1.00000 0.00000
7.23744 7.59099 7.12500 -0.99997 0.00044 0.00737 1.00000 0.00000
7.23744 7.59099 8.12500 -0.99995 -0.00237 0.00966 1.00000 0.00000
7.23744 7.59099 9.12500 -0.99998 -0.00382 0.00429 1.00000 0.00000
7.23744 7.59099 10.12500 -0.99995 -0.00957 0.00142 1.00000 0.00000
7.94454 8.29810 2.12500 -0.99984 -0.01681 -0.00669 1.00000 0.00000
7.94454 8.29810 3.12500 -0.99996 -0.00839 -0.00248 1.00000 0.00000
7.94454 8.29810 4.12500 -0.99999 -0.00410 -0.00007 1.00000 0.00000
7.94454 8.29810 5.12500 -0.99999 -0.00346 0.00254 1.00000 0.00000
7.94454 8.29810 6.12500 -0.99998 -0.00525 0.00195 1.00000 0.00000
7.94454 8.29810 7.12500 -0.99992 -0.00574 0.01089 1.00000 0.00000
7.94454 8.29810 8.12500 -0.99997 -0.00163 0.00814 1.00000 0.00000
7.94454 8.29810 9.12500 -0.99991 -0.00967 0.00918 1.00000 0.00000
7.94454 8.29810 10.12500 -0.99996 -0.00799 -0.00446 1.00000 0.00000
8.65165 9.00520 3.12500 -0.99978 -0.02093 -0.00171 1.00000 0.00000
8.65165 9.00520 4.12500 -0.99993 -0.01082 -0.00520 1.00000 0.00000
8.65165 9.00520 5.12500 -0.99999 -0.00249 -0.00320 1.00000 0.00000
8.65165 9.00520 6.12500 -0.99997 -0.00753 0.00036 1.00000 0.00000
8.65165 9.00520 7.12500 -0.99986 -0.01401 0.00921 1.00000 0.00000
8.65165 9.00520 8.12500 -0.99985 -0.00821 0.01527 1.00000 0.00000
8.65165 9.00520 9.12500 -0.99973 -0.01492 0.01785 1.00000 0.00000
9.35876 9.71231 4.12500 -0.99970 -0.01239 0.02136 1.00000 0.00000
9.35876 9.71231 5.12500 -0.99980 -0.01410 -0.01425 1.00000 0.00000
9.35876 9.71231 6.12500 -0.99990 -0.01397 -0.00083 1.00000 0.00000
9.35876 9.71231 7.12500 -0.99976 -0.01959 -0.01010 1.00000 0.00000
9.35876 9.71231 8.12500 -0.99951 -0.00980 0.02975 1.00000 0.00000
2.99480 1.93414 4.12500 -0.99965 -0.00979 -0.02461 1.00000 0.00000
2.99480 1.93414 5.12500 -0.99982 -0.01568 0.01028 1.00000 0.00000
2.99480 1.93414 6.12500 -0.99954 -0.01841 0.02419 1.00000 0.00000
2.99480 1.93414 7.12500 -0.99840 -0.04921 0.02768 1.00000 0.00000
2.99480 1.93414 8.12500 -0.99846 -0.04391 -0.03401 1.00000 0.00000
3.70190 2.64124 3.12500 -0.99987 -0.01529 -0.00581 1.00000 0.00000
3.70190 2.64124 4.12500 -0.99993 -0.01161 -0.00301 1.00000 0.00000
3.70190 2.64124 5.12500 -0.99996 -0.00871 0.00153 1.00000 0.00000
3.70190 2.64124 6.12500 -0.99993 -0.00892 0.00741 1.00000 0.00000
3.70190 2.64124 7.12500 -0.99993 -0.00935 0.00760 1.00000 0.00000
3.70190 2.64124 8.12500 -0.99995 -0.00414 0.00925 1.00000 0.00000
3.70190 2.64124 9.12500 -0.99988 -0.01470 0.00576 1.00000 0.00000
4.40901 3.34835 2.12500 -0.99997 -0.00793 -0.00257 1.00000 0.00000
4.40901 3.34835 3.12500 -0.99995 -0.00836 -0.00471 1.00000 0.00000
4.40901 3.34835 4.12500 -0.99998 0.00451 -0.00373 1.00000 0.00000
4.40901 3.34835 5.12500 -0.99999 -0.00056 0.00502 1.00000 0.00000
4.40901 3.34835 6.12500 -1.00000 -0.00020 0.00051 1.00000 0.00000
4.40901 3.34835 7.12500 -0.99999 -0.00378 0.00350 1.00000 0.00000
4.40901 3.34835 8.12500 -1.00000 -0.00062 0.00044 1.00000 0.00000
4.40901 3.34835 9.12500 -0.99996 -0.00849 -0.00081 1.00000 0.00000
4.40901 3.34835 10.12500 -0.99969 -0.00750 -0.02364 1.00000 0.00000
5.11612 4.05546 1.12500 -0.99998 -0.00345 -0.00605 1.00000 0.00000
5.11612 4.05546 2.12500 -0.99998 -0.00417 -0.00445 1.00000 0.00000
5.11612 4.05546 3.12500 -1.00000 0.00003 0.00191 1.00000 0.00000
5.11612 4.05546 4.12500 -0.99990 -0.00234 0.01417 1.00000 0.00000
5.11612 4.05546 5.12500 -1.00000 -0.00139 -0.00088 1.00000 0.00000
5.11612 4.05546 6.12500 -0.99998 -0.00553 -0.00118 1.00000 0.00000
5.11612 4.05546 7.12500 -0.99999 -0.00303 0.00122 1.00000 0.00000
5.11612 4.05546 8.12500 -1.00000 -0.00166 -0.00247 1.00000 0.00000
5.11612 4.05546 9.12500 -0.99999 -0.00184 -0.00291 1.00000 0.00000
5.11612 4.05546 10.12500 -0.99996 -0.00223 -0.00896 1.00000 0.00000
5.82322 4.76256 1.12500 -0.99997 0.00487 -0.00666 1.00000 0.00000
5.82322 4.76256 2.12500 -0.99999 0.00286 0.00419 1.00000 0.00000
5.82322 4.76256 3.12500 -0.99999 -0.00355 0.00162 1.00000 0.00000
5.82322 4.76256 4.12500 -0.99999 -0.00376 0.00327 1.00000 0.00000
5.82322 4.76256 5.12500 -0.99999 0.00393 0.00343 1.00000 0.00000
5.82322 4.76256 6.12500 -0.99999 0.00191 0.00461 1.00000 0.00000
5.82322 4.76256 7.12500 -0.99998 -0.00196 -0.00514 1.00000 0.00000
5.82322 4.76256 8.12500 -0.99999 0.00445 0.00243 1.00000 0.00000
5.82322 4.76256 9.12500 -1.00000 0.00237 0.00129 1.00000 0.00000
5.82322 4.76256 10.12500 -0.99998 0.00020 0.00701 1.00000 0.00000
5.82322 4.76256 11.12500 -0.99997 0.00573 0.00541 1.00000 0.00000
6.53033 5.46967 1.12500 -0.99999 0.00444 -0.00054 1.00000 0.00000
6.53033 5.46967 2.12500 -0.99998 0.00379 -0.00427 1.00000 0.00000
6.53033 5.46967 3.12500 -0.99998 0.00221 0.00590 1.00000 0.00000
6.53033 5.46967 4.12500 -0.99999 -0.00232 0.00368 1.00000 0.00000
6.53033 5.46967 5.12500 -0.99999 -0.00062 0.00433 1.00000 0.00000
6.53033 5.46967 6.12500 -0.99999 0.00395 -0.00163 1.00000 0.00000
6.53033 5.46967 7.12500 -0.99975 0.02178 -0.00395 1.00000 0.00000
6.53033 5.46967 8.12500 -1.00000 -0.00185 -0.00020 1.00000 0.00000
6.53033 5.46967 9.12500 -0.99999 0.00404 0.00273 1.00000 0.00000
6.53033 5.46967 10.12500 -0.99996 0.00908 0.00112 1.00000 0.00000
6.53033 5.46967 11.12500 -0.99975 -0.01429 0.01729 1.00000 0.00000
7.23744 6.17678 1.12500 -0.99985 -0.00469 -0.01682 1.00000 0.00000
7.23744 6.17678 2.12500 -0.99998 0.00039 -0.00631 1.00000 0.00000
7.23744 6.17678 3.12500 -0.99999 -0.00298 0.00180 1.00000 0.00000
7.23744 6.17678 4.12500 -1.00000 -0.00087 0.00295 1.00000 0.00000
7.23744 6.17678 5.12500 -1.00000 0.00087 -0.00074 1.00000 0.00000
7.23744 6.17678 6.12500 -0.99998 0.00562 -0.00014 1.00000 0.00000
7.23744 6.17678 7.12500 -1.00000 0.00003 0.00229 1.00000 0.00000
7.23744 6.17678 8.12500 -0.99995 -0.00276 0.00982 1.00000 0.00000
7.23744 6.17678 9.12500 -0.99995 0.00080 0.00979 1.00000 0.00000
7.23744 6.17678 10.12500 -0.99998 0.00176 0.00531 1.00000 0.00000
7.23744 6.17678 11.12500 -0.99981 0.00243 0.01950 1.00000 0.00000
7.94454 6.88388 1.12500 -0.99999 -0.00157 0.00299 1.00000 0.00000
7.94454 6.88388 2.12500 -0.99995 -0.00311 -0.00985 1.00000 0.00000
7.94454 6.88388 3.12500 -1.00000 -0.00150 -0.00053 1.00000 0.00000
7.94454 6.88388 4.12500 -0.99998 -0.00144 -0.00589 1.00000 0.00000
7.94454 6.88388 5.12500 -1.00000 -0.00151 -0.00212 1.00000 0.00000
7.94454 6.88388 6.12500 -0.99999 -0.00302 -0.00340 1.00000 0.00000
7.94454 6.88388 7.12500 -0.99999 -0.00280 0.00222 1.00000 0.00000
7.94454 6.88388 8.12500 -0.99988 -0.00444 0.01485 1.00000 0.00000
7.94454 6.88388 9.12500 -0.99995 -0.00223 0.00966 1.00000 0.00000
7.94454 6.88388 10.12500 -0.99997 -0.00222 0.00756 1.00000 0.00000
8.65165 7.59099 2.12500 -0.99984 -0.01673 -0.00603 1.00000 0.00000
8.65165 7.59099 3.12500 -0.99970 -0.01834 0.01629 1.00000 0.00000
8.65165 7.59099 4.12500 -0.99998 -0.00644 -0.00282 1.00000 0.00000
8.65165 7.59099 5.12500 -0.99999 -0.00253 0.00226 1.00000 0.00000
8.65165 7.59099 6.12500 -0.99999 -0.00378 0.00205 1.00000 0.00000
8.65165 7.59099 7.12500 -0.99995 -0.00959 0.00123 1.00000 0.00000
8.65165 7.59099 8.12500 -0.99995 -0.00759 0.00652 1.00000 0.00000
8.65165 7.59099 9.12500 -0.99990 -0.00932 0.01029 1.00000 0.00000
8.65165 7.59099 10.12500 -0.99972 -0.01630 0.01719 1.00000 0.00000
9.35876 8.29810 3.12500 -0.99976 -0.02136 -0.00516 1.00000 0.00000
9.35876 8.29810 4.12500 -0.99996 -0.00898 -0.00150 1.00000 0.00000
9.35876 8.29810 5.12500 -0.99990 -0.00344 -0.01350 1.00000 0.00000
9.35876 8.29810 6.12500 -0.99997 -0.00796 -0.00148 1.00000 0.00000
9.35876 8.29810 7.12500 -0.99994 -0.01004 0.00420 1.00000 0.00000
9.35876 8.29810 8.12500 -0.99985 -0.01226 0.01255 1.00000 0.00000
9.35876 8.29810 9.12500 -0.99913 -0.04006 0.01182 1.00000 0.00000
10.06590 9.00520 4.12500 -0.99976 -0.02015 0.00810 1.00000 0.00000
10.06590 9.00520 5.12500 -0.99987 -0.01541 0.00442 1.00000 0.00000
10.06590 9.00520 6.12500 -0.99986 -0.01658 0.00251 1.00000 0.00000
10.06590 9.00520 7.12500 -0.99965 -0.02659 0.00103 1.00000 0.00000
10.06590 9.00520 8.12500 -0.99845 -0.02871 0.04775 1.00000 0.00000
3.70190 1.22703 5.12500 -0.99930 -0.02539 -0.02749 1.00000 0.00000
3.70190 1.22703 6.12500 -0.99965 -0.02331 -0.01262 1.00000 0.00000
3.70190 1.22703 7.12500 -0.99929 -0.03494 0.01439 1.00000 0.00000
4.40901 1.93414 3.12500 -0.99953 -0.02592 -0.01653 1.00000 0.00000
4.40901 1.93414 4.12500 -0.99996 -0.00849 -0.00217 1.00000 0.00000
4.40901 1.93414 5.12500 -0.99996 -0.00674 0.00531 1.00000 0.00000
4.40901 1.93414 6.12500 -0.99998 -0.00437 0.00422 1.00000 0.00000
4.40901 1.93414 7.12500 -0.99998 -0.00646 -0.00033 1.00000 0.00000
4.40901 1.93414 8.12500 -0.99993 -0.00985 0.00681 1.00000 0.00000
4.40901 1.93414 9.12500 -0.99950 -0.02160 -0.02329 1.00000 0.00000
5.11612 2.64124 2.12500 -1.00000 -0.00111 -0.00292 1.00000 0.00000
5.11612 2.64124 3.12500 -1.00000 0.00069 -0.00118 1.00000 0.00000
5.11612 2.64124 4.12500 -0.99999 -0.00029 0.00404 1.00000 0.00000
5.11612 2.64124 5.12500 -0.99978 -0.00271 0.02099 1.00000 0.00000
5.11612 2.64124 6.12500 -0.99996 -0.00528 0.00716 1.00000 0.00000
5.11612 2.64124 7.12500 -1.00000 -0.00064 -0.00075 1.00000 0.00000
5.11612 2.64124 8.12500 -0.99999 -0.00266 0.00183 1.00000 0.00000
5.11612 2.64124 9.12500 -0.99999 -0.00445 -0.00184 1.00000 0.00000
5.11612 2.64124 10.12500 -0.99999 -0.00485 0.00213 1.00000 0.00000
5.82322 3.34835 2.12500 -0.99999 -0.00172 0.00329 1.00000 0.00000
5.82322 3.34835 3.12500 -0.99999 0.00032 -0.00392 1.00000 0.00000
5.82322 3.34835 4.12500 -0.99999 0.00282 0.00381 1.00000 0.00000
5.82322 3.34835 5.12500 -1.00000 0.00123 -0.00111 1.00000 0.00000
5.82322 3.34835 6.12500 -1.00000 -0.00143 -0.00066 1.00000 0.00000
5.82322 3.34835 7.12500 -0.99999 0.00123 0.00328 1.00000 0.00000
5.82322 3.34835 8.12500 -0.99999 0.00034 -0.00544 1.00000 0.00000
5.82322 3.34835 9.12500 -0.99999 -0.00296 -0.00138 1.00000 0.00000
5.82322 3.34835 10.12500 -1.00000 0.00235 -0.00131 1.00000 0.00000
6.53033 4.05546 1.12500 -0.99999 0.00334 -0.00192 1.00000 0.00000
6.53033 4.05546 2.12500 -0.99999 0.00036 -0.00338 1.00000 0.00000
6.53033 4.05546 3.12500 -0.99999 0.00122 -0.00453 1.00000 0.00000
6.53033 4.05546 4.12500 -0.99998 0.00247 -0.00534 1.00000 0.00000
6.53033 4.05546 5.12500 -0.99998 -0.00041 -0.00599 1.00000 0.00000
6.53033 4.05546 6.12500 -1.00000 0.00268 -0.00159 1.00000 0.00000
6.53033 4.05546 7.12500 -1.00000 -0.00005 -0.00151 1.00000 0.00000
6.53033 4.05546 8.12500 -1.00000 -0.00027 0.00084 1.00000 0.00000
6.53033 4.05546 9.12500 -0.99999 0.00251 -0.00399 1.00000 0.00000
6.53033 4.05546 10.12500 -0.99999 0.00414 0.00276 1.00000 0.00000
7.23744 4.76256 1.12500 -0.99991 0.00776 0.01133 1.00000 0.00000
7.23744 4.76256 2.12500 -0.99999 -0.00307 -0.00192 1.00000 0.00000
7.23744 4.76256 3.12500 -0.99998 0.00370 -0.00456 1.00000 0.00000
7.23744 4.76256 4.12500 -0.99998 0.00613 0.00209 1.00000 0.00000
7.23744 4.76256 5.12500 -0.99999 -0.00291 0.00278 1.00000 0.00000
7.23744 4.76256 6.12500 -0.99999 0.00160 -0.00337 1.00000 0.00000
7.23744 4.76256 7.12500 -0.99998 -0.00245 0.00605 1.00000 0.00000
7.23744 4.76256 8.12500 -0.99999 0.00220 -0.00360 1.00000 0.00000
7.23744 4.76256 9.12500 -1.00000 0.00033 0.00004 1.00000 0.00000
7.23744 4.76256 10.12500 -0.99999 0.00302 0.00406 1.00000 0.00000
7.23744 4.76256 11.12500 -0.99992 0.00214 -0.01216 1.00000 0.00000
7.94454 5.46967 1.12500 -0.99537 -0.02067 0.09389 1.00000 0.00000
7.94454 5.46967 2.12500 -0.99987 0.00145 -0.01581 1.00000 0.00000
7.94454 5.46967 3.12500 -0.99999 0.00277 0.00338 1.00000 0.00000
7.94454 5.46967 4.12500 -0.99997 0.00337 -0.00741 1.00000 0.00000
7.94454 5.46967 5.12500 -1.00000 0.00252 -0.00114 1.00000 0.00000
7.94454 5.46967 6.12500 -0.99999 0.00347 -0.00158 1.00000 0.00000
7.94454 5.46967 7.12500 -0.99998 -0.00602 -0.00290 1.00000 0.00000
7.94454 5.46967 8.12500 -0.99998 0.00410 0.00483 1.00000 0.00000
7.94454 5.46967 9.12500 -0.99992 0.00296 0.01234 1.00000 0.00000
7.94454 5.46967 10.12500 -0.99992 0.00339 0.01190 1.00000 0.00000
8.65165 6.17678 2.12500 -0.99984 0.00291 -0.01761 1.00000 0.00000
8.65165 6.17678 3.12500 -0.99993 -0.00234 -0.01165 1.00000 0.00000
8.65165 6.17678 4.12500 -0.99997 -0.00254 0.00792 1.00000 0.00000
8.65165 6.17678 5.12500 -1.00000 0.00081 0.00209 1.00000 0.00000
8.65165 6.17678 6.12500 -1.00000 -0.00296 0.00071 1.00000 0.00000
8.65165 6.17678 7.12500 -0.99999 -0.00537 0.00011 1.00000 0.00000
8.65165 6.17678 8.12500 -0.99996 0.00016 0.00857 1.00000 0.00000
8.65165 6.17678 9.12500 -0.99991 0.00117 0.01364 1.00000 0.00000
8.65165 6.17678 10.12500 -0.99991 0.00008 0.01343 1.00000 0.00000
9.35876 6.88388 2.12500 -0.99595 -0.00782 0.08954 1.00000 0.00000
9.35876 6.88388 3.12500 -0.99992 -0.00468 -0.01202 1.00000 0.00000
9.35876 6.88388 4.12500 -0.99997 -0.00541 -0.00523 1.00000 0.00000
9.35876 6.88388 5.12500 -0.99999 -0.00293 0.00182 1.00000 0.00000
9.35876 6.88388 6.12500 -1.00000 -0.00081 0.00032 1.00000 0.00000
9.35876 6.88388 7.12500 -0.99998 -0.00661 -0.00193 1.00000 0.00000
9.35876 6.88388 8.12500 -0.99992 -0.00385 0.01216 1.00000 0.00000
9.35876 6.88388 9.12500 -0.99977 -0.00489 0.02083 1.00000 0.00000
9.35876 6.88388 10.12500 -0.99844 0.02656 0.04915 1.00000 0.00000
10.06590 7.59099 3.12500 -0.99907 0.00298 0.04298 1.00000 0.00000
10.06590 7.59099 4.12500 -0.99985 -0.01605 -0.00669 1.00000 0.00000
10.06590 7.59099 5.12500 -0.99994 -0.01056 -0.00366 1.00000 0.00000
10.06590 7.59099 6.12500 -0.99999 -0.00332 -0.00227 1.00000 0.00000
10.06590 7.59099 7.12500 -0.99995 -0.01022 0.00169 1.00000 0.00000
10.06590 7.59099 8.12500 -0.99969 -0.00928 0.02323 1.00000 0.00000
10.06590 7.59099 9.12500 -0.99654 -0.01726 0.08128 1.00000 0.00000
10.77300 8.29810 5.12500 -0.99966 -0.02196 0.01405 1.00000 0.00000
10.77300 8.29810 6.12500 -0.99969 -0.02316 0.00898 1.00000 0.00000
10.77300 8.29810 7.12500 -0.99948 -0.01986 0.02546 1.00000 0.00000
5.11612 1.22703 4.12500 -0.99993 -0.01177 -0.00270 1.00000 0.00000
5.11612 1.22703 5.12500 -0.99996 0.00805 0.00392 1.00000 0.00000
5.11612 1.22703 6.12500 -0.99995 -0.00845 0.00469 1.00000 0.00000
5.11612 1.22703 7.12500 -0.99994 -0.00735 0.00765 1.00000 0.00000
5.11612 1.22703 8.12500 -0.99976 -0.02178 -0.00276 1.00000 0.00000
5.82322 1.93414 3.12500 -0.99999 -0.00211 0.00403 1.00000 0.00000
5.82322 1.93414 4.12500 -1.00000 0.00217 0.00035 1.00000 0.00000
5.82322 1.93414 5.12500 -0.99998 -0.00275 0.00550 1.00000 0.00000
5.82322 1.93414 6.12500 -1.00000 0.00117 0.00252 1.00000 0.00000
5.82322 1.93414 7.12500 -0.99997 0.00664 0.00399 1.00000 0.00000
5.82322 1.93414 8.12500 -0.99999 -0.00082 0.00374 1.00000 0.00000
5.82322 1.93414 9.12500 -0.99995 -0.00814 -0.00600 1.00000 0.00000
6.53033 2.64124 2.12500 -0.99998 0.00569 0.00412 1.00000 0.00000
6.53033 2.64124 3.12500 -0.99998 0.00440 0.00407 1.00000 0.00000
6.53033 2.64124 4.12500 -1.00000 0.00004 -0.00173 1.00000 0.00000
6.53033 2.64124 5.12500 -1.00000 -0.00038 0.00114 1.00000 0.00000
6.53033 2.64124 6.12500 -1.00000 -0.00051 0.00051 1.00000 0.00000
6.53033 2.64124 7.12500 -0.99997 0.00541 0.00629 1.00000 0.00000
6.53033 2.64124 8.12500 -0.99999 0.00407 0.00151 1.00000 0.00000
6.53033 2.64124 9.12500 -0.99997 0.00781 -0.00228 1.00000 0.00000
6.53033 2.64124 10.12500 -0.99994 0.00899 0.00683 1.00000 0.00000
7.23744 3.34835 2.12500 -0.99994 0.00794 -0.00725 1.00000 0.00000
7.23744 3.34835 3.12500 -1.00000 0.00123 -0.00229 1.00000 0.00000
7.23744 3.34835 4.12500 -0.99999 0.00250 -0.00234 1.00000 0.00000
7.23744 3.34835 5.12500 -0.99999 0.00053 0.00348 1.00000 0.00000
7.23744 3.34835 6.12500 -1.00000 0.00307 -0.00057 1.00000 0.00000
7.23744 3.34835 7.12500 -0.99999 0.00454 0.00035 1.00000 0.00000
7.23744 3.34835 8.12500 -1.00000 0.00125 -0.00093 1.00000 0.00000
7.23744 3.34835 9.12500 -0.99999 0.00544 0.00062 1.00000 0.00000
7.23744 3.34835 10.12500 -0.99991 0.01061 0.00770 1.00000 0.00000
7.94454 4.05546 2.12500 -0.99995 0.00721 -0.00755 1.00000 0.00000
7.94454 4.05546 3.12500 -0.99998 0.00596 -0.00298 1.00000 0.00000
7.94454 4.05546 4.12500 -0.99998 0.00364 -0.00554 1.00000 0.00000
7.94454 4.05546 5.12500 -0.99999 0.00258 0.00195 1.00000 0.00000
7.94454 4.05546 6.12500 -0.99999 -0.00247 -0.00263 1.00000 0.00000
7.94454 4.05546 7.12500 -1.00000 0.00083 -0.00175 1.00000 0.00000
7.94454 4.05546 8.12500 -0.99998 0.00459 -0.00339 1.00000 0.00000
7.94454 4.05546 9.12500 -0.99998 0.00444 0.00436 1.00000 0.00000
7.94454 4.05546 10.12500 -0.99995 0.00926 0.00325 1.00000 0.00000
8.65165 4.76256 2.12500 -0.99997 0.00538 -0.00636 1.00000 0.00000
8.65165 4.76256 3.12500 -0.99999 0.00364 0.00054 1.00000 0.00000
8.65165 4.76256 4.12500 -1.00000 0.00149 -0.00238 1.00000 0.00000
8.65165 4.76256 5.12500 -1.00000 0.00158 -0.00224 1.00000 0.00000
8.65165 4.76256 6.12500 -1.00000 0.00316 0.00016 1.00000 0.00000
8.65165 4.76256 7.12500 -0.99999 0.00255 0.00379 1.00000 0.00000
8.65165 4.76256 8.12500 -0.99997 -0.00142 0.00762 1.00000 0.00000
8.65165 4.76256 9.12500 -0.99994 0.00478 0.00972 1.00000 0.00000
8.65165 4.76256 10.12500 -0.99984 0.01126 0.01375 1.00000 0.00000
9.35876 5.46967 2.12500 -0.99996 0.00622 0.00642 1.00000 0.00000
9.35876 5.46967 3.12500 -0.99992 0.00372 -0.01205 1.00000 0.00000
9.35876 5.46967 4.12500 -0.99997 0.00430 -0.00678 1.00000 0.00000
9.35876 5.46967 5.12500 -1.00000 0.00006 -0.00145 1.00000 0.00000
9.35876 5.46967 6.12500 -1.00000 0.00040 -0.00053 1.00000 0.00000
9.35876 5.46967 7.12500 -0.99999 0.00220 0.00325 1.00000 0.00000
9.35876 5.46967 8.12500 -0.99997 0.00128 0.00719 1.00000 0.00000
9.35876 5.46967 9.12500 -0.99972 -0.00357 0.02349 1.00000 0.00000
9.35876 5.46967 10.12500 -0.99764 -0.01325 0.06730 1.00000 0.00000
10.06590 6.17678 3.12500 -0.99986 -0.00351 -0.01649 1.00000 0.00000
10.06590 6.17678 4.12500 -0.99998 0.00177 -0.00668 1.00000 0.00000
10.06590 6.17678 5.12500 -1.00000 0.00144 -0.00084 1.00000 0.00000
10.06590 6.17678 6.12500 -0.99999 -0.00147 -0.00504 1.00000 0.00000
10.06590 6.17678 7.12500 -0.99997 -0.00490 0.00512 1.00000 0.00000
10.06590 6.17678 8.12500 -0.99993 -0.00313 0.01127 1.00000 0.00000
10.06590 6.17678 9.12500 -0.99942 -0.00592 0.03364 1.00000 0.00000
10.77300 6.88388 4.12500 -0.99688 -0.04652 0.06379 1.00000 0.00000
10.77300 6.88388 5.12500 -0.99996 -0.00752 -0.00498 1.00000 0.00000
10.77300 6.88388 6.12500 -0.99996 -0.00839 -0.00161 1.00000 0.00000
10.77300 6.88388 7.12500 -0.99985 -0.01202 0.01254 1.00000 0.00000
10.77300 6.88388 8.12500 -0.99959 -0.00831 0.02748 1.00000 0.00000
5.82322 0.51992 6.12500 -0.99993 -0.00345 -0.01141 1.00000 0.00000
6.53033 1.22703 4.12500 -0.99998 -0.00011 0.00614 1.00000 0.00000
6.53033 1.22703 5.12500 -1.00000 -0.00093 0.00219 1.00000 0.00000
6.53033 1.22703 6.12500 -0.99997 0.00727 0.00412 1.00000 0.00000
6.53033 1.22703 7.12500 -0.99999 0.00508 -0.00173 1.00000 0.00000
6.53033 1.22703 8.12500 -0.99937 -0.01885 -0.02999 1.00000 0.00000
7.23744 1.93414 3.12500 -0.99996 0.00698 0.00527 1.00000 0.00000
7.23744 1.93414 4.12500 -0.99999 0.00193 0.00380 1.00000 0.00000
7.23744 1.93414 5.12500 -1.00000 0.00219 -0.00117 1.00000 0.00000
7.23744 1.93414 6.12500 -0.99999 0.00473 -0.00067 1.00000 0.00000
7.23744 1.93414 7.12500 -0.99912 -0.01259 0.04003 1.00000 0.00000
7.23744 1.93414 8.12500 -0.99979 0.01960 0.00555 1.00000 0.00000
7.23744 1.93414 9.12500 -0.99973 0.00414 0.02286 1.00000 0.00000
7.94454 2.64124 2.12500 -0.99936 0.00479 -0.03556 1.00000 0.00000
7.94454 2.64124 3.12500 -0.99988 0.01390 -0.00666 1.00000 0.00000
7.94454 2.64124 4.12500 -0.99989 0.01108 -0.00967 1.00000 0.00000
7.94454 2.64124 5.12500 -1.00000 0.00284 0.00040 1.00000 0.00000
7.94454 2.64124 6.12500 -0.99994 0.00996 -0.00464 1.00000 0.00000
7.94454 2.64124 7.12500 -0.99998 0.00256 0.00564 1.00000 0.00000
7.94454 2.64124 8.12500 -0.99996 0.00884 0.00042 1.00000 0.00000
7.94454 2.64124 9.12500 -0.99987 0.01573 0.00269 1.00000 0.00000
8.65165 3.34835 2.12500 -0.99991 0.00094 0.01327 1.00000 0.00000
8.65165 3.34835 3.12500 -0.99987 0.01462 -0.00685 1.00000 0.00000
8.65165 3.34835 4.12500 -0.99999 0.00343 0.00372 1.00000 0.00000
8.65165 3.34835 5.12500 -0.99996 0.00731 0.00500 1.00000 0.00000
8.65165 3.34835 6.12500 -0.99999 -0.00026 -0.00458 1.00000 0.00000
8.65165 3.34835 7.12500 -0.99989 0.01350 0.00684 1.00000 0.00000
8.65165 3.34835 8.12500 -0.99995 0.00785 0.00552 1.00000 0.00000
8.65165 3.34835 9.12500 -0.99988 0.01465 0.00524 1.00000 0.00000
9.35876 4.05546 2.12500 -0.99966 0.02573 -0.00448 1.00000 0.00000
9.35876 4.05546 3.12500 -0.99987 0.01579 0.00150 1.00000 0.00000
9.35876 4.05546 4.12500 -0.99988 0.01530 0.00043 1.00000 0.00000
9.35876 4.05546 5.12500 -1.00000 0.00017 0.00171 1.00000 0.00000
9.35876 4.05546 6.12500 -0.99997 0.00702 -0.00094 1.00000 0.00000
9.35876 4.05546 7.12500 -0.99998 0.00654 -0.00082 1.00000 0.00000
9.35876 4.05546 8.12500 -0.99994 0.00518 0.00944 1.00000 0.00000
9.35876 4.05546 9.12500 -0.99941 0.00182 0.03440 1.00000 0.00000
10.06590 4.76256 3.12500 -0.99999 0.00372 0.00125 1.00000 0.00000
10.06590 4.76256 4.12500 -0.99998 0.00523 -0.00297 1.00000 0.00000
10.06590 4.76256 5.12500 -0.99997 0.00771 0.00190 1.00000 0.00000
10.06590 4.76256 6.12500 -0.99996 0.00854 -0.00000 1.00000 0.00000
10.06590 4.76256 7.12500 -0.99989 0.00552 0.01360 1.00000 0.00000
10.06590 4.76256 8.12500 -0.99983 0.00538 0.01744 1.00000 0.00000
10.06590 4.76256 9.12500 -0.99817 0.00026 0.06045 1.00000 0.00000
10.77300 5.46967 4.12500 -0.99996 0.00830 0.00200 1.00000 0.00000
10.77300 5.46967 5.12500 -1.00000 0.00282 0.00087 1.00000 0.00000
10.77300 5.46967 6.12500 -0.99996 0.00834 0.00265 1.00000 0.00000
10.77300 5.46967 7.12500 -0.99975 0.00492 0.02195 1.00000 0.00000
10.77300 5.46967 8.12500 -0.99911 0.00413 0.04203 1.00000 0.00000
11.48010 6.17678 6.12500 -0.98418 -0.09836 0.14733 1.00000 0.00000
7.94454 1.22703 4.12500 -0.99310 -0.01995 0.11554 1.00000 0.00000
7.94454 1.22703 5.12500 -0.99991 0.01295 -0.00223 1.00000 0.00000
7.94454 1.22703 6.12500 -0.99991 0.01354 -0.00014 1.00000 0.00000
7.94454 1.22703 7.12500 -0.99868 0.02002 0.04735 1.00000 0.00000
8.65165 1.93414 4.12500 -0.99971 0.02341 -0.00607 1.00000 0.00000
8.65165 1.93414 5.12500 -0.99973 0.02312 0.00368 1.00000 0.00000
8.65165 1.93414 6.12500 -0.99990 0.01091 0.00898 1.00000 0.00000
8.65165 1.93414 7.12500 -0.99988 0.01501 -0.00284 1.00000 0.00000
8.65165 1.93414 8.12500 -0.99803 0.02419 0.05789 1.00000 0.00000
9.35876 2.64124 4.12500 -0.99958 0.02901 -0.00248 1.00000 0.00000
9.35876 2.64124 5.12500 -0.99982 0.01792 0.00668 1.00000 0.00000
9.35876 2.64124 6.12500 -0.99989 0.01404 0.00572 1.00000 0.00000
9.35876 2.64124 7.12500 -0.99981 0.01589 0.01130 1.00000 0.00000
9.35876 2.64124 8.12500 -0.99968 0.02116 0.01356 1.00000 0.00000
10.06590 3.34835 4.12500 -0.99973 0.02316 -0.00267 1.00000 0.00000
10.06590 3.34835 5.12500 -0.99988 0.01565 -0.00128 1.00000 0.00000
10.06590 3.34835 6.12500 -0.99989 0.01310 0.00696 1.00000 0.00000
10.06590 3.34835 7.12500 -0.99973 0.02273 0.00402 1.00000 0.00000
10.06590 3.34835 8.12500 -0.99958 0.02485 -0.01522 1.00000 0.00000
10.77300 4.05546 4.12500 -0.99969 0.01980 0.01490 1.00000 0.00000
10.77300 4.05546 5.12500 -0.99986 0.01287 0.01077 1.00000 0.00000
10.77300 4.05546 6.12500 -0.99952 0.01492 0.02724 1.00000 0.00000
10.77300 4.05546 7.12500 -0.99974 0.02148 0.00758 1.00000 0.00000
1.22703 7.94454 4.62500 -0.99986 0.01232 -0.01118 1.00000 0.00000
1.22703 7.94454 5.62500 -0.99971 0.02352 -0.00465 1.00000 0.00000
1.22703 7.94454 6.62500 -0.99951 0.02405 -0.02010 1.00000 0.00000
1.22703 7.94454 7.62500 -0.99976 0.01096 -0.01879 1.00000 0.00000
1.93414 8.65165 3.62500 -0.99956 0.02306 -0.01886 1.00000 0.00000
1.93414 8.65165 4.62500 -0.99988 0.01532 -0.00124 1.00000 0.00000
1.93414 8.65165 5.62500 -0.99981 0.01613 -0.01082 1.00000 0.00000
1.93414 8.65165 6.62500 -0.99977 0.01388 -0.01641 1.00000 0.00000
1.93414 8.65165 7.62500 -0.99955 0.02822 -0.01026 1.00000 0.00000
2.64124 9.35876 3.62500 -0.99962 0.02739 0.00235 1.00000 0.00000
2.64124 9.35876 4.62500 -0.99985 0.01623 -0.00552 1.00000 0.00000
2.64124 9.35876 5.62500 -0.99978 0.01641 -0.01287 1.00000 0.00000
2.64124 9.35876 6.62500 -0.99976 0.01517 -0.01560 1.00000 0.00000
2.64124 9.35876 7.62500 -0.99971 0.01925 -0.01448 1.00000 0.00000
2.64124 9.35876 8.62500 -0.99965 0.02070 -0.01672 1.00000 0.00000
3.34835 10.06590 3.62500 -0.99788 0.01598 -0.06308 1.00000 0.00000
3.34835 10.06590 4.62500 -0.99986 0.01633 -0.00423 1.00000 0.00000
3.34835 10.06590 5.62500 -0.99986 -0.00301 -0.01638 1.00000 0.00000
3.34835 10.06590 6.62500 -0.99966 -0.00881 -0.02467 1.00000 0.00000
3.34835 10.06590 7.62500 -0.99986 0.01363 0.01018 1.00000 0.00000
4.05546 10.77300 4.62500 -0.99908 0.01274 -0.04086 1.00000 0.00000
4.05546 10.77300 5.62500 -0.99970 0.02256 -0.00985 1.00000 0.00000
4.05546 10.77300 6.62500 -0.99992 0.01210 0.00223 1.00000 0.00000
4.05546 10.77300 7.62500 -0.99962 0.01886 -0.02012 1.00000 0.00000
0.51992 5.82322 5.62500 -0.99993 -0.00278 -0.01128 1.00000 0.00000
1.22703 6.53033 3.62500 -0.99785 0.04618 -0.04656 1.00000 0.00000
1.22703 6.53033 4.62500 -0.99998 0.00557 -0.00301 1.00000 0.00000
1.22703 6.53033 5.62500 -0.99996 0.00333 -0.00791 1.00000 0.00000
1.22703 6.53033 6.62500 -0.99999 0.00252 -0.00315 1.00000 0.00000
1.22703 6.53033 7.62500 -0.99993 0.01141 0.00347 1.00000 0.00000
1.22703 6.53033 8.62500 -0.99826 -0.03362 -0.04840 1.00000 0.00000
1.93414 7.23744 2.62500 -0.99989 0.01416 0.00402 1.00000 0.00000
1.93414 7.23744 3.62500 -0.99994 0.00846 -0.00650 1.00000 0.00000
1.93414 7.23744 4.62500 -0.99996 0.00856 -0.00220 1.00000 0.00000
1.93414 7.23744 5.62500 -0.99995 0.00526 -0.00885 1.00000 0.00000
1.93414 7.23744 6.62500 -0.99993 0.00435 -0.01139 1.00000 0.00000
1.93414 7.23744 7.62500 -0.99998 0.00374 -0.00517 1.00000 0.00000
1.93414 7.23744 8.62500 -0.99989 0.00847 -0.01240 1.00000 0.00000
2.64124 7.94454 2.62500 -0.99966 0.02388 -0.01047 1.00000 0.00000
2.64124 7.94454 3.62500 -0.99998 0.00590 -0.00072 1.00000 0.00000
2.64124 7.94454 4.62500 -0.99998 0.00543 0.00080 1.00000 0.00000
2.64124 7.94454 5.62500 -0.99998 0.00559 0.00028 1.00000 0.00000
2.64124 7.94454 6.62500 -0.99996 0.00803 -0.00240 1.00000 0.00000
2.64124 7.94454 7.62500 -0.99998 0.00550 0.00024 1.00000 0.00000
2.64124 7.94454 8.62500 -0.99988 0.01466 -0.00582 1.00000 0.00000
2.64124 7.94454 9.62500 -0.99906 0.01783 -0.03961 1.00000 0.00000
3.34835 8.65165 2.62500 -0.99979 0.01993 0.00554 1.00000 0.00000
3.34835 8.65165 3.62500 -0.99993 0.01094 0.00444 1.00000 0.00000
3.34835 8.65165 4.62500 -0.99997 0.00705 0.00317 1.00000 0.00000
3.34835 8.65165 5.62500 -0.99997 0.00343 -0.00629 1.00000 0.00000
3.34835 8.65165 6.62500 -0.99997 0.00694 -0.00449 1.00000 0.00000
3.34835 8.65165 7.62500 -0.99999 0.00535 0.00103 1.00000 0.00000
3.34835 8.65165 8.62500 -0.99991 0.01280 0.00408 1.00000 0.00000
3.34835 8.65165 9.62500 -0.99970 0.02116 0.01213 1.00000 0.00000
4.05546 9.35876 2.62500 -0.99993 0.00913 -0.00696 1.00000 0.00000
4.05546 9.35876 3.62500 -0.99996 0.00653 0.00574 1.00000 0.00000
4.05546 9.35876 4.62500 -1.00000 0.00292 0.00077 1.00000 0.00000
4.05546 9.35876 5.62500 -0.99998 0.00577 -0.00272 1.00000 0.00000
4.05546 9.35876 6.62500 -0.99997 0.00584 -0.00524 1.00000 0.00000
4.05546 9.35876 7.62500 -0.99998 0.00700 0.00076 1.00000 0.00000
4.05546 9.35876 8.62500 -0.99998 0.00567 -0.00131 1.00000 0.00000
4.05546 9.35876 9.62500 -0.99980 0.01295 -0.01513 1.00000 0.00000
4.76256 10.06590 2.62500 -0.99767 0.06665 0.01451 1.00000 0.00000
4.76256 10.06590 3.62500 -0.99991 0.01263 0.00549 1.00000 0.00000
4.76256 10.06590 4.62500 -0.99995 0.00857 -0.00482 1.00000 0.00000
4.76256 10.06590 5.62500 -0.99992 0.00852 -0.00909 1.00000 0.00000
4.76256 10.06590 6.62500 -0.99998 0.00387 -0.00527 1.00000 0.00000
4.76256 10.06590 7.62500 -0.99996 0.00776 0.00371 1.00000 0.00000
4.76256 10.06590 8.62500 -0.99996 0.00923 0.00112 1.00000 0.00000
5.46967 10.77300 3.62500 -0.99259 0.12028 0.01724 1.00000 0.00000
5.46967 10.77300 4.62500 -0.99988 0.01562 0.00163 1.00000 0.00000
5.46967 10.77300 5.62500 -0.99996 0.00411 -0.00777 1.00000 0.00000
5.46967 10.77300 6.62500 -0.99999 0.00220 -0.00436 1.00000 0.00000
5.46967 10.77300 7.62500 -0.99999 -0.00318 0.00298 1.00000 0.00000
5.46967 10.77300 8.62500 -0.99997 0.00718 0.00093 1.00000 0.00000
6.17678 11.48010 5.62500 -0.99963 -0.02585 -0.00796 1.00000 0.00000
1.22703 5.11612 3.62500 -0.99989 -0.00621 -0.01311 1.00000 0.00000
1.22703 5.11612 4.62500 -0.99992 -0.00754 0.00978 1.00000 0.00000
1.22703 5.11612 5.62500 -0.99994 -0.00996 -0.00424 1.00000 0.00000
1.22703 5.11612 6.62500 -0.99999 -0.00272 -0.00210 1.00000 0.00000
1.22703 5.11612 7.62500 -0.99998 -0.00415 -0.00476 1.00000 0.00000
1.93414 5.82322 2.62500 -0.99935 0.01524 -0.03266 1.00000 0.00000
1.93414 5.82322 3.62500 -0.99992 -0.00702 0.01040 1.00000 0.00000
1.93414 5.82322 4.62500 -0.99998 -0.00600 0.00058 1.00000 0.00000
1.93414 5.82322 5.62500 -1.00000 -0.00144 0.00243 1.00000 0.00000
1.93414 5.82322 6.62500 -1.00000 -0.00117 -0.00025 1.00000 0.00000
1.93414 5.82322 7.62500 -0.99999 -0.00434 -0.00257 1.00000 0.00000
1.93414 5.82322 8.62500 -0.99998 -0.00224 -0.00573 1.00000 0.00000
1.93414 5.82322 9.62500 -0.99994 -0.00768 0.00835 1.00000 0.00000
2.64124 6.53033 2.62500 -0.99999 0.00428 0.00129 1.00000 0.00000
2.64124 6.53033 3.62500 -0.99997 0.00622 0.00339 1.00000 0.00000
2.64124 6.53033 4.62500 -1.00000 -0.00029 -0.00270 1.00000 0.00000
2.64124 6.53033 5.62500 -0.99998 0.00668 0.00091 1.00000 0.00000
2.64124 6.53033 6.62500 -0.99999 0.00210 0.00278 1.00000 0.00000
2.64124 6.53033 7.62500 -0.99997 0.00606 -0.00571 1.00000 0.00000
2.64124 6.53033 8.62500 -1.00000 0.00021 -0.00239 1.00000 0.00000
2.64124 6.53033 9.62500 -0.99999 0.00354 0.00129 1.00000 0.00000
3.34835 7.23744 1.62500 -0.99999 0.00222 -0.00302 1.00000 0.00000
3.34835 7.23744 2.62500 -0.99998 0.00239 0.00657 1.00000 0.00000
3.34835 7.23744 3.62500 -0.99999 0.00370 0.00074 1.00000 0.00000
3.34835 7.23744 4.62500 -0.99999 0.00298 0.00117 1.00000 0.00000
3.34835 7.23744 5.62500 -0.99999 0.00139 -0.00328 1.00000 0.00000
3.34835 7.23744 6.62500 -1.00000 0.00255 0.00076 1.00000 0.00000
3.34835 7.23744 7.62500 -0.99997 0.00753 0.00270 1.00000 0.00000
3.34835 7.23744 8.62500 -0.99997 0.00537 0.00606 1.00000 0.00000
3.34835 7.23744 9.62500 -0.99996 0.00859 -0.00003 1.00000 0.00000
3.34835 7.23744 10.62500 -0.99804 0.03237 -0.05362 1.00000 0.00000
4.05546 7.94454 1.62500 -0.99997 0.00703 0.00106 1.00000 0.00000
4.05546 7.94454 2.62500 -0.99997 0.00385 0.00633 1.00000 0.00000
4.05546 7.94454 3.62500 -0.99869 -0.03101 0.04062 1.00000 0.00000
4.05546 7.94454 4.62500 -1.00000 0.00175 -0.00118 1.00000 0.00000
4.05546 7.94454 5.62500 -1.00000 0.00288 -0.00091 1.00000 0.00000
4.05546 7.94454 6.62500 -1.00000 -0.00042 0.00268 1.00000 0.00000
4.05546 7.94454 7.62500 -0.99999 0.00294 -0.00181 1.00000 0.00000
4.05546 7.94454 8.62500 -0.99999 0.00334 0.00374 1.00000 0.00000
4.05546 7.94454 9.62500 -0.99994 0.01044 -0.00395 1.00000 0.00000
4.05546 7.94454 10.62500 -0.99933 0.03442 0.01215 1.00000 0.00000
4.76256 8.65165 1.62500 -0.99995 0.00339 0.00906 1.00000 0.00000
4.76256 8.65165 2.62500 -0.99991 0.00755 0.01088 1.00000 0.00000
4.76256 8.65165 3.62500 -1.00000 0.00200 0.00180 1.00000 0.00000
4.76256 8.65165 4.62500 -0.99999 -0.00006 0.00320 1.00000 0.00000
4.76256 8.65165 5.62500 -0.99998 -0.00108 -0.00544 1.00000 0.00000
4.76256 8.65165 6.62500 -0.99995 0.00124 -0.01032 1.00000 0.00000
4.76256 8.65165 7.62500 -0.99998 0.00591 0.00002 1.00000 0.00000
4.76256 8.65165 8.62500 -0.99997 0.00830 0.00029 1.00000 0.00000
4.76256 8.65165 9.62500 -0.99996 0.00674 0.00547 1.00000 0.00000
4.76256 8.65165 10.62500 -0.99992 0.01111 -0.00544 1.00000 0.00000
5.46967 9.35876 2.62500 -0.99973 0.00734 0.02192 1.00000 0.00000
5.46967 9.35876 3.62500 -0.99994 0.00196 0.01076 1.00000 0.00000
5.46967 9.35876 4.62500 -1.00000 0.00199 0.00212 1.00000 0.00000
5.46967 9.35876 5.62500 -1.00000 0.00211 0.00059 1.00000 0.00000
5.46967 9.35876 6.62500 -0.99998 0.00023 -0.00704 1.00000 0.00000
5.46967 9.35876 7.62500 -0.99997 0.00686 0.00418 1.00000 0.00000
5.46967 9.35876 8.62500 -1.00000 -0.00100 -0.00097 1.00000 0.00000
5.46967 9.35876 9.62500 -0.99999 0.00313 0.00121 1.00000 0.00000
6.17678 10.06590 2.62500 -0.99731 0.00875 0.07277 1.00000 0.00000
6.17678 10.06590 3.62500 -0.99997 0.00284 0.00742 1.00000 0.00000
6.17678 10.06590 4.62500 -0.99995 0.00848 0.00544 1.00000 0.00000
6.17678 10.06590 5.62500 -0.99999 0.00136 -0.00506 1.00000 0.00000
6.17678 10.06590 6.62500 -1.00000 0.00135 0.00037 1.00000 0.00000
6.17678 10.06590 7.62500 -1.00000 0.00140 -0.00275 1.00000 0.00000
6.17678 10.06590 8.62500 -0.99999 -0.00358 0.00246 1.00000 0.00000
6.17678 10.06590 9.62500 -0.99996 -0.00862 -0.00120 1.00000 0.00000
6.88388 10.77300 3.62500 -0.99515 0.07483 0.06382 1.00000 0.00000
6.88388 10.77300 4.62500 -0.99998 -0.00560 0.00401 1.00000 0.00000
6.88388 10.77300 5.62500 -0.99994 -0.00992 -0.00355 1.00000 0.00000
6.88388 10.77300 6.62500 -1.00000 -0.00008 -0.00203 1.00000 0.00000
6.88388 10.77300 7.62500 -0.99993 -0.00982 -0.00631 1.00000 0.00000
1.22703 3.70190 4.62500 -0.99976 -0.02133 0.00388 1.00000 0.00000
1.22703 3.70190 5.62500 -0.99911 -0.02056 -0.03670 1.00000 0.00000
1.22703 3.70190 6.62500 -0.99977 -0.02094 -0.00360 1.00000 0.00000
1.93414 4.40901 3.62500 -0.99993 -0.01141 0.00315 1.00000 0.00000
1.93414 4.40901 4.62500 -0.99996 -0.00844 -0.00091 1.00000 0.00000
1.93414 4.40901 5.62500 -0.99997 -0.00747 0.00122 1.00000 0.00000
1.93414 4.40901 6.62500 -0.99998 -0.00678 0.00196 1.00000 0.00000
1.93414 4.40901 7.62500 -0.99997 -0.00671 0.00394 1.00000 0.00000
1.93414 4.40901 8.62500 -0.99990 -0.01441 0.00012 1.00000 0.00000
2.64124 5.11612 2.62500 -0.99987 -0.01556 0.00462 1.00000 0.00000
2.64124 5.11612 3.62500 -0.99998 -0.00522 0.00175 1.00000 0.00000
2.64124 5.11612 4.62500 -0.99999 -0.00369 -0.00050 1.00000 0.00000
2.64124 5.11612 5.62500 -1.00000 -0.00194 0.00012 1.00000 0.00000
2.64124 5.11612 6.62500 -1.00000 -0.00110 0.00055 1.00000 0.00000
2.64124 5.11612 7.62500 -0.99999 -0.00366 -0.00236 1.00000 0.00000
2.64124 5.11612 8.62500 -0.99998 -0.00470 0.00327 1.00000 0.00000
2.64124 5.11612 9.62500 -0.99992 -0.01026 0.00684 1.00000 0.00000
3.34835 5.82322 1.62500 -0.99997 0.00285 -0.00754 1.00000 0.00000
3.34835 5.82322 2.62500 -0.99999 0.00264 -0.00214 1.00000 0.00000
3.34835 5.82322 3.62500 -1.00000 -0.00173 -0.00127 1.00000 0.00000
3.34835 5.82322 4.62500 -1.00000 -0.00258 0.00096 1.00000 0.00000
3.34835 5.82322 5.62500 -0.99999 -0.00230 -0.00325 1.00000 0.00000
3.34835 5.82322 6.62500 -0.99999 0.00068 0.00323 1.00000 0.00000
3.34835 5.82322 7.62500 -0.99996 0.00501 -0.00706 1.00000 0.00000
3.34835 5.82322 8.62500 -0.99999 0.00151 0.00517 1.00000 0.00000
3.34835 5.82322 9.62500 -0.99993 -0.00302 0.01171 1.00000 0.00000
3.34835 5.82322 10.62500 -0.99988 0.00795 0.01344 1.00000 0.00000
4.05546 6.53033 1.62500 -0.99999 0.00328 0.00025 1.00000 0.00000
4.05546 6.53033 2.62500 -1.00000 0.00295 0.00109 1.00000 0.00000
4.05546 6.53033 3.62500 -0.99998 -0.00079 0.00587 1.00000 0.00000
4.05546 6.53033 4.62500 -1.00000 0.00076 -0.00012 1.00000 0.00000
4.05546 6.53033 5.62500 -0.99994 0.00503 -0.01009 1.00000 0.00000
4.05546 6.53033 6.62500 -0.99998 0.00417 -0.00450 1.00000 0.00000
4.05546 6.53033 7.62500 -0.99999 0.00358 0.00119 1.00000 0.00000
4.05546 6.53033 8.62500 -0.99999 0.00206 0.00317 1.00000 0.00000
4.05546 6.53033 9.62500 -0.99999 0.00205 0.00330 1.00000 0.00000
4.05546 6.53033 10.62500 -0.99993 0.00154 0.01202 1.00000 0.00000
4.76256 7.23744 1.62500 -0.99998 0.00526 -0.00230 1.00000 0.00000
4.76256 7.23744 2.62500 -0.99998 0.00573 0.00210 1.00000 0.00000
4.76256 7.23744 3.62500 -1.00000 0.00162 0.00112 1.00000 0.00000
4.76256 7.23744 4.62500 -1.00000 0.00168 0.00182 1.00000 0.00000
4.76256 7.23744 5.62500 -0.99999 0.00318 0.00065 1.00000 0.00000
4.76256 7.23744 6.62500 -1.00000 -0.00112 -0.00069 1.00000 0.00000
4.76256 7.23744 7.62500 -0.99999 0.00179 0.00470 1.00000 0.00000
4.76256 7.23744 8.62500 -0.99998 -0.00007 0.00608 1.00000 0.00000
4.76256 7.23744 9.62500 -0.99998 0.00592 0.00096 1.00000 0.00000
4.76256 7.23744 10.62500 -0.99998 0.00345 -0.00432 1.00000 0.00000
5.46967 7.94454 1.62500 -0.99997 -0.00038 0.00731 1.00000 0.00000
5.46967 7.94454 2.62500 -0.99999 -0.00128 0.00357 1.00000 0.00000
5.46967 7.94454 3.62500 -0.99998 0.00247 0.00591 1.00000 0.00000
5.46967 7.94454 4.62500 -1.00000 0.00189 0.00225 1.00000 0.00000
5.46967 7.94454 5.62500 -1.00000 0.00183 0.00172 1.00000 0.00000
5.46967 7.94454 6.62500 -1.00000 -0.00180 -0.00048 1.00000 0.00000
5.46967 7.94454 7.62500 -1.00000 -0.00154 0.00041 1.00000 0.00000
5.46967 7.94454 8.62500 -0.99997 0.00602 0.00492 1.00000 0.00000
5.46967 7.94454 9.62500 -1.00000 0.00190 -0.00091 1.00000 0.00000
5.46967 7.94454 10.62500 -0.99998 0.00265 -0.00512 1.00000 0.00000
6.17678 8.65165 1.62500 -0.99995 -0.00268 0.00946 1.00000 0.00000
6.17678 8.65165 2.62500 -0.99999 0.00062 0.00384 1.00000 0.00000
6.17678 8.65165 3.62500 -0.99991 -0.00298 -0.01336 1.00000 0.00000
6.17678 8.65165 4.62500 -0.99998 -0.00099 0.00685 1.00000 0.00000
6.17678 8.65165 5.62500 -0.99998 -0.00324 -0.00471 1.00000 0.00000
6.17678 8.65165 6.62500 -0.99996 0.00016 -0.00880 1.00000 0.00000
6.17678 8.65165 7.62500 -0.99998 0.00413 0.00557 1.00000 0.00000
6.17678 8.65165 8.62500 -1.00000 0.00053 -0.00014 1.00000 0.00000
6.17678 8.65165 9.62500 -1.00000 0.00058 -0.00149 1.00000 0.00000
6.17678 8.65165 10.62500 -0.99999 0.00130 0.00480 1.00000 0.00000
6.88388 9.35876 2.62500 -0.99983 -0.00805 0.01676 1.00000 0.00000
6.88388 9.35876 3.62500 -0.99997 -0.00754 0.00348 1.00000 0.00000
6.88388 9.35876 4.62500 -0.99999 0.00018 -0.00338 1.00000 0.00000
6.88388 9.35876 5.62500 -1.00000 -0.00079 -0.00163 1.00000 0.00000
6.88388 9.35876 6.62500 -0.99999 -0.00030 -0.00448 1.00000 0.00000
6.88388 9.35876 7.62500 -0.99999 -0.00097 0.00344 1.00000 0.00000
6.88388 9.35876 8.62500 -0.99998 -0.00097 0.00677 1.00000 0.00000
6.88388 9.35876 9.62500 -0.99998 -0.00134 0.00616 1.00000 0.00000
7.59099 10.06590 3.62500 -0.99988 -0.01518 -0.00060 1.00000 0.00000
7.59099 10.06590 4.62500 -0.99995 -0.00850 -0.00585 1.00000 0.00000
7.59099 10.06590 5.62500 -0.99997 -0.00299 -0.00722 1.00000 0.00000
7.59099 10.06590 6.62500 -0.99999 -0.00431 0.00295 1.00000 0.00000
7.59099 10.06590 7.62500 -0.99995 -0.00719 0.00645 1.00000 0.00000
7.59099 10.06590 8.62500 -0.99988 -0.01076 0.01102 1.00000 0.00000
8.29810 10.77300 4.62500 -0.96811 0.03363 0.24827 1.00000 0.00000
8.29810 10.77300 5.62500 -0.99994 0.01065 0.00311 1.00000 0.00000
8.29810 10.77300 6.62500 -0.99902 0.00444 0.04415 1.00000 0.00000
1.93414 2.99480 4.62500 -0.99955 -0.02873 0.00881 1.00000 0.00000
1.93414 2.99480 5.62500 -0.99975 -0.01747 0.01379 1.00000 0.00000
1.93414 2.99480 6.62500 -0.99980 -0.01766 0.00910 1.00000 0.00000
1.93414 2.99480 7.62500 -0.99940 -0.00716 -0.03382 1.00000 0.00000
2.64124 3.70190 2.62500 -0.99987 -0.01408 -0.00730 1.00000 0.00000
2.64124 3.70190 3.62500 -0.99987 -0.01607 0.00230 1.00000 0.00000
2.64124 3.70190 4.62500 -0.99995 -0.00882 0.00549 1.00000 0.00000
2.64124 3.70190 5.62500 -0.99996 -0.00824 0.00251 1.00000 0.00000
2.64124 3.70190 6.62500 -0.99998 -0.00198 0.00636 1.00000 0.00000
2.64124 3.70190 7.62500 -0.99990 -0.01320 0.00423 1.00000 0.00000
2.64124 3.70190 8.62500 -0.99994 -0.01102 -0.00230 1.00000 0.00000
2.64124 3.70190 9.62500 -0.93449 0.20405 -0.29169 1.00000 0.00000
3.34835 4.40901 1.62500 -0.99914 -0.04004 -0.01039 1.00000 0.00000
3.34835 4.40901 2.62500 -0.99996 -0.00870 0.00377 1.00000 0.00000
3.34835 4.40901 3.62500 -0.99996 -0.00747 -0.00395 1.00000 0.00000
3.34835 4.40901 4.62500 -1.00000 -0.00036 -0.00081 1.00000 0.00000
3.34835 4.40901 5.62500 -0.99999 -0.00318 0.00166 1.00000 0.00000
3.34835 4.40901 6.62500 -1.00000 0.00129 -0.00216 1.00000 0.00000
3.34835 4.40901 7.62500 -0.99997 -0.00680 -0.00249 1.00000 0.00000
3.34835 4.40901 8.62500 -0.99998 -0.00530 0.00389 1.00000 0.00000
3.34835 4.40901 9.62500 -0.99990 -0.00157 -0.01395 1.00000 0.00000
4.05546 5.11612 1.62500 -1.00000 0.00042 -0.00067 1.00000 0.00000
4.05546 5.11612 2.62500 -1.00000 -0.00288 0.00052 1.00000 0.00000
4.05546 5.11612 3.62500 -0.99997 -0.00732 -0.00130 1.00000 0.00000
4.05546 5.11612 4.62500 -1.00000 -0.00204 0.00181 1.00000 0.00000
4.05546 5.11612 5.62500 -1.00000 0.00150 -0.00177 1.00000 0.00000
4.05546 5.11612 6.62500 -0.99999 0.00363 -0.00078 1.00000 0.00000
4.05546 5.11612 7.62500 -0.99999 0.00362 -0.00287 1.00000 0.00000
4.05546 5.11612 8.62500 -0.99995 -0.00648 0.00757 1.00000 0.00000
4.05546 5.11612 9.62500 -0.99997 -0.00656 0.00492 1.00000 0.00000
4.05546 5.11612 10.62500 -1.00000 -0.00147 0.00168 1.00000 0.00000
4.76256 5.82322 1.62500 -1.00000 -0.00128 0.00111 1.00000 0.00000
4.76256 5.82322 2.62500 -0.99999 -0.00373 -0.00138 1.00000 0.00000
4.76256 5.82322 3.62500 -0.99999 0.00034 0.00340 1.00000 0.00000
4.76256 5.82322 4.62500 -1.00000 -0.00008 0.00048 1.00000 0.00000
4.76256 5.82322 5.62500 -1.00000 0.00029 0.00156 1.00000 0.00000
4.76256 5.82322 6.62500 -0.99998 0.00007 0.00587 1.00000 0.00000
4.76256 5.82322 7.62500 -0.99998 -0.00384 0.00432 1.00000 0.00000
4.76256 5.82322 8.62500 -0.99997 -0.00276 0.00652 1.00000 0.00000
4.76256 5.82322 9.62500 -1.00000 0.00009 0.00104 1.00000 0.00000
4.76256 5.82322 10.62500 -0.99998 -0.00556 0.00364 1.00000 0.00000
5.46967 6.53033 0.62500 -0.99998 0.00528 -0.00406 1.00000 0.00000
5.46967 6.53033 1.62500 -1.00000 0.00036 0.00063 1.00000 0.00000
5.46967 6.53033 2.62500 -1.00000 0.00098 0.00264 1.00000 0.00000
5.46967 6.53033 3.62500 -1.00000 -0.00007 0.00244 1.00000 0.00000
5.46967 6.53033 4.62500 -0.99999 0.00061 0.00416 1.00000 0.00000
5.46967 6.53033 5.62500 -0.99999 0.00446 0.00127 1.00000 0.00000
5.46967 6.53033 6.62500 -0.99999 0.00383 0.00239 1.00000 0.00000
5.46967 6.53033 7.62500 -0.99999 -0.00153 0.00456 1.00000 0.00000
5.46967 6.53033 8.62500 -1.00000 -0.00110 -0.00079 1.00000 0.00000
5.46967 6.53033 9.62500 -0.99998 0.00479 0.00298 1.00000 0.00000
5.46967 6.53033 10.62500 -1.00000 -0.00051 -0.00223 1.00000 0.00000
6.17678 7.23744 1.62500 -0.99999 -0.00394 -0.00164 1.00000 0.00000
6.17678 7.23744 2.62500 -0.99999 0.00352 -0.00036 1.00000 0.00000
6.17678 7.23744 3.62500 -1.00000 -0.00103 -0.00126 1.00000 0.00000
6.17678 7.23744 4.62500 -1.00000 -0.00082 -0.00286 1.00000 0.00000
6.17678 7.23744 5.62500 -0.99999 0.00304 -0.00272 1.00000 0.00000
6.17678 7.23744 6.62500 -1.00000 -0.00125 0.00135 1.00000 0.00000
6.17678 7.23744 7.62500 -0.99999 -0.00118 0.00296 1.00000 0.00000
6.17678 7.23744 8.62500 -0.99999 0.00194 0.00324 1.00000 0.00000
6.17678 7.23744 9.62500 -0.99999 0.00342 -0.00099 1.00000 0.00000
6.17678 7.23744 10.62500 -0.99995 0.00260 -0.00972 1.00000 0.00000
6.88388 7.94454 1.62500 -0.99997 -0.00616 -0.00477 1.00000 0.00000
6.88388 7.94454 2.62500 -0.99997 -0.00659 -0.00318 1.00000 0.00000
6.88388 7.94454 3.62500 -1.00000 -0.00219 -0.00062 1.00000 0.00000
6.88388 7.94454 4.62500 -0.99998 0.00321 0.00600 1.00000 0.00000
6.88388 7.94454 5.62500 -1.00000 -0.00235 0.00161 1.00000 0.00000
6.88388 7.94454 6.62500 -0.99999 0.00181 0.00419 1.00000 0.00000
6.88388 7.94454 7.62500 -1.00000 0.00040 0.00016 1.00000 0.00000
6.88388 7.94454 8.62500 -0.99999 0.00057 0.00312 1.00000 0.00000
6.88388 7.94454 9.62500 -0.99998 -0.00671 0.00202 1.00000 0.00000
6.88388 7.94454 10.62500 -0.99994 -0.00932 -0.00561 1.00000 0.00000
7.59099 8.65165 1.62500 -0.99978 -0.02094 0.00210 1.00000 0.00000
7.59099 8.65165 2.62500 -0.99993 -0.01053 -0.00492 1.00000 0.00000
7.59099 8.65165 3.62500 -0.99999 -0.00380 -0.00320 1.00000 0.00000
7.59099 8.65165 4.62500 -0.99995 -0.00403 0.00914 1.00000 0.00000
7.59099 8.65165 5.62500 -0.99998 -0.00411 -0.00366 1.00000 0.00000
7.59099 8.65165 6.62500 -0.99999 -0.00390 -0.00012 1.00000 0.00000
7.59099 8.65165 7.62500 -0.99996 -0.00223 0.00873 1.00000 0.00000
7.59099 8.65165 8.62500 -0.99999 -0.00055 0.00380 1.00000 0.00000
7.59099 8.65165 9.62500 -0.99997 -0.00768 -0.00235 1.00000 0.00000
8.29810 9.35876 2.62500 -0.99950 -0.03061 0.00836 1.00000 0.00000
8.29810 9.35876 3.62500 -0.99988 -0.01501 -0.00340 1.00000 0.00000
8.29810 9.35876 4.62500 -0.99999 -0.00271 -0.00359 1.00000 0.00000
8.29810 9.35876 5.62500 -0.99999 -0.00132 -0.00417 1.00000 0.00000
8.29810 9.35876 6.62500 -0.99998 -0.00625 0.00206 1.00000 0.00000
8.29810 9.35876 7.62500 -0.99953 0.00664 0.03006 1.00000 0.00000
8.29810 9.35876 8.62500 -0.99987 -0.01244 0.01054 1.00000 0.00000
8.29810 9.35876 9.62500 -0.99978 0.00988 0.01849 1.00000 0.00000
9.00520 10.06590 4.62500 -0.99984 -0.01604 0.00735 1.00000 0.00000
9.00520 10.06590 5.62500 -0.99988 -0.01559 -0.00182 1.00000 0.00000
9.00520 10.06590 6.62500 -0.99975 -0.02004 -0.00952 1.00000 0.00000
9.00520 10.06590 7.62500 -0.99983 -0.01514 0.01026 1.00000 0.00000
2.64124 2.28769 4.62500 -0.99976 -0.02047 0.00832 1.00000 0.00000
2.64124 2.28769 5.62500 -0.99981 -0.01111 0.01585 1.00000 0.00000
2.64124 2.28769 6.62500 -0.99963 -0.01548 0.02247 1.00000 0.00000
2.64124 2.28769 7.62500 -0.99821 -0.05925 -0.00815 1.00000 0.00000
3.34835 2.99480 2.62500 -0.99969 -0.02100 -0.01319 1.00000 0.00000
3.34835 2.99480 3.62500 -0.99992 -0.01276 -0.00024 1.00000 0.00000
3.34835 2.99480 4.62500 -0.99993 -0.01112 -0.00346 1.00000 0.00000
3.34835 2.99480 5.62500 -0.99997 -0.00616 0.00555 1.00000 0.00000
3.34835 2.99480 6.62500 -0.99998 -0.00365 0.00554 1.00000 0.00000
3.34835 2.99480 7.62500 -0.99994 -0.00759 0.00790 1.00000 0.00000
3.34835 2.99480 8.62500 -0.99930 0.02996 0.02244 1.00000 0.00000
3.34835 2.99480 9.62500 -0.99800 -0.05379 -0.03333 1.00000 0.00000
4.05546 3.70190 1.62500 -0.99957 -0.02828 -0.00777 1.00000 0.00000
4.05546 3.70190 2.62500 -0.99985 -0.01626 -0.00577 1.00000 0.00000
4.05546 3.70190 3.62500 -0.99998 -0.00546 -0.00162 1.00000 0.00000
4.05546 3.70190 4.62500 -1.00000 -0.00190 -0.00224 1.00000 0.00000
4.05546 3.70190 5.62500 -1.00000 0.00239 0.00099 1.00000 0.00000
4.05546 3.70190 6.62500 -0.99999 -0.00102 0.00389 1.00000 0.00000
4.05546 3.70190 7.62500 -0.99998 -0.00078 0.00693 1.00000 0.00000
4.05546 3.70190 8.62500 -0.99996 -0.00846 0.00105 1.00000 0.00000
4.05546 3.70190 9.62500 -0.99989 -0.00952 -0.01173 1.00000 0.00000
4.76256 4.40901 1.62500 -0.99998 -0.00652 0.00113 1.00000 0.00000
4.76256 4.40901 2.62500 -1.00000 -0.00088 -0.00276 1.00000 0.00000
4.76256 4.40901 3.62500 -1.00000 0.00019 0.00315 1.00000 0.00000
4.76256 4.40901 4.62500 -1.00000 -0.00268 -0.00096 1.00000 0.00000
4.76256 4.40901 5.62500 -1.00000 0.00017 -0.00298 1.00000 0.00000
4.76256 4.40901 6.62500 -0.99999 0.00328 -0.00150 1.00000 0.00000
4.76256 4.40901 7.62500 -1.00000 0.00204 -0.00148 1.00000 0.00000
4.76256 4.40901 8.62500 -0.99999 -0.00235 -0.00227 1.00000 0.00000
4.76256 4.40901 9.62500 -0.99999 0.00094 -0.00480 1.00000 0.00000
4.76256 4.40901 10.62500 -0.99995 -0.00583 -0.00844 1.00000 0.00000
5.46967 5.11612 0.62500 -0.99998 0.00522 -0.00202 1.00000 0.00000
5.46967 5.11612 1.62500 -0.99999 -0.00167 -0.00335 1.00000 0.00000
5.46967 5.11612 2.62500 -1.00000 0.00276 0.00088 1.00000 0.00000
5.46967 5.11612 3.62500 -1.00000 0.00024 -0.00092 1.00000 0.00000
5.46967 5.11612 4.62500 -0.99999 -0.00140 0.00339 1.00000 0.00000
5.46967 5.11612 5.62500 -0.99999 0.00109 0.00384 1.00000 0.00000
5.46967 5.11612 6.62500 -1.00000 0.00253 0.00157 1.00000 0.00000
5.46967 5.11612 7.62500 -1.00000 -0.00265 -0.00069 1.00000 0.00000
5.46967 5.11612 8.62500 -0.99999 0.00501 0.00070 1.00000 0.00000
5.46967 5.11612 9.62500 -0.99998 0.00487 0.00459 1.00000 0.00000
5.46967 5.11612 10.62500 -0.99998 0.00076 0.00592 1.00000 0.00000
6.17678 5.82322 0.62500 -0.99972 -0.00545 0.02321 1.00000 0.00000
6.17678 5.82322 1.62500 -0.99999 0.00348 -0.00373 1.00000 0.00000
6.17678 5.82322 2.62500 -1.00000 -0.00083 -0.00141 1.00000 0.00000
6.17678 5.82322 3.62500 -1.00000 -0.00273 0.00048 1.00000 0.00000
6.17678 5.82322 4.62500 -0.99999 0.00205 0.00276 1.00000 0.00000
6.17678 5.82322 5.62500 -1.00000 0.00290 0.00090 1.00000 0.00000
6.17678 5.82322 6.62500 -1.00000 0.00193 -0.00014 1.00000 0.00000
6.17678 5.82322 7.62500 -0.99999 -0.00203 -0.00405 1.00000 0.00000
6.17678 5.82322 8.62500 -1.00000 0.00058 -0.00146 1.00000 0.00000
6.17678 5.82322 9.62500 -1.00000 -0.00314 -0.00017 1.00000 0.00000
6.17678 5.82322 10.62500 -0.99999 -0.00308 -0.00244 1.00000 0.00000
6.88388 6.53033 0.62500 -0.99964 -0.01667 -0.02085 1.00000 0.00000
6.88388 6.53033 1.62500 -0.99997 0.00096 -0.00826 1.00000 0.00000
6.88388 6.53033 2.62500 -0.99996 0.00320 -0.00775 1.00000 0.00000
6.88388 6.53033 3.62500 -1.00000 -0.00266 0.00040 1.00000 0.00000
6.88388 6.53033 4.62500 -0.99999 -0.00360 -0.00062 1.00000 0.00000
6.88388 6.53033 5.62500 -1.00000 0.00135 0.00114 1.00000 0.00000
6.88388 6.53033 6.62500 -1.00000 0.00080 0.00187 1.00000 0.00000
6.88388 6.53033 7.62500 -0.99999 0.00285 0.00208 1.00000 0.00000
6.88388 6.53033 8.62500 -0.99998 -0.00173 0.00590 1.00000 0.00000
6.88388 6.53033 9.62500 -1.00000 0.00160 0.00052 1.00000 0.00000
6.88388 6.53033 10.62500 -1.00000 -0.00026 -0.00181 1.00000 0.00000
7.59099 7.23744 1.62500 -0.99998 -0.00266 -0.00593 1.00000 0.00000
7.59099 7.23744 2.62500 -0.99996 -0.00305 -0.00821 1.00000 0.00000
7.59099 7.23744 3.62500 -1.00000 0.00040 -0.00149 1.00000 0.00000
7.59099 7.23744 4.62500 -1.00000 0.00101 -0.00176 1.00000 0.00000
7.59099 7.23744 5.62500 -1.00000 -0.00057 -0.00177 1.00000 0.00000
7.59099 7.23744 6.62500 -1.00000 -0.00041 0.00209 1.00000 0.00000
7.59099 7.23744 7.62500 -0.99997 -0.00392 0.00722 1.00000 0.00000
7.59099 7.23744 8.62500 -0.99997 -0.00251 0.00789 1.00000 0.00000
7.59099 7.23744 9.62500 -0.99995 -0.00595 0.00833 1.00000 0.00000
7.59099 7.23744 10.62500 -0.99998 -0.00542 -0.00136 1.00000 0.00000
8.29810 7.94454 1.62500 -0.99941 0.02080 -0.02726 1.00000 0.00000
8.29810 7.94454 2.62500 -0.99991 -0.01272 -0.00402 1.00000 0.00000
8.29810 7.94454 3.62500 -0.99978 -0.01359 0.01595 1.00000 0.00000
8.29810 7.94454 4.62500 -0.99998 -0.00572 -0.00229 1.00000 0.00000
8.29810 7.94454 5.62500 -1.00000 0.00086 -0.00066 1.00000 0.00000
8.29810 7.94454 6.62500 -0.99988 -0.01128 0.01036 1.00000 0.00000
8.29810 7.94454 7.62500 -0.99999 -0.00232 0.00396 1.00000 0.00000
8.29810 7.94454 8.62500 -0.99998 0.00044 0.00672 1.00000 0.00000
8.29810 7.94454 9.62500 -0.99992 -0.00763 0.01021 1.00000 0.00000
9.00520 8.65165 2.62500 -0.99966 -0.02468 0.00823 1.00000 0.00000
9.00520 8.65165 3.62500 -0.99989 -0.01483 -0.00182 1.00000 0.00000
9.00520 8.65165 4.62500 -0.99995 -0.00896 -0.00314 1.00000 0.00000
9.00520 8.65165 5.62500 -0.99999 -0.00419 0.00014 1.00000 0.00000
9.00520 8.65165 6.62500 -0.99996 -0.00939 0.00110 1.00000 0.00000
9.00520 8.65165 7.62500 -0.99990 -0.00927 0.01109 1.00000 0.00000
9.00520 8.65165 8.62500 -0.99969 -0.01844 0.01678 1.00000 0.00000
9.00520 8.65165 9.62500 -0.99259 -0.09873 0.07081 1.00000 0.00000
9.71231 9.35876 4.62500 -0.99967 -0.02171 0.01388 1.00000 0.00000
9.71231 9.35876 5.62500 -0.99986 -0.01645 -0.00242 1.00000 0.00000
9.71231 9.35876 6.62500 -0.99987 -0.01613 0.00231 1.00000 0.00000
9.71231 9.35876 7.62500 -0.99957 -0.02593 0.01374 1.00000 0.00000
3.34835 1.58058 4.62500 -0.99952 -0.00339 -0.03090 1.00000 0.00000
3.34835 1.58058 5.62500 -0.99968 -0.02260 0.01117 1.00000 0.00000
3.34835 1.58058 6.62500 -0.99573 -0.08965 0.02201 1.00000 0.00000
3.34835 1.58058 7.62500 -0.99955 -0.02394 0.01817 1.00000 0.00000
4.05546 2.28769 2.62500 -0.99966 -0.02604 0.00306 1.00000 0.00000
4.05546 2.28769 3.62500 -0.99939 -0.03102 -0.01624 1.00000 0.00000
4.05546 2.28769 4.62500 -0.99998 -0.00498 0.00469 1.00000 0.00000
4.05546 2.28769 5.62500 -0.99996 -0.00702 0.00590 1.00000 0.00000
4.05546 2.28769 6.62500 -0.99993 -0.00971 0.00611 1.00000 0.00000
4.05546 2.28769 7.62500 -0.99994 -0.00914 0.00527 1.00000 0.00000
4.05546 2.28769 8.62500 -0.99993 -0.01131 0.00236 1.00000 0.00000
4.76256 2.99480 1.62500 -0.99760 0.06829 -0.01136 1.00000 0.00000
4.76256 2.99480 2.62500 -0.99998 -0.00503 0.00255 1.00000 0.00000
4.76256 2.99480 3.62500 -1.00000 0.00013 0.00097 1.00000 0.00000
4.76256 2.99480 4.62500 -0.99998 0.00138 0.00562 1.00000 0.00000
4.76256 2.99480 5.62500 -0.99998 0.00406 0.00370 1.00000 0.00000
4.76256 2.99480 6.62500 -0.99999 -0.00525 -0.00132 1.00000 0.00000
4.76256 2.99480 7.62500 -1.00000 -0.00163 0.00217 1.00000 0.00000
4.76256 2.99480 8.62500 -0.99999 -0.00499 0.00206 1.00000 0.00000
4.76256 2.99480 9.62500 -0.99992 -0.01099 -0.00683 1.00000 0.00000
5.46967 3.70190 1.62500 -0.99999 -0.00269 -0.00378 1.00000 0.00000
5.46967 3.70190 2.62500 -0.99999 -0.00453 -0.00028 1.00000 0.00000
5.46967 3.70190 3.62500 -1.00000 -0.00125 -0.00166 1.00000 0.00000
5.46967 3.70190 4.62500 -1.00000 -0.00012 -0.00150 1.00000 0.00000
5.46967 3.70190 5.62500 -1.00000 0.00089 0.00223 1.00000 0.00000
5.46967 3.70190 6.62500 -1.00000 -0.00190 -0.00225 1.00000 0.00000
5.46967 3.70190 7.62500 -0.99999 -0.00356 -0.00106 1.00000 0.00000
5.46967 3.70190 8.62500 -0.99999 0.00002 -0.00373 1.00000 0.00000
5.46967 3.70190 9.62500 -0.99999 -0.00284 -0.00428 1.00000 0.00000
5.46967 3.70190 10.62500 -1.00000 -0.00003 -0.00021 1.00000 0.00000
6.17678 4.40901 1.62500 -1.00000 0.00261 -0.00166 1.00000 0.00000
6.17678 4.40901 2.62500 -0.99999 -0.00124 -0.00409 1.00000 0.00000
6.17678 4.40901 3.62500 -0.99999 -0.00382 -0.00104 1.00000 0.00000
6.17678 4.40901 4.62500 -1.00000 0.00219 0.00058 1.00000 0.00000
6.17678 4.40901 5.62500 -0.99998 0.00417 0.00372 1.00000 0.00000
6.17678 4.40901 6.62500 -0.99999 0.00477 0.00106 1.00000 0.00000
6.17678 4.40901 7.62500 -0.99999 0.00215 0.00423 1.00000 0.00000
6.17678 4.40901 8.62500 -0.99999 0.00486 -0.00032 1.00000 0.00000
6.17678 4.40901 9.62500 -1.00000 0.00180 0.00082 1.00000 0.00000
6.17678 4.40901 10.62500 -0.99999 0.00073 0.00485 1.00000 0.00000
6.88388 5.11612 1.62500 -1.00000 -0.00025 -0.00228 1.00000 0.00000
6.88388 5.11612 2.62500 -0.99998 0.00547 -0.00266 1.00000 0.00000
6.88388 5.11612 3.62500 -1.00000 -0.00116 0.00151 1.00000 0.00000
6.88388 5.11612 4.62500 -0.99999 0.00264 0.00387 1.00000 0.00000
6.88388 5.11612 5.62500 -1.00000 0.00159 -0.00210 1.00000 0.00000
6.88388 5.11612 6.62500 -1.00000 0.00111 -0.00037 1.00000 0.00000
6.88388 5.11612 7.62500 -0.99998 0.00448 -0.00493 1.00000 0.00000
6.88388 5.11612 8.62500 -0.99999 0.00257 -0.00218 1.00000 0.00000
6.88388 5.11612 9.62500 -1.00000 0.00233 -0.00029 1.00000 0.00000
6.88388 5.11612 10.62500 -0.99881 0.03783 0.03072 1.00000 0.00000
7.59099 5.82322 1.62500 -0.99995 -0.00161 -0.01023 1.00000 0.00000
7.59099 5.82322 2.62500 -0.99997 0.00035 -0.00744 1.00000 0.00000
7.59099 5.82322 3.62500 -1.00000 0.00040 0.00109 1.00000 0.00000
7.59099 5.82322 4.62500 -1.00000 -0.00044 0.00075 1.00000 0.00000
7.59099 5.82322 5.62500 -1.00000 0.00256 0.00088 1.00000 0.00000
7.59099 5.82322 6.62500 -1.00000 0.00064 0.00076 1.00000 0.00000
7.59099 5.82322 7.62500 -0.99998 -0.00322 0.00558 1.00000 0.00000
7.59099 5.82322 8.62500 -0.99995 0.00098 0.00998 1.00000 0.00000
7.59099 5.82322 9.62500 -0.99999 0.00106 0.00464 1.00000 0.00000
7.59099 5.82322 10.62500 -0.99984 -0.00021 0.01803 1.00000 0.00000
8.29810 6.53033 1.62500 -0.99999 0.00162 -0.00332 1.00000 0.00000
8.29810 6.53033 2.62500 -0.99997 -0.00016 -0.00746 1.00000 0.00000
8.29810 6.53033 3.62500 -0.99999 -0.00091 -0.00478 1.00000 0.00000
8.29810 6.53033 4.62500 -1.00000 -0.00165 -0.00050 1.00000 0.00000
8.29810 6.53033 5.62500 -0.99999 0.00394 -0.00367 1.00000 0.00000
8.29810 6.53033 6.62500 -0.99998 -0.00562 -0.00104 1.00000 0.00000
8.29810 6.53033 7.62500 -0.99995 -0.00512 0.00815 1.00000 0.00000
8.29810 6.53033 8.62500 -0.99990 -0.00457 0.01332 1.00000 0.00000
8.29810 6.53033 9.62500 -0.99993 -0.00542 0.01078 1.00000 0.00000
8.29810 6.53033 10.62500 -0.99979 -0.00072 0.02047 1.00000 0.00000
9.00520 7.23744 1.62500 -0.99842 -0.03034 0.04737 1.00000 0.00000
9.00520 7.23744 2.62500 -0.99997 -0.00563 -0.00562 1.00000 0.00000
9.00520 7.23744 3.62500 -0.99996 -0.00824 -0.00442 1.00000 0.00000
9.00520 7.23744 4.62500 -1.00000 -0.00146 -0.00277 1.00000 0.00000
9.00520 7.23744 5.62500 -1.00000 -0.00182 -0.00163 1.00000 0.00000
9.00520 7.23744 6.62500 -0.99996 -0.00769 -0.00481 1.00000 0.00000
9.00520 7.23744 7.62500 -1.00000 0.00259 -0.00019 1.00000 0.00000
9.00520 7.23744 8.62500 -0.99993 -0.00882 0.00764 1.00000 0.00000
9.00520 7.23744 9.62500 -0.99974 -0.00963 0.02073 1.00000 0.00000
9.71231 7.94454 2.62500 -0.99505 -0.06433 0.07575 1.00000 0.00000
9.71231 7.94454 3.62500 -0.99983 -0.01516 -0.01082 1.00000 0.00000
9.71231 7.94454 4.62500 -0.99990 -0.01239 -0.00655 1.00000 0.00000
9.71231 7.94454 5.62500 -0.99921 0.02845 0.02791 1.00000 0.00000
9.71231 7.94454 6.62500 -0.99994 -0.01029 0.00275 1.00000 0.00000
9.71231 7.94454 7.62500 -0.99992 -0.01042 0.00702 1.00000 0.00000
9.71231 7.94454 8.62500 -0.99957 -0.01967 0.02175 1.00000 0.00000
10.41940 8.65165 4.62500 -0.99958 -0.02618 0.01213 1.00000 0.00000
10.41940 8.65165 5.62500 -0.99976 -0.02063 0.00747 1.00000 0.00000
10.41940 8.65165 6.62500 -0.99986 -0.01630 0.00485 1.00000 0.00000
10.41940 8.65165 7.62500 -0.99941 -0.01838 0.02886 1.00000 0.00000
4.05546 0.87348 5.62500 -0.99901 -0.03878 -0.02165 1.00000 0.00000
4.76256 1.58058 3.62500 -0.99987 -0.01241 -0.01029 1.00000 0.00000
4.76256 1.58058 4.62500 -0.99998 -0.00526 0.00213 1.00000 0.00000
4.76256 1.58058 5.62500 -0.99997 -0.00329 0.00680 1.00000 0.00000
4.76256 1.58058 6.62500 -0.99998 -0.00520 0.00439 1.00000 0.00000
4.76256 1.58058 7.62500 -0.99996 -0.00798 0.00324 1.00000 0.00000
4.76256 1.58058 8.62500 -0.99901 -0.03755 -0.02390 1.00000 0.00000
5.46967 2.28769 2.62500 -1.00000 0.00091 -0.00110 1.00000 0.00000
5.46967 2.28769 3.62500 -1.00000 -0.00177 -0.00146 1.00000 0.00000
5.46967 2.28769 4.62500 -0.99999 -0.00019 0.00356 1.00000 0.00000
5.46967 2.28769 5.62500 -0.99997 -0.00017 0.00774 1.00000 0.00000
5.46967 2.28769 6.62500 -0.99999 0.00213 0.00504 1.00000 0.00000
5.46967 2.28769 7.62500 -0.99999 -0.00286 -0.00377 1.00000 0.00000
5.46967 2.28769 8.62500 -0.99999 -0.00192 -0.00505 1.00000 0.00000
5.46967 2.28769 9.62500 -0.99731 0.00853 -0.07277 1.00000 0.00000
6.17678 2.99480 1.62500 -0.99982 0.00366 0.01885 1.00000 0.00000
6.17678 2.99480 2.62500 -1.00000 0.00156 0.00033 1.00000 0.00000
6.17678 2.99480 3.62500 -1.00000 0.00240 -0.00058 1.00000 0.00000
6.17678 2.99480 4.62500 -1.00000 -0.00069 -0.00184 1.00000 0.00000
6.17678 2.99480 5.62500 -1.00000 0.00057 0.00092 1.00000 0.00000
6.17678 2.99480 6.62500 -0.99999 0.00338 0.00068 1.00000 0.00000
6.17678 2.99480 7.62500 -1.00000 0.00265 0.00043 1.00000 0.00000
6.17678 2.99480 8.62500 -0.99999 0.00313 -0.00281 1.00000 0.00000
6.17678 2.99480 9.62500 -0.99999 0.00265 0.00330 1.00000 0.00000
6.88388 3.70190 1.62500 -0.99996 0.00398 -0.00808 1.00000 0.00000
6.88388 3.70190 2.62500 -0.99998 0.00570 -0.00352 1.00000 0.00000
6.88388 3.70190 3.62500 -0.99999 0.00219 -0.00345 1.00000 0.00000
6.88388 3.70190 4.62500 -1.00000 0.00022 -0.00246 1.00000 0.00000
6.88388 3.70190 5.62500 -1.00000 0.00011 -0.00072 1.00000 0.00000
6.88388 3.70190 6.62500 -1.00000 -0.00124 -0.00134 1.00000 0.00000
6.88388 3.70190 7.62500 -0.99998 0.00423 0.00463 1.00000 0.00000
6.88388 3.70190 8.62500 -0.99999 0.00395 0.00028 1.00000 0.00000
6.88388 3.70190 9.62500 -0.99997 0.00696 0.00425 1.00000 0.00000
6.88388 3.70190 10.62500 -0.99970 0.02380 0.00484 1.00000 0.00000
7.59099 4.40901 1.62500 -0.99997 0.00727 0.00229 1.00000 0.00000
7.59099 4.40901 2.62500 -0.99999 -0.00208 -0.00361 1.00000 0.00000
7.59099 4.40901 3.62500 -0.99999 0.00180 -0.00409 1.00000 0.00000
7.59099 4.40901 4.62500 -0.99998 0.00315 -0.00613 1.00000 0.00000
7.59099 4.40901 5.62500 -1.00000 -0.00168 0.00086 1.00000 0.00000
7.59099 4.40901 6.62500 -0.99999 -0.00454 -0.00078 1.00000 0.00000
7.59099 4.40901 7.62500 -0.99999 -0.00143 0.00312 1.00000 0.00000
7.59099 4.40901 8.62500 -0.99999 -0.00140 0.00363 1.00000 0.00000
7.59099 4.40901 9.62500 -0.99996 0.00853 -0.00217 1.00000 0.00000
7.59099 4.40901 10.62500 -0.99999 0.00403 0.00035 1.00000 0.00000
8.29810 5.11612 1.62500 -0.99999 0.00281 0.00210 1.00000 0.00000
8.29810 5.11612 2.62500 -0.99999 0.00433 0.00110 1.00000 0.00000
8.29810 5.11612 3.62500 -0.99999 -0.00099 -0.00464 1.00000 0.00000
8.29810 5.11612 4.62500 -0.99999 0.00067 -0.00530 1.00000 0.00000
8.29810 5.11612 5.62500 -1.00000 0.00229 -0.00054 1.00000 0.00000
8.29810 5.11612 6.62500 -0.99998 0.00285 -0.00513 1.00000 0.00000
8.29810 5.11612 7.62500 -0.99995 0.00127 0.00976 1.00000 0.00000
8.29810 5.11612 8.62500 -0.99992 -0.00223 0.01237 1.00000 0.00000
8.29810 5.11612 9.62500 -0.99990 0.00496 0.01358 1.00000 0.00000
8.29810 5.11612 10.62500 -0.99983 0.01300 0.01339 1.00000 0.00000
9.00520 5.82322 1.62500 -0.99980 0.00469 -0.01957 1.00000 0.00000
9.00520 5.82322 2.62500 -0.99992 0.00403 -0.01224 1.00000 0.00000
9.00520 5.82322 3.62500 -0.99998 0.00544 -0.00250 1.00000 0.00000
9.00520 5.82322 4.62500 -0.99977 0.00246 0.02134 1.00000 0.00000
9.00520 5.82322 5.62500 -0.99999 0.00404 -0.00151 1.00000 0.00000
9.00520 5.82322 6.62500 -0.99999 -0.00094 0.00329 1.00000 0.00000
9.00520 5.82322 7.62500 -0.99998 -0.00073 0.00661 1.00000 0.00000
9.00520 5.82322 8.62500 -0.99994 0.00246 0.01033 1.00000 0.00000
9.00520 5.82322 9.62500 -0.99959 -0.00219 0.02854 1.00000 0.00000
9.71231 6.53033 2.62500 -0.99990 -0.00609 -0.01284 1.00000 0.00000
9.71231 6.53033 3.62500 -0.99995 -0.00113 -0.00984 1.00000 0.00000
9.71231 6.53033 4.62500 -0.99999 -0.00031 -0.00436 1.00000 0.00000
9.71231 6.53033 5.62500 -0.99998 -0.00153 0.00576 1.00000 0.00000
9.71231 6.53033 6.62500 -0.99970 -0.02286 -0.00891 1.00000 0.00000
9.71231 6.53033 7.62500 -0.99993 -0.00628 0.01040 1.00000 0.00000
9.71231 6.53033 8.62500 -0.99988 -0.00146 0.01546 1.00000 0.00000
9.71231 6.53033 9.62500 -0.99948 -0.00531 0.03175 1.00000 0.00000
10.41940 7.23744 3.62500 -0.99992 -0.01292 -0.00163 1.00000 0.00000
10.41940 7.23744 4.62500 -0.99991 -0.01158 -0.00602 1.00000 0.00000
10.41940 7.23744 5.62500 -0.99995 -0.00985 0.00082 1.00000 0.00000
10.41940 7.23744 6.62500 -0.99994 -0.01086 0.00077 1.00000 0.00000
10.41940 7.23744 7.62500 -0.99987 -0.00674 0.01448 1.00000 0.00000
10.41940 7.23744 8.62500 -0.99900 -0.01429 0.04231 1.00000 0.00000
11.12650 7.94454 5.62500 -0.99714 -0.04630 0.05979 1.00000 0.00000
5.46967 0.87348 4.62500 -0.99990 0.00896 -0.01057 1.00000 0.00000
5.46967 0.87348 5.62500 -0.99991 -0.00377 0.01263 1.00000 0.00000
5.46967 0.87348 6.62500 -0.99999 -0.00514 -0.00136 1.00000 0.00000
5.46967 0.87348 7.62500 -0.99932 -0.03664 0.00443 1.00000 0.00000
6.17678 1.58058 3.62500 -0.99998 0.00109 0.00687 1.00000 0.00000
6.17678 1.58058 4.62500 -0.99999 0.00167 0.00322 1.00000 0.00000
6.17678 1.58058 5.62500 -1.00000 0.00249 -0.00130 1.00000 0.00000
6.17678 1.58058 6.62500 -1.00000 -0.00051 0.00139 1.00000 0.00000
6.17678 1.58058 7.62500 -0.99999 0.00458 -0.00233 1.00000 0.00000
6.17678 1.58058 8.62500 -0.99990 -0.00888 -0.01067 1.00000 0.00000
6.88388 2.28769 2.62500 -0.99992 0.01139 0.00634 1.00000 0.00000
6.88388 2.28769 3.62500 -0.99999 0.00297 -0.00237 1.00000 0.00000
6.88388 2.28769 4.62500 -1.00000 -0.00012 0.00102 1.00000 0.00000
6.88388 2.28769 5.62500 -1.00000 0.00094 0.00053 1.00000 0.00000
6.88388 2.28769 6.62500 -0.99998 0.00442 0.00521 1.00000 0.00000
6.88388 2.28769 7.62500 -0.99999 0.00511 -0.00138 1.00000 0.00000
6.88388 2.28769 8.62500 -0.99994 0.01052 0.00407 1.00000 0.00000
6.88388 2.28769 9.62500 -0.99988 0.00838 0.01290 1.00000 0.00000
7.59099 2.99480 2.62500 -0.99995 0.00910 -0.00471 1.00000 0.00000
7.59099 2.99480 3.62500 -0.99997 0.00720 -0.00149 1.00000 0.00000
7.59099 2.99480 4.62500 -1.00000 0.00269 0.00073 1.00000 0.00000
7.59099 2.99480 5.62500 -0.99999 0.00370 0.00041 1.00000 0.00000
7.59099 2.99480 6.62500 -1.00000 0.00205 -0.00232 1.00000 0.00000
7.59099 2.99480 7.62500 -0.99997 0.00702 0.00341 1.00000 0.00000
7.59099 2.99480 8.62500 -0.99996 0.00802 0.00311 1.00000 0.00000
7.59099 2.99480 9.62500 -0.99987 0.01559 0.00284 1.00000 0.00000
8.29810 3.70190 1.62500 -0.99964 0.00714 -0.02578 1.00000 0.00000
8.29810 3.70190 2.62500 -0.99994 0.00711 -0.00848 1.00000 0.00000
8.29810 3.70190 3.62500 -0.99998 0.00565 -0.00214 1.00000 0.00000
8.29810 3.70190 4.62500 -0.99996 0.00866 0.00181 1.00000 0.00000
8.29810 3.70190 5.62500 -1.00000 0.00194 -0.00153 1.00000 0.00000
8.29810 3.70190 6.62500 -0.99999 0.00172 -0.00276 1.00000 0.00000
8.29810 3.70190 7.62500 -1.00000 -0.00114 0.00028 1.00000 0.00000
8.29810 3.70190 8.62500 -0.99998 0.00295 0.00602 1.00000 0.00000
8.29810 3.70190 9.62500 -0.99988 0.01560 -0.00040 1.00000 0.00000
9.00520 4.40901 2.62500 -0.99989 0.01443 -0.00252 1.00000 0.00000
9.00520 4.40901 3.62500 -0.99997 0.00704 -0.00074 1.00000 0.00000
9.00520 4.40901 4.62500 -1.00000 -0.00016 -0.00124 1.00000 0.00000
9.00520 4.40901 5.62500 -0.99999 0.00314 0.00303 1.00000 0.00000
9.00520 4.40901 6.62500 -0.99994 0.00938 0.00515 1.00000 0.00000
9.00520 4.40901 7.62500 -0.99999 -0.00108 0.00330 1.00000 0.00000
9.00520 4.40901 8.62500 -0.99991 0.00346 0.01300 1.00000 0.00000
9.00520 4.40901 9.62500 -0.99961 -0.00128 0.02793 1.00000 0.00000
9.71231 5.11612 2.62500 -0.99988 0.01043 -0.01137 1.00000 0.00000
9.71231 5.11612 3.62500 -0.99990 0.00449 -0.01304 1.00000 0.00000
9.71231 5.11612 4.62500 -0.99999 0.00357 -0.00388 1.00000 0.00000
9.71231 5.11612 5.62500 -1.00000 0.00258 -0.00073 1.00000 0.00000
9.71231 5.11612 6.62500 -0.99998 0.00381 0.00583 1.00000 0.00000
9.71231 5.11612 7.62500 -0.99994 0.00437 0.01028 1.00000 0.00000
9.71231 5.11612 8.62500 -0.99989 0.00158 0.01449 1.00000 0.00000
9.71231 5.11612 9.62500 -0.99796 -0.01185 0.06277 1.00000 0.00000
10.41940 5.82322 3.62500 -0.99987 0.00559 -0.01498 1.00000 0.00000
10.41940 5.82322 4.62500 -0.99997 -0.00187 -0.00786 1.00000 0.00000
10.41940 5.82322 5.62500 -1.00000 0.00072 0.00204 1.00000 0.00000
10.41940 5.82322 6.62500 -0.99998 0.00460 0.00371 1.00000 0.00000
10.41940 5.82322 7.62500 -0.99992 -0.00060 0.01264 1.00000 0.00000
10.41940 5.82322 8.62500 -0.99944 -0.00060 0.03353 1.00000 0.00000
11.12650 6.53033 4.62500 -0.99870 -0.01597 0.04836 1.00000 0.00000
11.12650 6.53033 5.62500 -0.99977 -0.01385 0.01626 1.00000 0.00000
11.12650 6.53033 6.62500 -0.99972 -0.00925 0.02180 1.00000 0.00000
11.12650 6.53033 7.62500 -0.99538 -0.01230 0.09522 1.00000 0.00000
6.88388 0.87348 4.62500 -0.99777 -0.04507 0.04917 1.00000 0.00000
6.88388 0.87348 5.62500 -0.99992 0.00540 0.01118 1.00000 0.00000
6.88388 0.87348 6.62500 -0.99991 0.01211 0.00558 1.00000 0.00000
6.88388 0.87348 7.62500 -0.99981 -0.00036 -0.01934 1.00000 0.00000
7.59099 1.58058 3.62500 -0.99996 0.00860 0.00124 1.00000 0.00000
7.59099 1.58058 4.62500 -0.99996 0.00354 0.00851 1.00000 0.00000
7.59099 1.58058 5.62500 -0.99998 0.00514 -0.00245 1.00000 0.00000
7.59099 1.58058 6.62500 -0.99993 0.01127 0.00351 1.00000 0.00000
7.59099 1.58058 7.62500 -0.99983 0.00921 0.01614 1.00000 0.00000
7.59099 1.58058 8.62500 -0.99966 0.02201 0.01425 1.00000 0.00000
8.29810 2.28769 3.62500 -0.99988 0.01551 -0.00201 1.00000 0.00000
8.29810 2.28769 4.62500 -0.99995 0.00903 -0.00321 1.00000 0.00000
8.29810 2.28769 5.62500 -0.99996 0.00872 -0.00305 1.00000 0.00000
8.29810 2.28769 6.62500 -0.99996 0.00866 0.00040 1.00000 0.00000
8.29810 2.28769 7.62500 -0.99988 0.01313 0.00844 1.00000 0.00000
8.29810 2.28769 8.62500 -0.99983 0.01696 0.00703 1.00000 0.00000
9.00520 2.99480 2.62500 -0.99990 0.01222 -0.00693 1.00000 0.00000
9.00520 2.99480 3.62500 -0.99959 0.02814 -0.00512 1.00000 0.00000
9.00520 2.99480 4.62500 -0.99995 0.00883 0.00363 1.00000 0.00000
9.00520 2.99480 5.62500 -0.99997 0.00728 0.00398 1.00000 0.00000
9.00520 2.99480 6.62500 -0.99992 0.01156 0.00413 1.00000 0.00000
9.00520 2.99480 7.62500 -0.99990 0.01377 0.00323 1.00000 0.00000
9.00520 2.99480 8.62500 -0.99976 0.02006 0.00844 1.00000 0.00000
9.71231 3.70190 3.62500 -0.99975 0.02083 -0.00772 1.00000 0.00000
9.71231 3.70190 4.62500 -0.99978 0.01952 0.00729 1.00000 0.00000
9.71231 3.70190 5.62500 -0.99993 0.01153 0.00093 1.00000 0.00000
9.71231 3.70190 6.62500 -0.99996 0.00844 -0.00145 1.00000 0.00000
9.71231 3.70190 7.62500 -0.99993 0.01143 0.00291 1.00000 0.00000
9.71231 3.70190 8.62500 -0.99961 0.01479 0.02388 1.00000 0.00000
10.41940 4.40901 3.62500 -0.99853 -0.00642 0.05379 1.00000 0.00000
10.41940 4.40901 4.62500 -1.00000 0.00296 -0.00017 1.00000 0.00000
10.41940 4.40901 5.62500 -0.99996 0.00863 0.00268 1.00000 0.00000
10.41940 4.40901 6.62500 -0.99996 0.00859 0.00376 1.00000 0.00000
10.41940 4.40901 7.62500 -0.99986 0.01481 0.00755 1.00000 0.00000
10.41940 4.40901 8.62500 -0.99174 -0.02981 0.12478 1.00000 0.00000
11.12650 5.11612 4.62500 -0.99987 0.01545 0.00535 1.00000 0.00000
11.12650 5.11612 5.62500 -0.99969 0.01599 0.01891 1.00000 0.00000
11.12650 5.11612 6.62500 -0.99960 0.01287 0.02525 1.00000 0.00000
11.12650 5.11612 7.62500 -0.96123 0.04354 0.27227 1.00000 0.00000
9.00520 1.58058 5.62500 -0.99968 0.01786 0.01783 1.00000 0.00000
9.00520 1.58058 6.62500 -0.99832 0.02714 0.05124 1.00000 0.00000
9.71231 2.28769 4.62500 -0.99902 0.03233 0.03016 1.00000 0.00000
9.71231 2.28769 5.62500 -0.99980 0.01960 0.00444 1.00000 0.00000
9.71231 2.28769 6.62500 -0.99961 0.02627 0.00937 1.00000 0.00000
9.71231 2.28769 7.62500 -0.99430 0.02524 0.10360 1.00000 0.00000
10.41940 2.99480 5.62500 -0.99968 0.02043 0.01502 1.00000 0.00000
10.41940 2.99480 6.62500 -0.99960 0.02401 0.01512 1.00000 0.00000
0.87348 7.23744 4.87500 -0.99810 0.05774 0.02168 1.00000 0.00000
0.87348 7.23744 5.87500 -0.99990 0.00604 -0.01316 1.00000 0.00000
0.87348 7.23744 6.87500 -0.99986 0.01361 0.00935 1.00000 0.00000
1.58058 7.94454 3.87500 -0.99978 0.02028 0.00501 1.00000 0.00000
1.58058 7.94454 4.87500 -0.99995 0.01007 -0.00258 1.00000 0.00000
1.58058 7.94454 5.87500 -0.99988 0.00892 -0.01265 1.00000 0.00000
1.58058 7.94454 6.87500 -0.99984 0.01695 -0.00611 1.00000 0.00000
1.58058 7.94454 7.87500 -0.99976 0.01961 -0.01008 1.00000 0.00000
2.28769 8.65165 3.87500 -0.99985 0.01711 -0.00055 1.00000 0.00000
2.28769 8.65165 4.87500 -0.99986 0.01653 -0.00312 1.00000 0.00000
2.28769 8.65165 5.87500 -0.99991 0.01097 -0.00734 1.00000 0.00000
2.28769 8.65165 6.87500 -0.99989 0.01157 -0.00980 1.00000 0.00000
2.28769 8.65165 7.87500 -0.99982 0.01792 -0.00562 1.00000 0.00000
2.28769 8.65165 8.87500 -0.99924 0.01878 0.03427 1.00000 0.00000
2.99480 9.35876 2.87500 -0.99506 0.04657 0.08765 1.00000 0.00000
2.99480 9.35876 3.87500 -0.99981 0.01458 0.01302 1.00000 0.00000
2.99480 9.35876 4.87500 -0.99986 0.01615 -0.00492 1.00000 0.00000
2.99480 9.35876 5.87500 -0.99987 0.01390 -0.00858 1.00000 0.00000
2.99480 9.35876 6.87500 -0.99984 0.01529 -0.00885 1.00000 0.00000
2.99480 9.35876 7.87500 -0.99979 0.02052 0.00098 1.00000 0.00000
2.99480 9.35876 8.87500 -0.99973 0.02099 0.01031 1.00000 0.00000
3.70190 10.06590 3.87500 -0.99977 0.01757 0.01215 1.00000 0.00000
3.70190 10.06590 4.87500 -0.99988 0.01525 -0.00103 1.00000 0.00000
3.70190 10.06590 5.87500 -0.99972 0.02117 -0.01048 1.00000 0.00000
3.70190 10.06590 6.87500 -0.99989 0.01468 0.00001 1.00000 0.00000
3.70190 10.06590 7.87500 -0.99970 0.02084 0.01261 1.00000 0.00000
3.70190 10.06590 8.87500 -0.99572 0.04832 0.07880 1.00000 0.00000
4.40901 10.77300 3.87500 -0.99979 0.01516 0.01374 1.00000 0.00000
4.40901 10.77300 4.87500 -0.99959 0.02512 0.01410 1.00000 0.00000
4.40901 10.77300 5.87500 -0.99989 -0.00239 -0.01449 1.00000 0.00000
4.40901 10.77300 6.87500 -0.99987 0.01530 -0.00414 1.00000 0.00000
4.40901 10.77300 7.87500 -0.99857 0.02113 0.04912 1.00000 0.00000
0.87348 5.82322 4.87500 -0.99989 -0.00190 0.01481 1.00000 0.00000
0.87348 5.82322 5.87500 -0.99997 -0.00214 -0.00695 1.00000 0.00000
0.87348 5.82322 6.87500 -0.99997 0.00207 0.00697 1.00000 0.00000
0.87348 5.82322 7.87500 -0.99997 -0.00566 -0.00608 1.00000 0.00000
1.58058 6.53033 2.87500 -0.99211 -0.00861 0.12510 1.00000 0.00000
1.58058 6.53033 3.87500 -0.99992 0.00129 0.01266 1.00000 0.00000
1.58058 6.53033 4.87500 -0.99999 0.00352 -0.00189 1.00000 0.00000
1.58058 6.53033 5.87500 -0.99996 0.00637 -0.00548 1.00000 0.00000
1.58058 6.53033 6.87500 -0.99998 0.00571 -0.00010 1.00000 0.00000
1.58058 6.53033 7.87500 -0.99994 0.00802 0.00745 1.00000 0.00000
1.58058 6.53033 8.87500 -0.99899 0.03687 0.02572 1.00000 0.00000
2.28769 7.23744 2.87500 -0.99996 0.00902 0.00223 1.00000 0.00000
2.28769 7.23744 3.87500 -0.99997 0.00680 0.00386 1.00000 0.00000
2.28769 7.23744 4.87500 -0.99999 0.00438 0.00173 1.00000 0.00000
2.28769 7.23744 5.87500 -0.99996 0.00134 -0.00886 1.00000 0.00000
2.28769 7.23744 6.87500 -0.99999 0.00340 -0.00310 1.00000 0.00000
2.28769 7.23744 7.87500 -0.99998 0.00666 -0.00164 1.00000 0.00000
2.28769 7.23744 8.87500 -0.99988 0.01525 -0.00245 1.00000 0.00000
2.99480 7.94454 1.87500 -0.98200 -0.12429 0.14223 1.00000 0.00000
2.99480 7.94454 2.87500 -0.99995 0.00645 0.00716 1.00000 0.00000
2.99480 7.94454 3.87500 -0.99997 0.00678 0.00370 1.00000 0.00000
2.99480 7.94454 4.87500 -0.99997 0.00717 0.00117 1.00000 0.00000
2.99480 7.94454 5.87500 -0.99997 0.00777 0.00002 1.00000 0.00000
2.99480 7.94454 6.87500 -1.00000 0.00087 -0.00013 1.00000 0.00000
2.99480 7.94454 7.87500 -0.99995 0.00931 0.00194 1.00000 0.00000
2.99480 7.94454 8.87500 -0.99986 0.01576 0.00538 1.00000 0.00000
2.99480 7.94454 9.87500 -0.99926 0.02615 0.02811 1.00000 0.00000
3.70190 8.65165 1.87500 -0.99742 0.06217 0.03591 1.00000 0.00000
3.70190 8.65165 2.87500 -0.99931 0.00812 0.03627 1.00000 0.00000
3.70190 8.65165 3.87500 -0.99993 0.00525 0.01063 1.00000 0.00000
3.70190 8.65165 4.87500 -0.99999 0.00244 0.00307 1.00000 0.00000
3.70190 8.65165 5.87500 -0.99999 0.00432 -0.00142 1.00000 0.00000
3.70190 8.65165 6.87500 -0.99999 0.00504 -0.00005 1.00000 0.00000
3.70190 8.65165 7.87500 -0.99997 0.00512 0.00633 1.00000 0.00000
3.70190 8.65165 8.87500 -0.99990 0.01059 0.00939 1.00000 0.00000
3.70190 8.65165 9.87500 -0.99971 0.02266 0.00788 1.00000 0.00000
4.40901 9.35876 2.87500 -0.99989 0.01344 0.00607 1.00000 0.00000
4.40901 9.35876 3.87500 -0.99996 0.00852 0.00300 1.00000 0.00000
4.40901 9.35876 4.87500 -0.99996 0.00656 -0.00536 1.00000 0.00000
4.40901 9.35876 5.87500 -0.99996 0.00525 -0.00770 1.00000 0.00000
4.40901 9.35876 6.87500 -0.99996 0.00582 -0.00700 1.00000 0.00000
4.40901 9.35876 7.87500 -0.99999 0.00352 -0.00386 1.00000 0.00000
4.40901 9.35876 8.87500 -0.99996 0.00932 -0.00121 1.00000 0.00000
4.40901 9.35876 9.87500 -0.99960 0.02302 -0.01644 1.00000 0.00000
5.11612 10.06590 2.87500 -0.99976 -0.00638 -0.02097 1.00000 0.00000
5.11612 10.06590 3.87500 -0.99993 0.01013 0.00614 1.00000 0.00000
5.11612 10.06590 4.87500 -0.99998 0.00594 -0.00220 1.00000 0.00000
5.11612 10.06590 5.87500 -0.99996 0.00663 -0.00525 1.00000 0.00000
5.11612 10.06590 6.87500 -0.99998 0.00544 -0.00424 1.00000 0.00000
5.11612 10.06590 7.87500 -1.00000 0.00091 0.00195 1.00000 0.00000
5.11612 10.06590 8.87500 -0.99992 0.01239 0.00227 1.00000 0.00000
5.82322 10.77300 3.87500 -0.99737 -0.07229 -0.00498 1.00000 0.00000
5.82322 10.77300 4.87500 -0.99999 -0.00066 -0.00466 1.00000 0.00000
5.82322 10.77300 5.87500 -0.99998 0.00441 -0.00380 1.00000 0.00000
5.82322 10.77300 6.87500 -0.99998 0.00229 0.00514 1.00000 0.00000
5.82322 10.77300 7.87500 -0.99999 0.00153 0.00504 1.00000 0.00000
0.87348 4.40901 4.87500 -0.97982 -0.06049 0.19053 1.00000 0.00000
0.87348 4.40901 5.87500 -0.99970 -0.01455 0.01962 1.00000 0.00000
0.87348 4.40901 6.87500 -0.99981 -0.00938 0.01725 1.00000 0.00000
1.58058 5.11612 2.87500 -0.98882 -0.14775 0.02032 1.00000 0.00000
1.58058 5.11612 3.87500 -0.99984 -0.01018 0.01485 1.00000 0.00000
1.58058 5.11612 4.87500 -0.99995 -0.00678 0.00736 1.00000 0.00000
1.58058 5.11612 5.87500 -0.99997 -0.00670 0.00347 1.00000 0.00000
1.58058 5.11612 6.87500 -0.99997 -0.00119 0.00708 1.00000 0.00000
1.58058 5.11612 7.87500 -0.99998 -0.00447 0.00362 1.00000 0.00000
1.58058 5.11612 8.87500 -0.99921 -0.01635 0.03630 1.00000 0.00000
2.28769 5.82322 2.87500 -0.99985 -0.01719 0.00297 1.00000 0.00000
2.28769 5.82322 3.87500 -0.99997 -0.00290 0.00662 1.00000 0.00000
2.28769 5.82322 4.87500 -0.99999 -0.00425 -0.00001 1.00000 0.00000
2.28769 5.82322 5.87500 -0.99998 -0.00550 0.00052 1.00000 0.00000
2.28769 5.82322 6.87500 -0.99999 0.00117 -0.00409 1.00000 0.00000
2.28769 5.82322 7.87500 -1.00000 0.00130 -0.00130 1.00000 0.00000
2.28769 5.82322 8.87500 -1.00000 -0.00057 -0.00053 1.00000 0.00000
2.28769 5.82322 9.87500 -0.99997 -0.00066 0.00820 1.00000 0.00000
2.99480 6.53033 1.87500 -0.99994 0.00620 0.00957 1.00000 0.00000
2.99480 6.53033 2.87500 -1.00000 -0.00080 0.00261 1.00000 0.00000
2.99480 6.53033 3.87500 -0.99998 0.00060 0.00578 1.00000 0.00000
2.99480 6.53033 4.87500 -1.00000 0.00285 0.00124 1.00000 0.00000
2.99480 6.53033 5.87500 -1.00000 0.00006 -0.00296 1.00000 0.00000
2.99480 6.53033 6.87500 -0.99999 0.00216 0.00260 1.00000 0.00000
2.99480 6.53033 7.87500 -1.00000 0.00015 -0.00249 1.00000 0.00000
2.99480 6.53033 8.87500 -1.00000 -0.00086 0.00000 1.00000 0.00000
2.99480 6.53033 9.87500 -0.99998 0.00071 -0.00595 1.00000 0.00000
3.70190 7.23744 1.87500 -0.99997 0.00729 0.00241 1.00000 0.00000
3.70190 7.23744 2.87500 -0.99997 0.00659 0.00353 1.00000 0.00000
3.70190 7.23744 3.87500 -0.99999 0.00413 0.00359 1.00000 0.00000
3.70190 7.23744 4.87500 -1.00000 0.00215 -0.00202 1.00000 0.00000
3.70190 7.23744 5.87500 -0.99999 0.00269 0.00374 1.00000 0.00000
3.70190 7.23744 6.87500 -1.00000 0.00022 0.00107 1.00000 0.00000
3.70190 7.23744 7.87500 -0.99999 -0.00122 0.00355 1.00000 0.00000
3.70190 7.23744 8.87500 -0.99998 0.00590 0.00321 1.00000 0.00000
3.70190 7.23744 9.87500 -0.99995 0.00983 0.00205 1.00000 0.00000
4.40901 7.94454 1.87500 -0.99994 0.00710 0.00813 1.00000 0.00000
4.40901 7.94454 2.87500 -0.99996 0.00707 0.00517 1.00000 0.00000
4.40901 7.94454 3.87500 -0.99998 0.00570 0.00074 1.00000 0.00000
4.40901 7.94454 4.87500 -0.99998 0.00384 -0.00458 1.00000 0.00000
4.40901 7.94454 5.87500 -0.99999 -0.00245 -0.00423 1.00000 0.00000
4.40901 7.94454 6.87500 -0.99996 0.00533 0.00706 1.00000 0.00000
4.40901 7.94454 7.87500 -0.99999 0.00183 0.00435 1.00000 0.00000
4.40901 7.94454 8.87500 -0.99998 0.00652 0.00211 1.00000 0.00000
4.40901 7.94454 9.87500 -0.99995 0.00889 -0.00451 1.00000 0.00000
4.40901 7.94454 10.87500 -0.99958 -0.00915 -0.02765 1.00000 0.00000
5.11612 8.65165 1.87500 -0.99994 0.00544 0.00973 1.00000 0.00000
5.11612 8.65165 2.87500 -0.99996 0.00339 0.00777 1.00000 0.00000
5.11612 8.65165 3.87500 -0.99999 0.00074 0.00424 1.00000 0.00000
5.11612 8.65165 4.87500 -0.99998 0.00497 0.00301 1.00000 0.00000
5.11612 8.65165 5.87500 -1.00000 0.00145 -0.00221 1.00000 0.00000
5.11612 8.65165 6.87500 -0.99998 0.00527 -0.00429 1.00000 0.00000
5.11612 8.65165 7.87500 -0.99999 0.00143 -0.00423 1.00000 0.00000
5.11612 8.65165 8.87500 -0.99999 -0.00169 -0.00512 1.00000 0.00000
5.11612 8.65165 9.87500 -0.99999 -0.00022 -0.00344 1.00000 0.00000
5.82322 9.35876 1.87500 -0.99968 -0.01462 0.02057 1.00000 0.00000
5.82322 9.35876 2.87500 -0.99997 -0.00246 0.00794 1.00000 0.00000
5.82322 9.35876 3.87500 -0.99997 0.00424 0.00652 1.00000 0.00000
5.82322 9.35876 4.87500 -0.99998 0.00388 0.00517 1.00000 0.00000
5.82322 9.35876 5.87500 -0.99997 0.00718 -0.00019 1.00000 0.00000
5.82322 9.35876 6.87500 -1.00000 -0.00153 -0.00036 1.00000 0.00000
5.82322 9.35876 7.87500 -1.00000 -0.00011 0.00247 1.00000 0.00000
5.82322 9.35876 8.87500 -0.99998 -0.00294 -0.00513 1.00000 0.00000
5.82322 9.35876 9.87500 -1.00000 -0.00042 0.00258 1.00000 0.00000
6.53033 10.06590 2.87500 -0.99972 -0.01457 -0.01849 1.00000 0.00000
6.53033 10.06590 3.87500 -0.99998 -0.00300 0.00592 1.00000 0.00000
6.53033 10.06590 4.87500 -0.99999 0.00146 0.00489 1.00000 0.00000
6.53033 10.06590 5.87500 -0.99995 -0.00167 -0.00937 1.00000 0.00000
6.53033 10.06590 6.87500 -0.99999 -0.00213 -0.00260 1.00000 0.00000
6.53033 10.06590 7.87500 -0.99998 -0.00387 0.00530 1.00000 0.00000
6.53033 10.06590 8.87500 -0.99952 0.00139 0.03084 1.00000 0.00000
7.23744 10.77300 3.87500 -0.99917 -0.03758 -0.01570 1.00000 0.00000
7.23744 10.77300 4.87500 -0.99994 -0.01085 0.00005 1.00000 0.00000
7.23744 10.77300 5.87500 -0.99999 0.00002 -0.00443 1.00000 0.00000
7.23744 10.77300 6.87500 -0.99996 -0.00736 -0.00476 1.00000 0.00000
7.23744 10.77300 7.87500 -0.99912 -0.00997 -0.04079 1.00000 0.00000
1.58058 3.70190 3.87500 -0.99959 -0.02168 0.01856 1.00000 0.00000
1.58058 3.70190 4.87500 -0.99980 -0.00988 0.01751 1.00000 0.00000
1.58058 3.70190 5.87500 -0.99985 -0.01230 0.01199 1.00000 0.00000
1.58058 3.70190 6.87500 -0.99987 -0.01246 0.01040 1.00000 0.00000
1.58058 3.70190 7.87500 -0.99971 -0.01878 0.01531 1.00000 0.00000
2.28769 4.40901 2.87500 -0.99986 -0.01059 0.01289 1.00000 0.00000
2.28769 4.40901 3.87500 -0.99998 -0.00548 0.00181 1.00000 0.00000
2.28769 4.40901 4.87500 -0.99995 -0.00886 0.00481 1.00000 0.00000
2.28769 4.40901 5.87500 -0.99996 -0.00895 0.00084 1.00000 0.00000
2.28769 4.40901 6.87500 -0.99999 -0.00449 0.00288 1.00000 0.00000
2.28769 4.40901 7.87500 -0.99996 -0.00797 0.00347 1.00000 0.00000
2.28769 4.40901 8.87500 -0.99945 -0.02386 -0.02289 1.00000 0.00000
2.99480 5.11612 1.87500 -0.99993 -0.00328 0.01126 1.00000 0.00000
2.99480 5.11612 2.87500 -0.99991 -0.01209 0.00505 1.00000 0.00000
2.99480 5.11612 3.87500 -0.99998 -0.00636 0.00026 1.00000 0.00000
2.99480 5.11612 4.87500 -1.00000 -0.00311 0.00010 1.00000 0.00000
2.99480 5.11612 5.87500 -1.00000 -0.00106 0.00056 1.00000 0.00000
2.99480 5.11612 6.87500 -0.99999 0.00016 -0.00419 1.00000 0.00000
2.99480 5.11612 7.87500 -0.99999 -0.00051 -0.00359 1.00000 0.00000
2.99480 5.11612 8.87500 -0.99995 -0.00624 0.00741 1.00000 0.00000
2.99480 5.11612 9.87500 -0.99993 -0.01172 0.00029 1.00000 0.00000
3.70190 5.82322 1.87500 -0.99998 -0.00635 -0.00269 1.00000 0.00000
3.70190 5.82322 2.87500 -0.99999 -0.00237 -0.00331 1.00000 0.00000
3.70190 5.82322 3.87500 -1.00000 -0.00003 -0.00279 1.00000 0.00000
3.70190 5.82322 4.87500 -0.99999 -0.00332 -0.00207 1.00000 0.00000
3.70190 5.82322 5.87500 -0.99999 0.00267 0.00312 1.00000 0.00000
3.70190 5.82322 6.87500 -1.00000 0.00182 -0.00154 1.00000 0.00000
3.70190 5.82322 7.87500 -1.00000 -0.00275 -0.00037 1.00000 0.00000
3.70190 5.82322 8.87500 -0.99994 -0.00182 0.01100 1.00000 0.00000
3.70190 5.82322 9.87500 -0.99995 -0.00216 0.01007 1.00000 0.00000
3.70190 5.82322 10.87500 -0.99995 -0.00754 0.00729 1.00000 0.00000
4.40901 6.53033 0.87500 -0.99991 -0.00585 -0.01208 1.00000 0.00000
4.40901 6.53033 1.87500 -0.99984 -0.01797 0.00263 1.00000 0.00000
4.40901 6.53033 2.87500 -0.99999 0.00267 0.00188 1.00000 0.00000
4.40901 6.53033 3.87500 -0.99999 0.00134 0.00313 1.00000 0.00000
4.40901 6.53033 4.87500 -0.99991 -0.01362 0.00160 1.00000 0.00000
4.40901 6.53033 5.87500 -1.00000 -0.00240 0.00109 1.00000 0.00000
4.40901 6.53033 6.87500 -0.99999 -0.00509 0.00128 1.00000 0.00000
4.40901 6.53033 7.87500 -1.00000 -0.00108 0.00292 1.00000 0.00000
4.40901 6.53033 8.87500 -0.99993 0.00487 0.01038 1.00000 0.00000
4.40901 6.53033 9.87500 -1.00000 -0.00155 0.00074 1.00000 0.00000
4.40901 6.53033 10.87500 -0.99989 -0.00360 0.01430 1.00000 0.00000
5.11612 7.23744 0.87500 -0.99996 0.00628 0.00652 1.00000 0.00000
5.11612 7.23744 1.87500 -0.99999 0.00370 0.00118 1.00000 0.00000
5.11612 7.23744 2.87500 -0.99999 0.00268 0.00275 1.00000 0.00000
5.11612 7.23744 3.87500 -0.99999 -0.00039 0.00469 1.00000 0.00000
5.11612 7.23744 4.87500 -0.99999 0.00114 0.00459 1.00000 0.00000
5.11612 7.23744 5.87500 -1.00000 -0.00053 0.00272 1.00000 0.00000
5.11612 7.23744 6.87500 -1.00000 0.00216 0.00099 1.00000 0.00000
5.11612 7.23744 7.87500 -0.99997 0.00327 0.00672 1.00000 0.00000
5.11612 7.23744 8.87500 -0.99999 0.00318 0.00424 1.00000 0.00000
5.11612 7.23744 9.87500 -0.99998 -0.00607 -0.00082 1.00000 0.00000
5.11612 7.23744 10.87500 -0.99999 0.00479 -0.00208 1.00000 0.00000
5.82322 7.94454 0.87500 -0.99991 0.00013 -0.01336 1.00000 0.00000
5.82322 7.94454 1.87500 -0.99999 0.00161 0.00287 1.00000 0.00000
5.82322 7.94454 2.87500 -0.99999 0.00235 0.00351 1.00000 0.00000
5.82322 7.94454 3.87500 -1.00000 0.00098 0.00145 1.00000 0.00000
5.82322 7.94454 4.87500 -0.99997 0.00075 0.00818 1.00000 0.00000
5.82322 7.94454 5.87500 -0.99999 0.00201 -0.00347 1.00000 0.00000
5.82322 7.94454 6.87500 -1.00000 0.00001 -0.00265 1.00000 0.00000
5.82322 7.94454 7.87500 -0.99998 -0.00566 -0.00253 1.00000 0.00000
5.82322 7.94454 8.87500 -0.99985 -0.01744 -0.00196 1.00000 0.00000
5.82322 7.94454 9.87500 -0.99999 0.00076 -0.00485 1.00000 0.00000
5.82322 7.94454 10.87500 -0.99996 0.00308 -0.00818 1.00000 0.00000
6.53033 8.65165 1.87500 -0.99999 -0.00511 0.00037 1.00000 0.00000
6.53033 8.65165 2.87500 -0.99999 -0.00301 0.00416 1.00000 0.00000
6.53033 8.65165 3.87500 -0.99998 -0.00237 0.00531 1.00000 0.00000
6.53033 8.65165 4.87500 -0.99999 0.00383 0.00163 1.00000 0.00000
6.53033 8.65165 5.87500 -0.99999 0.00123 -0.00321 1.00000 0.00000
6.53033 8.65165 6.87500 -1.00000 -0.00101 -0.00296 1.00000 0.00000
6.53033 8.65165 7.87500 -1.00000 -0.00128 0.00105 1.00000 0.00000
6.53033 8.65165 8.87500 -1.00000 -0.00085 0.00282 1.00000 0.00000
6.53033 8.65165 9.87500 -0.99998 -0.00612 0.00001 1.00000 0.00000
7.23744 9.35876 1.87500 -0.99982 -0.01903 -0.00169 1.00000 0.00000
7.23744 9.35876 2.87500 -0.99990 -0.01365 0.00249 1.00000 0.00000
7.23744 9.35876 3.87500 -0.99994 -0.00736 0.00751 1.00000 0.00000
7.23744 9.35876 4.87500 -0.99999 0.00010 0.00375 1.00000 0.00000
7.23744 9.35876 5.87500 -0.99999 -0.00352 -0.00100 1.00000 0.00000
7.23744 9.35876 6.87500 -1.00000 0.00063 -0.00104 1.00000 0.00000
7.23744 9.35876 7.87500 -0.99993 -0.00139 0.01164 1.00000 0.00000
7.23744 9.35876 8.87500 -0.99993 -0.00827 0.00807 1.00000 0.00000
7.23744 9.35876 9.87500 -0.99975 -0.02123 0.00741 1.00000 0.00000
7.94454 10.06590 2.87500 -0.99979 -0.02032 0.00073 1.00000 0.00000
7.94454 10.06590 3.87500 -0.99989 -0.01378 -0.00622 1.00000 0.00000
7.94454 10.06590 4.87500 -0.99993 -0.00532 -0.01022 1.00000 0.00000
7.94454 10.06590 5.87500 -0.99995 -0.00884 -0.00517 1.00000 0.00000
7.94454 10.06590 6.87500 -0.99994 -0.01063 0.00211 1.00000 0.00000
7.94454 10.06590 7.87500 -0.99997 -0.00574 -0.00424 1.00000 0.00000
7.94454 10.06590 8.87500 -0.99979 -0.02032 0.00202 1.00000 0.00000
8.65165 10.77300 5.87500 -0.99925 -0.02925 -0.02536 1.00000 0.00000
2.28769 2.99480 3.87500 -0.99980 -0.01853 0.00725 1.00000 0.00000
2.28769 2.99480 4.87500 -0.99979 -0.01611 0.01280 1.00000 0.00000
2.28769 2.99480 5.87500 -0.99983 -0.01423 0.01195 1.00000 0.00000
2.28769 2.99480 6.87500 -0.99969 -0.01868 0.01640 1.00000 0.00000
2.28769 2.99480 7.87500 -0.99953 -0.02725 0.01422 1.00000 0.00000
2.99480 3.70190 2.87500 -0.99981 -0.01771 0.00859 1.00000 0.00000
2.99480 3.70190 3.87500 -0.99998 -0.00695 -0.00055 1.00000 0.00000
2.99480 3.70190 4.87500 -1.00000 -0.00291 0.00085 1.00000 0.00000
2.99480 3.70190 5.87500 -0.99993 -0.00927 0.00788 1.00000 0.00000
2.99480 3.70190 6.87500 -0.99999 -0.00431 -0.00206 1.00000 0.00000
2.99480 3.70190 7.87500 -0.99995 -0.00968 0.00383 1.00000 0.00000
2.99480 3.70190 8.87500 -0.99988 -0.01213 -0.00966 1.00000 0.00000
2.99480 3.70190 9.87500 -0.99084 -0.10483 0.08509 1.00000 0.00000
3.70190 4.40901 1.87500 -0.99989 -0.00948 0.01115 1.00000 0.00000
3.70190 4.40901 2.87500 -0.99998 -0.00695 0.00011 1.00000 0.00000
3.70190 4.40901 3.87500 -0.99999 -0.00398 0.00131 1.00000 0.00000
3.70190 4.40901 4.87500 -1.00000 0.00114 0.00086 1.00000 0.00000
3.70190 4.40901 5.87500 -1.00000 0.00030 0.00040 1.00000 0.00000
3.70190 4.40901 6.87500 -0.99999 -0.00243 -0.00271 1.00000 0.00000
3.70190 4.40901 7.87500 -1.00000 -0.00232 0.00067 1.00000 0.00000
3.70190 4.40901 8.87500 -0.99995 -0.00224 0.00986 1.00000 0.00000
3.70190 4.40901 9.87500 -0.99991 -0.01205 -0.00645 1.00000 0.00000
4.40901 5.11612 0.87500 -0.99861 0.04511 0.02734 1.00000 0.00000
4.40901 5.11612 1.87500 -0.99999 0.00198 -0.00255 1.00000 0.00000
4.40901 5.11612 2.87500 -0.99999 -0.00310 -0.00197 1.00000 0.00000
4.40901 5.11612 3.87500 -0.99998 -0.00459 -0.00356 1.00000 0.00000
4.40901 5.11612 4.87500 -1.00000 -0.00249 -0.00080 1.00000 0.00000
4.40901 5.11612 5.87500 -0.99999 -0.00068 0.00343 1.00000 0.00000
4.40901 5.11612 6.87500 -1.00000 0.00164 -0.00203 1.00000 0.00000
4.40901 5.11612 7.87500 -0.99999 0.00355 0.00111 1.00000 0.00000
4.40901 5.11612 8.87500 -0.99999 -0.00035 0.00401 1.00000 0.00000
4.40901 5.11612 9.87500 -0.99997 -0.00303 0.00670 1.00000 0.00000
4.40901 5.11612 10.87500 -0.99986 -0.01366 -0.00958 1.00000 0.00000
5.11612 5.82322 0.87500 -0.99991 -0.00028 0.01344 1.00000 0.00000
5.11612 5.82322 1.87500 -1.00000 -0.00227 -0.00029 1.00000 0.00000
5.11612 5.82322 2.87500 -1.00000 0.00115 0.00086 1.00000 0.00000
5.11612 5.82322 3.87500 -1.00000 -0.00109 0.00141 1.00000 0.00000
5.11612 5.82322 4.87500 -1.00000 -0.00053 -0.00295 1.00000 0.00000
5.11612 5.82322 5.87500 -0.99999 -0.00254 0.00273 1.00000 0.00000
5.11612 5.82322 6.87500 -1.00000 -0.00218 0.00132 1.00000 0.00000
5.11612 5.82322 7.87500 -1.00000 0.00176 0.00021 1.00000 0.00000
5.11612 5.82322 8.87500 -0.99999 0.00197 0.00451 1.00000 0.00000
5.11612 5.82322 9.87500 -1.00000 0.00137 0.00245 1.00000 0.00000
5.11612 5.82322 10.87500 -1.00000 -0.00186 -0.00217 1.00000 0.00000
5.82322 6.53033 0.87500 -0.99996 -0.00557 0.00628 1.00000 0.00000
5.82322 6.53033 1.87500 -0.99999 0.00098 -0.00330 1.00000 0.00000
5.82322 6.53033 2.87500 -1.00000 0.00190 0.00217 1.00000 0.00000
5.82322 6.53033 3.87500 -1.00000 -0.00148 -0.00132 1.00000 0.00000
5.82322 6.53033 4.87500 -0.99999 -0.00104 0.00342 1.00000 0.00000
5.82322 6.53033 5.87500 -0.99998 0.00218 0.00646 1.00000 0.00000
5.82322 6.53033 6.87500 -0.99999 0.00300 0.00362 1.00000 0.00000
5.82322 6.53033 7.87500 -0.99999 -0.00533 -0.00017 1.00000 0.00000
5.82322 6.53033 8.87500 -0.99999 -0.00345 -0.00316 1.00000 0.00000
5.82322 6.53033 9.87500 -0.99997 -0.00704 -0.00183 1.00000 0.00000
5.82322 6.53033 10.87500 -0.99999 0.00001 -0.00426 1.00000 0.00000
6.53033 7.23744 0.87500 -0.99999 -0.00460 0.00148 1.00000 0.00000
6.53033 7.23744 1.87500 -0.99998 -0.00179 -0.00627 1.00000 0.00000
6.53033 7.23744 2.87500 -1.00000 0.00025 -0.00288 1.00000 0.00000
6.53033 7.23744 3.87500 -0.99999 0.00112 0.00370 1.00000 0.00000
6.53033 7.23744 4.87500 -1.00000 0.00213 0.00158 1.00000 0.00000
6.53033 7.23744 5.87500 -1.00000 -0.00177 0.00150 1.00000 0.00000
6.53033 7.23744 6.87500 -0.99996 -0.00067 0.00921 1.00000 0.00000
6.53033 7.23744 7.87500 -0.99999 -0.00006 0.00497 1.00000 0.00000
6.53033 7.23744 8.87500 -1.00000 -0.00115 0.00159 1.00000 0.00000
6.53033 7.23744 9.87500 -1.00000 -0.00185 -0.00199 1.00000 0.00000
6.53033 7.23744 10.87500 -0.99995 -0.00400 -0.00964 1.00000 0.00000
7.23744 7.94454 1.87500 -0.99996 -0.00799 -0.00321 1.00000 0.00000
7.23744 7.94454 2.87500 -0.99999 -0.00445 -0.00092 1.00000 0.00000
7.23744 7.94454 3.87500 -0.99999 0.00412 0.00019 1.00000 0.00000
7.23744 7.94454 4.87500 -1.00000 -0.00078 -0.00224 1.00000 0.00000
7.23744 7.94454 5.87500 -0.99999 -0.00330 0.00182 1.00000 0.00000
7.23744 7.94454 6.87500 -0.99988 0.00987 0.01171 1.00000 0.00000
7.23744 7.94454 7.87500 -0.99996 -0.00200 0.00872 1.00000 0.00000
7.23744 7.94454 8.87500 -1.00000 -0.00274 0.00134 1.00000 0.00000
7.23744 7.94454 9.87500 -0.99996 -0.00942 0.00055 1.00000 0.00000
7.23744 7.94454 10.87500 -0.99990 0.00659 -0.01218 1.00000 0.00000
7.94454 8.65165 1.87500 -0.99980 -0.01697 -0.01025 1.00000 0.00000
7.94454 8.65165 2.87500 -0.99993 -0.00898 -0.00768 1.00000 0.00000
7.94454 8.65165 3.87500 -0.99997 -0.00784 0.00100 1.00000 0.00000
7.94454 8.65165 4.87500 -1.00000 -0.00057 -0.00072 1.00000 0.00000
7.94454 8.65165 5.87500 -1.00000 -0.00163 0.00005 1.00000 0.00000
7.94454 8.65165 6.87500 -0.99997 -0.00453 0.00646 1.00000 0.00000
7.94454 8.65165 7.87500 -0.99997 -0.00001 0.00742 1.00000 0.00000
7.94454 8.65165 8.87500 -0.99995 -0.00737 0.00666 1.00000 0.00000
7.94454 8.65165 9.87500 -0.99999 -0.00258 -0.00322 1.00000 0.00000
8.65165 9.35876 2.87500 -0.99910 -0.02109 -0.03673 1.00000 0.00000
8.65165 9.35876 3.87500 -0.99978 -0.01816 -0.01009 1.00000 0.00000
8.65165 9.35876 4.87500 -0.99993 -0.00995 -0.00575 1.00000 0.00000
8.65165 9.35876 5.87500 -0.99996 -0.00789 -0.00455 1.00000 0.00000
8.65165 9.35876 6.87500 -0.99995 -0.00874 0.00560 1.00000 0.00000
8.65165 9.35876 7.87500 -0.99982 -0.01889 0.00081 1.00000 0.00000
8.65165 9.35876 8.87500 -0.99982 -0.01667 0.00894 1.00000 0.00000
9.35876 10.06590 4.87500 -0.99957 -0.01185 -0.02697 1.00000 0.00000
9.35876 10.06590 5.87500 -0.99977 -0.02123 0.00384 1.00000 0.00000
9.35876 10.06590 6.87500 -0.99961 -0.02319 -0.01548 1.00000 0.00000
2.99480 2.28769 3.87500 -0.99971 -0.02252 0.00885 1.00000 0.00000
2.99480 2.28769 4.87500 -0.99986 -0.01436 0.00857 1.00000 0.00000
2.99480 2.28769 5.87500 -0.99971 -0.01876 0.01513 1.00000 0.00000
2.99480 2.28769 6.87500 -0.99988 -0.00321 0.01492 1.00000 0.00000
2.99480 2.28769 7.87500 -0.99957 -0.01766 0.02357 1.00000 0.00000
3.70190 2.99480 2.87500 -0.99984 -0.01651 -0.00690 1.00000 0.00000
3.70190 2.99480 3.87500 -0.99992 -0.01203 -0.00409 1.00000 0.00000
3.70190 2.99480 4.87500 -0.99998 -0.00520 -0.00201 1.00000 0.00000
3.70190 2.99480 5.87500 -0.99999 -0.00003 0.00496 1.00000 0.00000
3.70190 2.99480 6.87500 -0.99998 -0.00521 0.00191 1.00000 0.00000
3.70190 2.99480 7.87500 -0.99995 -0.00790 0.00533 1.00000 0.00000
3.70190 2.99480 8.87500 -0.99980 -0.02010 0.00196 1.00000 0.00000
3.70190 2.99480 9.87500 -0.99873 0.03134 -0.03941 1.00000 0.00000
4.40901 3.70190 1.87500 -0.99996 -0.00879 0.00350 1.00000 0.00000
4.40901 3.70190 2.87500 -0.99995 -0.00523 -0.00895 1.00000 0.00000
4.40901 3.70190 3.87500 -0.99999 -0.00305 0.00341 1.00000 0.00000
4.40901 3.70190 4.87500 -0.99999 -0.00348 0.00233 1.00000 0.00000
4.40901 3.70190 5.87500 -1.00000 -0.00254 0.00119 1.00000 0.00000
4.40901 3.70190 6.87500 -1.00000 -0.00201 0.00224 1.00000 0.00000
4.40901 3.70190 7.87500 -0.99999 -0.00274 0.00302 1.00000 0.00000
4.40901 3.70190 8.87500 -0.99996 -0.00797 -0.00352 1.00000 0.00000
4.40901 3.70190 9.87500 -1.00000 -0.00107 0.00271 1.00000 0.00000
5.11612 4.40901 0.87500 -1.00000 -0.00041 0.00197 1.00000 0.00000
5.11612 4.40901 1.87500 -1.00000 -0.00219 -0.00007 1.00000 0.00000
5.11612 4.40901 2.87500 -1.00000 -0.00118 -0.00177 1.00000 0.00000
5.11612 4.40901 3.87500 -0.99999 0.00121 -0.00481 1.00000 0.00000
5.11612 4.40901 4.87500 -1.00000 -0.00007 0.00216 1.00000 0.00000
5.11612 4.40901 5.87500 -0.99999 0.00336 -0.00173 1.00000 0.00000
5.11612 4.40901 6.87500 -1.00000 0.00078 -0.00215 1.00000 0.00000
5.11612 4.40901 7.87500 -0.99999 -0.00211 0.00256 1.00000 0.00000
5.11612 4.40901 8.87500 -1.00000 -0.00078 -0.00157 1.00000 0.00000
5.11612 4.40901 9.87500 -0.99997 -0.00707 0.00049 1.00000 0.00000
5.11612 4.40901 10.87500 -0.99998 -0.00464 0.00381 1.00000 0.00000
5.82322 5.11612 0.87500 -1.00000 -0.00085 -0.00182 1.00000 0.00000
5.82322 5.11612 1.87500 -0.99999 -0.00165 -0.00378 1.00000 0.00000
5.82322 5.11612 2.87500 -1.00000 -0.00140 -0.00021 1.00000 0.00000
5.82322 5.11612 3.87500 -1.00000 -0.00051 -0.00042 1.00000 0.00000
5.82322 5.11612 4.87500 -0.99999 -0.00292 0.00387 1.00000 0.00000
5.82322 5.11612 5.87500 -0.99998 -0.00103 0.00541 1.00000 0.00000
5.82322 5.11612 6.87500 -1.00000 0.00291 0.00050 1.00000 0.00000
5.82322 5.11612 7.87500 -0.99999 0.00022 0.00318 1.00000 0.00000
5.82322 5.11612 8.87500 -0.99999 -0.00023 -0.00497 1.00000 0.00000
5.82322 5.11612 9.87500 -1.00000 0.00025 -0.00090 1.00000 0.00000
5.82322 5.11612 10.87500 -1.00000 0.00029 -0.00083 1.00000 0.00000
6.53033 5.82322 0.87500 -0.99840 -0.00505 -0.05625 1.00000 0.00000
6.53033 5.82322 1.87500 -0.99999 0.00045 -0.00407 1.00000 0.00000
6.53033 5.82322 2.87500 -1.00000 0.00249 -0.00026 1.00000 0.00000
6.53033 5.82322 3.87500 -1.00000 0.00148 0.00026 1.00000 0.00000
6.53033 5.82322 4.87500 -1.00000 0.00093 0.00033 1.00000 0.00000
6.53033 5.82322 5.87500 -0.99999 0.00327 -0.00431 1.00000 0.00000
6.53033 5.82322 6.87500 -0.99979 -0.01864 0.00890 1.00000 0.00000
6.53033 5.82322 7.87500 -1.00000 0.00059 0.00102 1.00000 0.00000
6.53033 5.82322 8.87500 -0.99999 0.00262 0.00325 1.00000 0.00000
6.53033 5.82322 9.87500 -0.99998 0.00534 0.00372 1.00000 0.00000
6.53033 5.82322 10.87500 -0.99995 0.00548 -0.00872 1.00000 0.00000
7.23744 6.53033 0.87500 -1.00000 -0.00295 0.00037 1.00000 0.00000
7.23744 6.53033 1.87500 -0.99991 -0.00010 -0.01319 1.00000 0.00000
7.23744 6.53033 2.87500 -0.99999 0.00270 -0.00430 1.00000 0.00000
7.23744 6.53033 3.87500 -1.00000 -0.00178 0.00164 1.00000 0.00000
7.23744 6.53033 4.87500 -1.00000 0.00118 0.00245 1.00000 0.00000
7.23744 6.53033 5.87500 -0.99999 0.00064 0.00315 1.00000 0.00000
7.23744 6.53033 6.87500 -1.00000 -0.00158 -0.00153 1.00000 0.00000
7.23744 6.53033 7.87500 -1.00000 -0.00296 0.00054 1.00000 0.00000
7.23744 6.53033 8.87500 -0.99997 -0.00390 -0.00736 1.00000 0.00000
7.23744 6.53033 9.87500 -1.00000 -0.00114 0.00281 1.00000 0.00000
7.23744 6.53033 10.87500 -0.99999 -0.00380 0.00039 1.00000 0.00000
7.94454 7.23744 1.87500 -0.99996 -0.00261 -0.00845 1.00000 0.00000
7.94454 7.23744 2.87500 -0.99995 0.00027 -0.00995 1.00000 0.00000
7.94454 7.23744 3.87500 -0.99997 -0.00323 -0.00748 1.00000 0.00000
7.94454 7.23744 4.87500 -1.00000 -0.00145 0.00267 1.00000 0.00000
7.94454 7.23744 5.87500 -0.99998 -0.00506 -0.00323 1.00000 0.00000
7.94454 7.23744 6.87500 -1.00000 -0.00265 -0.00143 1.00000 0.00000
7.94454 7.23744 7.87500 -0.99997 -0.00265 0.00679 1.00000 0.00000
7.94454 7.23744 8.87500 -0.99989 -0.00590 0.01383 1.00000 0.00000
7.94454 7.23744 9.87500 -0.99999 -0.00392 0.00271 1.00000 0.00000
7.94454 7.23744 10.87500 -0.99998 -0.00573 -0.00125 1.00000 0.00000
8.65165 7.94454 1.87500 -0.99926 -0.03546 0.01485 1.00000 0.00000
8.65165 7.94454 2.87500 -0.99988 -0.01181 -0.01010 1.00000 0.00000
8.65165 7.94454 3.87500 -0.99993 -0.00086 -0.01193 1.00000 0.00000
8.65165 7.94454 4.87500 -0.99991 -0.01002 -0.00925 1.00000 0.00000
8.65165 7.94454 5.87500 -0.99999 -0.00291 -0.00333 1.00000 0.00000
8.65165 7.94454 6.87500 -0.99998 -0.00540 0.00170 1.00000 0.00000
8.65165 7.94454 7.87500 -0.99995 -0.00555 0.00800 1.00000 0.00000
8.65165 7.94454 8.87500 -0.99997 -0.00734 0.00200 1.00000 0.00000
8.65165 7.94454 9.87500 -0.99997 -0.00669 0.00421 1.00000 0.00000
9.35876 8.65165 2.87500 -0.99958 -0.02882 0.00250 1.00000 0.00000
9.35876 8.65165 3.87500 -0.99986 -0.01189 -0.01212 1.00000 0.00000
9.35876 8.65165 4.87500 -0.99994 -0.01106 -0.00102 1.00000 0.00000
9.35876 8.65165 5.87500 -0.99992 -0.01134 -0.00526 1.00000 0.00000
9.35876 8.65165 6.87500 -0.99993 -0.00779 0.00855 1.00000 0.00000
9.35876 8.65165 7.87500 -0.99988 -0.01344 0.00784 1.00000 0.00000
9.35876 8.65165 8.87500 -0.99988 0.00120 0.01569 1.00000 0.00000
10.06590 9.35876 4.87500 -0.99938 -0.00574 -0.03471 1.00000 0.00000
10.06590 9.35876 5.87500 -0.99979 -0.02005 -0.00330 1.00000 0.00000
10.06590 9.35876 6.87500 -0.99987 -0.01448 -0.00753 1.00000 0.00000
3.70190 1.58058 3.87500 -0.99989 0.00537 0.01396 1.00000 0.00000
3.70190 1.58058 4.87500 -0.99992 -0.01298 -0.00031 1.00000 0.00000
3.70190 1.58058 5.87500 -0.99972 -0.01283 0.01982 1.00000 0.00000
3.70190 1.58058 6.87500 -0.99940 0.02053 0.02797 1.00000 0.00000
3.70190 1.58058 7.87500 -0.99942 -0.01790 0.02903 1.00000 0.00000
4.40901 2.28769 2.87500 -0.99984 -0.01586 -0.00872 1.00000 0.00000
4.40901 2.28769 3.87500 -1.00000 -0.00021 0.00311 1.00000 0.00000
4.40901 2.28769 4.87500 -0.99999 -0.00391 0.00321 1.00000 0.00000
4.40901 2.28769 5.87500 -0.99999 -0.00289 0.00371 1.00000 0.00000
4.40901 2.28769 6.87500 -0.99996 -0.00293 0.00882 1.00000 0.00000
4.40901 2.28769 7.87500 -0.99997 -0.00564 0.00475 1.00000 0.00000
4.40901 2.28769 8.87500 -0.99995 -0.00860 0.00470 1.00000 0.00000
5.11612 2.99480 1.87500 -0.99979 -0.02019 0.00448 1.00000 0.00000
5.11612 2.99480 2.87500 -1.00000 -0.00172 -0.00234 1.00000 0.00000
5.11612 2.99480 3.87500 -1.00000 -0.00244 -0.00026 1.00000 0.00000
5.11612 2.99480 4.87500 -0.99996 -0.00158 0.00831 1.00000 0.00000
5.11612 2.99480 5.87500 -1.00000 0.00198 0.00077 1.00000 0.00000
5.11612 2.99480 6.87500 -0.99999 -0.00311 -0.00449 1.00000 0.00000
5.11612 2.99480 7.87500 -0.99999 -0.00414 -0.00151 1.00000 0.00000
5.11612 2.99480 8.87500 -0.99999 -0.00245 -0.00264 1.00000 0.00000
5.11612 2.99480 9.87500 -0.99998 -0.00480 0.00484 1.00000 0.00000
5.82322 3.70190 1.87500 -0.99999 0.00011 -0.00329 1.00000 0.00000
5.82322 3.70190 2.87500 -0.99999 0.00315 -0.00251 1.00000 0.00000
5.82322 3.70190 3.87500 -0.99998 0.00016 -0.00697 1.00000 0.00000
5.82322 3.70190 4.87500 -1.00000 0.00139 0.00041 1.00000 0.00000
5.82322 3.70190 5.87500 -1.00000 -0.00231 0.00110 1.00000 0.00000
5.82322 3.70190 6.87500 -1.00000 0.00190 0.00001 1.00000 0.00000
5.82322 3.70190 7.87500 -0.99998 0.00388 -0.00554 1.00000 0.00000
5.82322 3.70190 8.87500 -0.99999 -0.00377 -0.00365 1.00000 0.00000
5.82322 3.70190 9.87500 -0.99999 -0.00191 0.00398 1.00000 0.00000
5.82322 3.70190 10.87500 -0.99991 -0.00373 0.01324 1.00000 0.00000
6.53033 4.40901 0.87500 -0.99998 0.00350 -0.00613 1.00000 0.00000
6.53033 4.40901 1.87500 -0.99999 -0.00188 -0.00489 1.00000 0.00000
6.53033 4.40901 2.87500 -0.99999 0.00344 -0.00144 1.00000 0.00000
6.53033 4.40901 3.87500 -1.00000 0.00003 0.00042 1.00000 0.00000
6.53033 4.40901 4.87500 -1.00000 -0.00174 -0.00194 1.00000 0.00000
6.53033 4.40901 5.87500 -0.99999 0.00453 0.00114 1.00000 0.00000
6.53033 4.40901 6.87500 -1.00000 -0.00038 0.00078 1.00000 0.00000
6.53033 4.40901 7.87500 -1.00000 0.00039 0.00038 1.00000 0.00000
6.53033 4.40901 8.87500 -1.00000 0.00207 -0.00168 1.00000 0.00000
6.53033 4.40901 9.87500 -1.00000 -0.00063 0.00177 1.00000 0.00000
6.53033 4.40901 10.87500 -0.99998 0.00381 -0.00551 1.00000 0.00000
7.23744 5.11612 0.87500 -0.99991 0.01180 0.00637 1.00000 0.00000
7.23744 5.11612 1.87500 -0.99998 0.00480 -0.00432 1.00000 0.00000
7.23744 5.11612 2.87500 -0.99989 -0.00731 -0.01274 1.00000 0.00000
7.23744 5.11612 3.87500 -1.00000 0.00080 0.00031 1.00000 0.00000
7.23744 5.11612 4.87500 -0.99999 0.00066 -0.00352 1.00000 0.00000
7.23744 5.11612 5.87500 -0.99997 -0.00065 -0.00810 1.00000 0.00000
7.23744 5.11612 6.87500 -0.99998 0.00049 -0.00594 1.00000 0.00000
7.23744 5.11612 7.87500 -0.99999 0.00117 -0.00394 1.00000 0.00000
7.23744 5.11612 8.87500 -1.00000 0.00140 0.00025 1.00000 0.00000
7.23744 5.11612 9.87500 -0.99996 0.00826 0.00213 1.00000 0.00000
7.23744 5.11612 10.87500 -0.99972 -0.01037 -0.02147 1.00000 0.00000
7.94454 5.82322 0.87500 -0.89928 0.05251 -0.43422 1.00000 0.00000
7.94454 5.82322 1.87500 -0.99990 0.00589 -0.01321 1.00000 0.00000
7.94454 5.82322 2.87500 -0.99993 0.00433 -0.01091 1.00000 0.00000
7.94454 5.82322 3.87500 -1.00000 0.00038 0.00039 1.00000 0.00000
7.94454 5.82322 4.87500 -0.99998 0.00668 -0.00116 1.00000 0.00000
7.94454 5.82322 5.87500 -0.99998 0.00511 -0.00202 1.00000 0.00000
7.94454 5.82322 6.87500 -0.99999 -0.00327 -0.00006 1.00000 0.00000
7.94454 5.82322 7.87500 -0.99991 0.00258 0.01321 1.00000 0.00000
7.94454 5.82322 8.87500 -0.99999 0.00425 0.00210 1.00000 0.00000
7.94454 5.82322 9.87500 -0.99992 -0.00431 0.01190 1.00000 0.00000
7.94454 5.82322 10.87500 -0.99988 0.01401 -0.00671 1.00000 0.00000
8.65165 6.53033 1.87500 -0.99993 -0.00307 -0.01177 1.00000 0.00000
8.65165 6.53033 2.87500 -0.99993 0.00125 -0.01203 1.00000 0.00000
8.65165 6.53033 3.87500 -0.99987 0.00069 -0.01598 1.00000 0.00000
8.65165 6.53033 4.87500 -1.00000 0.00030 -0.00053 1.00000 0.00000
8.65165 6.53033 5.87500 -0.99999 -0.00380 -0.00235 1.00000 0.00000
8.65165 6.53033 6.87500 -1.00000 -0.00214 0.00004 1.00000 0.00000
8.65165 6.53033 7.87500 -0.99998 0.00228 0.00578 1.00000 0.00000
8.65165 6.53033 8.87500 -0.99991 -0.00068 0.01366 1.00000 0.00000
8.65165 6.53033 9.87500 -0.99989 -0.00481 0.01420 1.00000 0.00000
9.35876 7.23744 1.87500 -0.85165 0.18465 -0.49050 1.00000 0.00000
9.35876 7.23744 2.87500 -0.99951 -0.00149 -0.03135 1.00000 0.00000
9.35876 7.23744 3.87500 -0.99997 -0.00639 -0.00506 1.00000 0.00000
9.35876 7.23744 4.87500 -1.00000 -0.00126 -0.00248 1.00000 0.00000
9.35876 7.23744 5.87500 -0.99999 -0.00306 -0.00255 1.00000 0.00000
9.35876 7.23744 6.87500 -0.99996 -0.00833 -0.00432 1.00000 0.00000
9.35876 7.23744 7.87500 -0.99996 -0.00423 0.00830 1.00000 0.00000
9.35876 7.23744 8.87500 -0.99990 -0.00716 0.01191 1.00000 0.00000
9.35876 7.23744 9.87500 -0.99924 -0.03289 -0.02085 1.00000 0.00000
10.06590 7.94454 2.87500 -0.95598 0.03627 -0.29117 1.00000 0.00000
10.06590 7.94454 3.87500 -0.99981 -0.01833 -0.00633 1.00000 0.00000
10.06590 7.94454 4.87500 -0.99990 -0.01302 -0.00598 1.00000 0.00000
10.06590 7.94454 5.87500 -0.99987 -0.01402 -0.00743 1.00000 0.00000
10.06590 7.94454 6.87500 -0.99996 -0.00914 -0.00193 1.00000 0.00000
10.06590 7.94454 7.87500 -0.99990 -0.00894 0.01132 1.00000 0.00000
10.06590 7.94454 8.87500 -0.99618 -0.05420 -0.06852 1.00000 0.00000
10.77300 8.65165 5.87500 -0.99956 -0.02862 -0.00733 1.00000 0.00000
4.40901 0.87348 4.87500 -0.99967 -0.01744 0.01874 1.00000 0.00000
4.40901 0.87348 5.87500 -0.99984 0.00064 0.01806 1.00000 0.00000
4.40901 0.87348 6.87500 -0.99657 -0.04277 0.07090 1.00000 0.00000
5.11612 1.58058 2.87500 -0.99982 -0.01880 0.00200 1.00000 0.00000
5.11612 1.58058 3.87500 -0.99997 -0.00772 -0.00064 1.00000 0.00000
5.11612 1.58058 4.87500 -0.99995 -0.00491 0.00921 1.00000 0.00000
5.11612 1.58058 5.87500 -0.99998 -0.00015 0.00645 1.00000 0.00000
5.11612 1.58058 6.87500 -0.99998 -0.00227 0.00594 1.00000 0.00000
5.11612 1.58058 7.87500 -0.99999 0.00074 0.00315 1.00000 0.00000
5.11612 1.58058 8.87500 -0.99546 0.07706 0.05585 1.00000 0.00000
5.82322 2.28769 2.87500 -1.00000 -0.00144 0.00073 1.00000 0.00000
5.82322 2.28769 3.87500 -1.00000 0.00140 0.00259 1.00000 0.00000
5.82322 2.28769 4.87500 -0.99999 -0.00158 0.00407 1.00000 0.00000
5.82322 2.28769 5.87500 -1.00000 0.00181 0.00151 1.00000 0.00000
5.82322 2.28769 6.87500 -0.99999 -0.00070 0.00457 1.00000 0.00000
5.82322 2.28769 7.87500 -0.99999 0.00207 -0.00424 1.00000 0.00000
5.82322 2.28769 8.87500 -1.00000 0.00063 0.00050 1.00000 0.00000
5.82322 2.28769 9.87500 -0.98738 0.01441 0.15774 1.00000 0.00000
6.53033 2.99480 1.87500 -0.99999 -0.00303 -0.00322 1.00000 0.00000
6.53033 2.99480 2.87500 -0.99999 0.00401 0.00180 1.00000 0.00000
6.53033 2.99480 3.87500 -0.99998 0.00353 -0.00506 1.00000 0.00000
6.53033 2.99480 4.87500 -0.99999 0.00400 0.00185 1.00000 0.00000
6.53033 2.99480 5.87500 -1.00000 0.00158 -0.00272 1.00000 0.00000
6.53033 2.99480 6.87500 -0.99998 0.00572 0.00320 1.00000 0.00000
6.53033 2.99480 7.87500 -1.00000 0.00033 0.00053 1.00000 0.00000
6.53033 2.99480 8.87500 -1.00000 0.00315 0.00011 1.00000 0.00000
6.53033 2.99480 9.87500 -0.99998 0.00628 0.00323 1.00000 0.00000
7.23744 3.70190 1.87500 -0.99998 0.00415 -0.00492 1.00000 0.00000
7.23744 3.70190 2.87500 -0.99999 0.00324 -0.00079 1.00000 0.00000
7.23744 3.70190 3.87500 -0.99999 0.00390 -0.00074 1.00000 0.00000
7.23744 3.70190 4.87500 -1.00000 -0.00062 0.00044 1.00000 0.00000
7.23744 3.70190 5.87500 -1.00000 0.00248 -0.00092 1.00000 0.00000
7.23744 3.70190 6.87500 -0.99999 0.00200 0.00472 1.00000 0.00000
7.23744 3.70190 7.87500 -1.00000 0.00063 -0.00191 1.00000 0.00000
7.23744 3.70190 8.87500 -0.99999 0.00344 0.00014 1.00000 0.00000
7.23744 3.70190 9.87500 -0.99990 0.00755 0.01201 1.00000 0.00000
7.94454 4.40901 1.87500 -0.99997 0.00750 -0.00014 1.00000 0.00000
7.94454 4.40901 2.87500 -0.99998 0.00414 -0.00569 1.00000 0.00000
7.94454 4.40901 3.87500 -0.99998 0.00032 -0.00572 1.00000 0.00000
7.94454 4.40901 4.87500 -1.00000 0.00278 -0.00135 1.00000 0.00000
7.94454 4.40901 5.87500 -0.99999 0.00329 0.00134 1.00000 0.00000
7.94454 4.40901 6.87500 -0.99999 0.00019 -0.00474 1.00000 0.00000
7.94454 4.40901 7.87500 -1.00000 -0.00250 0.00063 1.00000 0.00000
7.94454 4.40901 8.87500 -0.99991 0.00736 0.01088 1.00000 0.00000
7.94454 4.40901 9.87500 -0.99996 0.00903 0.00132 1.00000 0.00000
7.94454 4.40901 10.87500 -0.99977 -0.01983 0.00867 1.00000 0.00000
8.65165 5.11612 1.87500 -0.99995 0.00690 -0.00764 1.00000 0.00000
8.65165 5.11612 2.87500 -0.99997 0.00516 -0.00588 1.00000 0.00000
8.65165 5.11612 3.87500 -0.99995 0.00261 -0.00984 1.00000 0.00000
8.65165 5.11612 4.87500 -1.00000 0.00187 -0.00241 1.00000 0.00000
8.65165 5.11612 5.87500 -0.99998 0.00215 -0.00505 1.00000 0.00000
8.65165 5.11612 6.87500 -0.99999 -0.00038 0.00360 1.00000 0.00000
8.65165 5.11612 7.87500 -0.99997 -0.00158 0.00820 1.00000 0.00000
8.65165 5.11612 8.87500 -0.99992 0.00253 0.01199 1.00000 0.00000
8.65165 5.11612 9.87500 -0.99985 0.00737 0.01595 1.00000 0.00000
9.35876 5.82322 1.87500 -0.99992 0.01170 -0.00416 1.00000 0.00000
9.35876 5.82322 2.87500 -0.99991 0.00296 -0.01296 1.00000 0.00000
9.35876 5.82322 3.87500 -0.99998 0.00284 -0.00514 1.00000 0.00000
9.35876 5.82322 4.87500 -0.99998 0.00062 -0.00579 1.00000 0.00000
9.35876 5.82322 5.87500 -0.99999 -0.00167 0.00345 1.00000 0.00000
9.35876 5.82322 6.87500 -1.00000 0.00109 -0.00058 1.00000 0.00000
9.35876 5.82322 7.87500 -0.99993 0.00004 0.01157 1.00000 0.00000
9.35876 5.82322 8.87500 -0.99986 -0.00229 0.01679 1.00000 0.00000
9.35876 5.82322 9.87500 -0.99992 -0.00105 0.01263 1.00000 0.00000
10.06590 6.53033 2.87500 -0.99975 0.00095 -0.02224 1.00000 0.00000
10.06590 6.53033 3.87500 -0.99993 -0.00664 -0.01012 1.00000 0.00000
10.06590 6.53033 4.87500 -0.99998 -0.00262 -0.00493 1.00000 0.00000
10.06590 6.53033 5.87500 -0.99999 -0.00462 -0.00021 1.00000 0.00000
10.06590 6.53033 6.87500 -0.99996 0.00020 0.00912 1.00000 0.00000
10.06590 6.53033 7.87500 -0.99993 -0.00387 0.01134 1.00000 0.00000
10.06590 6.53033 8.87500 -0.99997 -0.00517 0.00657 1.00000 0.00000
10.77300 7.23744 3.87500 -0.99887 0.00152 -0.04747 1.00000 0.00000
10.77300 7.23744 4.87500 -0.99952 -0.00537 -0.03060 1.00000 0.00000
10.77300 7.23744 5.87500 -0.99995 -0.00843 -0.00619 1.00000 0.00000
10.77300 7.23744 6.87500 -0.99998 -0.00565 0.00257 1.00000 0.00000
10.77300 7.23744 7.87500 -0.99971 -0.01187 -0.02083 1.00000 0.00000
5.82322 0.87348 4.87500 -0.99993 0.00348 0.01107 1.00000 0.00000
5.82322 0.87348 5.87500 -1.00000 -0.00024 0.00070 1.00000 0.00000
5.82322 0.87348 6.87500 -0.99997 -0.00668 0.00367 1.00000 0.00000
5.82322 0.87348 7.87500 -0.97677 0.21037 0.04068 1.00000 0.00000
6.53033 1.58058 2.87500 -0.99989 0.01069 0.01057 1.00000 0.00000
6.53033 1.58058 3.87500 -0.99997 0.00155 0.00761 1.00000 0.00000
6.53033 1.58058 4.87500 -0.99995 0.00616 0.00729 1.00000 0.00000
6.53033 1.58058 5.87500 -0.99999 0.00431 0.00166 1.00000 0.00000
6.53033 1.58058 6.87500 -0.99998 0.00487 0.00312 1.00000 0.00000
6.53033 1.58058 7.87500 -0.99989 0.01398 0.00486 1.00000 0.00000
6.53033 1.58058 8.87500 -0.99988 0.01570 -0.00097 1.00000 0.00000
7.23744 2.28769 2.87500 -0.99997 0.00686 0.00326 1.00000 0.00000
7.23744 2.28769 3.87500 -0.99998 0.00529 -0.00459 1.00000 0.00000
7.23744 2.28769 4.87500 -0.99999 0.00160 0.00328 1.00000 0.00000
7.23744 2.28769 5.87500 -0.99999 0.00442 -0.00173 1.00000 0.00000
7.23744 2.28769 6.87500 -0.99993 0.01039 -0.00574 1.00000 0.00000
7.23744 2.28769 7.87500 -0.99997 0.00717 0.00097 1.00000 0.00000
7.23744 2.28769 8.87500 -0.99989 0.01388 0.00475 1.00000 0.00000
7.94454 2.99480 1.87500 -0.99995 0.00850 -0.00464 1.00000 0.00000
7.94454 2.99480 2.87500 -0.99988 0.01349 -0.00709 1.00000 0.00000
7.94454 2.99480 3.87500 -0.99997 0.00722 0.00063 1.00000 0.00000
7.94454 2.99480 4.87500 -0.99999 0.00479 -0.00240 1.00000 0.00000
7.94454 2.99480 5.87500 -0.99998 0.00357 -0.00532 1.00000 0.00000
7.94454 2.99480 6.87500 -1.00000 0.00212 -0.00207 1.00000 0.00000
7.94454 2.99480 7.87500 -0.99998 0.00640 -0.00119 1.00000 0.00000
7.94454 2.99480 8.87500 -0.99989 0.01458 0.00122 1.00000 0.00000
7.94454 2.99480 9.87500 -0.99971 0.01840 -0.01575 1.00000 0.00000
8.65165 3.70190 1.87500 -0.99674 0.07968 -0.01245 1.00000 0.00000
8.65165 3.70190 2.87500 -0.99980 0.01927 -0.00621 1.00000 0.00000
8.65165 3.70190 3.87500 -0.99998 0.00542 0.00262 1.00000 0.00000
8.65165 3.70190 4.87500 -0.99996 0.00948 -0.00017 1.00000 0.00000
8.65165 3.70190 5.87500 -0.99997 0.00796 0.00072 1.00000 0.00000
8.65165 3.70190 6.87500 -0.99997 0.00671 -0.00314 1.00000 0.00000
8.65165 3.70190 7.87500 -0.99996 0.00829 0.00450 1.00000 0.00000
8.65165 3.70190 8.87500 -0.99995 0.00862 0.00448 1.00000 0.00000
8.65165 3.70190 9.87500 -0.99973 0.01827 -0.01436 1.00000 0.00000
9.35876 4.40901 2.87500 -0.99982 0.01366 -0.01294 1.00000 0.00000
9.35876 4.40901 3.87500 -0.99998 0.00352 -0.00439 1.00000 0.00000
9.35876 4.40901 4.87500 -0.99997 0.00733 -0.00359 1.00000 0.00000
9.35876 4.40901 5.87500 -0.99996 0.00672 0.00507 1.00000 0.00000
9.35876 4.40901 6.87500 -1.00000 0.00299 0.00101 1.00000 0.00000
9.35876 4.40901 7.87500 -0.99994 0.00767 0.00722 1.00000 0.00000
9.35876 4.40901 8.87500 -0.99978 0.00158 0.02084 1.00000 0.00000
9.35876 4.40901 9.87500 -0.99601 0.07967 -0.04015 1.00000 0.00000
10.06590 5.11612 2.87500 -0.99961 0.01016 -0.02602 1.00000 0.00000
10.06590 5.11612 3.87500 -0.99988 0.00512 -0.01447 1.00000 0.00000
10.06590 5.11612 4.87500 -0.99999 0.00077 0.00391 1.00000 0.00000
10.06590 5.11612 5.87500 -1.00000 0.00241 0.00069 1.00000 0.00000
10.06590 5.11612 6.87500 -0.99998 0.00409 0.00542 1.00000 0.00000
10.06590 5.11612 7.87500 -0.99994 0.00371 0.01004 1.00000 0.00000
10.06590 5.11612 8.87500 -0.99975 -0.00350 0.02230 1.00000 0.00000
10.77300 5.82322 3.87500 -0.99976 0.00093 -0.02178 1.00000 0.00000
10.77300 5.82322 4.87500 -0.99998 0.00337 -0.00577 1.00000 0.00000
10.77300 5.82322 5.87500 -0.99994 -0.00009 -0.01106 1.00000 0.00000
10.77300 5.82322 6.87500 -1.00000 0.00035 -0.00233 1.00000 0.00000
10.77300 5.82322 7.87500 -0.99999 -0.00454 0.00075 1.00000 0.00000
7.23744 0.87348 4.87500 -0.99983 0.01786 -0.00368 1.00000 0.00000
7.23744 0.87348 5.87500 -0.99955 0.00756 -0.02906 1.00000 0.00000
7.23744 0.87348 6.87500 -0.99990 0.01331 -0.00407 1.00000 0.00000
7.94454 1.58058 3.87500 -0.99919 0.01921 -0.03537 1.00000 0.00000
7.94454 1.58058 4.87500 -0.99996 0.00932 0.00081 1.00000 0.00000
7.94454 1.58058 5.87500 -0.99989 0.01116 -0.01011 1.00000 0.00000
7.94454 1.58058 6.87500 -0.99970 0.01273 -0.02103 1.00000 0.00000
7.94454 1.58058 7.87500 -0.99948 0.02122 -0.02426 1.00000 0.00000
8.65165 2.28769 3.87500 -0.99985 0.01483 -0.00842 1.00000 0.00000
8.65165 2.28769 4.87500 -0.99991 0.01273 0.00392 1.00000 0.00000
8.65165 2.28769 5.87500 -0.99990 0.01248 0.00620 1.00000 0.00000
8.65165 2.28769 6.87500 -0.99995 0.00894 -0.00542 1.00000 0.00000
8.65165 2.28769 7.87500 -0.99978 0.01279 -0.01664 1.00000 0.00000
8.65165 2.28769 8.87500 -0.99776 0.06144 -0.02636 1.00000 0.00000
9.35876 2.99480 2.87500 -0.99754 0.06973 0.00711 1.00000 0.00000
9.35876 2.99480 3.87500 -0.99992 0.01234 0.00125 1.00000 0.00000
9.35876 2.99480 4.87500 -0.99989 0.01368 0.00484 1.00000 0.00000
9.35876 2.99480 5.87500 -0.99995 0.00763 0.00666 1.00000 0.00000
9.35876 2.99480 6.87500 -0.99997 0.00794 0.00227 1.00000 0.00000
9.35876 2.99480 7.87500 -0.99986 0.01582 0.00503 1.00000 0.00000
9.35876 2.99480 8.87500 -0.99998 0.00265 0.00490 1.00000 0.00000
10.06590 3.70190 3.87500 -0.99969 0.02180 -0.01177 1.00000 0.00000
10.06590 3.70190 4.87500 -0.99993 0.00896 -0.00818 1.00000 0.00000
10.06590 3.70190 5.87500 -0.99993 0.01132 -0.00186 1.00000 0.00000
10.06590 3.70190 6.87500 -0.99982 0.01881 -0.00135 1.00000 0.00000
10.06590 3.70190 7.87500 -0.99985 0.01709 0.00312 1.00000 0.00000
10.06590 3.70190 8.87500 -0.99686 0.05660 -0.05538 1.00000 0.00000
10.77300 4.40901 3.87500 -0.99052 0.06985 -0.11830 1.00000 0.00000
10.77300 4.40901 4.87500 -0.99987 0.00883 -0.01362 1.00000 0.00000
10.77300 4.40901 5.87500 -0.99990 0.00749 -0.01216 1.00000 0.00000
10.77300 4.40901 6.87500 -0.99981 0.01243 -0.01518 1.00000 0.00000
10.77300 4.40901 7.87500 -0.99961 0.02709 -0.00711 1.00000 0.00000
1.22703 7.59099 4.37500 -0.99964 0.02397 0.01166 1.00000 0.00000
1.22703 7.59099 5.37500 -0.99991 0.00930 -0.00995 1.00000 0.00000
1.22703 7.59099 6.37500 -0.99991 0.01084 -0.00744 1.00000 0.00000
1.22703 7.59099 7.37500 -0.99985 0.01542 0.00813 1.00000 0.00000
1.93414 8.29810 3.37500 -0.99506 0.02520 0.09601 1.00000 0.00000
1.93414 8.29810 4.37500 -0.99990 0.01421 0.00284 1.00000 0.00000
1.93414 8.29810 5.37500 -0.99984 0.01502 -0.00971 1.00000 0.00000
1.93414 8.29810 6.37500 -0.99991 0.01153 -0.00725 1.00000 0.00000
1.93414 8.29810 7.37500 -0.99993 0.01067 -0.00431 1.00000 0.00000
1.93414 8.29810 8.37500 -0.99975 0.02068 0.00871 1.00000 0.00000
2.64124 9.00520 3.37500 -0.99976 0.02151 0.00413 1.00000 0.00000
2.64124 9.00520 4.37500 -0.99973 0.02231 0.00581 1.00000 0.00000
2.64124 9.00520 5.37500 -0.99991 0.01203 -0.00532 1.00000 0.00000
2.64124 9.00520 6.37500 -0.99984 0.01658 -0.00718 1.00000 0.00000
2.64124 9.00520 7.37500 -0.99992 0.01017 -0.00701 1.00000 0.00000
2.64124 9.00520 8.37500 -0.99983 0.01861 0.00164 1.00000 0.00000
3.34835 9.71231 3.37500 -0.99874 0.01951 0.04618 1.00000 0.00000
3.34835 9.71231 4.37500 -0.99982 0.01681 0.00824 1.00000 0.00000
3.34835 9.71231 5.37500 -0.99982 0.01607 -0.01030 1.00000 0.00000
3.34835 9.71231 6.37500 -0.99983 0.01578 -0.00984 1.00000 0.00000
3.34835 9.71231 7.37500 -0.99984 0.01778 0.00076 1.00000 0.00000
3.34835 9.71231 8.37500 -0.99982 0.01715 0.00837 1.00000 0.00000
4.05546 10.41940 3.37500 -0.99966 0.02487 0.00788 1.00000 0.00000
4.05546 10.41940 4.37500 -0.99990 0.01305 0.00465 1.00000 0.00000
4.05546 10.41940 5.37500 -0.99989 0.01408 -0.00556 1.00000 0.00000
4.05546 10.41940 6.37500 -0.99988 0.01526 -0.00065 1.00000 0.00000
4.05546 10.41940 7.37500 -0.99985 0.01619 0.00625 1.00000 0.00000
4.05546 10.41940 8.37500 -0.99675 0.04253 0.06838 1.00000 0.00000
4.76256 11.12650 5.37500 -0.99973 0.00416 0.02297 1.00000 0.00000
4.76256 11.12650 6.37500 -0.99994 0.00537 0.00938 1.00000 0.00000
4.76256 11.12650 7.37500 -0.99355 0.11250 -0.01436 1.00000 0.00000
1.22703 6.17678 3.37500 -0.97528 -0.10194 0.19605 1.00000 0.00000
1.22703 6.17678 4.37500 -0.99999 0.00429 0.00227 1.00000 0.00000
1.22703 6.17678 5.37500 -1.00000 -0.00097 -0.00098 1.00000 0.00000
1.22703 6.17678 6.37500 -1.00000 0.00194 -0.00200 1.00000 0.00000
1.22703 6.17678 7.37500 -1.00000 0.00026 -0.00130 1.00000 0.00000
1.22703 6.17678 8.37500 -0.99911 0.01651 0.03889 1.00000 0.00000
1.93414 6.88388 3.37500 -0.99989 0.01138 0.00983 1.00000 0.00000
1.93414 6.88388 4.37500 -0.99999 0.00360 -0.00141 1.00000 0.00000
1.93414 6.88388 5.37500 -0.99990 0.01266 -0.00560 1.00000 0.00000
1.93414 6.88388 6.37500 -1.00000 0.00100 -0.00234 1.00000 0.00000
1.93414 6.88388 7.37500 -0.99997 0.00426 0.00616 1.00000 0.00000
1.93414 6.88388 8.37500 -0.99998 0.00649 -0.00252 1.00000 0.00000
1.93414 6.88388 9.37500 -0.99985 0.01365 0.01019 1.00000 0.00000
2.64124 7.59099 2.37500 -0.99985 0.00951 0.01413 1.00000 0.00000
2.64124 7.59099 3.37500 -0.99994 0.01062 0.00415 1.00000 0.00000
2.64124 7.59099 4.37500 -0.99998 0.00594 0.00380 1.00000 0.00000
2.64124 7.59099 5.37500 -1.00000 0.00126 -0.00201 1.00000 0.00000
2.64124 7.59099 6.37500 -0.99997 0.00473 -0.00684 1.00000 0.00000
2.64124 7.59099 7.37500 -0.99999 0.00413 0.00031 1.00000 0.00000
2.64124 7.59099 8.37500 -0.99994 0.01101 -0.00137 1.00000 0.00000
2.64124 7.59099 9.37500 -0.99998 0.00602 0.00154 1.00000 0.00000
3.34835 8.29810 2.37500 -0.99939 0.01138 0.03287 1.00000 0.00000
3.34835 8.29810 3.37500 -0.99993 0.00668 0.01026 1.00000 0.00000
3.34835 8.29810 4.37500 -0.99997 0.00697 0.00142 1.00000 0.00000
3.34835 8.29810 5.37500 -0.99998 0.00513 0.00239 1.00000 0.00000
3.34835 8.29810 6.37500 -0.99996 0.00817 -0.00273 1.00000 0.00000
3.34835 8.29810 7.37500 -0.99995 0.01029 0.00037 1.00000 0.00000
3.34835 8.29810 8.37500 -0.99995 0.00886 0.00447 1.00000 0.00000
3.34835 8.29810 9.37500 -0.99982 0.01509 0.01118 1.00000 0.00000
4.05546 9.00520 2.37500 -0.99984 0.01170 0.01376 1.00000 0.00000
4.05546 9.00520 3.37500 -0.99995 0.00759 0.00714 1.00000 0.00000
4.05546 9.00520 4.37500 -0.99998 0.00640 0.00085 1.00000 0.00000
4.05546 9.00520 5.37500 -0.99998 0.00303 -0.00553 1.00000 0.00000
4.05546 9.00520 6.37500 -0.99992 0.00507 -0.01192 1.00000 0.00000
4.05546 9.00520 7.37500 -1.00000 0.00186 -0.00131 1.00000 0.00000
4.05546 9.00520 8.37500 -0.99996 0.00697 0.00524 1.00000 0.00000
4.05546 9.00520 9.37500 -0.99979 0.01902 -0.00705 1.00000 0.00000
4.76256 9.71231 2.37500 -0.99996 0.00801 0.00334 1.00000 0.00000
4.76256 9.71231 3.37500 -0.99991 0.01315 0.00173 1.00000 0.00000
4.76256 9.71231 4.37500 -0.99994 0.01001 0.00488 1.00000 0.00000
4.76256 9.71231 5.37500 -0.99995 0.00574 -0.00861 1.00000 0.00000
4.76256 9.71231 6.37500 -0.99994 0.00568 -0.00949 1.00000 0.00000
4.76256 9.71231 7.37500 -0.99997 0.00600 -0.00531 1.00000 0.00000
4.76256 9.71231 8.37500 -0.99998 0.00278 0.00563 1.00000 0.00000
4.76256 9.71231 9.37500 -0.99988 0.01541 0.00172 1.00000 0.00000
5.46967 10.41940 3.37500 -0.99859 -0.03537 0.03946 1.00000 0.00000
5.46967 10.41940 4.37500 -0.99995 0.00960 0.00383 1.00000 0.00000
5.46967 10.41940 5.37500 -0.99999 0.00272 -0.00404 1.00000 0.00000
5.46967 10.41940 6.37500 -0.99999 0.00484 -0.00197 1.00000 0.00000
5.46967 10.41940 7.37500 -0.99999 0.00328 -0.00224 1.00000 0.00000
5.46967 10.41940 8.37500 -0.99996 0.00862 -0.00136 1.00000 0.00000
6.17678 11.12650 4.37500 -0.99395 -0.08763 -0.06628 1.00000 0.00000
6.17678 11.12650 5.37500 -0.99996 0.00252 0.00878 1.00000 0.00000
6.17678 11.12650 6.37500 -0.99999 -0.00419 -0.00057 1.00000 0.00000
6.17678 11.12650 7.37500 -0.99998 0.00490 -0.00258 1.00000 0.00000
1.22703 4.76256 4.37500 -0.99956 -0.01230 0.02701 1.00000 0.00000
1.22703 4.76256 5.37500 -0.99979 -0.00642 0.01966 1.00000 0.00000
1.22703 4.76256 6.37500 -0.99998 -0.00595 0.00308 1.00000 0.00000
1.22703 4.76256 7.37500 -0.99997 -0.00600 0.00550 1.00000 0.00000
1.22703 4.76256 8.37500 -0.99988 -0.00958 0.01226 1.00000 0.00000
1.93414 5.46967 2.37500 -0.99382 -0.11099 -0.00200 1.00000 0.00000
1.93414 5.46967 3.37500 -0.99978 -0.01666 0.01280 1.00000 0.00000
1.93414 5.46967 4.37500 -0.99997 -0.00594 0.00503 1.00000 0.00000
1.93414 5.46967 5.37500 -0.99999 -0.00355 -0.00102 1.00000 0.00000
1.93414 5.46967 6.37500 -0.99999 0.00270 0.00382 1.00000 0.00000
1.93414 5.46967 7.37500 -1.00000 -0.00125 -0.00235 1.00000 0.00000
1.93414 5.46967 8.37500 -0.99998 -0.00344 -0.00434 1.00000 0.00000
1.93414 5.46967 9.37500 -0.99976 -0.01563 0.01527 1.00000 0.00000
2.64124 6.17678 2.37500 -0.99998 -0.00615 -0.00029 1.00000 0.00000
2.64124 6.17678 3.37500 -0.99999 -0.00302 0.00387 1.00000 0.00000
2.64124 6.17678 4.37500 -1.00000 -0.00038 0.00202 1.00000 0.00000
2.64124 6.17678 5.37500 -1.00000 -0.00268 0.00098 1.00000 0.00000
2.64124 6.17678 6.37500 -1.00000 0.00093 0.00034 1.00000 0.00000
2.64124 6.17678 7.37500 -0.99999 -0.00069 -0.00378 1.00000 0.00000
2.64124 6.17678 8.37500 -1.00000 0.00159 -0.00047 1.00000 0.00000
2.64124 6.17678 9.37500 -1.00000 -0.00234 0.00186 1.00000 0.00000
3.34835 6.88388 1.37500 -0.99955 0.02856 -0.00885 1.00000 0.00000
3.34835 6.88388 2.37500 -0.99998 0.00552 0.00325 1.00000 0.00000
3.34835 6.88388 3.37500 -0.99998 0.00416 0.00524 1.00000 0.00000
3.34835 6.88388 4.37500 -1.00000 0.00096 0.00176 1.00000 0.00000
3.34835 6.88388 5.37500 -1.00000 -0.00096 -0.00028 1.00000 0.00000
3.34835 6.88388 6.37500 -0.99998 0.00351 0.00586 1.00000 0.00000
3.34835 6.88388 7.37500 -0.99999 0.00359 0.00082 1.00000 0.00000
3.34835 6.88388 8.37500 -1.00000 -0.00009 0.00100 1.00000 0.00000
3.34835 6.88388 9.37500 -0.99997 0.00743 0.00282 1.00000 0.00000
3.34835 6.88388 10.37500 -0.99982 0.00956 0.01641 1.00000 0.00000
4.05546 7.59099 1.37500 -0.99993 0.01164 0.00038 1.00000 0.00000
4.05546 7.59099 2.37500 -0.99999 0.00218 0.00305 1.00000 0.00000
4.05546 7.59099 3.37500 -0.99956 0.02493 -0.01618 1.00000 0.00000
4.05546 7.59099 4.37500 -0.99998 0.00625 0.00184 1.00000 0.00000
4.05546 7.59099 5.37500 -0.99999 0.00338 -0.00223 1.00000 0.00000
4.05546 7.59099 6.37500 -0.99998 0.00508 0.00268 1.00000 0.00000
4.05546 7.59099 7.37500 -0.99996 0.00198 0.00899 1.00000 0.00000
4.05546 7.59099 8.37500 -0.99995 0.00293 0.00954 1.00000 0.00000
4.05546 7.59099 9.37500 -0.99996 0.00805 -0.00369 1.00000 0.00000
4.05546 7.59099 10.37500 -0.99999 0.00535 -0.00076 1.00000 0.00000
4.76256 8.29810 1.37500 -0.99989 0.01046 0.01084 1.00000 0.00000
4.76256 8.29810 2.37500 -0.99998 0.00637 -0.00116 1.00000 0.00000
4.76256 8.29810 3.37500 -0.99992 0.00674 0.01049 1.00000 0.00000
4.76256 8.29810 4.37500 -0.99996 0.00651 0.00609 1.00000 0.00000
4.76256 8.29810 5.37500 -0.99998 0.00433 -0.00459 1.00000 0.00000
4.76256 8.29810 6.37500 -1.00000 0.00197 -0.00192 1.00000 0.00000
4.76256 8.29810 7.37500 -0.99999 0.00077 0.00539 1.00000 0.00000
4.76256 8.29810 8.37500 -0.99999 0.00264 0.00427 1.00000 0.00000
4.76256 8.29810 9.37500 -0.99997 0.00034 0.00763 1.00000 0.00000
4.76256 8.29810 10.37500 -0.99988 0.01424 -0.00553 1.00000 0.00000
5.46967 9.00520 2.37500 -0.99990 0.00137 0.01375 1.00000 0.00000
5.46967 9.00520 3.37500 -0.99994 0.00583 0.00956 1.00000 0.00000
5.46967 9.00520 4.37500 -0.99997 0.00150 0.00752 1.00000 0.00000
5.46967 9.00520 5.37500 -0.99999 0.00141 -0.00371 1.00000 0.00000
5.46967 9.00520 6.37500 -0.99998 0.00185 -0.00647 1.00000 0.00000
5.46967 9.00520 7.37500 -0.99998 0.00664 -0.00122 1.00000 0.00000
5.46967 9.00520 8.37500 -0.99991 -0.01203 -0.00556 1.00000 0.00000
5.46967 9.00520 9.37500 -1.00000 0.00024 -0.00028 1.00000 0.00000
5.46967 9.00520 10.37500 -0.99986 -0.01183 0.01154 1.00000 0.00000
6.17678 9.71231 2.37500 -0.99930 -0.00635 -0.03685 1.00000 0.00000
6.17678 9.71231 3.37500 -0.99999 0.00074 0.00358 1.00000 0.00000
6.17678 9.71231 4.37500 -0.99998 0.00322 0.00597 1.00000 0.00000
6.17678 9.71231 5.37500 -1.00000 -0.00090 0.00046 1.00000 0.00000
6.17678 9.71231 6.37500 -0.99997 -0.00381 -0.00739 1.00000 0.00000
6.17678 9.71231 7.37500 -0.99999 0.00398 -0.00104 1.00000 0.00000
6.17678 9.71231 8.37500 -0.99998 -0.00270 0.00559 1.00000 0.00000
6.17678 9.71231 9.37500 -1.00000 -0.00107 0.00190 1.00000 0.00000
6.88388 10.41940 3.37500 -0.99675 -0.04415 -0.06737 1.00000 0.00000
6.88388 10.41940 4.37500 -0.99998 -0.00318 0.00458 1.00000 0.00000
6.88388 10.41940 5.37500 -0.99975 -0.00246 0.02223 1.00000 0.00000
6.88388 10.41940 6.37500 -0.99998 -0.00415 -0.00373 1.00000 0.00000
6.88388 10.41940 7.37500 -0.99999 -0.00456 -0.00282 1.00000 0.00000
6.88388 10.41940 8.37500 -1.00000 -0.00200 0.00064 1.00000 0.00000
7.59099 11.12650 5.37500 -0.99970 -0.01891 -0.01577 1.00000 0.00000
7.59099 11.12650 6.37500 -0.99693 0.01513 -0.07686 1.00000 0.00000
1.22703 3.34835 5.37500 -0.98623 0.03018 0.16263 1.00000 0.00000
1.22703 3.34835 6.37500 -0.99923 -0.01194 0.03746 1.00000 0.00000
1.93414 4.05546 3.37500 -0.99981 -0.01677 0.00974 1.00000 0.00000
1.93414 4.05546 4.37500 -0.99983 -0.01299 0.01282 1.00000 0.00000
1.93414 4.05546 5.37500 -0.99991 -0.01142 0.00645 1.00000 0.00000
1.93414 4.05546 6.37500 -0.99995 -0.00738 0.00687 1.00000 0.00000
1.93414 4.05546 7.37500 -0.99994 -0.00992 0.00500 1.00000 0.00000
1.93414 4.05546 8.37500 -0.99983 -0.01822 0.00292 1.00000 0.00000
2.64124 4.76256 2.37500 -0.99983 -0.00734 0.01680 1.00000 0.00000
2.64124 4.76256 3.37500 -0.99995 -0.00950 0.00171 1.00000 0.00000
2.64124 4.76256 4.37500 -0.99999 -0.00464 0.00082 1.00000 0.00000
2.64124 4.76256 5.37500 -0.99999 -0.00299 0.00427 1.00000 0.00000
2.64124 4.76256 6.37500 -1.00000 -0.00294 -0.00027 1.00000 0.00000
2.64124 4.76256 7.37500 -1.00000 -0.00122 0.00130 1.00000 0.00000
2.64124 4.76256 8.37500 -0.99996 -0.00844 -0.00041 1.00000 0.00000
2.64124 4.76256 9.37500 -0.99991 -0.01256 0.00406 1.00000 0.00000
3.34835 5.46967 1.37500 -0.99970 -0.00931 -0.02253 1.00000 0.00000
3.34835 5.46967 2.37500 -0.99999 -0.00479 -0.00149 1.00000 0.00000
3.34835 5.46967 3.37500 -0.99998 -0.00228 -0.00548 1.00000 0.00000
3.34835 5.46967 4.37500 -1.00000 0.00038 0.00019 1.00000 0.00000
3.34835 5.46967 5.37500 -1.00000 0.00065 -0.00197 1.00000 0.00000
3.34835 5.46967 6.37500 -1.00000 -0.00222 -0.00091 1.00000 0.00000
3.34835 5.46967 7.37500 -0.99996 0.00480 -0.00702 1.00000 0.00000
3.34835 5.46967 8.37500 -0.99999 -0.00333 0.00422 1.00000 0.00000
3.34835 5.46967 9.37500 -0.99989 -0.00496 0.01391 1.00000 0.00000
3.34835 5.46967 10.37500 -0.99992 -0.00309 0.01187 1.00000 0.00000
4.05546 6.17678 1.37500 -0.99999 -0.00185 -0.00403 1.00000 0.00000
4.05546 6.17678 2.37500 -0.99999 -0.00348 0.00368 1.00000 0.00000
4.05546 6.17678 3.37500 -0.99999 -0.00113 0.00346 1.00000 0.00000
4.05546 6.17678 4.37500 -0.99999 -0.00369 -0.00184 1.00000 0.00000
4.05546 6.17678 5.37500 -0.99965 -0.02380 0.01157 1.00000 0.00000
4.05546 6.17678 6.37500 -1.00000 -0.00073 -0.00201 1.00000 0.00000
4.05546 6.17678 7.37500 -0.99999 -0.00423 -0.00248 1.00000 0.00000
4.05546 6.17678 8.37500 -1.00000 -0.00124 0.00253 1.00000 0.00000
4.05546 6.17678 9.37500 -0.99999 0.00251 0.00398 1.00000 0.00000
4.05546 6.17678 10.37500 -1.00000 0.00054 0.00277 1.00000 0.00000
4.76256 6.88388 1.37500 -0.99999 0.00376 -0.00089 1.00000 0.00000
4.76256 6.88388 2.37500 -0.99996 -0.00799 0.00332 1.00000 0.00000
4.76256 6.88388 3.37500 -0.99999 0.00070 0.00344 1.00000 0.00000
4.76256 6.88388 4.37500 -0.99999 0.00234 0.00328 1.00000 0.00000
4.76256 6.88388 5.37500 -1.00000 -0.00057 -0.00001 1.00000 0.00000
4.76256 6.88388 6.37500 -0.99998 0.00557 0.00284 1.00000 0.00000
4.76256 6.88388 7.37500 -0.99997 0.00075 0.00781 1.00000 0.00000
4.76256 6.88388 8.37500 -0.99997 0.00355 0.00648 1.00000 0.00000
4.76256 6.88388 9.37500 -0.99999 0.00437 -0.00004 1.00000 0.00000
4.76256 6.88388 10.37500 -0.99999 0.00158 -0.00396 1.00000 0.00000
5.46967 7.59099 1.37500 -1.00000 0.00016 0.00020 1.00000 0.00000
5.46967 7.59099 2.37500 -1.00000 0.00265 0.00044 1.00000 0.00000
5.46967 7.59099 3.37500 -1.00000 0.00039 0.00292 1.00000 0.00000
5.46967 7.59099 4.37500 -0.99998 0.00508 0.00407 1.00000 0.00000
5.46967 7.59099 5.37500 -0.99999 0.00117 0.00301 1.00000 0.00000
5.46967 7.59099 6.37500 -1.00000 0.00180 0.00055 1.00000 0.00000
5.46967 7.59099 7.37500 -1.00000 0.00144 -0.00030 1.00000 0.00000
5.46967 7.59099 8.37500 -0.99999 -0.00540 -0.00055 1.00000 0.00000
5.46967 7.59099 9.37500 -0.99995 -0.00892 0.00373 1.00000 0.00000
5.46967 7.59099 10.37500 -0.99996 0.00193 -0.00836 1.00000 0.00000
6.17678 8.29810 1.37500 -1.00000 -0.00157 0.00274 1.00000 0.00000
6.17678 8.29810 2.37500 -0.99999 -0.00042 0.00355 1.00000 0.00000
6.17678 8.29810 3.37500 -0.99998 -0.00225 0.00526 1.00000 0.00000
6.17678 8.29810 4.37500 -0.99991 -0.00243 0.01305 1.00000 0.00000
6.17678 8.29810 5.37500 -0.99999 0.00079 0.00531 1.00000 0.00000
6.17678 8.29810 6.37500 -1.00000 -0.00080 0.00149 1.00000 0.00000
6.17678 8.29810 7.37500 -1.00000 -0.00101 0.00170 1.00000 0.00000
6.17678 8.29810 8.37500 -0.99999 -0.00430 0.00140 1.00000 0.00000
6.17678 8.29810 9.37500 -1.00000 -0.00109 -0.00202 1.00000 0.00000
6.17678 8.29810 10.37500 -0.99994 0.00007 -0.01070 1.00000 0.00000
6.88388 9.00520 2.37500 -0.99989 -0.01201 0.00832 1.00000 0.00000
6.88388 9.00520 3.37500 -0.99998 -0.00227 0.00584 1.00000 0.00000
6.88388 9.00520 4.37500 -1.00000 -0.00015 0.00083 1.00000 0.00000
6.88388 9.00520 5.37500 -0.99999 0.00383 -0.00174 1.00000 0.00000
6.88388 9.00520 6.37500 -0.99997 0.00674 0.00342 1.00000 0.00000
6.88388 9.00520 7.37500 -0.99998 -0.00164 0.00633 1.00000 0.00000
6.88388 9.00520 8.37500 -0.99998 -0.00271 0.00532 1.00000 0.00000
6.88388 9.00520 9.37500 -0.99999 -0.00367 0.00366 1.00000 0.00000
6.88388 9.00520 10.37500 -0.99742 -0.00168 0.07175 1.00000 0.00000
7.59099 9.71231 2.37500 -0.99976 -0.01952 -0.01033 1.00000 0.00000
7.59099 9.71231 3.37500 -0.99989 -0.01418 -0.00436 1.00000 0.00000
7.59099 9.71231 4.37500 -0.99999 -0.00430 -0.00056 1.00000 0.00000
7.59099 9.71231 5.37500 -0.99999 -0.00365 -0.00215 1.00000 0.00000
7.59099 9.71231 6.37500 -1.00000 -0.00247 0.00077 1.00000 0.00000
7.59099 9.71231 7.37500 -0.99999 -0.00382 0.00283 1.00000 0.00000
7.59099 9.71231 8.37500 -0.99996 -0.00778 0.00513 1.00000 0.00000
7.59099 9.71231 9.37500 -0.99982 -0.01919 0.00111 1.00000 0.00000
8.29810 10.41940 4.37500 -0.99711 -0.00813 -0.07559 1.00000 0.00000
8.29810 10.41940 5.37500 -0.99982 -0.01912 -0.00205 1.00000 0.00000
8.29810 10.41940 6.37500 -0.99942 -0.02989 0.01657 1.00000 0.00000
8.29810 10.41940 7.37500 -0.99977 -0.01230 -0.01779 1.00000 0.00000
1.93414 2.64124 5.37500 -0.99965 -0.02415 0.01093 1.00000 0.00000
1.93414 2.64124 6.37500 -0.99963 -0.02413 0.01251 1.00000 0.00000
1.93414 2.64124 7.37500 -0.99654 -0.04170 0.07191 1.00000 0.00000
2.64124 3.34835 3.37500 -0.99989 -0.01224 0.00777 1.00000 0.00000
2.64124 3.34835 4.37500 -0.99990 -0.01175 0.00766 1.00000 0.00000
2.64124 3.34835 5.37500 -0.99992 -0.01072 0.00651 1.00000 0.00000
2.64124 3.34835 6.37500 -0.99992 -0.01047 0.00755 1.00000 0.00000
2.64124 3.34835 7.37500 -0.99998 -0.00521 0.00374 1.00000 0.00000
2.64124 3.34835 8.37500 -0.99935 -0.03506 0.00846 1.00000 0.00000
2.64124 3.34835 9.37500 -0.99759 -0.05326 0.04444 1.00000 0.00000
3.34835 4.05546 2.37500 -0.99982 -0.01882 0.00283 1.00000 0.00000
3.34835 4.05546 3.37500 -0.99994 -0.01046 0.00084 1.00000 0.00000
3.34835 4.05546 4.37500 -0.99999 -0.00344 0.00073 1.00000 0.00000
3.34835 4.05546 5.37500 -0.99999 -0.00300 0.00194 1.00000 0.00000
3.34835 4.05546 6.37500 -1.00000 -0.00112 0.00062 1.00000 0.00000
3.34835 4.05546 7.37500 -0.99998 -0.00338 0.00541 1.00000 0.00000
3.34835 4.05546 8.37500 -0.99998 -0.00608 -0.00002 1.00000 0.00000
3.34835 4.05546 9.37500 -0.99985 -0.01413 -0.00988 1.00000 0.00000
3.34835 4.05546 10.37500 -0.99861 -0.04408 0.02885 1.00000 0.00000
4.05546 4.76256 1.37500 -0.99975 0.00128 0.02224 1.00000 0.00000
4.05546 4.76256 2.37500 -1.00000 -0.00127 0.00102 1.00000 0.00000
4.05546 4.76256 3.37500 -1.00000 -0.00166 -0.00178 1.00000 0.00000
4.05546 4.76256 4.37500 -1.00000 -0.00151 -0.00148 1.00000 0.00000
4.05546 4.76256 5.37500 -0.99998 -0.00574 -0.00355 1.00000 0.00000
4.05546 4.76256 6.37500 -0.99998 -0.00483 -0.00413 1.00000 0.00000
4.05546 4.76256 7.37500 -0.99999 0.00386 -0.00167 1.00000 0.00000
4.05546 4.76256 8.37500 -0.99994 -0.00179 0.01045 1.00000 0.00000
4.05546 4.76256 9.37500 -0.99996 -0.00020 0.00894 1.00000 0.00000
4.05546 4.76256 10.37500 -0.99994 -0.01056 -0.00234 1.00000 0.00000
4.76256 5.46967 1.37500 -0.99999 0.00303 -0.00362 1.00000 0.00000
4.76256 5.46967 2.37500 -1.00000 0.00112 -0.00247 1.00000 0.00000
4.76256 5.46967 3.37500 -1.00000 0.00004 0.00182 1.00000 0.00000
4.76256 5.46967 4.37500 -0.99999 -0.00212 0.00352 1.00000 0.00000
4.76256 5.46967 5.37500 -0.99998 0.00320 0.00553 1.00000 0.00000
4.76256 5.46967 6.37500 -1.00000 0.00074 -0.00051 1.00000 0.00000
4.76256 5.46967 7.37500 -1.00000 -0.00022 0.00193 1.00000 0.00000
4.76256 5.46967 8.37500 -1.00000 -0.00227 -0.00032 1.00000 0.00000
4.76256 5.46967 9.37500 -1.00000 -0.00190 0.00038 1.00000 0.00000
4.76256 5.46967 10.37500 -1.00000 -0.00149 -0.00106 1.00000 0.00000
5.46967 6.17678 1.37500 -1.00000 -0.00159 -0.00215 1.00000 0.00000
5.46967 6.17678 2.37500 -0.99997 0.00195 0.00784 1.00000 0.00000
5.46967 6.17678 3.37500 -1.00000 0.00025 -0.00113 1.00000 0.00000
5.46967 6.17678 4.37500 -1.00000 -0.00002 0.00200 1.00000 0.00000
5.46967 6.17678 5.37500 -1.00000 0.00302 -0.00043 1.00000 0.00000
5.46967 6.17678 6.37500 -0.99999 0.00270 0.00196 1.00000 0.00000
5.46967 6.17678 7.37500 -0.99998 -0.00392 0.00433 1.00000 0.00000
5.46967 6.17678 8.37500 -1.00000 -0.00227 0.00135 1.00000 0.00000
5.46967 6.17678 9.37500 -1.00000 -0.00044 -0.00158 1.00000 0.00000
5.46967 6.17678 10.37500 -0.99999 -0.00342 -0.00400 1.00000 0.00000
5.46967 6.17678 11.37500 -0.99999 0.00352 -0.00290 1.00000 0.00000
6.17678 6.88388 1.37500 -1.00000 0.00160 -0.00151 1.00000 0.00000
6.17678 6.88388 2.37500 -0.99999 0.00174 -0.00390 1.00000 0.00000
6.17678 6.88388 3.37500 -0.99999 0.00433 0.00213 1.00000 0.00000
6.17678 6.88388 4.37500 -0.99999 0.00150 0.00416 1.00000 0.00000
6.17678 6.88388 5.37500 -0.99999 -0.00172 -0.00426 1.00000 0.00000
6.17678 6.88388 6.37500 -0.99999 0.00172 0.00270 1.00000 0.00000
6.17678 6.88388 7.37500 -1.00000 0.00304 0.00000 1.00000 0.00000
6.17678 6.88388 8.37500 -1.00000 0.00029 0.00029 1.00000 0.00000
6.17678 6.88388 9.37500 -0.99998 0.00427 0.00451 1.00000 0.00000
6.17678 6.88388 10.37500 -0.99998 -0.00321 -0.00489 1.00000 0.00000
6.17678 6.88388 11.37500 -0.99972 0.00180 -0.02368 1.00000 0.00000
6.88388 7.59099 1.37500 -0.99997 -0.00735 -0.00336 1.00000 0.00000
6.88388 7.59099 2.37500 -0.99998 -0.00248 -0.00655 1.00000 0.00000
6.88388 7.59099 3.37500 -1.00000 -0.00130 -0.00165 1.00000 0.00000
6.88388 7.59099 4.37500 -0.99999 -0.00327 0.00375 1.00000 0.00000
6.88388 7.59099 5.37500 -1.00000 0.00188 0.00014 1.00000 0.00000
6.88388 7.59099 6.37500 -1.00000 0.00067 0.00048 1.00000 0.00000
6.88388 7.59099 7.37500 -0.99998 0.00137 0.00685 1.00000 0.00000
6.88388 7.59099 8.37500 -0.99995 -0.00481 0.00876 1.00000 0.00000
6.88388 7.59099 9.37500 -0.99998 -0.00326 -0.00537 1.00000 0.00000
6.88388 7.59099 10.37500 -1.00000 -0.00082 -0.00246 1.00000 0.00000
7.59099 8.29810 1.37500 -0.99990 -0.01101 -0.00838 1.00000 0.00000
7.59099 8.29810 2.37500 -0.99996 -0.00701 -0.00493 1.00000 0.00000
7.59099 8.29810 3.37500 -0.99995 -0.01000 -0.00299 1.00000 0.00000
7.59099 8.29810 4.37500 -1.00000 -0.00037 0.00119 1.00000 0.00000
7.59099 8.29810 5.37500 -0.99999 0.00311 -0.00226 1.00000 0.00000
7.59099 8.29810 6.37500 -0.99998 -0.00205 0.00575 1.00000 0.00000
7.59099 8.29810 7.37500 -0.99999 0.00094 0.00464 1.00000 0.00000
7.59099 8.29810 8.37500 -0.99997 -0.00285 0.00698 1.00000 0.00000
7.59099 8.29810 9.37500 -0.99998 -0.00565 -0.00343 1.00000 0.00000
7.59099 8.29810 10.37500 -0.99982 -0.00301 -0.01860 1.00000 0.00000
8.29810 9.00520 2.37500 -0.99975 -0.00581 -0.02138 1.00000 0.00000
8.29810 9.00520 3.37500 -0.99984 -0.01702 -0.00483 1.00000 0.00000
8.29810 9.00520 4.37500 -0.99994 -0.01074 0.00072 1.00000 0.00000
8.29810 9.00520 5.37500 -0.99999 -0.00161 -0.00359 1.00000 0.00000
8.29810 9.00520 6.37500 -0.99998 -0.00606 -0.00189 1.00000 0.00000
8.29810 9.00520 7.37500 -0.99997 0.00519 0.00594 1.00000 0.00000
8.29810 9.00520 8.37500 -0.99992 -0.00981 0.00788 1.00000 0.00000
8.29810 9.00520 9.37500 -0.99992 -0.00916 0.00821 1.00000 0.00000
9.00520 9.71231 3.37500 -0.99942 -0.02185 -0.02617 1.00000 0.00000
9.00520 9.71231 4.37500 -0.99995 -0.00806 -0.00555 1.00000 0.00000
9.00520 9.71231 5.37500 -0.99988 -0.01214 -0.00966 1.00000 0.00000
9.00520 9.71231 6.37500 -0.99992 -0.01195 -0.00489 1.00000 0.00000
9.00520 9.71231 7.37500 -0.99988 -0.01499 -0.00244 1.00000 0.00000
9.00520 9.71231 8.37500 -0.99953 -0.02964 0.00829 1.00000 0.00000
2.64124 1.93414 5.37500 -0.99928 -0.02558 0.02800 1.00000 0.00000
2.64124 1.93414 6.37500 -0.99962 -0.02093 0.01796 1.00000 0.00000
2.64124 1.93414 7.37500 -0.99850 -0.01084 0.05365 1.00000 0.00000
3.34835 2.64124 3.37500 -0.99984 -0.01781 -0.00109 1.00000 0.00000
3.34835 2.64124 4.37500 -0.99990 -0.01360 0.00381 1.00000 0.00000
3.34835 2.64124 5.37500 -0.99996 -0.00508 0.00792 1.00000 0.00000
3.34835 2.64124 6.37500 -0.99994 -0.00496 0.00995 1.00000 0.00000
3.34835 2.64124 7.37500 -0.99991 -0.01013 0.00906 1.00000 0.00000
3.34835 2.64124 8.37500 -0.99966 -0.02274 0.01287 1.00000 0.00000
3.34835 2.64124 9.37500 -0.99908 0.02981 0.03087 1.00000 0.00000
4.05546 3.34835 2.37500 -0.99990 -0.01376 -0.00273 1.00000 0.00000
4.05546 3.34835 3.37500 -0.99997 -0.00650 -0.00331 1.00000 0.00000
4.05546 3.34835 4.37500 -0.99998 -0.00562 -0.00391 1.00000 0.00000
4.05546 3.34835 5.37500 -0.99997 -0.00006 0.00782 1.00000 0.00000
4.05546 3.34835 6.37500 -0.99994 -0.00763 0.00756 1.00000 0.00000
4.05546 3.34835 7.37500 -0.99998 -0.00634 -0.00052 1.00000 0.00000
4.05546 3.34835 8.37500 -0.99997 -0.00783 0.00238 1.00000 0.00000
4.05546 3.34835 9.37500 -0.99995 -0.00801 -0.00656 1.00000 0.00000
4.05546 3.34835 10.37500 -0.99988 0.00533 -0.01475 1.00000 0.00000
4.76256 4.05546 1.37500 -0.99995 -0.00850 0.00439 1.00000 0.00000
4.76256 4.05546 2.37500 -0.99996 -0.00729 -0.00575 1.00000 0.00000
4.76256 4.05546 3.37500 -0.99999 -0.00211 -0.00428 1.00000 0.00000
4.76256 4.05546 4.37500 -1.00000 0.00075 -0.00043 1.00000 0.00000
4.76256 4.05546 5.37500 -0.99999 -0.00304 -0.00129 1.00000 0.00000
4.76256 4.05546 6.37500 -1.00000 -0.00061 -0.00032 1.00000 0.00000
4.76256 4.05546 7.37500 -0.99999 -0.00396 0.00247 1.00000 0.00000
4.76256 4.05546 8.37500 -0.99997 -0.00539 -0.00579 1.00000 0.00000
4.76256 4.05546 9.37500 -0.99999 -0.00261 -0.00416 1.00000 0.00000
4.76256 4.05546 10.37500 -0.99992 -0.01153 0.00483 1.00000 0.00000
5.46967 4.76256 1.37500 -0.99999 0.00318 0.00172 1.00000 0.00000
5.46967 4.76256 2.37500 -1.00000 0.00022 -0.00190 1.00000 0.00000
5.46967 4.76256 3.37500 -1.00000 0.00107 -0.00034 1.00000 0.00000
5.46967 4.76256 4.37500 -0.99998 -0.00665 -0.00073 1.00000 0.00000
5.46967 4.76256 5.37500 -0.99999 -0.00082 0.00332 1.00000 0.00000
5.46967 4.76256 6.37500 -0.99999 0.00043 -0.00451 1.00000 0.00000
5.46967 4.76256 7.37500 -0.99998 0.00616 0.00293 1.00000 0.00000
5.46967 4.76256 8.37500 -1.00000 -0.00096 0.00024 1.00000 0.00000
5.46967 4.76256 9.37500 -0.99998 -0.00088 -0.00555 1.00000 0.00000
5.46967 4.76256 10.37500 -0.99999 -0.00330 0.00191 1.00000 0.00000
6.17678 5.46967 1.37500 -1.00000 -0.00166 -0.00096 1.00000 0.00000
6.17678 5.46967 2.37500 -1.00000 0.00047 0.00080 1.00000 0.00000
6.17678 5.46967 3.37500 -1.00000 0.00124 -0.00243 1.00000 0.00000
6.17678 5.46967 4.37500 -0.99999 -0.00065 0.00381 1.00000 0.00000
6.17678 5.46967 5.37500 -1.00000 0.00153 0.00194 1.00000 0.00000
6.17678 5.46967 6.37500 -1.00000 -0.00267 0.00004 1.00000 0.00000
6.17678 5.46967 7.37500 -0.99999 -0.00422 0.00261 1.00000 0.00000
6.17678 5.46967 8.37500 -0.99999 0.00018 0.00538 1.00000 0.00000
6.17678 5.46967 9.37500 -0.99999 0.00351 -0.00339 1.00000 0.00000
6.17678 5.46967 10.37500 -0.99998 0.00567 0.00100 1.00000 0.00000
6.17678 5.46967 11.37500 -0.99898 0.01734 -0.04169 1.00000 0.00000
6.88388 6.17678 1.37500 -0.99986 0.00290 -0.01635 1.00000 0.00000
6.88388 6.17678 2.37500 -0.99996 -0.00246 -0.00822 1.00000 0.00000
6.88388 6.17678 3.37500 -0.99998 0.00313 -0.00502 1.00000 0.00000
6.88388 6.17678 4.37500 -1.00000 -0.00185 -0.00174 1.00000 0.00000
6.88388 6.17678 5.37500 -0.99999 -0.00251 -0.00229 1.00000 0.00000
6.88388 6.17678 6.37500 -1.00000 -0.00030 0.00220 1.00000 0.00000
6.88388 6.17678 7.37500 -0.99999 -0.00251 0.00193 1.00000 0.00000
6.88388 6.17678 8.37500 -0.99999 0.00318 0.00316 1.00000 0.00000
6.88388 6.17678 9.37500 -1.00000 -0.00267 0.00108 1.00000 0.00000
6.88388 6.17678 10.37500 -0.99999 0.00401 -0.00185 1.00000 0.00000
6.88388 6.17678 11.37500 -0.99999 -0.00025 -0.00347 1.00000 0.00000
7.59099 6.88388 1.37500 -0.99998 0.00600 0.00167 1.00000 0.00000
7.59099 6.88388 2.37500 -0.99999 0.00038 -0.00462 1.00000 0.00000
7.59099 6.88388 3.37500 -0.99997 -0.00086 -0.00813 1.00000 0.00000
7.59099 6.88388 4.37500 -0.99998 0.00457 -0.00442 1.00000 0.00000
7.59099 6.88388 5.37500 -1.00000 -0.00126 -0.00055 1.00000 0.00000
7.59099 6.88388 6.37500 -0.99999 0.00130 0.00368 1.00000 0.00000
7.59099 6.88388 7.37500 -0.99999 -0.00056 0.00376 1.00000 0.00000
7.59099 6.88388 8.37500 -0.99998 -0.00562 0.00183 1.00000 0.00000
7.59099 6.88388 9.37500 -0.99994 -0.00155 0.01037 1.00000 0.00000
7.59099 6.88388 10.37500 -0.99999 -0.00167 0.00414 1.00000 0.00000
8.29810 7.59099 1.37500 -0.99451 -0.09900 -0.03393 1.00000 0.00000
8.29810 7.59099 2.37500 -0.99991 -0.00568 -0.01227 1.00000 0.00000
8.29810 7.59099 3.37500 -0.99987 -0.00154 -0.01623 1.00000 0.00000
8.29810 7.59099 4.37500 -0.99999 -0.00360 0.00075 1.00000 0.00000
8.29810 7.59099 5.37500 -0.99999 -0.00534 0.00024 1.00000 0.00000
8.29810 7.59099 6.37500 -0.99997 -0.00816 -0.00069 1.00000 0.00000
8.29810 7.59099 7.37500 -1.00000 -0.00226 -0.00120 1.00000 0.00000
8.29810 7.59099 8.37500 -0.99994 -0.00305 0.01030 1.00000 0.00000
8.29810 7.59099 9.37500 -0.99992 -0.00665 0.01073 1.00000 0.00000
8.29810 7.59099 10.37500 -0.99988 -0.01365 -0.00775 1.00000 0.00000
9.00520 8.29810 2.37500 -0.99960 -0.02696 0.00798 1.00000 0.00000
9.00520 8.29810 3.37500 -0.99992 -0.01230 -0.00344 1.00000 0.00000
9.00520 8.29810 4.37500 -0.99994 -0.01063 -0.00321 1.00000 0.00000
9.00520 8.29810 5.37500 -0.99994 -0.01100 -0.00258 1.00000 0.00000
9.00520 8.29810 6.37500 -0.99998 -0.00561 0.00125 1.00000 0.00000
9.00520 8.29810 7.37500 -0.99997 -0.00618 0.00494 1.00000 0.00000
9.00520 8.29810 8.37500 -0.99985 -0.01420 0.00987 1.00000 0.00000
9.00520 8.29810 9.37500 -0.99991 -0.01305 0.00057 1.00000 0.00000
9.71231 9.00520 3.37500 -0.99685 -0.00834 -0.07893 1.00000 0.00000
9.71231 9.00520 4.37500 -0.99976 -0.01957 -0.00988 1.00000 0.00000
9.71231 9.00520 5.37500 -0.99984 -0.01686 -0.00620 1.00000 0.00000
9.71231 9.00520 6.37500 -0.99985 -0.01713 -0.00136 1.00000 0.00000
9.71231 9.00520 7.37500 -0.99994 -0.01091 -0.00325 1.00000 0.00000
9.71231 9.00520 8.37500 -0.99960 0.01882 0.02096 1.00000 0.00000
3.34835 1.22703 5.37500 -0.99915 -0.01001 0.03992 1.00000 0.00000
3.34835 1.22703 6.37500 -0.99463 -0.00146 0.10351 1.00000 0.00000
4.05546 1.93414 3.37500 -0.99986 -0.01630 0.00322 1.00000 0.00000
4.05546 1.93414 4.37500 -0.99996 -0.00916 0.00168 1.00000 0.00000
4.05546 1.93414 5.37500 -0.99993 -0.00946 0.00641 1.00000 0.00000
4.05546 1.93414 6.37500 -0.99987 -0.01102 0.01172 1.00000 0.00000
4.05546 1.93414 7.37500 -0.99993 -0.00727 0.00893 1.00000 0.00000
4.05546 1.93414 8.37500 -0.99982 -0.01536 0.01154 1.00000 0.00000
4.76256 2.64124 2.37500 -0.99997 -0.00630 -0.00465 1.00000 0.00000
4.76256 2.64124 3.37500 -0.99997 -0.00738 -0.00369 1.00000 0.00000
4.76256 2.64124 4.37500 -0.99998 -0.00052 0.00678 1.00000 0.00000
4.76256 2.64124 5.37500 -1.00000 -0.00002 0.00037 1.00000 0.00000
4.76256 2.64124 6.37500 -1.00000 0.00139 -0.00073 1.00000 0.00000
4.76256 2.64124 7.37500 -0.99999 -0.00361 0.00147 1.00000 0.00000
4.76256 2.64124 8.37500 -0.99997 -0.00744 -0.00007 1.00000 0.00000
4.76256 2.64124 9.37500 -0.99994 -0.01039 0.00414 1.00000 0.00000
5.46967 3.34835 1.37500 -0.99997 -0.00430 -0.00586 1.00000 0.00000
5.46967 3.34835 2.37500 -1.00000 0.00045 0.00246 1.00000 0.00000
5.46967 3.34835 3.37500 -0.99996 -0.00154 -0.00896 1.00000 0.00000
5.46967 3.34835 4.37500 -1.00000 -0.00089 -0.00139 1.00000 0.00000
5.46967 3.34835 5.37500 -0.99999 -0.00322 0.00327 1.00000 0.00000
5.46967 3.34835 6.37500 -1.00000 -0.00040 0.00143 1.00000 0.00000
5.46967 3.34835 7.37500 -0.99997 -0.00661 -0.00277 1.00000 0.00000
5.46967 3.34835 8.37500 -1.00000 -0.00139 -0.00202 1.00000 0.00000
5.46967 3.34835 9.37500 -1.00000 -0.00008 -0.00220 1.00000 0.00000
5.46967 3.34835 10.37500 -0.99998 -0.00132 0.00562 1.00000 0.00000
6.17678 4.05546 1.37500 -0.99999 0.00216 -0.00276 1.00000 0.00000
6.17678 4.05546 2.37500 -0.99999 -0.00016 -0.00436 1.00000 0.00000
6.17678 4.05546 3.37500 -0.99998 -0.00213 -0.00518 1.00000 0.00000
6.17678 4.05546 4.37500 -1.00000 -0.00106 -0.00148 1.00000 0.00000
6.17678 4.05546 5.37500 -1.00000 0.00081 0.00082 1.00000 0.00000
6.17678 4.05546 6.37500 -0.99999 0.00316 -0.00254 1.00000 0.00000
6.17678 4.05546 7.37500 -0.99992 0.01223 0.00336 1.00000 0.00000
6.17678 4.05546 8.37500 -1.00000 0.00149 0.00045 1.00000 0.00000
6.17678 4.05546 9.37500 -0.99998 0.00610 0.00082 1.00000 0.00000
6.17678 4.05546 10.37500 -0.99998 0.00299 0.00572 1.00000 0.00000
6.88388 4.76256 1.37500 -1.00000 0.00199 -0.00023 1.00000 0.00000
6.88388 4.76256 2.37500 -0.99996 -0.00535 -0.00720 1.00000 0.00000
6.88388 4.76256 3.37500 -0.99999 -0.00005 0.00456 1.00000 0.00000
6.88388 4.76256 4.37500 -0.99999 0.00263 0.00197 1.00000 0.00000
6.88388 4.76256 5.37500 -0.99999 -0.00022 -0.00389 1.00000 0.00000
6.88388 4.76256 6.37500 -1.00000 -0.00046 -0.00220 1.00000 0.00000
6.88388 4.76256 7.37500 -1.00000 0.00034 0.00172 1.00000 0.00000
6.88388 4.76256 8.37500 -0.99999 -0.00333 -0.00224 1.00000 0.00000
6.88388 4.76256 9.37500 -0.99999 -0.00048 0.00346 1.00000 0.00000
6.88388 4.76256 10.37500 -0.99999 0.00330 -0.00294 1.00000 0.00000
7.59099 5.46967 1.37500 -0.99917 0.01110 -0.03923 1.00000 0.00000
7.59099 5.46967 2.37500 -0.99998 0.00375 -0.00400 1.00000 0.00000
7.59099 5.46967 3.37500 -0.99999 0.00294 -0.00222 1.00000 0.00000
7.59099 5.46967 4.37500 -1.00000 -0.00139 0.00116 1.00000 0.00000
7.59099 5.46967 5.37500 -0.99998 0.00163 -0.00555 1.00000 0.00000
7.59099 5.46967 6.37500 -0.99999 0.00009 -0.00372 1.00000 0.00000
7.59099 5.46967 7.37500 -1.00000 -0.00101 -0.00258 1.00000 0.00000
7.59099 5.46967 8.37500 -0.99989 -0.00796 0.01244 1.00000 0.00000
7.59099 5.46967 9.37500 -0.99999 0.00426 0.00142 1.00000 0.00000
7.59099 5.46967 10.37500 -0.99999 0.00261 0.00423 1.00000 0.00000
8.29810 6.17678 1.37500 -0.99954 -0.00322 -0.03023 1.00000 0.00000
8.29810 6.17678 2.37500 -0.99998 0.00017 -0.00651 1.00000 0.00000
8.29810 6.17678 3.37500 -1.00000 0.00024 -0.00196 1.00000 0.00000
8.29810 6.17678 4.37500 -0.99999 0.00450 -0.00229 1.00000 0.00000
8.29810 6.17678 5.37500 -1.00000 -0.00136 -0.00015 1.00000 0.00000
8.29810 6.17678 6.37500 -1.00000 -0.00059 0.00070 1.00000 0.00000
8.29810 6.17678 7.37500 -0.99998 -0.00321 0.00555 1.00000 0.00000
8.29810 6.17678 8.37500 -0.99992 -0.00250 0.01252 1.00000 0.00000
8.29810 6.17678 9.37500 -0.99994 0.00063 0.01118 1.00000 0.00000
8.29810 6.17678 10.37500 -0.99999 -0.00054 0.00372 1.00000 0.00000
9.00520 6.88388 2.37500 -0.99908 -0.00053 -0.04279 1.00000 0.00000
9.00520 6.88388 3.37500 -0.99993 -0.00697 -0.00914 1.00000 0.00000
9.00520 6.88388 4.37500 -0.99998 -0.00548 -0.00213 1.00000 0.00000
9.00520 6.88388 5.37500 -1.00000 -0.00047 0.00074 1.00000 0.00000
9.00520 6.88388 6.37500 -0.99999 -0.00146 -0.00443 1.00000 0.00000
9.00520 6.88388 7.37500 -0.99999 -0.00207 0.00362 1.00000 0.00000
9.00520 6.88388 8.37500 -0.99995 -0.00197 0.00995 1.00000 0.00000
9.00520 6.88388 9.37500 -0.99994 -0.00837 0.00680 1.00000 0.00000
9.00520 6.88388 10.37500 -0.99995 -0.01023 -0.00168 1.00000 0.00000
9.71231 7.59099 2.37500 -0.90751 0.16710 -0.38535 1.00000 0.00000
9.71231 7.59099 3.37500 -0.99956 -0.01084 -0.02750 1.00000 0.00000
9.71231 7.59099 4.37500 -0.99998 -0.00390 -0.00436 1.00000 0.00000
9.71231 7.59099 5.37500 -0.99969 -0.01974 -0.01501 1.00000 0.00000
9.71231 7.59099 6.37500 -0.99998 -0.00627 -0.00045 1.00000 0.00000
9.71231 7.59099 7.37500 -1.00000 -0.00095 0.00120 1.00000 0.00000
9.71231 7.59099 8.37500 -0.99993 -0.01013 0.00587 1.00000 0.00000
9.71231 7.59099 9.37500 -0.99939 -0.02514 -0.02437 1.00000 0.00000
10.41940 8.29810 4.37500 -0.99969 -0.02156 -0.01213 1.00000 0.00000
10.41940 8.29810 5.37500 -0.99989 -0.01444 0.00384 1.00000 0.00000
10.41940 8.29810 6.37500 -0.99990 -0.01426 -0.00038 1.00000 0.00000
10.41940 8.29810 7.37500 -0.99978 -0.02087 0.00357 1.00000 0.00000
4.76256 1.22703 4.37500 -0.99999 -0.00154 0.00312 1.00000 0.00000
4.76256 1.22703 5.37500 -0.99996 -0.00375 0.00776 1.00000 0.00000
4.76256 1.22703 6.37500 -0.99996 -0.00504 0.00757 1.00000 0.00000
4.76256 1.22703 7.37500 -0.99992 -0.01068 0.00658 1.00000 0.00000
4.76256 1.22703 8.37500 -0.99702 0.01216 0.07615 1.00000 0.00000
5.46967 1.93414 2.37500 -1.00000 -0.00204 0.00048 1.00000 0.00000
5.46967 1.93414 3.37500 -0.99998 -0.00231 0.00507 1.00000 0.00000
5.46967 1.93414 4.37500 -1.00000 -0.00237 0.00108 1.00000 0.00000
5.46967 1.93414 5.37500 -0.99999 -0.00251 0.00313 1.00000 0.00000
5.46967 1.93414 6.37500 -0.99999 -0.00287 0.00340 1.00000 0.00000
5.46967 1.93414 7.37500 -0.99999 0.00036 -0.00340 1.00000 0.00000
5.46967 1.93414 8.37500 -0.99997 0.00628 0.00346 1.00000 0.00000
5.46967 1.93414 9.37500 -0.99817 0.00136 0.06052 1.00000 0.00000
6.17678 2.64124 2.37500 -1.00000 0.00284 0.00108 1.00000 0.00000
6.17678 2.64124 3.37500 -1.00000 0.00129 0.00201 1.00000 0.00000
6.17678 2.64124 4.37500 -1.00000 -0.00081 0.00108 1.00000 0.00000
6.17678 2.64124 5.37500 -0.99998 -0.00393 0.00517 1.00000 0.00000
6.17678 2.64124 6.37500 -1.00000 0.00276 -0.00001 1.00000 0.00000
6.17678 2.64124 7.37500 -0.99998 0.00332 0.00466 1.00000 0.00000
6.17678 2.64124 8.37500 -0.99998 0.00566 -0.00015 1.00000 0.00000
6.17678 2.64124 9.37500 -0.99996 0.00322 0.00866 1.00000 0.00000
6.88388 3.34835 1.37500 -0.99997 0.00342 -0.00730 1.00000 0.00000
6.88388 3.34835 2.37500 -1.00000 -0.00011 -0.00042 1.00000 0.00000
6.88388 3.34835 3.37500 -0.99999 0.00413 -0.00167 1.00000 0.00000
6.88388 3.34835 4.37500 -1.00000 -0.00006 0.00099 1.00000 0.00000
6.88388 3.34835 5.37500 -1.00000 -0.00203 0.00002 1.00000 0.00000
6.88388 3.34835 6.37500 -1.00000 0.00075 0.00087 1.00000 0.00000
6.88388 3.34835 7.37500 -0.99996 0.00797 -0.00463 1.00000 0.00000
6.88388 3.34835 8.37500 -0.99999 0.00510 -0.00133 1.00000 0.00000
6.88388 3.34835 9.37500 -0.99997 0.00705 0.00371 1.00000 0.00000
6.88388 3.34835 10.37500 -0.99999 0.00460 -0.00079 1.00000 0.00000
7.59099 4.05546 1.37500 -0.99993 0.00523 -0.01071 1.00000 0.00000
7.59099 4.05546 2.37500 -0.99997 0.00295 -0.00645 1.00000 0.00000
7.59099 4.05546 3.37500 -0.99997 0.00459 -0.00657 1.00000 0.00000
7.59099 4.05546 4.37500 -0.99999 0.00136 -0.00328 1.00000 0.00000
7.59099 4.05546 5.37500 -0.99999 0.00181 0.00440 1.00000 0.00000
7.59099 4.05546 6.37500 -1.00000 0.00204 0.00143 1.00000 0.00000
7.59099 4.05546 7.37500 -0.99999 -0.00140 0.00315 1.00000 0.00000
7.59099 4.05546 8.37500 -0.99999 0.00134 0.00338 1.00000 0.00000
7.59099 4.05546 9.37500 -0.99999 0.00450 0.00016 1.00000 0.00000
7.59099 4.05546 10.37500 -0.99995 0.00987 0.00295 1.00000 0.00000
8.29810 4.76256 1.37500 -0.99977 0.01729 0.01238 1.00000 0.00000
8.29810 4.76256 2.37500 -0.99998 0.00583 -0.00180 1.00000 0.00000
8.29810 4.76256 3.37500 -0.99999 0.00330 -0.00300 1.00000 0.00000
8.29810 4.76256 4.37500 -0.99999 0.00241 -0.00481 1.00000 0.00000
8.29810 4.76256 5.37500 -0.99999 0.00420 -0.00204 1.00000 0.00000
8.29810 4.76256 6.37500 -1.00000 0.00272 0.00019 1.00000 0.00000
8.29810 4.76256 7.37500 -1.00000 0.00010 -0.00095 1.00000 0.00000
8.29810 4.76256 8.37500 -0.99998 0.00184 0.00549 1.00000 0.00000
8.29810 4.76256 9.37500 -0.99996 -0.00034 0.00888 1.00000 0.00000
8.29810 4.76256 10.37500 -0.99992 0.01229 0.00231 1.00000 0.00000
9.00520 5.46967 2.37500 -0.99992 0.00650 -0.01093 1.00000 0.00000
9.00520 5.46967 3.37500 -0.99996 0.00719 -0.00538 1.00000 0.00000
9.00520 5.46967 4.37500 -0.99997 0.00431 -0.00572 1.00000 0.00000
9.00520 5.46967 5.37500 -1.00000 0.00084 -0.00263 1.00000 0.00000
9.00520 5.46967 6.37500 -1.00000 0.00169 -0.00168 1.00000 0.00000
9.00520 5.46967 7.37500 -1.00000 -0.00291 -0.00008 1.00000 0.00000
9.00520 5.46967 8.37500 -0.99994 -0.00108 0.01130 1.00000 0.00000
9.00520 5.46967 9.37500 -0.99988 0.00500 0.01456 1.00000 0.00000
9.00520 5.46967 10.37500 -0.99985 0.00135 0.01754 1.00000 0.00000
9.71231 6.17678 2.37500 -0.99975 0.00488 -0.02166 1.00000 0.00000
9.71231 6.17678 3.37500 -0.99993 -0.00130 -0.01173 1.00000 0.00000
9.71231 6.17678 4.37500 -0.99993 -0.00507 -0.01031 1.00000 0.00000
9.71231 6.17678 5.37500 -0.99998 -0.00324 0.00516 1.00000 0.00000
9.71231 6.17678 6.37500 -0.99999 0.00210 0.00253 1.00000 0.00000
9.71231 6.17678 7.37500 -0.99994 -0.00759 0.00729 1.00000 0.00000
9.71231 6.17678 8.37500 -0.99989 -0.00090 0.01448 1.00000 0.00000
9.71231 6.17678 9.37500 -0.99978 -0.00528 0.02014 1.00000 0.00000
10.41940 6.88388 3.37500 -0.99976 -0.00356 -0.02150 1.00000 0.00000
10.41940 6.88388 4.37500 -0.99952 0.00524 -0.03057 1.00000 0.00000
10.41940 6.88388 5.37500 -0.99998 -0.00560 -0.00116 1.00000 0.00000
10.41940 6.88388 6.37500 -0.99999 -0.00453 -0.00061 1.00000 0.00000
10.41940 6.88388 7.37500 -0.99999 -0.00355 0.00255 1.00000 0.00000
10.41940 6.88388 8.37500 -0.99983 -0.00785 0.01682 1.00000 0.00000
11.12650 7.59099 5.37500 -0.99387 0.01591 -0.10939 1.00000 0.00000
11.12650 7.59099 6.37500 -0.99976 -0.02084 -0.00602 1.00000 0.00000
6.17678 1.22703 3.37500 -0.99994 -0.00040 0.01095 1.00000 0.00000
6.17678 1.22703 4.37500 -0.99997 0.00287 0.00684 1.00000 0.00000
6.17678 1.22703 5.37500 -0.99998 -0.00197 0.00526 1.00000 0.00000
6.17678 1.22703 6.37500 -1.00000 0.00020 -0.00299 1.00000 0.00000
6.17678 1.22703 7.37500 -0.99991 0.01347 0.00139 1.00000 0.00000
6.17678 1.22703 8.37500 -0.99650 0.06313 0.05485 1.00000 0.00000
6.88388 1.93414 3.37500 -0.99999 0.00352 -0.00081 1.00000 0.00000
6.88388 1.93414 4.37500 -0.99998 0.00547 0.00185 1.00000 0.00000
6.88388 1.93414 5.37500 -0.99999 -0.00174 0.00296 1.00000 0.00000
6.88388 1.93414 6.37500 -0.99997 0.00459 0.00667 1.00000 0.00000
6.88388 1.93414 7.37500 -0.99997 0.00789 -0.00241 1.00000 0.00000
6.88388 1.93414 8.37500 -0.99998 0.00562 0.00391 1.00000 0.00000
6.88388 1.93414 9.37500 -0.99975 0.02117 0.00695 1.00000 0.00000
7.59099 2.64124 2.37500 -0.99972 0.01986 0.01307 1.00000 0.00000
7.59099 2.64124 3.37500 -0.99997 0.00747 -0.00055 1.00000 0.00000
7.59099 2.64124 4.37500 -1.00000 0.00003 -0.00054 1.00000 0.00000
7.59099 2.64124 5.37500 -0.99999 0.00438 -0.00312 1.00000 0.00000
7.59099 2.64124 6.37500 -0.99997 0.00726 -0.00399 1.00000 0.00000
7.59099 2.64124 7.37500 -0.99992 0.00969 0.00813 1.00000 0.00000
7.59099 2.64124 8.37500 -0.99991 0.01359 0.00141 1.00000 0.00000
7.59099 2.64124 9.37500 -0.99985 0.01683 0.00273 1.00000 0.00000
8.29810 3.34835 2.37500 -0.99977 0.01553 -0.01499 1.00000 0.00000
8.29810 3.34835 3.37500 -0.99996 0.00861 -0.00258 1.00000 0.00000
8.29810 3.34835 4.37500 -0.99999 0.00429 0.00313 1.00000 0.00000
8.29810 3.34835 5.37500 -0.99997 0.00748 -0.00143 1.00000 0.00000
8.29810 3.34835 6.37500 -0.99999 0.00398 -0.00149 1.00000 0.00000
8.29810 3.34835 7.37500 -1.00000 0.00212 0.00125 1.00000 0.00000
8.29810 3.34835 8.37500 -0.99996 0.00810 0.00213 1.00000 0.00000
8.29810 3.34835 9.37500 -0.99987 0.01575 0.00241 1.00000 0.00000
9.00520 4.05546 2.37500 -0.99977 0.01809 -0.01171 1.00000 0.00000
9.00520 4.05546 3.37500 -0.99993 0.01123 -0.00416 1.00000 0.00000
9.00520 4.05546 4.37500 -0.99999 0.00156 -0.00441 1.00000 0.00000
9.00520 4.05546 5.37500 -0.99999 0.00478 0.00033 1.00000 0.00000
9.00520 4.05546 6.37500 -0.99998 0.00457 0.00303 1.00000 0.00000
9.00520 4.05546 7.37500 -0.99998 0.00484 0.00464 1.00000 0.00000
9.00520 4.05546 8.37500 -0.99994 0.00556 0.00924 1.00000 0.00000
9.00520 4.05546 9.37500 -0.99983 0.01657 0.00774 1.00000 0.00000
9.71231 4.76256 2.37500 -0.99909 0.02905 -0.03123 1.00000 0.00000
9.71231 4.76256 3.37500 -0.99988 0.00555 -0.01452 1.00000 0.00000
9.71231 4.76256 4.37500 -0.99993 0.00628 -0.00984 1.00000 0.00000
9.71231 4.76256 5.37500 -1.00000 0.00111 0.00009 1.00000 0.00000
9.71231 4.76256 6.37500 -0.99997 0.00444 0.00632 1.00000 0.00000
9.71231 4.76256 7.37500 -0.99997 0.00639 0.00392 1.00000 0.00000
9.71231 4.76256 8.37500 -0.99994 0.00372 0.01042 1.00000 0.00000
9.71231 4.76256 9.37500 -0.99977 0.01621 -0.01385 1.00000 0.00000
10.41940 5.46967 3.37500 -0.99959 0.00131 -0.02868 1.00000 0.00000
10.41940 5.46967 4.37500 -0.99995 0.00381 -0.00896 1.00000 0.00000
10.41940 5.46967 5.37500 -0.99998 0.00626 -0.00300 1.00000 0.00000
10.41940 5.46967 6.37500 -1.00000 0.00047 -0.00252 1.00000 0.00000
10.41940 5.46967 7.37500 -0.99997 0.00350 0.00679 1.00000 0.00000
10.41940 5.46967 8.37500 -0.99988 -0.00178 0.01507 1.00000 0.00000
11.12650 6.17678 4.37500 -0.99887 0.01636 -0.04463 1.00000 0.00000
11.12650 6.17678 5.37500 -0.99995 -0.00295 -0.01002 1.00000 0.00000
11.12650 6.17678 6.37500 -0.99776 -0.01731 -0.06468 1.00000 0.00000
11.12650 6.17678 7.37500 -0.99928 -0.01028 -0.03661 1.00000 0.00000
7.59099 1.22703 4.37500 -0.99950 -0.00011 -0.03163 1.00000 0.00000
7.59099 1.22703 5.37500 -0.99980 0.01765 -0.00942 1.00000 0.00000
7.59099 1.22703 6.37500 -0.99988 0.01080 -0.01070 1.00000 0.00000
7.59099 1.22703 7.37500 -0.99919 0.02919 -0.02778 1.00000 0.00000
8.29810 1.93414 3.37500 -0.99941 0.02570 -0.02258 1.00000 0.00000
8.29810 1.93414 4.37500 -0.99993 0.01181 -0.00044 1.00000 0.00000
8.29810 1.93414 5.37500 -1.00000 0.00106 0.00034 1.00000 0.00000
8.29810 1.93414 6.37500 -0.99998 0.00643 0.00011 1.00000 0.00000
8.29810 1.93414 7.37500 -0.99905 0.00873 -0.04276 1.00000 0.00000
8.29810 1.93414 8.37500 -0.99959 0.02767 -0.00704 1.00000 0.00000
9.00520 2.64124 3.37500 -0.99940 -0.03390 -0.00663 1.00000 0.00000
9.00520 2.64124 4.37500 -0.99992 0.00836 0.00913 1.00000 0.00000
9.00520 2.64124 5.37500 -0.99987 0.01581 0.00319 1.00000 0.00000
9.00520 2.64124 6.37500 -0.99998 0.00692 -0.00015 1.00000 0.00000
9.00520 2.64124 7.37500 -0.99994 0.00893 0.00684 1.00000 0.00000
9.00520 2.64124 8.37500 -0.99981 0.01852 0.00594 1.00000 0.00000
9.71231 3.34835 3.37500 -0.99889 0.02253 0.04137 1.00000 0.00000
9.71231 3.34835 4.37500 -0.99990 0.01372 -0.00315 1.00000 0.00000
9.71231 3.34835 5.37500 -0.99990 0.01407 0.00270 1.00000 0.00000
9.71231 3.34835 6.37500 -0.99993 0.01181 -0.00026 1.00000 0.00000
9.71231 3.34835 7.37500 -0.99993 0.01110 0.00446 1.00000 0.00000
9.71231 3.34835 8.37500 -0.99968 0.02439 0.00601 1.00000 0.00000
10.41940 4.05546 3.37500 -0.98421 0.06296 -0.16541 1.00000 0.00000
10.41940 4.05546 4.37500 -0.99978 0.01104 -0.01758 1.00000 0.00000
10.41940 4.05546 5.37500 -0.99990 0.00821 -0.01116 1.00000 0.00000
10.41940 4.05546 6.37500 -0.99986 0.01422 -0.00901 1.00000 0.00000
10.41940 4.05546 7.37500 -0.99990 0.01398 -0.00079 1.00000 0.00000
10.41940 4.05546 8.37500 -0.99942 0.03004 -0.01586 1.00000 0.00000
11.12650 4.76256 5.37500 -0.99989 0.00980 -0.01075 1.00000 0.00000
11.12650 4.76256 6.37500 -0.99983 0.01348 -0.01233 1.00000 0.00000
11.12650 4.76256 7.37500 -0.99962 0.01354 -0.02411 1.00000 0.00000
1.22703 8.65165 5.62500 -0.99950 0.02190 -0.02279 1.00000 0.00000
1.22703 8.65165 6.62500 -0.99549 -0.00993 -0.09436 1.00000 0.00000
1.93414 9.35876 4.62500 -0.99920 0.01662 -0.03627 1.00000 0.00000
1.93414 9.35876 5.62500 -0.99972 0.02185 -0.00868 1.00000 0.00000
1.93414 9.35876 6.62500 -0.99942 0.02678 -0.02112 1.00000 0.00000
2.64124 10.06590 4.62500 -0.99681 -0.00003 -0.07982 1.00000 0.00000
2.64124 10.06590 5.62500 -0.99951 0.02332 -0.02083 1.00000 0.00000
2.64124 10.06590 6.62500 -0.99959 0.02343 -0.01663 1.00000 0.00000
3.34835 10.77300 5.62500 -0.99430 0.03561 -0.10050 1.00000 0.00000
3.34835 10.77300 6.62500 -0.99828 0.01397 -0.05685 1.00000 0.00000
1.22703 7.23744 3.62500 -0.99984 0.01388 -0.01108 1.00000 0.00000
1.22703 7.23744 4.62500 -0.99984 -0.00787 -0.01625 1.00000 0.00000
1.22703 7.23744 5.62500 -0.99982 0.00793 -0.01708 1.00000 0.00000
1.22703 7.23744 6.62500 -0.99988 0.01126 -0.01102 1.00000 0.00000
1.22703 7.23744 7.62500 -0.99993 0.00522 -0.01048 1.00000 0.00000
1.93414 7.94454 3.62500 -0.99987 0.01564 -0.00433 1.00000 0.00000
1.93414 7.94454 4.62500 -0.99994 0.01132 -0.00136 1.00000 0.00000
1.93414 7.94454 5.62500 -0.99991 0.01158 -0.00734 1.00000 0.00000
1.93414 7.94454 6.62500 -0.99985 0.01520 -0.00808 1.00000 0.00000
1.93414 7.94454 7.62500 -0.99989 0.01381 -0.00550 1.00000 0.00000
1.93414 7.94454 8.62500 -0.99943 0.02614 -0.02120 1.00000 0.00000
2.64124 8.65165 2.62500 -0.99899 0.04460 -0.00508 1.00000 0.00000
2.64124 8.65165 3.62500 -0.99985 0.01721 0.00345 1.00000 0.00000
2.64124 8.65165 4.62500 -0.99991 0.01305 0.00146 1.00000 0.00000
2.64124 8.65165 5.62500 -0.99995 0.00836 -0.00584 1.00000 0.00000
2.64124 8.65165 6.62500 -0.99989 0.01217 -0.00819 1.00000 0.00000
2.64124 8.65165 7.62500 -0.99991 0.01312 -0.00372 1.00000 0.00000
2.64124 8.65165 8.62500 -0.99974 0.02238 -0.00436 1.00000 0.00000
3.34835 9.35876 2.62500 -0.99211 -0.03815 -0.11940 1.00000 0.00000
3.34835 9.35876 3.62500 -0.99985 0.01744 0.00136 1.00000 0.00000
3.34835 9.35876 4.62500 -0.99992 0.01231 -0.00041 1.00000 0.00000
3.34835 9.35876 5.62500 -0.99992 0.01101 -0.00546 1.00000 0.00000
3.34835 9.35876 6.62500 -0.99988 0.01303 -0.00786 1.00000 0.00000
3.34835 9.35876 7.62500 -0.99994 0.01050 0.00425 1.00000 0.00000
3.34835 9.35876 8.62500 -0.99981 0.01930 0.00015 1.00000 0.00000
4.05546 10.06590 3.62500 -0.99977 0.02117 -0.00311 1.00000 0.00000
4.05546 10.06590 4.62500 -0.99984 0.01578 -0.00847 1.00000 0.00000
4.05546 10.06590 5.62500 -0.99995 0.00920 -0.00491 1.00000 0.00000
4.05546 10.06590 6.62500 -0.99991 0.01319 -0.00215 1.00000 0.00000
4.05546 10.06590 7.62500 -0.99952 -0.02008 -0.02346 1.00000 0.00000
4.05546 10.06590 8.62500 -0.99993 -0.00415 -0.01063 1.00000 0.00000
4.76256 10.77300 3.62500 -0.99883 0.04242 0.02319 1.00000 0.00000
4.76256 10.77300 4.62500 -0.99978 0.00641 -0.01992 1.00000 0.00000
4.76256 10.77300 5.62500 -0.99992 0.01184 -0.00463 1.00000 0.00000
4.76256 10.77300 6.62500 -0.99998 0.00607 0.00208 1.00000 0.00000
4.76256 10.77300 7.62500 -0.99995 -0.01004 -0.00125 1.00000 0.00000
1.22703 5.82322 3.62500 -0.99859 0.02010 -0.04916 1.00000 0.00000
1.22703 5.82322 4.62500 -0.99997 -0.00195 0.00726 1.00000 0.00000
1.22703 5.82322 5.62500 -1.00000 -0.00178 -0.00237 1.00000 0.00000
1.22703 5.82322 6.62500 -0.99998 -0.00033 -0.00604 1.00000 0.00000
1.22703 5.82322 7.62500 -1.00000 -0.00008 0.00298 1.00000 0.00000
1.22703 5.82322 8.62500 -0.99272 -0.04282 -0.11257 1.00000 0.00000
1.93414 6.53033 2.62500 -0.99945 0.01938 -0.02699 1.00000 0.00000
1.93414 6.53033 3.62500 -1.00000 0.00024 0.00221 1.00000 0.00000
1.93414 6.53033 4.62500 -0.99999 0.00282 -0.00389 1.00000 0.00000
1.93414 6.53033 5.62500 -1.00000 0.00133 -0.00099 1.00000 0.00000
1.93414 6.53033 6.62500 -0.99997 0.00781 -0.00091 1.00000 0.00000
1.93414 6.53033 7.62500 -0.99999 0.00060 0.00334 1.00000 0.00000
1.93414 6.53033 8.62500 -0.99999 -0.00403 -0.00294 1.00000 0.00000
1.93414 6.53033 9.62500 -0.99696 -0.00601 0.07763 1.00000 0.00000
2.64124 7.23744 2.62500 -0.99997 0.00794 0.00210 1.00000 0.00000
2.64124 7.23744 3.62500 -1.00000 0.00228 0.00106 1.00000 0.00000
2.64124 7.23744 4.62500 -0.99999 0.00441 0.00259 1.00000 0.00000
2.64124 7.23744 5.62500 -0.99999 0.00424 -0.00149 1.00000 0.00000
2.64124 7.23744 6.62500 -0.99999 -0.00016 -0.00455 1.00000 0.00000
2.64124 7.23744 7.62500 -0.99998 0.00624 0.00168 1.00000 0.00000
2.64124 7.23744 8.62500 -0.99998 0.00623 -0.00090 1.00000 0.00000
2.64124 7.23744 9.62500 -0.99988 0.00916 -0.01285 1.00000 0.00000
3.34835 7.94454 1.62500 -0.99923 0.03836 -0.00859 1.00000 0.00000
3.34835 7.94454 2.62500 -0.99986 0.01222 0.01155 1.00000 0.00000
3.34835 7.94454 3.62500 -0.99999 0.00252 0.00408 1.00000 0.00000
3.34835 7.94454 4.62500 -0.99999 0.00501 -0.00042 1.00000 0.00000
3.34835 7.94454 5.62500 -1.00000 0.00229 0.00011 1.00000 0.00000
3.34835 7.94454 6.62500 -0.99997 0.00735 -0.00336 1.00000 0.00000
3.34835 7.94454 7.62500 -0.99996 0.00819 0.00236 1.00000 0.00000
3.34835 7.94454 8.62500 -0.99994 0.00931 0.00555 1.00000 0.00000
3.34835 7.94454 9.62500 -0.99985 0.01720 0.00312 1.00000 0.00000
4.05546 8.65165 1.62500 -0.99938 -0.02559 0.02436 1.00000 0.00000
4.05546 8.65165 2.62500 -0.99986 0.01401 0.00900 1.00000 0.00000
4.05546 8.65165 3.62500 -0.99995 0.00248 0.00954 1.00000 0.00000
4.05546 8.65165 4.62500 -0.99998 0.00523 0.00167 1.00000 0.00000
4.05546 8.65165 5.62500 -0.99998 0.00487 -0.00277 1.00000 0.00000
4.05546 8.65165 6.62500 -0.99998 0.00327 -0.00474 1.00000 0.00000
4.05546 8.65165 7.62500 -1.00000 0.00262 0.00106 1.00000 0.00000
4.05546 8.65165 8.62500 -0.99995 0.00955 0.00386 1.00000 0.00000
4.05546 8.65165 9.62500 -0.99965 0.02109 0.01607 1.00000 0.00000
4.76256 9.35876 2.62500 -0.99979 0.01778 0.00972 1.00000 0.00000
4.76256 9.35876 3.62500 -0.99997 0.00579 0.00560 1.00000 0.00000
4.76256 9.35876 4.62500 -0.99999 0.00414 0.00043 1.00000 0.00000
4.76256 9.35876 5.62500 -0.99998 0.00398 -0.00561 1.00000 0.00000
4.76256 9.35876 6.62500 -0.99998 0.00239 -0.00565 1.00000 0.00000
4.76256 9.35876 7.62500 -0.99989 0.01205 0.00876 1.00000 0.00000
4.76256 9.35876 8.62500 -0.99997 0.00733 0.00149 1.00000 0.00000
4.76256 9.35876 9.62500 -0.99991 0.01309 -0.00364 1.00000 0.00000
5.46967 10.06590 2.62500 -0.99365 -0.00134 0.11246 1.00000 0.00000
5.46967 10.06590 3.62500 -0.99983 0.01653 0.00871 1.00000 0.00000
5.46967 10.06590 4.62500 -0.99999 0.00489 0.00082 1.00000 0.00000
5.46967 10.06590 5.62500 -0.99997 0.00334 -0.00733 1.00000 0.00000
5.46967 10.06590 6.62500 -0.99999 0.00142 -0.00437 1.00000 0.00000
5.46967 10.06590 7.62500 -0.99998 0.00583 0.00195 1.00000 0.00000
5.46967 10.06590 8.62500 -0.99999 0.00484 -0.00099 1.00000 0.00000
5.46967 10.06590 9.62500 -0.99996 0.00724 -0.00583 1.00000 0.00000
6.17678 10.77300 3.62500 -0.99152 0.12969 -0.00865 1.00000 0.00000
6.17678 10.77300 4.62500 -0.99977 0.01288 0.01686 1.00000 0.00000
6.17678 10.77300 5.62500 -0.99998 -0.00288 -0.00501 1.00000 0.00000
6.17678 10.77300 6.62500 -1.00000 -0.00062 0.00004 1.00000 0.00000
6.17678 10.77300 7.62500 -0.99999 -0.00295 0.00150 1.00000 0.00000
6.17678 10.77300 8.62500 -0.99998 -0.00565 -0.00239 1.00000 0.00000
1.22703 4.40901 4.62500 -0.99958 -0.00283 -0.02893 1.00000 0.00000
1.22703 4.40901 5.62500 -0.99996 -0.00816 -0.00204 1.00000 0.00000
1.22703 4.40901 6.62500 -0.99996 -0.00903 0.00231 1.00000 0.00000
1.22703 4.40901 7.62500 -0.99995 -0.00996 0.00053 1.00000 0.00000
1.93414 5.11612 2.62500 -0.99998 0.00511 -0.00371 1.00000 0.00000
1.93414 5.11612 3.62500 -0.99996 -0.00875 0.00143 1.00000 0.00000
1.93414 5.11612 4.62500 -0.99995 -0.00445 0.00849 1.00000 0.00000
1.93414 5.11612 5.62500 -0.99998 -0.00344 0.00431 1.00000 0.00000
1.93414 5.11612 6.62500 -0.99998 -0.00389 0.00418 1.00000 0.00000
1.93414 5.11612 7.62500 -0.99999 -0.00333 -0.00052 1.00000 0.00000
1.93414 5.11612 8.62500 -0.99993 -0.01107 -0.00325 1.00000 0.00000
2.64124 5.82322 2.62500 -0.99999 -0.00457 -0.00262 1.00000 0.00000
2.64124 5.82322 3.62500 -0.99998 -0.00521 0.00457 1.00000 0.00000
2.64124 5.82322 4.62500 -0.99999 -0.00027 -0.00350 1.00000 0.00000
2.64124 5.82322 5.62500 -1.00000 -0.00035 -0.00069 1.00000 0.00000
2.64124 5.82322 6.62500 -1.00000 0.00167 0.00018 1.00000 0.00000
2.64124 5.82322 7.62500 -1.00000 0.00046 0.00020 1.00000 0.00000
2.64124 5.82322 8.62500 -0.99999 -0.00250 -0.00227 1.00000 0.00000
2.64124 5.82322 9.62500 -1.00000 0.00035 0.00307 1.00000 0.00000
3.34835 6.53033 1.62500 -1.00000 0.00131 -0.00198 1.00000 0.00000
3.34835 6.53033 2.62500 -0.99998 0.00352 0.00439 1.00000 0.00000
3.34835 6.53033 3.62500 -1.00000 0.00186 0.00146 1.00000 0.00000
3.34835 6.53033 4.62500 -1.00000 0.00054 0.00168 1.00000 0.00000
3.34835 6.53033 5.62500 -0.99999 0.00347 -0.00350 1.00000 0.00000
3.34835 6.53033 6.62500 -0.99999 0.00183 0.00410 1.00000 0.00000
3.34835 6.53033 7.62500 -0.99999 0.00462 -0.00134 1.00000 0.00000
3.34835 6.53033 8.62500 -0.99999 -0.00321 0.00321 1.00000 0.00000
3.34835 6.53033 9.62500 -0.99996 0.00901 0.00283 1.00000 0.00000
3.34835 6.53033 10.62500 -0.99980 0.00858 0.01800 1.00000 0.00000
4.05546 7.23744 1.62500 -0.99997 0.00751 0.00141 1.00000 0.00000
4.05546 7.23744 2.62500 -0.99997 0.00444 0.00647 1.00000 0.00000
4.05546 7.23744 3.62500 -0.99994 0.00264 0.01104 1.00000 0.00000
4.05546 7.23744 4.62500 -0.99999 0.00206 0.00272 1.00000 0.00000
4.05546 7.23744 5.62500 -0.99999 0.00072 -0.00327 1.00000 0.00000
4.05546 7.23744 6.62500 -1.00000 -0.00027 0.00237 1.00000 0.00000
4.05546 7.23744 7.62500 -0.99999 0.00003 0.00348 1.00000 0.00000
4.05546 7.23744 8.62500 -0.99994 0.00277 0.01015 1.00000 0.00000
4.05546 7.23744 9.62500 -0.99996 0.00482 -0.00713 1.00000 0.00000
4.05546 7.23744 10.62500 -0.99994 0.00764 -0.00838 1.00000 0.00000
4.76256 7.94454 1.62500 -0.99999 0.00391 -0.00074 1.00000 0.00000
4.76256 7.94454 2.62500 -0.99996 0.00432 0.00749 1.00000 0.00000
4.76256 7.94454 3.62500 -0.99998 0.00119 0.00634 1.00000 0.00000
4.76256 7.94454 4.62500 -0.99998 0.00384 0.00572 1.00000 0.00000
4.76256 7.94454 5.62500 -0.99998 0.00401 0.00454 1.00000 0.00000
4.76256 7.94454 6.62500 -0.99999 0.00287 -0.00240 1.00000 0.00000
4.76256 7.94454 7.62500 -0.99999 0.00239 0.00333 1.00000 0.00000
4.76256 7.94454 8.62500 -0.99998 0.00406 0.00546 1.00000 0.00000
4.76256 7.94454 9.62500 -0.99997 0.00492 0.00600 1.00000 0.00000
4.76256 7.94454 10.62500 -0.99993 0.01056 -0.00431 1.00000 0.00000
5.46967 8.65165 1.62500 -0.99992 0.00230 0.01242 1.00000 0.00000
5.46967 8.65165 2.62500 -0.99997 0.00283 0.00662 1.00000 0.00000
5.46967 8.65165 3.62500 -0.99999 0.00016 0.00461 1.00000 0.00000
5.46967 8.65165 4.62500 -0.99998 0.00126 0.00566 1.00000 0.00000
5.46967 8.65165 5.62500 -0.99999 0.00247 -0.00312 1.00000 0.00000
5.46967 8.65165 6.62500 -0.99999 0.00150 -0.00411 1.00000 0.00000
5.46967 8.65165 7.62500 -0.99999 0.00259 0.00264 1.00000 0.00000
5.46967 8.65165 8.62500 -1.00000 0.00210 -0.00054 1.00000 0.00000
5.46967 8.65165 9.62500 -0.99998 0.00313 -0.00470 1.00000 0.00000
5.46967 8.65165 10.62500 -0.99997 0.00778 -0.00151 1.00000 0.00000
6.17678 9.35876 2.62500 -0.99975 -0.00282 0.02209 1.00000 0.00000
6.17678 9.35876 3.62500 -0.99998 0.00136 0.00693 1.00000 0.00000
6.17678 9.35876 4.62500 -0.99998 0.00073 0.00551 1.00000 0.00000
6.17678 9.35876 5.62500 -0.99989 0.00494 -0.01420 1.00000 0.00000
6.17678 9.35876 6.62500 -0.99997 0.00406 -0.00600 1.00000 0.00000
6.17678 9.35876 7.62500 -1.00000 0.00200 -0.00160 1.00000 0.00000
6.17678 9.35876 8.62500 -0.99998 -0.00013 0.00586 1.00000 0.00000
6.17678 9.35876 9.62500 -0.99996 -0.00774 -0.00399 1.00000 0.00000
6.88388 10.06590 2.62500 -0.98759 0.00622 0.15690 1.00000 0.00000
6.88388 10.06590 3.62500 -0.99983 -0.00140 0.01854 1.00000 0.00000
6.88388 10.06590 4.62500 -0.99999 -0.00207 -0.00370 1.00000 0.00000
6.88388 10.06590 5.62500 -0.99997 -0.00681 -0.00342 1.00000 0.00000
6.88388 10.06590 6.62500 -0.99997 -0.00459 -0.00598 1.00000 0.00000
6.88388 10.06590 7.62500 -0.99999 -0.00406 -0.00200 1.00000 0.00000
6.88388 10.06590 8.62500 -0.99998 -0.00518 0.00395 1.00000 0.00000
7.59099 10.77300 4.62500 -0.99985 -0.01541 0.00743 1.00000 0.00000
7.59099 10.77300 5.62500 -0.99995 -0.00921 -0.00392 1.00000 0.00000
7.59099 10.77300 6.62500 -0.99995 -0.00737 0.00613 1.00000 0.00000
7.59099 10.77300 7.62500 -0.99743 -0.02235 0.06807 1.00000 0.00000
1.93414 3.70190 3.62500 -0.99977 -0.01789 -0.01153 1.00000 0.00000
1.93414 3.70190 4.62500 -0.99989 -0.01494 0.00196 1.00000 0.00000
1.93414 3.70190 5.62500 -0.99989 -0.01048 0.01003 1.00000 0.00000
1.93414 3.70190 6.62500 -0.99989 -0.01278 0.00763 1.00000 0.00000
1.93414 3.70190 7.62500 -0.99994 -0.01103 0.00120 1.00000 0.00000
1.93414 3.70190 8.62500 -0.99982 -0.01899 0.00120 1.00000 0.00000
2.64124 4.40901 2.62500 -0.99982 -0.01728 0.00832 1.00000 0.00000
2.64124 4.40901 3.62500 -0.99997 -0.00738 0.00110 1.00000 0.00000
2.64124 4.40901 4.62500 -0.99999 0.00054 0.00334 1.00000 0.00000
2.64124 4.40901 5.62500 -0.99993 -0.01127 0.00389 1.00000 0.00000
2.64124 4.40901 6.62500 -0.99999 -0.00205 -0.00338 1.00000 0.00000
2.64124 4.40901 7.62500 -0.99998 -0.00638 0.00264 1.00000 0.00000
2.64124 4.40901 8.62500 -0.99998 -0.00617 0.00225 1.00000 0.00000
2.64124 4.40901 9.62500 -0.99992 -0.00937 -0.00821 1.00000 0.00000
3.34835 5.11612 1.62500 -0.99978 -0.01384 -0.01585 1.00000 0.00000
3.34835 5.11612 2.62500 -0.99999 -0.00300 0.00451 1.00000 0.00000
3.34835 5.11612 3.62500 -0.99998 -0.00489 -0.00313 1.00000 0.00000
3.34835 5.11612 4.62500 -0.99999 -0.00417 0.00137 1.00000 0.00000
3.34835 5.11612 5.62500 -0.99999 0.00213 -0.00436 1.00000 0.00000
3.34835 5.11612 6.62500 -0.99999 0.00195 -0.00261 1.00000 0.00000
3.34835 5.11612 7.62500 -0.99999 -0.00190 -0.00448 1.00000 0.00000
3.34835 5.11612 8.62500 -0.99999 -0.00439 0.00265 1.00000 0.00000
3.34835 5.11612 9.62500 -0.99998 -0.00235 0.00606 1.00000 0.00000
3.34835 5.11612 10.62500 -0.99968 -0.01995 0.01535 1.00000 0.00000
4.05546 5.82322 1.62500 -1.00000 0.00072 -0.00296 1.00000 0.00000
4.05546 5.82322 2.62500 -0.99999 -0.00396 -0.00102 1.00000 0.00000
4.05546 5.82322 3.62500 -1.00000 0.00208 0.00043 1.00000 0.00000
4.05546 5.82322 4.62500 -0.99999 -0.00464 -0.00128 1.00000 0.00000
4.05546 5.82322 5.62500 -0.99998 0.00152 -0.00531 1.00000 0.00000
4.05546 5.82322 6.62500 -0.99995 -0.00145 -0.01016 1.00000 0.00000
4.05546 5.82322 7.62500 -1.00000 -0.00162 -0.00224 1.00000 0.00000
4.05546 5.82322 8.62500 -0.99998 0.00049 0.00558 1.00000 0.00000
4.05546 5.82322 9.62500 -0.99996 0.00044 0.00944 1.00000 0.00000
4.05546 5.82322 10.62500 -1.00000 0.00023 0.00221 1.00000 0.00000
4.76256 6.53033 1.62500 -1.00000 0.00301 -0.00079 1.00000 0.00000
4.76256 6.53033 2.62500 -0.99998 0.00463 0.00467 1.00000 0.00000
4.76256 6.53033 3.62500 -1.00000 0.00205 0.00207 1.00000 0.00000
4.76256 6.53033 4.62500 -1.00000 0.00256 0.00077 1.00000 0.00000
4.76256 6.53033 5.62500 -0.99998 0.00472 0.00374 1.00000 0.00000
4.76256 6.53033 6.62500 -0.99999 0.00098 0.00398 1.00000 0.00000
4.76256 6.53033 7.62500 -0.99999 0.00345 0.00283 1.00000 0.00000
4.76256 6.53033 8.62500 -0.99997 0.00138 0.00820 1.00000 0.00000
4.76256 6.53033 9.62500 -1.00000 0.00236 0.00116 1.00000 0.00000
4.76256 6.53033 10.62500 -1.00000 -0.00015 0.00145 1.00000 0.00000
5.46967 7.23744 1.62500 -1.00000 0.00154 -0.00135 1.00000 0.00000
5.46967 7.23744 2.62500 -1.00000 -0.00175 -0.00248 1.00000 0.00000
5.46967 7.23744 3.62500 -0.99998 0.00187 0.00536 1.00000 0.00000
5.46967 7.23744 4.62500 -0.99996 0.00217 0.00869 1.00000 0.00000
5.46967 7.23744 5.62500 -0.99999 0.00089 0.00418 1.00000 0.00000
5.46967 7.23744 6.62500 -0.99999 -0.00127 0.00402 1.00000 0.00000
5.46967 7.23744 7.62500 -1.00000 -0.00049 0.00242 1.00000 0.00000
5.46967 7.23744 8.62500 -0.99998 0.00289 -0.00489 1.00000 0.00000
5.46967 7.23744 9.62500 -0.99883 0.04603 -0.01469 1.00000 0.00000
5.46967 7.23744 10.62500 -0.99996 0.00025 -0.00885 1.00000 0.00000
6.17678 7.94454 1.62500 -1.00000 0.00063 -0.00082 1.00000 0.00000
6.17678 7.94454 2.62500 -0.99999 -0.00315 0.00075 1.00000 0.00000
6.17678 7.94454 3.62500 -1.00000 -0.00062 -0.00128 1.00000 0.00000
6.17678 7.94454 4.62500 -0.99997 0.00112 0.00823 1.00000 0.00000
6.17678 7.94454 5.62500 -1.00000 0.00082 0.00006 1.00000 0.00000
6.17678 7.94454 6.62500 -1.00000 -0.00187 -0.00020 1.00000 0.00000
6.17678 7.94454 7.62500 -0.99999 0.00115 -0.00306 1.00000 0.00000
6.17678 7.94454 8.62500 -0.99997 0.00562 0.00472 1.00000 0.00000
6.17678 7.94454 9.62500 -0.99999 -0.00316 0.00419 1.00000 0.00000
6.17678 7.94454 10.62500 -0.99996 0.00157 -0.00930 1.00000 0.00000
6.88388 8.65165 1.62500 -0.99997 -0.00640 0.00309 1.00000 0.00000
6.88388 8.65165 2.62500 -0.99999 -0.00494 0.00068 1.00000 0.00000
6.88388 8.65165 3.62500 -0.99999 -0.00250 -0.00458 1.00000 0.00000
6.88388 8.65165 4.62500 -0.99999 -0.00216 0.00358 1.00000 0.00000
6.88388 8.65165 5.62500 -1.00000 -0.00032 0.00018 1.00000 0.00000
6.88388 8.65165 6.62500 -1.00000 -0.00160 0.00093 1.00000 0.00000
6.88388 8.65165 7.62500 -1.00000 0.00181 0.00150 1.00000 0.00000
6.88388 8.65165 8.62500 -0.99997 -0.00122 0.00797 1.00000 0.00000
6.88388 8.65165 9.62500 -0.99997 -0.00408 0.00660 1.00000 0.00000
6.88388 8.65165 10.62500 -0.99994 -0.00269 -0.01038 1.00000 0.00000
7.59099 9.35876 2.62500 -0.99988 -0.01524 -0.00282 1.00000 0.00000
7.59099 9.35876 3.62500 -0.99996 -0.00786 -0.00371 1.00000 0.00000
7.59099 9.35876 4.62500 -0.99998 -0.00594 0.00273 1.00000 0.00000
7.59099 9.35876 5.62500 -0.99999 -0.00291 -0.00160 1.00000 0.00000
7.59099 9.35876 6.62500 -0.99977 -0.01192 -0.01760 1.00000 0.00000
7.59099 9.35876 7.62500 -0.99998 -0.00199 0.00552 1.00000 0.00000
7.59099 9.35876 8.62500 -0.99993 -0.01109 0.00482 1.00000 0.00000
7.59099 9.35876 9.62500 -0.99998 -0.00569 -0.00416 1.00000 0.00000
8.29810 10.06590 3.62500 -0.99969 -0.02402 0.00707 1.00000 0.00000
8.29810 10.06590 4.62500 -0.99986 -0.00126 0.01662 1.00000 0.00000
8.29810 10.06590 5.62500 -0.99995 -0.00320 -0.00974 1.00000 0.00000
8.29810 10.06590 6.62500 -0.99996 -0.00767 0.00369 1.00000 0.00000
8.29810 10.06590 7.62500 -0.99984 -0.01676 0.00620 1.00000 0.00000
8.29810 10.06590 8.62500 -0.99910 -0.02252 0.03592 1.00000 0.00000
2.64124 2.99480 3.62500 -0.99985 -0.01664 0.00524 1.00000 0.00000
2.64124 2.99480 4.62500 -0.99994 -0.01075 0.00291 1.00000 0.00000
2.64124 2.99480 5.62500 -0.99992 -0.01042 0.00756 1.00000 0.00000
2.64124 2.99480 6.62500 -0.99989 -0.01038 0.01080 1.00000 0.00000
2.64124 2.99480 7.62500 -0.99986 -0.01561 0.00623 1.00000 0.00000
2.64124 2.99480 8.62500 -0.99982 -0.01438 0.01233 1.00000 0.00000
3.34835 3.70190 2.62500 -0.99983 -0.01860 -0.00077 1.00000 0.00000
3.34835 3.70190 3.62500 -0.99992 -0.01254 -0.00189 1.00000 0.00000
3.34835 3.70190 4.62500 -0.99999 -0.00410 0.00011 1.00000 0.00000
3.34835 3.70190 5.62500 -1.00000 -0.00062 -0.00031 1.00000 0.00000
3.34835 3.70190 6.62500 -0.99999 -0.00099 0.00462 1.00000 0.00000
3.34835 3.70190 7.62500 -0.99999 -0.00349 -0.00330 1.00000 0.00000
3.34835 3.70190 8.62500 -0.99995 -0.00922 0.00413 1.00000 0.00000
3.34835 3.70190 9.62500 -0.99901 -0.00481 -0.04418 1.00000 0.00000
4.05546 4.40901 1.62500 -0.99993 -0.00958 0.00704 1.00000 0.00000
4.05546 4.40901 2.62500 -0.99999 -0.00457 -0.00301 1.00000 0.00000
4.05546 4.40901 3.62500 -0.99997 -0.00699 0.00168 1.00000 0.00000
4.05546 4.40901 4.62500 -1.00000 0.00184 0.00063 1.00000 0.00000
4.05546 4.40901 5.62500 -0.99999 -0.00274 -0.00217 1.00000 0.00000
4.05546 4.40901 6.62500 -1.00000 -0.00073 0.00299 1.00000 0.00000
4.05546 4.40901 7.62500 -1.00000 -0.00076 -0.00008 1.00000 0.00000
4.05546 4.40901 8.62500 -0.99997 -0.00038 0.00823 1.00000 0.00000
4.05546 4.40901 9.62500 -0.99995 -0.00968 0.00177 1.00000 0.00000
4.05546 4.40901 10.62500 -0.99991 -0.01351 0.00004 1.00000 0.00000
4.76256 5.11612 1.62500 -0.99992 -0.00274 -0.01211 1.00000 0.00000
4.76256 5.11612 2.62500 -1.00000 0.00098 0.00240 1.00000 0.00000
4.76256 5.11612 3.62500 -1.00000 -0.00054 -0.00277 1.00000 0.00000
4.76256 5.11612 4.62500 -0.99999 0.00413 -0.00170 1.00000 0.00000
4.76256 5.11612 5.62500 -0.99999 0.00402 0.00090 1.00000 0.00000
4.76256 5.11612 6.62500 -0.99999 0.00489 0.00096 1.00000 0.00000
4.76256 5.11612 7.62500 -0.99999 0.00159 -0.00447 1.00000 0.00000
4.76256 5.11612 8.62500 -1.00000 0.00158 -0.00177 1.00000 0.00000
4.76256 5.11612 9.62500 -1.00000 -0.00115 -0.00272 1.00000 0.00000
4.76256 5.11612 10.62500 -0.99999 0.00081 -0.00336 1.00000 0.00000
5.46967 5.82322 0.62500 -0.99871 0.02538 -0.04394 1.00000 0.00000
5.46967 5.82322 1.62500 -1.00000 0.00072 0.00024 1.00000 0.00000
5.46967 5.82322 2.62500 -0.99997 0.00202 0.00681 1.00000 0.00000
5.46967 5.82322 3.62500 -0.99999 -0.00194 -0.00408 1.00000 0.00000
5.46967 5.82322 4.62500 -1.00000 0.00118 -0.00094 1.00000 0.00000
5.46967 5.82322 5.62500 -1.00000 0.00138 -0.00202 1.00000 0.00000
5.46967 5.82322 6.62500 -1.00000 -0.00091 -0.00027 1.00000 0.00000
5.46967 5.82322 7.62500 -0.99999 0.00211 -0.00247 1.00000 0.00000
5.46967 5.82322 8.62500 -1.00000 -0.00118 -0.00156 1.00000 0.00000
5.46967 5.82322 9.62500 -0.99999 0.00022 -0.00328 1.00000 0.00000
5.46967 5.82322 10.62500 -1.00000 -0.00083 -0.00117 1.00000 0.00000
6.17678 6.53033 0.62500 -0.99870 0.04354 -0.02636 1.00000 0.00000
6.17678 6.53033 1.62500 -0.99999 0.00190 -0.00350 1.00000 0.00000
6.17678 6.53033 2.62500 -1.00000 -0.00143 -0.00166 1.00000 0.00000
6.17678 6.53033 3.62500 -1.00000 0.00108 0.00188 1.00000 0.00000
6.17678 6.53033 4.62500 -1.00000 -0.00048 0.00109 1.00000 0.00000
6.17678 6.53033 5.62500 -1.00000 0.00068 -0.00160 1.00000 0.00000
6.17678 6.53033 6.62500 -0.99999 0.00329 0.00236 1.00000 0.00000
6.17678 6.53033 7.62500 -1.00000 -0.00232 -0.00072 1.00000 0.00000
6.17678 6.53033 8.62500 -1.00000 -0.00166 -0.00030 1.00000 0.00000
6.17678 6.53033 9.62500 -0.99998 0.00471 0.00342 1.00000 0.00000
6.17678 6.53033 10.62500 -0.99996 -0.00282 -0.00798 1.00000 0.00000
6.88388 7.23744 1.62500 -1.00000 -0.00012 0.00198 1.00000 0.00000
6.88388 7.23744 2.62500 -0.99998 -0.00185 -0.00602 1.00000 0.00000
6.88388 7.23744 3.62500 -0.99999 -0.00235 -0.00254 1.00000 0.00000
6.88388 7.23744 4.62500 -1.00000 -0.00193 -0.00138 1.00000 0.00000
6.88388 7.23744 5.62500 -1.00000 -0.00156 -0.00204 1.00000 0.00000
6.88388 7.23744 6.62500 -1.00000 -0.00044 0.00015 1.00000 0.00000
6.88388 7.23744 7.62500 -0.99995 -0.00218 0.00963 1.00000 0.00000
6.88388 7.23744 8.62500 -0.99995 0.00017 0.00994 1.00000 0.00000
6.88388 7.23744 9.62500 -0.99996 -0.00777 0.00455 1.00000 0.00000
6.88388 7.23744 10.62500 -0.99999 0.00057 -0.00441 1.00000 0.00000
7.59099 7.94454 1.62500 -0.99997 -0.00570 -0.00601 1.00000 0.00000
7.59099 7.94454 2.62500 -0.99994 -0.00148 -0.01117 1.00000 0.00000
7.59099 7.94454 3.62500 -0.99999 0.00036 -0.00386 1.00000 0.00000
7.59099 7.94454 4.62500 -1.00000 -0.00273 0.00135 1.00000 0.00000
7.59099 7.94454 5.62500 -1.00000 0.00046 0.00125 1.00000 0.00000
7.59099 7.94454 6.62500 -0.99980 -0.01797 0.00901 1.00000 0.00000
7.59099 7.94454 7.62500 -0.99994 0.00287 0.01062 1.00000 0.00000
7.59099 7.94454 8.62500 -0.99999 -0.00234 0.00439 1.00000 0.00000
7.59099 7.94454 9.62500 -0.99995 -0.00932 0.00276 1.00000 0.00000
7.59099 7.94454 10.62500 -0.99992 -0.01094 -0.00627 1.00000 0.00000
8.29810 8.65165 2.62500 -0.99982 -0.01877 0.00094 1.00000 0.00000
8.29810 8.65165 3.62500 -0.99995 -0.00976 -0.00176 1.00000 0.00000
8.29810 8.65165 4.62500 -0.99995 -0.00756 -0.00589 1.00000 0.00000
8.29810 8.65165 5.62500 -0.99999 -0.00295 -0.00351 1.00000 0.00000
8.29810 8.65165 6.62500 -0.99996 -0.00743 0.00429 1.00000 0.00000
8.29810 8.65165 7.62500 -0.99989 -0.00797 0.01238 1.00000 0.00000
8.29810 8.65165 8.62500 -0.99995 -0.00672 0.00742 1.00000 0.00000
8.29810 8.65165 9.62500 -0.99975 -0.01666 0.01460 1.00000 0.00000
9.00520 9.35876 3.62500 -0.99977 -0.01986 -0.00772 1.00000 0.00000
9.00520 9.35876 4.62500 -0.99993 -0.01116 -0.00240 1.00000 0.00000
9.00520 9.35876 5.62500 -0.99995 -0.00931 -0.00482 1.00000 0.00000
9.00520 9.35876 6.62500 -0.99991 -0.01338 0.00156 1.00000 0.00000
9.00520 9.35876 7.62500 -0.99978 -0.01738 0.01151 1.00000 0.00000
9.00520 9.35876 8.62500 -0.99951 -0.02295 0.02112 1.00000 0.00000
3.34835 2.28769 3.62500 -0.99990 -0.01327 -0.00512 1.00000 0.00000
3.34835 2.28769 4.62500 -0.99998 -0.00589 0.00195 1.00000 0.00000
3.34835 2.28769 5.62500 -0.99984 -0.01010 0.01456 1.00000 0.00000
3.34835 2.28769 6.62500 -0.99937 -0.03168 0.01596 1.00000 0.00000
3.34835 2.28769 7.62500 -0.99979 -0.01759 0.01046 1.00000 0.00000
3.34835 2.28769 8.62500 -0.99955 -0.02837 0.00965 1.00000 0.00000
4.05546 2.99480 2.62500 -0.99993 -0.01203 -0.00034 1.00000 0.00000
4.05546 2.99480 3.62500 -0.99996 -0.00713 -0.00467 1.00000 0.00000
4.05546 2.99480 4.62500 -1.00000 0.00094 -0.00219 1.00000 0.00000
4.05546 2.99480 5.62500 -0.99998 -0.00497 0.00403 1.00000 0.00000
4.05546 2.99480 6.62500 -0.99997 -0.00288 0.00718 1.00000 0.00000
4.05546 2.99480 7.62500 -0.99999 -0.00075 0.00388 1.00000 0.00000
4.05546 2.99480 8.62500 -0.99993 -0.01112 -0.00260 1.00000 0.00000
4.05546 2.99480 9.62500 -0.99971 -0.02192 -0.01030 1.00000 0.00000
4.76256 3.70190 1.62500 -1.00000 0.00149 -0.00105 1.00000 0.00000
4.76256 3.70190 2.62500 -0.99998 -0.00338 -0.00599 1.00000 0.00000
4.76256 3.70190 3.62500 -0.99998 -0.00219 0.00505 1.00000 0.00000
4.76256 3.70190 4.62500 -1.00000 -0.00106 -0.00054 1.00000 0.00000
4.76256 3.70190 5.62500 -1.00000 -0.00156 0.00167 1.00000 0.00000
4.76256 3.70190 6.62500 -1.00000 0.00034 -0.00091 1.00000 0.00000
4.76256 3.70190 7.62500 -0.99999 0.00181 0.00366 1.00000 0.00000
4.76256 3.70190 8.62500 -0.99999 0.00003 -0.00442 1.00000 0.00000
4.76256 3.70190 9.62500 -0.99997 -0.00522 -0.00572 1.00000 0.00000
4.76256 3.70190 10.62500 -0.99506 0.01871 -0.09754 1.00000 0.00000
5.46967 4.40901 1.62500 -0.99998 -0.00588 0.00282 1.00000 0.00000
5.46967 4.40901 2.62500 -1.00000 -0.00226 0.00102 1.00000 0.00000
5.46967 4.40901 3.62500 -0.99999 -0.00301 -0.00194 1.00000 0.00000
5.46967 4.40901 4.62500 -1.00000 0.00069 0.00095 1.00000 0.00000
5.46967 4.40901 5.62500 -0.99999 0.00346 0.00342 1.00000 0.00000
5.46967 4.40901 6.62500 -0.99999 0.00175 -0.00435 1.00000 0.00000
5.46967 4.40901 7.62500 -1.00000 0.00001 -0.00204 1.00000 0.00000
5.46967 4.40901 8.62500 -1.00000 -0.00136 -0.00047 1.00000 0.00000
5.46967 4.40901 9.62500 -0.99998 -0.00524 0.00227 1.00000 0.00000
5.46967 4.40901 10.62500 -0.99998 -0.00323 0.00445 1.00000 0.00000
6.17678 5.11612 0.62500 -0.99996 -0.00683 0.00592 1.00000 0.00000
6.17678 5.11612 1.62500 -0.99999 0.00433 -0.00176 1.00000 0.00000
6.17678 5.11612 2.62500 -1.00000 0.00213 0.00198 1.00000 0.00000
6.17678 5.11612 3.62500 -1.00000 0.00225 -0.00178 1.00000 0.00000
6.17678 5.11612 4.62500 -0.99999 -0.00293 0.00421 1.00000 0.00000
6.17678 5.11612 5.62500 -0.99999 -0.00031 0.00368 1.00000 0.00000
6.17678 5.11612 6.62500 -1.00000 0.00044 0.00190 1.00000 0.00000
6.17678 5.11612 7.62500 -0.99999 0.00372 -0.00010 1.00000 0.00000
6.17678 5.11612 8.62500 -0.99997 0.00515 -0.00642 1.00000 0.00000
6.17678 5.11612 9.62500 -0.99998 0.00467 -0.00396 1.00000 0.00000
6.17678 5.11612 10.62500 -0.99982 0.01211 0.01460 1.00000 0.00000
6.88388 5.82322 0.62500 -1.00000 -0.00135 -0.00268 1.00000 0.00000
6.88388 5.82322 1.62500 -0.99991 -0.00177 -0.01299 1.00000 0.00000
6.88388 5.82322 2.62500 -0.99996 0.00423 -0.00739 1.00000 0.00000
6.88388 5.82322 3.62500 -0.99999 -0.00176 -0.00323 1.00000 0.00000
6.88388 5.82322 4.62500 -0.99999 0.00254 0.00231 1.00000 0.00000
6.88388 5.82322 5.62500 -1.00000 0.00175 -0.00181 1.00000 0.00000
6.88388 5.82322 6.62500 -0.99997 0.00729 -0.00060 1.00000 0.00000
6.88388 5.82322 7.62500 -0.99999 -0.00109 0.00364 1.00000 0.00000
6.88388 5.82322 8.62500 -0.99999 0.00121 0.00531 1.00000 0.00000
6.88388 5.82322 9.62500 -0.99998 0.00426 0.00381 1.00000 0.00000
6.88388 5.82322 10.62500 -1.00000 -0.00163 0.00194 1.00000 0.00000
7.59099 6.53033 1.62500 -1.00000 -0.00092 -0.00245 1.00000 0.00000
7.59099 6.53033 2.62500 -0.99992 0.00256 -0.01228 1.00000 0.00000
7.59099 6.53033 3.62500 -0.99999 0.00204 -0.00369 1.00000 0.00000
7.59099 6.53033 4.62500 -1.00000 -0.00097 -0.00244 1.00000 0.00000
7.59099 6.53033 5.62500 -1.00000 -0.00015 -0.00258 1.00000 0.00000
7.59099 6.53033 6.62500 -0.99999 0.00280 0.00159 1.00000 0.00000
7.59099 6.53033 7.62500 -0.99997 0.00092 0.00773 1.00000 0.00000
7.59099 6.53033 8.62500 -0.99860 -0.00035 0.05292 1.00000 0.00000
7.59099 6.53033 9.62500 -0.99992 -0.00357 0.01202 1.00000 0.00000
7.59099 6.53033 10.62500 -0.99990 -0.00340 0.01402 1.00000 0.00000
8.29810 7.23744 1.62500 -0.99999 -0.00433 0.00101 1.00000 0.00000
8.29810 7.23744 2.62500 -0.99999 -0.00493 -0.00098 1.00000 0.00000
8.29810 7.23744 3.62500 -0.99992 -0.00644 0.01121 1.00000 0.00000
8.29810 7.23744 4.62500 -1.00000 -0.00200 -0.00232 1.00000 0.00000
8.29810 7.23744 5.62500 -1.00000 -0.00242 0.00002 1.00000 0.00000
8.29810 7.23744 6.62500 -1.00000 -0.00023 0.00263 1.00000 0.00000
8.29810 7.23744 7.62500 -0.99996 -0.00426 0.00815 1.00000 0.00000
8.29810 7.23744 8.62500 -0.99993 -0.00215 0.01156 1.00000 0.00000
8.29810 7.23744 9.62500 -0.99995 -0.00455 0.00886 1.00000 0.00000
8.29810 7.23744 10.62500 -0.99990 -0.01372 0.00154 1.00000 0.00000
9.00520 7.94454 2.62500 -0.99976 -0.02176 0.00137 1.00000 0.00000
9.00520 7.94454 3.62500 -0.99995 -0.01026 -0.00208 1.00000 0.00000
9.00520 7.94454 4.62500 -0.99997 -0.00651 -0.00338 1.00000 0.00000
9.00520 7.94454 5.62500 -1.00000 -0.00023 -0.00204 1.00000 0.00000
9.00520 7.94454 6.62500 -0.99994 -0.01056 -0.00317 1.00000 0.00000
9.00520 7.94454 7.62500 -0.99997 -0.00598 0.00428 1.00000 0.00000
9.00520 7.94454 8.62500 -0.99986 -0.01388 0.00945 1.00000 0.00000
9.00520 7.94454 9.62500 -0.99952 -0.02587 0.01702 1.00000 0.00000
9.71231 8.65165 3.62500 -0.99969 -0.02201 0.01173 1.00000 0.00000
9.71231 8.65165 4.62500 -0.99991 -0.01309 -0.00219 1.00000 0.00000
9.71231 8.65165 5.62500 -0.99996 -0.00909 -0.00079 1.00000 0.00000
9.71231 8.65165 6.62500 -0.99990 -0.01360 0.00241 1.00000 0.00000
9.71231 8.65165 7.62500 -0.99978 -0.01662 0.01300 1.00000 0.00000
9.71231 8.65165 8.62500 -0.99501 -0.09851 -0.01604 1.00000 0.00000
4.05546 1.58058 3.62500 -0.99140 -0.09492 -0.09013 1.00000 0.00000
4.05546 1.58058 4.62500 -0.99996 -0.00845 -0.00094 1.00000 0.00000
4.05546 1.58058 5.62500 -0.99994 -0.01108 -0.00166 1.00000 0.00000
4.05546 1.58058 6.62500 -0.99979 -0.01672 0.01213 1.00000 0.00000
4.05546 1.58058 7.62500 -0.99969 -0.01728 0.01783 1.00000 0.00000
4.05546 1.58058 8.62500 -0.99984 -0.01782 -0.00086 1.00000 0.00000
4.76256 2.28769 2.62500 -0.99987 -0.01602 0.00189 1.00000 0.00000
4.76256 2.28769 3.62500 -0.99998 -0.00647 -0.00124 1.00000 0.00000
4.76256 2.28769 4.62500 -0.99998 -0.00348 0.00526 1.00000 0.00000
4.76256 2.28769 5.62500 -0.99998 -0.00202 0.00536 1.00000 0.00000
4.76256 2.28769 6.62500 -0.99996 -0.00353 0.00824 1.00000 0.00000
4.76256 2.28769 7.62500 -0.99999 -0.00389 0.00168 1.00000 0.00000
4.76256 2.28769 8.62500 -0.99994 -0.01047 -0.00299 1.00000 0.00000
4.76256 2.28769 9.62500 -0.99959 -0.02328 -0.01674 1.00000 0.00000
5.46967 2.99480 1.62500 -1.00000 -0.00021 0.00263 1.00000 0.00000
5.46967 2.99480 2.62500 -1.00000 0.00003 0.00226 1.00000 0.00000
5.46967 2.99480 3.62500 -0.99999 0.00461 0.00257 1.00000 0.00000
5.46967 2.99480 4.62500 -1.00000 0.00030 -0.00056 1.00000 0.00000
5.46967 2.99480 5.62500 -0.99999 0.00187 -0.00442 1.00000 0.00000
5.46967 2.99480 6.62500 -0.99999 -0.00002 0.00357 1.00000 0.00000
5.46967 2.99480 7.62500 -1.00000 -0.00038 -0.00162 1.00000 0.00000
5.46967 2.99480 8.62500 -0.99999 -0.00394 -0.00197 1.00000 0.00000
5.46967 2.99480 9.62500 -0.99996 -0.00726 -0.00439 1.00000 0.00000
6.17678 3.70190 1.62500 -1.00000 0.00030 -0.00029 1.00000 0.00000
6.17678 3.70190 2.62500 -0.99997 -0.00269 -0.00666 1.00000 0.00000
6.17678 3.70190 3.62500 -0.99999 0.00059 -0.00435 1.00000 0.00000
6.17678 3.70190 4.62500 -1.00000 0.00189 -0.00079 1.00000 0.00000
6.17678 3.70190 5.62500 -1.00000 0.00112 -0.00242 1.00000 0.00000
6.17678 3.70190 6.62500 -1.00000 0.00052 -0.00177 1.00000 0.00000
6.17678 3.70190 7.62500 -0.99999 0.00102 -0.00332 1.00000 0.00000
6.17678 3.70190 8.62500 -0.99999 -0.00037 -0.00365 1.00000 0.00000
6.17678 3.70190 9.62500 -1.00000 0.00018 -0.00024 1.00000 0.00000
6.17678 3.70190 10.62500 -0.99989 -0.00388 0.01411 1.00000 0.00000
6.88388 4.40901 1.62500 -1.00000 0.00121 0.00144 1.00000 0.00000
6.88388 4.40901 2.62500 -1.00000 -0.00265 -0.00078 1.00000 0.00000
6.88388 4.40901 3.62500 -0.99999 0.00092 -0.00331 1.00000 0.00000
6.88388 4.40901 4.62500 -1.00000 0.00071 0.00036 1.00000 0.00000
6.88388 4.40901 5.62500 -1.00000 0.00001 0.00029 1.00000 0.00000
6.88388 4.40901 6.62500 -0.99999 -0.00214 -0.00428 1.00000 0.00000
6.88388 4.40901 7.62500 -1.00000 -0.00024 0.00099 1.00000 0.00000
6.88388 4.40901 8.62500 -1.00000 0.00220 -0.00077 1.00000 0.00000
6.88388 4.40901 9.62500 -0.99999 0.00354 -0.00091 1.00000 0.00000
6.88388 4.40901 10.62500 -0.99997 0.00735 0.00251 1.00000 0.00000
7.59099 5.11612 1.62500 -0.99996 0.00273 0.00806 1.00000 0.00000
7.59099 5.11612 2.62500 -0.99996 0.00666 -0.00597 1.00000 0.00000
7.59099 5.11612 3.62500 -1.00000 0.00071 -0.00121 1.00000 0.00000
7.59099 5.11612 4.62500 -0.99998 0.00493 -0.00323 1.00000 0.00000
7.59099 5.11612 5.62500 -0.99999 -0.00059 -0.00322 1.00000 0.00000
7.59099 5.11612 6.62500 -1.00000 -0.00105 -0.00246 1.00000 0.00000
7.59099 5.11612 7.62500 -1.00000 0.00028 0.00130 1.00000 0.00000
7.59099 5.11612 8.62500 -0.99987 0.01563 0.00299 1.00000 0.00000
7.59099 5.11612 9.62500 -0.99998 0.00439 0.00404 1.00000 0.00000
7.59099 5.11612 10.62500 -0.99997 0.00689 0.00376 1.00000 0.00000
8.29810 5.82322 1.62500 -0.99993 0.00324 -0.01134 1.00000 0.00000
8.29810 5.82322 2.62500 -1.00000 0.00104 -0.00200 1.00000 0.00000
8.29810 5.82322 3.62500 -0.99999 -0.00045 -0.00368 1.00000 0.00000
8.29810 5.82322 4.62500 -0.99998 0.00206 0.00508 1.00000 0.00000
8.29810 5.82322 5.62500 -1.00000 0.00211 0.00042 1.00000 0.00000
8.29810 5.82322 6.62500 -0.99999 -0.00008 -0.00428 1.00000 0.00000
8.29810 5.82322 7.62500 -0.99996 0.00116 0.00833 1.00000 0.00000
8.29810 5.82322 8.62500 -0.99994 0.00538 0.00981 1.00000 0.00000
8.29810 5.82322 9.62500 -0.99991 0.00127 0.01367 1.00000 0.00000
8.29810 5.82322 10.62500 -0.99988 0.00483 0.01443 1.00000 0.00000
9.00520 6.53033 1.62500 -0.99992 0.00577 -0.01168 1.00000 0.00000
9.00520 6.53033 2.62500 -0.99992 0.00138 -0.01274 1.00000 0.00000
9.00520 6.53033 3.62500 -1.00000 -0.00118 0.00243 1.00000 0.00000
9.00520 6.53033 4.62500 -1.00000 -0.00201 -0.00038 1.00000 0.00000
9.00520 6.53033 5.62500 -0.99999 -0.00358 -0.00086 1.00000 0.00000
9.00520 6.53033 6.62500 -0.99993 -0.00567 -0.00993 1.00000 0.00000
9.00520 6.53033 7.62500 -0.99997 -0.00526 0.00484 1.00000 0.00000
9.00520 6.53033 8.62500 -0.99993 -0.00234 0.01173 1.00000 0.00000
9.00520 6.53033 9.62500 -0.99979 -0.00737 0.01921 1.00000 0.00000
9.71231 7.23744 2.62500 -0.99875 -0.01945 0.04602 1.00000 0.00000
9.71231 7.23744 3.62500 -0.99997 -0.00358 -0.00686 1.00000 0.00000
9.71231 7.23744 4.62500 -0.99996 -0.00496 -0.00678 1.00000 0.00000
9.71231 7.23744 5.62500 -0.99999 -0.00327 0.00136 1.00000 0.00000
9.71231 7.23744 6.62500 -0.99995 -0.00653 -0.00767 1.00000 0.00000
9.71231 7.23744 7.62500 -0.99998 -0.00432 0.00500 1.00000 0.00000
9.71231 7.23744 8.62500 -0.99986 -0.01236 0.01116 1.00000 0.00000
9.71231 7.23744 9.62500 -0.99816 -0.01510 0.05875 1.00000 0.00000
10.41940 7.94454 3.62500 -0.99980 -0.01972 -0.00392 1.00000 0.00000
10.41940 7.94454 4.62500 -0.99963 -0.01789 0.02073 1.00000 0.00000
10.41940 7.94454 5.62500 -0.99992 -0.01271 0.00267 1.00000 0.00000
10.41940 7.94454 6.62500 -0.99988 -0.01429 0.00592 1.00000 0.00000
10.41940 7.94454 7.62500 -0.99980 -0.01571 0.01202 1.00000 0.00000
10.41940 7.94454 8.62500 -0.98591 0.03891 0.16267 1.00000 0.00000
4.76256 0.87348 4.62500 -0.99443 0.02132 -0.10324 1.00000 0.00000
4.76256 0.87348 5.62500 -0.99994 -0.01046 0.00393 1.00000 0.00000
4.76256 0.87348 6.62500 -0.99960 0.01143 -0.02600 1.00000 0.00000
5.46967 1.58058 3.62500 -0.99999 -0.00403 0.00007 1.00000 0.00000
5.46967 1.58058 4.62500 -0.99998 -0.00453 0.00443 1.00000 0.00000
5.46967 1.58058 5.62500 -0.99999 -0.00352 0.00318 1.00000 0.00000
5.46967 1.58058 6.62500 -0.99997 -0.00150 0.00717 1.00000 0.00000
5.46967 1.58058 7.62500 -0.99999 -0.00504 0.00108 1.00000 0.00000
5.46967 1.58058 8.62500 -0.99952 -0.02694 -0.01508 1.00000 0.00000
6.17678 2.28769 2.62500 -0.99994 0.00713 0.00827 1.00000 0.00000
6.17678 2.28769 3.62500 -1.00000 0.00014 -0.00062 1.00000 0.00000
6.17678 2.28769 4.62500 -1.00000 -0.00052 -0.00016 1.00000 0.00000
6.17678 2.28769 5.62500 -1.00000 0.00088 -0.00077 1.00000 0.00000
6.17678 2.28769 6.62500 -0.99998 0.00406 0.00477 1.00000 0.00000
6.17678 2.28769 7.62500 -0.99998 0.00423 -0.00387 1.00000 0.00000
6.17678 2.28769 8.62500 -1.00000 -0.00026 -0.00185 1.00000 0.00000
6.17678 2.28769 9.62500 -0.99844 0.00548 -0.05548 1.00000 0.00000
6.88388 2.99480 1.62500 -0.99960 0.01883 -0.02100 1.00000 0.00000
6.88388 2.99480 2.62500 -0.99995 0.00920 0.00335 1.00000 0.00000
6.88388 2.99480 3.62500 -0.99998 0.00486 -0.00274 1.00000 0.00000
6.88388 2.99480 4.62500 -1.00000 0.00221 -0.00018 1.00000 0.00000
6.88388 2.99480 5.62500 -1.00000 -0.00245 0.00019 1.00000 0.00000
6.88388 2.99480 6.62500 -0.99997 0.00773 -0.00295 1.00000 0.00000
6.88388 2.99480 7.62500 -0.99999 0.00299 0.00312 1.00000 0.00000
6.88388 2.99480 8.62500 -0.99996 0.00840 -0.00154 1.00000 0.00000
6.88388 2.99480 9.62500 -0.99991 0.01081 0.00739 1.00000 0.00000
7.59099 3.70190 1.62500 -1.00000 0.00205 -0.00038 1.00000 0.00000
7.59099 3.70190 2.62500 -0.99998 0.00568 0.00251 1.00000 0.00000
7.59099 3.70190 3.62500 -0.99999 0.00386 -0.00180 1.00000 0.00000
7.59099 3.70190 4.62500 -0.99999 0.00515 0.00160 1.00000 0.00000
7.59099 3.70190 5.62500 -0.99998 0.00576 0.00088 1.00000 0.00000
7.59099 3.70190 6.62500 -1.00000 0.00152 -0.00191 1.00000 0.00000
7.59099 3.70190 7.62500 -1.00000 -0.00010 0.00246 1.00000 0.00000
7.59099 3.70190 8.62500 -0.99999 0.00432 0.00148 1.00000 0.00000
7.59099 3.70190 9.62500 -0.99996 0.00840 0.00431 1.00000 0.00000
7.59099 3.70190 10.62500 -0.99997 0.00710 0.00273 1.00000 0.00000
8.29810 4.40901 1.62500 -0.99988 0.01139 0.01073 1.00000 0.00000
8.29810 4.40901 2.62500 -0.99996 0.00884 -0.00143 1.00000 0.00000
8.29810 4.40901 3.62500 -0.99999 0.00408 -0.00139 1.00000 0.00000
8.29810 4.40901 4.62500 -0.99999 0.00221 -0.00367 1.00000 0.00000
8.29810 4.40901 5.62500 -0.99998 0.00476 -0.00349 1.00000 0.00000
8.29810 4.40901 6.62500 -1.00000 -0.00080 0.00125 1.00000 0.00000
8.29810 4.40901 7.62500 -0.99999 -0.00260 0.00358 1.00000 0.00000
8.29810 4.40901 8.62500 -0.99999 0.00123 0.00517 1.00000 0.00000
8.29810 4.40901 9.62500 -0.99996 0.00566 0.00750 1.00000 0.00000
8.29810 4.40901 10.62500 -0.99885 0.03753 0.02993 1.00000 0.00000
9.00520 5.11612 1.62500 -0.99998 -0.00602 -0.00122 1.00000 0.00000
9.00520 5.11612 2.62500 -0.99996 0.00378 -0.00757 1.00000 0.00000
9.00520 5.11612 3.62500 -0.99997 0.00100 -0.00793 1.00000 0.00000
9.00520 5.11612 4.62500 -0.99999 0.00278 -0.00203 1.00000 0.00000
9.00520 5.11612 5.62500 -1.00000 0.00195 -0.00108 1.00000 0.00000
9.00520 5.11612 6.62500 -0.99998 0.00604 -0.00168 1.00000 0.00000
9.00520 5.11612 7.62500 -0.99999 0.00086 0.00372 1.00000 0.00000
9.00520 5.11612 8.62500 -0.99990 0.00065 0.01426 1.00000 0.00000
9.00520 5.11612 9.62500 -0.99946 -0.00777 0.03195 1.00000 0.00000
9.71231 5.82322 2.62500 -0.99993 0.00122 -0.01204 1.00000 0.00000
9.71231 5.82322 3.62500 -0.99991 -0.01054 -0.00876 1.00000 0.00000
9.71231 5.82322 4.62500 -0.99994 0.00202 -0.01033 1.00000 0.00000
9.71231 5.82322 5.62500 -0.99999 0.00166 0.00304 1.00000 0.00000
9.71231 5.82322 6.62500 -0.99998 0.00003 0.00553 1.00000 0.00000
9.71231 5.82322 7.62500 -0.99999 0.00417 0.00232 1.00000 0.00000
9.71231 5.82322 8.62500 -0.99984 0.00293 0.01760 1.00000 0.00000
9.71231 5.82322 9.62500 -0.99924 -0.00534 0.03873 1.00000 0.00000
10.41940 6.53033 3.62500 -0.99995 -0.00330 -0.00910 1.00000 0.00000
10.41940 6.53033 4.62500 -0.99998 -0.00244 -0.00519 1.00000 0.00000
10.41940 6.53033 5.62500 -0.99999 -0.00467 -0.00063 1.00000 0.00000
10.41940 6.53033 6.62500 -0.99998 -0.00526 0.00253 1.00000 0.00000
10.41940 6.53033 7.62500 -0.99990 -0.00693 0.01215 1.00000 0.00000
10.41940 6.53033 8.62500 -0.99931 -0.00437 0.03694 1.00000 0.00000
11.12650 7.23744 4.62500 -0.99948 -0.03129 0.00722 1.00000 0.00000
11.12650 7.23744 5.62500 -0.99982 -0.01026 0.01588 1.00000 0.00000
11.12650 7.23744 6.62500 -0.99978 -0.01593 0.01331 1.00000 0.00000
6.17678 0.87348 4.62500 -0.99991 -0.00294 0.01344 1.00000 0.00000
6.17678 0.87348 5.62500 -0.99999 0.00244 -0.00218 1.00000 0.00000
6.17678 0.87348 6.62500 -0.99997 0.00611 -0.00397 1.00000 0.00000
6.17678 0.87348 7.62500 -0.99698 -0.07719 -0.00894 1.00000 0.00000
6.88388 1.58058 3.62500 -0.99996 0.00499 0.00702 1.00000 0.00000
6.88388 1.58058 4.62500 -0.99996 0.00418 0.00793 1.00000 0.00000
6.88388 1.58058 5.62500 -0.99999 0.00500 -0.00170 1.00000 0.00000
6.88388 1.58058 6.62500 -0.99996 0.00259 0.00878 1.00000 0.00000
6.88388 1.58058 7.62500 -0.99986 0.01659 0.00169 1.00000 0.00000
6.88388 1.58058 8.62500 -0.99976 0.00580 -0.02099 1.00000 0.00000
7.59099 2.28769 2.62500 -0.99969 0.01792 0.01720 1.00000 0.00000
7.59099 2.28769 3.62500 -0.99998 0.00536 -0.00337 1.00000 0.00000
7.59099 2.28769 4.62500 -0.99995 0.00971 -0.00340 1.00000 0.00000
7.59099 2.28769 5.62500 -1.00000 0.00039 -0.00254 1.00000 0.00000
7.59099 2.28769 6.62500 -0.99997 0.00444 0.00694 1.00000 0.00000
7.59099 2.28769 7.62500 -0.99993 0.01022 0.00547 1.00000 0.00000
7.59099 2.28769 8.62500 -0.99989 0.01258 0.00740 1.00000 0.00000
7.59099 2.28769 9.62500 -0.99964 0.02175 0.01598 1.00000 0.00000
8.29810 2.99480 2.62500 -0.99987 0.01416 -0.00800 1.00000 0.00000
8.29810 2.99480 3.62500 -0.99993 0.01094 -0.00333 1.00000 0.00000
8.29810 2.99480 4.62500 -0.99998 0.00537 0.00183 1.00000 0.00000
8.29810 2.99480 5.62500 -0.99998 0.00609 -0.00131 1.00000 0.00000
8.29810 2.99480 6.62500 -0.99996 0.00717 -0.00605 1.00000 0.00000
8.29810 2.99480 7.62500 -0.99998 0.00351 0.00595 1.00000 0.00000
8.29810 2.99480 8.62500 -0.99986 0.01549 0.00626 1.00000 0.00000
8.29810 2.99480 9.62500 -0.99977 0.02094 0.00393 1.00000 0.00000
9.00520 3.70190 2.62500 -0.99999 0.00381 -0.00338 1.00000 0.00000
9.00520 3.70190 3.62500 -0.99984 0.01658 -0.00730 1.00000 0.00000
9.00520 3.70190 4.62500 -0.99995 0.01040 0.00041 1.00000 0.00000
9.00520 3.70190 5.62500 -0.99998 0.00572 0.00330 1.00000 0.00000
9.00520 3.70190 6.62500 -0.99996 0.00824 0.00171 1.00000 0.00000
9.00520 3.70190 7.62500 -0.99998 0.00606 0.00213 1.00000 0.00000
9.00520 3.70190 8.62500 -0.99989 0.01208 0.00905 1.00000 0.00000
9.00520 3.70190 9.62500 -0.99952 0.03049 -0.00526 1.00000 0.00000
9.71231 4.40901 2.62500 -0.99973 0.00789 0.02194 1.00000 0.00000
9.71231 4.40901 3.62500 -0.99994 0.01007 -0.00422 1.00000 0.00000
9.71231 4.40901 4.62500 -0.99990 -0.00283 0.01386 1.00000 0.00000
9.71231 4.40901 5.62500 -0.99999 0.00471 0.00074 1.00000 0.00000
9.71231 4.40901 6.62500 -0.99996 0.00854 -0.00274 1.00000 0.00000
9.71231 4.40901 7.62500 -0.99999 0.00416 -0.00156 1.00000 0.00000
9.71231 4.40901 8.62500 -0.99945 0.00041 0.03329 1.00000 0.00000
9.71231 4.40901 9.62500 -0.95842 -0.14591 0.24523 1.00000 0.00000
10.41940 5.11612 3.62500 -0.99987 0.00558 -0.01486 1.00000 0.00000
10.41940 5.11612 4.62500 -1.00000 0.00242 -0.00013 1.00000 0.00000
10.41940 5.11612 5.62500 -0.99999 0.00316 0.00039 1.00000 0.00000
10.41940 5.11612 6.62500 -0.99999 0.00424 0.00088 1.00000 0.00000
10.41940 5.11612 7.62500 -0.99966 0.00755 0.02494 1.00000 0.00000
10.41940 5.11612 8.62500 -0.99945 -0.00281 0.03292 1.00000 0.00000
11.12650 5.82322 4.62500 -0.99949 0.00499 0.03148 1.00000 0.00000
11.12650 5.82322 5.62500 -0.99979 -0.00482 0.01971 1.00000 0.00000
11.12650 5.82322 6.62500 -0.99978 0.00346 0.02090 1.00000 0.00000
11.12650 5.82322 7.62500 -0.99697 -0.00340 0.07774 1.00000 0.00000
7.59099 0.87348 5.62500 -0.99783 0.00647 0.06545 1.00000 0.00000
7.59099 0.87348 6.62500 -0.99987 0.01569 0.00224 1.00000 0.00000
8.29810 1.58058 4.62500 -0.99983 0.01661 0.00765 1.00000 0.00000
8.29810 1.58058 5.62500 -0.99990 0.01363 -0.00352 1.00000 0.00000
8.29810 1.58058 6.62500 -0.99993 0.01154 0.00057 1.00000 0.00000
8.29810 1.58058 7.62500 -0.98468 0.03931 0.16991 1.00000 0.00000
9.00520 2.28769 3.62500 -0.99918 0.04042 0.00003 1.00000 0.00000
9.00520 2.28769 4.62500 -0.99985 0.01547 0.00755 1.00000 0.00000
9.00520 2.28769 5.62500 -0.99986 0.01629 0.00270 1.00000 0.00000
9.00520 2.28769 6.62500 -0.99979 0.01893 0.00779 1.00000 0.00000
9.00520 2.28769 7.62500 -0.99988 0.01512 -0.00253 1.00000 0.00000
9.00520 2.28769 8.62500 -0.99956 0.00884 0.02840 1.00000 0.00000
9.71231 2.99480 3.62500 -0.99898 0.04234 -0.01587 1.00000 0.00000
9.71231 2.99480 4.62500 -0.99992 0.01284 0.00107 1.00000 0.00000
9.71231 2.99480 5.62500 -0.99983 0.01515 0.01072 1.00000 0.00000
9.71231 2.99480 6.62500 -0.99985 0.01567 0.00784 1.00000 0.00000
9.71231 2.99480 7.62500 -0.99971 0.01882 0.01486 1.00000 0.00000
9.71231 2.99480 8.62500 -0.99907 0.02697 0.03356 1.00000 0.00000
10.41940 3.70190 4.62500 -0.99972 0.02040 0.01210 1.00000 0.00000
10.41940 3.70190 5.62500 -0.99983 0.01823 0.00144 1.00000 0.00000
10.41940 3.70190 6.62500 -0.99991 0.01345 -0.00233 1.00000 0.00000
10.41940 3.70190 7.62500 -0.99970 0.02464 0.00039 1.00000 0.00000
11.12650 4.40901 5.62500 -0.99970 0.01416 0.02022 1.00000 0.00000
11.12650 4.40901 6.62500 -0.99799 0.01812 0.06081 1.00000 0.00000
0.87348 7.59099 5.12500 -0.99977 0.00874 -0.01958 1.00000 0.00000
0.87348 7.59099 6.12500 -0.99961 0.02689 -0.00716 1.00000 0.00000
0.87348 7.59099 7.12500 -0.99757 0.01859 -0.06710 1.00000 0.00000
1.58058 8.29810 4.12500 -0.99981 0.01800 -0.00807 1.00000 0.00000
1.58058 8.29810 5.12500 -0.99992 0.01258 -0.00060 1.00000 0.00000
1.58058 8.29810 6.12500 -0.99986 0.01343 -0.00984 1.00000 0.00000
1.58058 8.29810 7.12500 -0.99985 0.01132 -0.01348 1.00000 0.00000
1.58058 8.29810 8.12500 -0.99917 0.02474 -0.03221 1.00000 0.00000
2.28769 9.00520 4.12500 -0.99972 0.02164 -0.00988 1.00000 0.00000
2.28769 9.00520 5.12500 -0.99980 0.01645 -0.01164 1.00000 0.00000
2.28769 9.00520 6.12500 -0.99984 0.01621 -0.00717 1.00000 0.00000
2.28769 9.00520 7.12500 -0.99967 0.01665 -0.01940 1.00000 0.00000
2.28769 9.00520 8.12500 -0.99971 0.02398 -0.00222 1.00000 0.00000
2.99480 9.71231 4.12500 -0.99983 0.01800 -0.00374 1.00000 0.00000
2.99480 9.71231 5.12500 -0.99980 0.01508 -0.01336 1.00000 0.00000
2.99480 9.71231 6.12500 -0.99974 0.01882 -0.01292 1.00000 0.00000
2.99480 9.71231 7.12500 -0.99983 0.01720 -0.00693 1.00000 0.00000
2.99480 9.71231 8.12500 -0.99965 0.02480 -0.00932 1.00000 0.00000
3.70190 10.41940 4.12500 -0.99686 0.06427 -0.04636 1.00000 0.00000
3.70190 10.41940 5.12500 -0.99975 0.01543 -0.01606 1.00000 0.00000
3.70190 10.41940 6.12500 -0.99981 0.01508 -0.01225 1.00000 0.00000
3.70190 10.41940 7.12500 -0.99984 0.01768 0.00079 1.00000 0.00000
3.70190 10.41940 8.12500 -0.99979 0.01743 -0.01061 1.00000 0.00000
4.40901 11.12650 5.12500 -0.99707 0.02188 -0.07324 1.00000 0.00000
4.40901 11.12650 6.12500 -0.99898 0.03286 -0.03107 1.00000 0.00000
4.40901 11.12650 7.12500 -0.99979 -0.01387 0.01489 1.00000 0.00000
0.87348 6.17678 4.12500 -0.99997 0.00510 0.00581 1.00000 0.00000
0.87348 6.17678 5.12500 -0.99997 0.00292 -0.00718 1.00000 0.00000
0.87348 6.17678 6.12500 -0.99995 0.00100 -0.00949 1.00000 0.00000
0.87348 6.17678 7.12500 -0.99992 0.00254 -0.01267 1.00000 0.00000
1.58058 6.88388 3.12500 -0.99960 0.01476 -0.02397 1.00000 0.00000
1.58058 6.88388 4.12500 -0.99991 0.01065 -0.00865 1.00000 0.00000
1.58058 6.88388 5.12500 -0.99976 0.00906 -0.02000 1.00000 0.00000
1.58058 6.88388 6.12500 -0.99998 0.00454 -0.00510 1.00000 0.00000
1.58058 6.88388 7.12500 -0.99997 0.00743 0.00141 1.00000 0.00000
1.58058 6.88388 8.12500 -0.99998 0.00647 -0.00181 1.00000 0.00000
1.58058 6.88388 9.12500 -0.99689 -0.05703 -0.05442 1.00000 0.00000
2.28769 7.59099 3.12500 -0.99993 0.01112 -0.00409 1.00000 0.00000
2.28769 7.59099 4.12500 -0.99996 0.00846 0.00345 1.00000 0.00000
2.28769 7.59099 5.12500 -0.99995 0.00801 0.00536 1.00000 0.00000
2.28769 7.59099 6.12500 -0.99995 0.00670 -0.00702 1.00000 0.00000
2.28769 7.59099 7.12500 -0.99996 0.00812 -0.00378 1.00000 0.00000
2.28769 7.59099 8.12500 -0.99993 0.00989 -0.00689 1.00000 0.00000
2.28769 7.59099 9.12500 -0.99981 0.01455 -0.01305 1.00000 0.00000
2.99480 8.29810 2.12500 -0.99706 0.07608 -0.00943 1.00000 0.00000
2.99480 8.29810 3.12500 -0.99989 0.01385 0.00440 1.00000 0.00000
2.99480 8.29810 4.12500 -0.99996 0.00813 0.00329 1.00000 0.00000
2.99480 8.29810 5.12500 -0.99999 0.00484 -0.00025 1.00000 0.00000
2.99480 8.29810 6.12500 -0.99999 0.00502 -0.00165 1.00000 0.00000
2.99480 8.29810 7.12500 -0.99997 0.00781 0.00020 1.00000 0.00000
2.99480 8.29810 8.12500 -0.99992 0.01204 0.00429 1.00000 0.00000
2.99480 8.29810 9.12500 -0.99977 0.01574 -0.01468 1.00000 0.00000
3.70190 9.00520 2.12500 -0.99997 -0.00102 0.00770 1.00000 0.00000
3.70190 9.00520 3.12500 -0.99996 0.00923 -0.00001 1.00000 0.00000
3.70190 9.00520 4.12500 -0.99995 0.00634 0.00820 1.00000 0.00000
3.70190 9.00520 5.12500 -0.99994 0.00946 -0.00481 1.00000 0.00000
3.70190 9.00520 6.12500 -0.99998 0.00477 -0.00303 1.00000 0.00000
3.70190 9.00520 7.12500 -0.99999 0.00371 0.00003 1.00000 0.00000
3.70190 9.00520 8.12500 -0.99999 0.00392 0.00228 1.00000 0.00000
3.70190 9.00520 9.12500 -0.99991 0.01298 -0.00140 1.00000 0.00000
4.40901 9.71231 3.12500 -0.99990 0.01226 0.00653 1.00000 0.00000
4.40901 9.71231 4.12500 -0.99996 0.00830 -0.00272 1.00000 0.00000
4.40901 9.71231 5.12500 -0.99997 0.00742 -0.00342 1.00000 0.00000
4.40901 9.71231 6.12500 -0.99996 0.00528 -0.00671 1.00000 0.00000
4.40901 9.71231 7.12500 -0.99999 0.00040 -0.00341 1.00000 0.00000
4.40901 9.71231 8.12500 -0.99996 0.00840 0.00267 1.00000 0.00000
4.40901 9.71231 9.12500 -0.99989 0.01365 -0.00588 1.00000 0.00000
5.11612 10.41940 3.12500 -0.99591 0.08173 -0.03841 1.00000 0.00000
5.11612 10.41940 4.12500 -0.99993 0.01213 0.00055 1.00000 0.00000
5.11612 10.41940 5.12500 -0.99996 0.00815 0.00204 1.00000 0.00000
5.11612 10.41940 6.12500 -0.99996 0.00441 -0.00829 1.00000 0.00000
5.11612 10.41940 7.12500 -0.99998 0.00507 -0.00432 1.00000 0.00000
5.11612 10.41940 8.12500 -0.99996 0.00639 0.00681 1.00000 0.00000
5.11612 10.41940 9.12500 -0.99988 0.01419 0.00617 1.00000 0.00000
5.82322 11.12650 4.12500 -0.96614 0.18645 0.17835 1.00000 0.00000
5.82322 11.12650 5.12500 -0.99998 -0.00465 -0.00339 1.00000 0.00000
5.82322 11.12650 6.12500 -0.99997 0.00548 -0.00585 1.00000 0.00000
5.82322 11.12650 7.12500 -0.99997 -0.00740 -0.00366 1.00000 0.00000
0.87348 4.76256 5.12500 -0.99592 -0.00241 -0.09025 1.00000 0.00000
0.87348 4.76256 6.12500 -0.99990 -0.01385 -0.00038 1.00000 0.00000
0.87348 4.76256 7.12500 -0.99979 -0.01760 0.01095 1.00000 0.00000
1.58058 5.46967 3.12500 -0.99917 0.02068 -0.03505 1.00000 0.00000
1.58058 5.46967 4.12500 -0.99994 -0.01069 0.00366 1.00000 0.00000
1.58058 5.46967 5.12500 -0.99999 -0.00323 0.00077 1.00000 0.00000
1.58058 5.46967 6.12500 -0.99997 -0.00404 0.00586 1.00000 0.00000
1.58058 5.46967 7.12500 -0.99998 -0.00539 0.00229 1.00000 0.00000
1.58058 5.46967 8.12500 -0.99997 -0.00678 -0.00204 1.00000 0.00000
1.58058 5.46967 9.12500 -0.99870 -0.00454 -0.05086 1.00000 0.00000
2.28769 6.17678 2.12500 -0.99992 0.00928 -0.00806 1.00000 0.00000
2.28769 6.17678 3.12500 -0.99999 -0.00233 -0.00222 1.00000 0.00000
2.28769 6.17678 4.12500 -0.99999 -0.00086 0.00490 1.00000 0.00000
2.28769 6.17678 5.12500 -1.00000 0.00011 -0.00071 1.00000 0.00000
2.28769 6.17678 6.12500 -1.00000 0.00134 -0.00076 1.00000 0.00000
2.28769 6.17678 7.12500 -1.00000 0.00097 0.00199 1.00000 0.00000
2.28769 6.17678 8.12500 -0.99998 -0.00091 -0.00545 1.00000 0.00000
2.28769 6.17678 9.12500 -0.99996 -0.00734 0.00560 1.00000 0.00000
2.99480 6.88388 2.12500 -0.99997 0.00683 0.00447 1.00000 0.00000
2.99480 6.88388 3.12500 -1.00000 0.00010 0.00197 1.00000 0.00000
2.99480 6.88388 4.12500 -0.99998 0.00519 0.00187 1.00000 0.00000
2.99480 6.88388 5.12500 -0.99998 -0.00042 -0.00551 1.00000 0.00000
2.99480 6.88388 6.12500 -1.00000 0.00051 0.00177 1.00000 0.00000
2.99480 6.88388 7.12500 -0.99999 0.00206 0.00310 1.00000 0.00000
2.99480 6.88388 8.12500 -0.99999 0.00248 -0.00392 1.00000 0.00000
2.99480 6.88388 9.12500 -1.00000 0.00144 -0.00136 1.00000 0.00000
2.99480 6.88388 10.12500 -0.99993 0.01129 -0.00373 1.00000 0.00000
3.70190 7.59099 2.12500 -0.99996 0.00272 0.00828 1.00000 0.00000
3.70190 7.59099 3.12500 -0.99999 0.00216 0.00347 1.00000 0.00000
3.70190 7.59099 4.12500 -0.99997 -0.00096 0.00811 1.00000 0.00000
3.70190 7.59099 5.12500 -0.99999 0.00231 0.00309 1.00000 0.00000
3.70190 7.59099 6.12500 -1.00000 0.00236 -0.00076 1.00000 0.00000
3.70190 7.59099 7.12500 -1.00000 0.00092 0.00188 1.00000 0.00000
3.70190 7.59099 8.12500 -1.00000 0.00074 0.00118 1.00000 0.00000
3.70190 7.59099 9.12500 -0.99998 0.00656 0.00204 1.00000 0.00000
3.70190 7.59099 10.12500 -0.99981 0.01890 -0.00491 1.00000 0.00000
4.40901 8.29810 2.12500 -0.99998 0.00666 0.00143 1.00000 0.00000
4.40901 8.29810 3.12500 -0.99995 -0.00013 0.01008 1.00000 0.00000
4.40901 8.29810 4.12500 -0.99999 -0.00108 0.00528 1.00000 0.00000
4.40901 8.29810 5.12500 -0.99999 0.00409 -0.00209 1.00000 0.00000
4.40901 8.29810 6.12500 -1.00000 0.00187 -0.00166 1.00000 0.00000
4.40901 8.29810 7.12500 -1.00000 -0.00006 0.00086 1.00000 0.00000
4.40901 8.29810 8.12500 -0.99998 0.00697 0.00066 1.00000 0.00000
4.40901 8.29810 9.12500 -0.99999 0.00501 -0.00034 1.00000 0.00000
4.40901 8.29810 10.12500 -0.99994 0.01094 -0.00227 1.00000 0.00000
5.11612 9.00520 2.12500 -0.99992 0.00952 0.00791 1.00000 0.00000
5.11612 9.00520 3.12500 -0.99994 0.00516 0.00917 1.00000 0.00000
5.11612 9.00520 4.12500 -0.99998 0.00471 0.00358 1.00000 0.00000
5.11612 9.00520 5.12500 -0.99998 0.00467 -0.00433 1.00000 0.00000
5.11612 9.00520 6.12500 -0.99996 0.00548 -0.00660 1.00000 0.00000
5.11612 9.00520 7.12500 -0.99999 0.00157 -0.00462 1.00000 0.00000
5.11612 9.00520 8.12500 -0.99964 0.02310 0.01351 1.00000 0.00000
5.11612 9.00520 9.12500 -0.99999 0.00400 0.00201 1.00000 0.00000
5.11612 9.00520 10.12500 -0.99864 0.04837 0.01959 1.00000 0.00000
5.82322 9.71231 2.12500 -0.99492 0.01694 0.09925 1.00000 0.00000
5.82322 9.71231 3.12500 -0.99982 0.00352 0.01850 1.00000 0.00000
5.82322 9.71231 4.12500 -0.99998 0.00648 0.00205 1.00000 0.00000
5.82322 9.71231 5.12500 -1.00000 0.00140 0.00006 1.00000 0.00000
5.82322 9.71231 6.12500 -0.99999 0.00255 -0.00371 1.00000 0.00000
5.82322 9.71231 7.12500 -1.00000 0.00077 -0.00207 1.00000 0.00000
5.82322 9.71231 8.12500 -0.99999 -0.00440 0.00188 1.00000 0.00000
5.82322 9.71231 9.12500 -0.99999 0.00251 -0.00217 1.00000 0.00000
6.53033 10.41940 3.12500 -0.99233 -0.00681 0.12346 1.00000 0.00000
6.53033 10.41940 4.12500 -0.99993 0.00833 0.00804 1.00000 0.00000
6.53033 10.41940 5.12500 -0.99997 -0.00696 -0.00408 1.00000 0.00000
6.53033 10.41940 6.12500 -1.00000 -0.00089 -0.00217 1.00000 0.00000
6.53033 10.41940 7.12500 -0.99999 -0.00295 -0.00186 1.00000 0.00000
6.53033 10.41940 8.12500 -0.99994 -0.00443 0.00966 1.00000 0.00000
6.53033 10.41940 9.12500 -0.99925 -0.01399 -0.03613 1.00000 0.00000
7.23744 11.12650 5.12500 -0.99981 -0.01959 0.00111 1.00000 0.00000
7.23744 11.12650 6.12500 -0.99968 -0.01593 0.01980 1.00000 0.00000
7.23744 11.12650 7.12500 -0.99984 -0.00713 0.01626 1.00000 0.00000
1.58058 4.05546 4.12500 -0.99981 -0.00475 -0.01893 1.00000 0.00000
1.58058 4.05546 5.12500 -0.99992 -0.01265 0.00230 1.00000 0.00000
1.58058 4.05546 6.12500 -0.99995 -0.01013 -0.00212 1.00000 0.00000
1.58058 4.05546 7.12500 -0.99987 -0.01412 0.00789 1.00000 0.00000
1.58058 4.05546 8.12500 -0.99984 -0.01797 -0.00199 1.00000 0.00000
2.28769 4.76256 3.12500 -0.99985 -0.01710 0.00275 1.00000 0.00000
2.28769 4.76256 4.12500 -1.00000 0.00023 -0.00235 1.00000 0.00000
2.28769 4.76256 5.12500 -0.99999 -0.00242 0.00394 1.00000 0.00000
2.28769 4.76256 6.12500 -1.00000 -0.00232 -0.00108 1.00000 0.00000
2.28769 4.76256 7.12500 -0.99996 -0.00761 -0.00469 1.00000 0.00000
2.28769 4.76256 8.12500 -0.99997 -0.00823 0.00058 1.00000 0.00000
2.28769 4.76256 9.12500 -0.99997 -0.00822 0.00034 1.00000 0.00000
2.99480 5.46967 2.12500 -0.99997 -0.00776 -0.00262 1.00000 0.00000
2.99480 5.46967 3.12500 -0.99995 -0.00966 -0.00059 1.00000 0.00000
2.99480 5.46967 4.12500 -0.99999 -0.00502 0.00167 1.00000 0.00000
2.99480 5.46967 5.12500 -1.00000 0.00122 -0.00014 1.00000 0.00000
2.99480 5.46967 6.12500 -1.00000 -0.00186 -0.00119 1.00000 0.00000
2.99480 5.46967 7.12500 -0.99999 0.00073 -0.00374 1.00000 0.00000
2.99480 5.46967 8.12500 -1.00000 -0.00188 0.00065 1.00000 0.00000
2.99480 5.46967 9.12500 -0.99998 -0.00194 0.00623 1.00000 0.00000
2.99480 5.46967 10.12500 -0.99998 -0.00456 0.00362 1.00000 0.00000
3.70190 6.17678 1.12500 -0.99999 -0.00247 -0.00406 1.00000 0.00000
3.70190 6.17678 2.12500 -0.99992 0.01281 -0.00052 1.00000 0.00000
3.70190 6.17678 3.12500 -0.99998 -0.00629 0.00023 1.00000 0.00000
3.70190 6.17678 4.12500 -0.99998 -0.00265 0.00513 1.00000 0.00000
3.70190 6.17678 5.12500 -0.99997 -0.00193 -0.00755 1.00000 0.00000
3.70190 6.17678 6.12500 -1.00000 0.00256 0.00113 1.00000 0.00000
3.70190 6.17678 7.12500 -0.99996 0.00729 -0.00542 1.00000 0.00000
3.70190 6.17678 8.12500 -1.00000 0.00180 0.00080 1.00000 0.00000
3.70190 6.17678 9.12500 -0.99997 0.00267 0.00706 1.00000 0.00000
3.70190 6.17678 10.12500 -0.99997 -0.00218 0.00741 1.00000 0.00000
4.40901 6.88388 1.12500 -0.99999 0.00300 -0.00171 1.00000 0.00000
4.40901 6.88388 2.12500 -0.99882 0.04808 -0.00728 1.00000 0.00000
4.40901 6.88388 3.12500 -0.99998 0.00105 0.00546 1.00000 0.00000
4.40901 6.88388 4.12500 -0.99997 0.00020 0.00741 1.00000 0.00000
4.40901 6.88388 5.12500 -1.00000 0.00042 -0.00075 1.00000 0.00000
4.40901 6.88388 6.12500 -0.99998 0.00591 -0.00026 1.00000 0.00000
4.40901 6.88388 7.12500 -0.99997 0.00348 0.00662 1.00000 0.00000
4.40901 6.88388 8.12500 -0.99996 0.00452 0.00771 1.00000 0.00000
4.40901 6.88388 9.12500 -0.99999 0.00342 0.00351 1.00000 0.00000
4.40901 6.88388 10.12500 -1.00000 0.00261 0.00134 1.00000 0.00000
4.40901 6.88388 11.12500 -0.99918 0.00316 0.04044 1.00000 0.00000
5.11612 7.59099 1.12500 -0.99998 0.00084 0.00604 1.00000 0.00000
5.11612 7.59099 2.12500 -0.99998 0.00428 0.00527 1.00000 0.00000
5.11612 7.59099 3.12500 -1.00000 0.00012 0.00257 1.00000 0.00000
5.11612 7.59099 4.12500 -0.99998 0.00432 0.00417 1.00000 0.00000
5.11612 7.59099 5.12500 -0.99999 0.00019 0.00397 1.00000 0.00000
5.11612 7.59099 6.12500 -0.99998 -0.00094 -0.00623 1.00000 0.00000
5.11612 7.59099 7.12500 -0.99999 0.00014 0.00332 1.00000 0.00000
5.11612 7.59099 8.12500 -0.99998 0.00096 0.00576 1.00000 0.00000
5.11612 7.59099 9.12500 -0.99998 0.00584 0.00059 1.00000 0.00000
5.11612 7.59099 10.12500 -0.99996 0.00666 -0.00506 1.00000 0.00000
5.11612 7.59099 11.12500 -0.99996 0.00472 -0.00773 1.00000 0.00000
5.82322 8.29810 1.12500 -0.99826 0.00155 0.05894 1.00000 0.00000
5.82322 8.29810 2.12500 -0.99999 0.00266 0.00299 1.00000 0.00000
5.82322 8.29810 3.12500 -0.99999 -0.00204 0.00357 1.00000 0.00000
5.82322 8.29810 4.12500 -1.00000 -0.00236 0.00144 1.00000 0.00000
5.82322 8.29810 5.12500 -0.99999 0.00084 0.00399 1.00000 0.00000
5.82322 8.29810 6.12500 -0.99997 0.00552 -0.00566 1.00000 0.00000
5.82322 8.29810 7.12500 -0.99999 0.00294 -0.00173 1.00000 0.00000
5.82322 8.29810 8.12500 -0.99999 0.00262 0.00423 1.00000 0.00000
5.82322 8.29810 9.12500 -0.99998 0.00546 0.00055 1.00000 0.00000
5.82322 8.29810 10.12500 -0.99999 0.00440 -0.00264 1.00000 0.00000
6.53033 9.00520 2.12500 -0.99995 -0.00526 0.00820 1.00000 0.00000
6.53033 9.00520 3.12500 -0.99997 0.00040 0.00797 1.00000 0.00000
6.53033 9.00520 4.12500 -0.99998 0.00662 -0.00179 1.00000 0.00000
6.53033 9.00520 5.12500 -0.99999 0.00247 0.00226 1.00000 0.00000
6.53033 9.00520 6.12500 -0.99998 -0.00098 -0.00550 1.00000 0.00000
6.53033 9.00520 7.12500 -0.99999 0.00046 -0.00480 1.00000 0.00000
6.53033 9.00520 8.12500 -1.00000 0.00045 0.00072 1.00000 0.00000
6.53033 9.00520 9.12500 -0.99998 -0.00540 0.00181 1.00000 0.00000
6.53033 9.00520 10.12500 -0.99999 0.00061 -0.00506 1.00000 0.00000
7.23744 9.71231 3.12500 -0.99992 -0.00897 0.00895 1.00000 0.00000
7.23744 9.71231 4.12500 -0.99997 -0.00804 -0.00100 1.00000 0.00000
7.23744 9.71231 5.12500 -0.99996 -0.00680 -0.00493 1.00000 0.00000
7.23744 9.71231 6.12500 -0.99996 -0.00430 -0.00740 1.00000 0.00000
7.23744 9.71231 7.12500 -0.99999 -0.00419 0.00046 1.00000 0.00000
7.23744 9.71231 8.12500 -0.99994 -0.00542 0.00921 1.00000 0.00000
7.23744 9.71231 9.12500 -0.99989 -0.00924 0.01186 1.00000 0.00000
7.94454 10.41940 4.12500 -0.99984 -0.01551 0.00896 1.00000 0.00000
7.94454 10.41940 5.12500 -0.99997 -0.00729 0.00114 1.00000 0.00000
7.94454 10.41940 6.12500 -1.00000 0.00064 -0.00238 1.00000 0.00000
7.94454 10.41940 7.12500 -0.99996 -0.00877 0.00014 1.00000 0.00000
7.94454 10.41940 8.12500 -0.99613 -0.06087 0.06344 1.00000 0.00000
2.28769 3.34835 3.12500 -0.99975 -0.02135 -0.00587 1.00000 0.00000
2.28769 3.34835 4.12500 -0.99990 -0.01412 0.00207 1.00000 0.00000
2.28769 3.34835 5.12500 -0.99992 -0.01157 0.00484 1.00000 0.00000
2.28769 3.34835 6.12500 -0.99991 -0.01272 0.00436 1.00000 0.00000
2.28769 3.34835 7.12500 -0.99991 -0.01298 0.00255 1.00000 0.00000
2.28769 3.34835 8.12500 -0.99980 -0.01859 0.00742 1.00000 0.00000
2.99480 4.05546 2.12500 -0.99976 -0.02079 -0.00744 1.00000 0.00000
2.99480 4.05546 3.12500 -0.99994 -0.01015 0.00398 1.00000 0.00000
2.99480 4.05546 4.12500 -0.99998 -0.00573 0.00024 1.00000 0.00000
2.99480 4.05546 5.12500 -0.99997 -0.00358 0.00642 1.00000 0.00000
2.99480 4.05546 6.12500 -0.99999 -0.00514 0.00121 1.00000 0.00000
2.99480 4.05546 7.12500 -1.00000 -0.00277 -0.00080 1.00000 0.00000
2.99480 4.05546 8.12500 -0.99998 -0.00535 -0.00132 1.00000 0.00000
2.99480 4.05546 9.12500 -0.99988 -0.00220 -0.01530 1.00000 0.00000
2.99480 4.05546 10.12500 -0.94088 0.16318 -0.29684 1.00000 0.00000
3.70190 4.76256 2.12500 -0.99995 -0.00981 0.00121 1.00000 0.00000
3.70190 4.76256 3.12500 -0.99998 -0.00619 -0.00171 1.00000 0.00000
3.70190 4.76256 4.12500 -0.99999 -0.00145 0.00329 1.00000 0.00000
3.70190 4.76256 5.12500 -1.00000 -0.00066 0.00164 1.00000 0.00000
3.70190 4.76256 6.12500 -1.00000 0.00012 -0.00091 1.00000 0.00000
3.70190 4.76256 7.12500 -1.00000 -0.00162 0.00056 1.00000 0.00000
3.70190 4.76256 8.12500 -0.99998 -0.00425 0.00539 1.00000 0.00000
3.70190 4.76256 9.12500 -0.99996 -0.00737 0.00440 1.00000 0.00000
3.70190 4.76256 10.12500 -0.99995 -0.00957 0.00081 1.00000 0.00000
4.40901 5.46967 1.12500 -0.99897 -0.00627 -0.04498 1.00000 0.00000
4.40901 5.46967 2.12500 -0.99997 -0.00379 -0.00650 1.00000 0.00000
4.40901 5.46967 3.12500 -0.99999 -0.00448 -0.00241 1.00000 0.00000
4.40901 5.46967 4.12500 -0.99998 -0.00669 0.00150 1.00000 0.00000
4.40901 5.46967 5.12500 -0.99999 0.00447 -0.00192 1.00000 0.00000
4.40901 5.46967 6.12500 -0.99999 -0.00080 0.00357 1.00000 0.00000
4.40901 5.46967 7.12500 -0.99997 0.00203 -0.00779 1.00000 0.00000
4.40901 5.46967 8.12500 -0.99999 -0.00274 0.00160 1.00000 0.00000
4.40901 5.46967 9.12500 -1.00000 -0.00250 -0.00181 1.00000 0.00000
4.40901 5.46967 10.12500 -0.99997 0.00077 0.00708 1.00000 0.00000
4.40901 5.46967 11.12500 -0.99861 0.03888 0.03558 1.00000 0.00000
5.11612 6.17678 1.12500 -1.00000 0.00123 0.00103 1.00000 0.00000
5.11612 6.17678 2.12500 -0.99999 0.00344 0.00380 1.00000 0.00000
5.11612 6.17678 3.12500 -0.99999 0.00150 0.00375 1.00000 0.00000
5.11612 6.17678 4.12500 -1.00000 -0.00261 0.00060 1.00000 0.00000
5.11612 6.17678 5.12500 -1.00000 0.00232 0.00147 1.00000 0.00000
5.11612 6.17678 6.12500 -0.99999 0.00379 0.00346 1.00000 0.00000
5.11612 6.17678 7.12500 -0.99999 0.00251 0.00485 1.00000 0.00000
5.11612 6.17678 8.12500 -0.99976 0.00385 0.02169 1.00000 0.00000
5.11612 6.17678 9.12500 -0.99999 0.00010 0.00357 1.00000 0.00000
5.11612 6.17678 10.12500 -0.99999 -0.00109 0.00375 1.00000 0.00000
5.11612 6.17678 11.12500 -0.99989 0.00084 -0.01470 1.00000 0.00000
5.82322 6.88388 1.12500 -0.99998 -0.00477 -0.00291 1.00000 0.00000
5.82322 6.88388 2.12500 -1.00000 0.00016 -0.00175 1.00000 0.00000
5.82322 6.88388 3.12500 -1.00000 -0.00102 0.00206 1.00000 0.00000
5.82322 6.88388 4.12500 -0.99999 0.00353 0.00185 1.00000 0.00000
5.82322 6.88388 5.12500 -0.99999 -0.00348 0.00205 1.00000 0.00000
5.82322 6.88388 6.12500 -0.99998 0.00115 0.00551 1.00000 0.00000
5.82322 6.88388 7.12500 -0.99998 0.00084 0.00592 1.00000 0.00000
5.82322 6.88388 8.12500 -0.99998 -0.00230 -0.00657 1.00000 0.00000
5.82322 6.88388 9.12500 -0.99998 0.00618 -0.00341 1.00000 0.00000
5.82322 6.88388 10.12500 -0.99977 0.01799 -0.01138 1.00000 0.00000
5.82322 6.88388 11.12500 -0.99997 -0.00523 -0.00547 1.00000 0.00000
6.53033 7.59099 1.12500 -0.99993 -0.00291 0.01170 1.00000 0.00000
6.53033 7.59099 2.12500 -0.99999 -0.00159 -0.00402 1.00000 0.00000
6.53033 7.59099 3.12500 -1.00000 -0.00149 -0.00045 1.00000 0.00000
6.53033 7.59099 4.12500 -0.99999 0.00255 0.00198 1.00000 0.00000
6.53033 7.59099 5.12500 -1.00000 0.00155 0.00145 1.00000 0.00000
6.53033 7.59099 6.12500 -0.99999 0.00374 0.00371 1.00000 0.00000
6.53033 7.59099 7.12500 -0.99997 -0.00235 0.00751 1.00000 0.00000
6.53033 7.59099 8.12500 -1.00000 0.00156 0.00214 1.00000 0.00000
6.53033 7.59099 9.12500 -0.99999 -0.00035 0.00340 1.00000 0.00000
6.53033 7.59099 10.12500 -0.99999 -0.00073 -0.00391 1.00000 0.00000
6.53033 7.59099 11.12500 -0.99998 -0.00048 -0.00581 1.00000 0.00000
7.23744 8.29810 2.12500 -0.99996 -0.00778 -0.00350 1.00000 0.00000
7.23744 8.29810 3.12500 -0.99998 -0.00367 -0.00532 1.00000 0.00000
7.23744 8.29810 4.12500 -1.00000 -0.00105 -0.00140 1.00000 0.00000
7.23744 8.29810 5.12500 -1.00000 -0.00054 -0.00107 1.00000 0.00000
7.23744 8.29810 6.12500 -1.00000 0.00052 0.00270 1.00000 0.00000
7.23744 8.29810 7.12500 -0.99998 -0.00550 -0.00267 1.00000 0.00000
7.23744 8.29810 8.12500 -0.99999 -0.00221 0.00361 1.00000 0.00000
7.23744 8.29810 9.12500 -0.99999 -0.00133 0.00341 1.00000 0.00000
7.23744 8.29810 10.12500 -0.99995 -0.00949 0.00067 1.00000 0.00000
7.94454 9.00520 2.12500 -0.99966 -0.02306 0.01185 1.00000 0.00000
7.94454 9.00520 3.12500 -0.99990 -0.01277 -0.00526 1.00000 0.00000
7.94454 9.00520 4.12500 -0.99994 -0.00864 0.00678 1.00000 0.00000
7.94454 9.00520 5.12500 -0.99998 0.00062 -0.00662 1.00000 0.00000
7.94454 9.00520 6.12500 -1.00000 -0.00008 -0.00129 1.00000 0.00000
7.94454 9.00520 7.12500 -0.99995 -0.00459 0.00887 1.00000 0.00000
7.94454 9.00520 8.12500 -0.99999 -0.00507 0.00170 1.00000 0.00000
7.94454 9.00520 9.12500 -0.99992 -0.00602 0.01111 1.00000 0.00000
7.94454 9.00520 10.12500 -0.99981 -0.01676 -0.00994 1.00000 0.00000
8.65165 9.71231 3.12500 -0.99950 -0.02641 0.01713 1.00000 0.00000
8.65165 9.71231 4.12500 -0.99990 -0.01323 0.00558 1.00000 0.00000
8.65165 9.71231 5.12500 -0.99994 -0.00760 -0.00807 1.00000 0.00000
8.65165 9.71231 6.12500 -0.99990 -0.01430 -0.00124 1.00000 0.00000
8.65165 9.71231 7.12500 -0.99994 -0.01066 -0.00377 1.00000 0.00000
8.65165 9.71231 8.12500 -0.99980 -0.01637 0.01178 1.00000 0.00000
2.99480 2.64124 3.12500 -0.99981 -0.01742 -0.00879 1.00000 0.00000
2.99480 2.64124 4.12500 -0.99991 -0.01291 0.00393 1.00000 0.00000
2.99480 2.64124 5.12500 -0.99990 -0.01328 0.00513 1.00000 0.00000
2.99480 2.64124 6.12500 -0.99993 -0.00436 0.01064 1.00000 0.00000
2.99480 2.64124 7.12500 -0.99964 -0.02113 0.01664 1.00000 0.00000
2.99480 2.64124 8.12500 -0.99981 -0.01869 0.00517 1.00000 0.00000
2.99480 2.64124 9.12500 -0.99955 -0.02959 -0.00489 1.00000 0.00000
3.70190 3.34835 2.12500 -0.99965 -0.02206 -0.01480 1.00000 0.00000
3.70190 3.34835 3.12500 -0.99988 -0.01449 -0.00494 1.00000 0.00000
3.70190 3.34835 4.12500 -0.99993 -0.00883 -0.00798 1.00000 0.00000
3.70190 3.34835 5.12500 -0.99999 -0.00475 0.00257 1.00000 0.00000
3.70190 3.34835 6.12500 -0.99996 -0.00391 0.00843 1.00000 0.00000
3.70190 3.34835 7.12500 -0.99999 -0.00230 0.00456 1.00000 0.00000
3.70190 3.34835 8.12500 -0.99993 -0.01121 0.00383 1.00000 0.00000
3.70190 3.34835 9.12500 -0.99991 -0.01075 -0.00857 1.00000 0.00000
3.70190 3.34835 10.12500 -0.99933 -0.03170 -0.01844 1.00000 0.00000
4.40901 4.05546 1.12500 -0.99827 0.05866 -0.00390 1.00000 0.00000
4.40901 4.05546 2.12500 -0.99996 -0.00856 0.00146 1.00000 0.00000
4.40901 4.05546 3.12500 -0.99999 -0.00400 -0.00313 1.00000 0.00000
4.40901 4.05546 4.12500 -0.99999 -0.00110 0.00527 1.00000 0.00000
4.40901 4.05546 5.12500 -1.00000 0.00042 -0.00305 1.00000 0.00000
4.40901 4.05546 6.12500 -1.00000 -0.00010 0.00244 1.00000 0.00000
4.40901 4.05546 7.12500 -0.99999 -0.00114 0.00299 1.00000 0.00000
4.40901 4.05546 8.12500 -1.00000 -0.00127 0.00282 1.00000 0.00000
4.40901 4.05546 9.12500 -0.99995 -0.00907 -0.00375 1.00000 0.00000
4.40901 4.05546 10.12500 -0.99995 -0.00597 -0.00809 1.00000 0.00000
5.11612 4.76256 1.12500 -0.99995 -0.00411 -0.00913 1.00000 0.00000
5.11612 4.76256 2.12500 -1.00000 -0.00144 -0.00080 1.00000 0.00000
5.11612 4.76256 3.12500 -1.00000 -0.00125 0.00143 1.00000 0.00000
5.11612 4.76256 4.12500 -0.99999 -0.00344 0.00165 1.00000 0.00000
5.11612 4.76256 5.12500 -1.00000 0.00062 0.00112 1.00000 0.00000
5.11612 4.76256 6.12500 -0.99998 0.00601 0.00267 1.00000 0.00000
5.11612 4.76256 7.12500 -0.99999 -0.00063 -0.00423 1.00000 0.00000
5.11612 4.76256 8.12500 -0.99999 -0.00204 0.00250 1.00000 0.00000
5.11612 4.76256 9.12500 -0.99999 -0.00286 -0.00297 1.00000 0.00000
5.11612 4.76256 10.12500 -0.99998 -0.00228 0.00629 1.00000 0.00000
5.11612 4.76256 11.12500 -0.99997 -0.00057 -0.00717 1.00000 0.00000
5.82322 5.46967 1.12500 -1.00000 0.00065 -0.00189 1.00000 0.00000
5.82322 5.46967 2.12500 -0.99999 0.00377 -0.00182 1.00000 0.00000
5.82322 5.46967 3.12500 -1.00000 0.00173 -0.00140 1.00000 0.00000
5.82322 5.46967 4.12500 -1.00000 -0.00172 0.00109 1.00000 0.00000
5.82322 5.46967 5.12500 -0.99999 -0.00081 0.00454 1.00000 0.00000
5.82322 5.46967 6.12500 -0.99999 0.00197 0.00260 1.00000 0.00000
5.82322 5.46967 7.12500 -1.00000 0.00086 0.00000 1.00000 0.00000
5.82322 5.46967 8.12500 -1.00000 0.00072 -0.00055 1.00000 0.00000
5.82322 5.46967 9.12500 -0.99999 0.00309 -0.00173 1.00000 0.00000
5.82322 5.46967 10.12500 -0.99999 -0.00441 -0.00313 1.00000 0.00000
5.82322 5.46967 11.12500 -0.99955 -0.02014 0.02215 1.00000 0.00000
6.53033 6.17678 1.12500 -0.99998 -0.00481 -0.00361 1.00000 0.00000
6.53033 6.17678 2.12500 -0.99995 -0.00383 -0.00932 1.00000 0.00000
6.53033 6.17678 3.12500 -1.00000 0.00160 -0.00141 1.00000 0.00000
6.53033 6.17678 4.12500 -1.00000 0.00048 0.00201 1.00000 0.00000
6.53033 6.17678 5.12500 -0.99998 -0.00182 0.00545 1.00000 0.00000
6.53033 6.17678 6.12500 -0.99999 0.00391 0.00111 1.00000 0.00000
6.53033 6.17678 7.12500 -1.00000 0.00259 -0.00067 1.00000 0.00000
6.53033 6.17678 8.12500 -1.00000 -0.00252 -0.00113 1.00000 0.00000
6.53033 6.17678 9.12500 -1.00000 -0.00118 -0.00207 1.00000 0.00000
6.53033 6.17678 10.12500 -1.00000 -0.00006 -0.00144 1.00000 0.00000
6.53033 6.17678 11.12500 -0.99999 -0.00297 -0.00444 1.00000 0.00000
7.23744 6.88388 1.12500 -1.00000 0.00256 0.00174 1.00000 0.00000
7.23744 6.88388 2.12500 -0.99998 0.00138 -0.00688 1.00000 0.00000
7.23744 6.88388 3.12500 -0.99999 -0.00065 -0.00481 1.00000 0.00000
7.23744 6.88388 4.12500 -0.99999 0.00085 -0.00327 1.00000 0.00000
7.23744 6.88388 5.12500 -1.00000 -0.00084 0.00152 1.00000 0.00000
7.23744 6.88388 6.12500 -1.00000 -0.00052 0.00181 1.00000 0.00000
7.23744 6.88388 7.12500 -0.99999 0.00028 0.00320 1.00000 0.00000
7.23744 6.88388 8.12500 -0.99988 0.00425 0.01460 1.00000 0.00000
7.23744 6.88388 9.12500 -0.99995 -0.00205 0.00950 1.00000 0.00000
7.23744 6.88388 10.12500 -0.99998 -0.00059 0.00677 1.00000 0.00000
7.23744 6.88388 11.12500 -0.99996 0.00138 -0.00930 1.00000 0.00000
7.94454 7.59099 1.12500 -0.99777 0.06358 0.02027 1.00000 0.00000
7.94454 7.59099 2.12500 -0.99992 -0.00924 -0.00825 1.00000 0.00000
7.94454 7.59099 3.12500 -0.99997 -0.00453 -0.00642 1.00000 0.00000
7.94454 7.59099 4.12500 -0.99998 -0.00133 -0.00625 1.00000 0.00000
7.94454 7.59099 5.12500 -0.99997 -0.00102 0.00776 1.00000 0.00000
7.94454 7.59099 6.12500 -1.00000 0.00237 0.00075 1.00000 0.00000
7.94454 7.59099 7.12500 -1.00000 -0.00138 0.00097 1.00000 0.00000
7.94454 7.59099 8.12500 -0.99997 -0.00019 0.00789 1.00000 0.00000
7.94454 7.59099 9.12500 -0.99990 -0.00531 0.01275 1.00000 0.00000
7.94454 7.59099 10.12500 -0.99998 -0.00583 -0.00286 1.00000 0.00000
8.65165 8.29810 2.12500 -0.99977 -0.01833 0.01152 1.00000 0.00000
8.65165 8.29810 3.12500 -0.99990 -0.01351 -0.00359 1.00000 0.00000
8.65165 8.29810 4.12500 -0.99996 -0.00636 -0.00613 1.00000 0.00000
8.65165 8.29810 5.12500 -0.99998 0.00595 -0.00381 1.00000 0.00000
8.65165 8.29810 6.12500 -0.99999 -0.00489 0.00023 1.00000 0.00000
8.65165 8.29810 7.12500 -0.99992 -0.00983 0.00809 1.00000 0.00000
8.65165 8.29810 8.12500 -0.99997 -0.00446 0.00678 1.00000 0.00000
8.65165 8.29810 9.12500 -0.99951 -0.01070 0.02935 1.00000 0.00000
8.65165 8.29810 10.12500 -0.99650 -0.07376 0.03941 1.00000 0.00000
9.35876 9.00520 3.12500 -0.99937 -0.02706 0.02310 1.00000 0.00000
9.35876 9.00520 4.12500 -0.99989 -0.01279 -0.00765 1.00000 0.00000
9.35876 9.00520 5.12500 -0.99993 -0.01147 -0.00028 1.00000 0.00000
9.35876 9.00520 6.12500 -0.99994 -0.01012 -0.00292 1.00000 0.00000
9.35876 9.00520 7.12500 -0.99988 -0.01562 0.00047 1.00000 0.00000
9.35876 9.00520 8.12500 -0.99974 -0.02059 0.01021 1.00000 0.00000
9.35876 9.00520 9.12500 -0.98949 -0.14019 -0.03549 1.00000 0.00000
3.70190 1.93414 3.12500 -0.99582 0.03269 -0.08530 1.00000 0.00000
3.70190 1.93414 4.12500 -0.99996 -0.00928 -0.00028 1.00000 0.00000
3.70190 1.93414 5.12500 -0.99993 -0.00935 0.00654 1.00000 0.00000
3.70190 1.93414 6.12500 -0.99984 -0.01512 0.00996 1.00000 0.00000
3.70190 1.93414 7.12500 -0.99972 -0.01999 0.01285 1.00000 0.00000
3.70190 1.93414 8.12500 -0.99968 -0.02118 0.01409 1.00000 0.00000
4.40901 2.64124 2.12500 -0.99966 -0.01302 0.02270 1.00000 0.00000
4.40901 2.64124 3.12500 -0.99999 -0.00468 0.00206 1.00000 0.00000
4.40901 2.64124 4.12500 -0.99996 -0.00401 -0.00765 1.00000 0.00000
4.40901 2.64124 5.12500 -0.99998 -0.00405 0.00523 1.00000 0.00000
4.40901 2.64124 6.12500 -1.00000 -0.00246 0.00027 1.00000 0.00000
4.40901 2.64124 7.12500 -0.99999 -0.00357 -0.00247 1.00000 0.00000
4.40901 2.64124 8.12500 -0.99998 -0.00599 0.00153 1.00000 0.00000
4.40901 2.64124 9.12500 -0.99994 -0.01097 -0.00254 1.00000 0.00000
5.11612 3.34835 2.12500 -1.00000 -0.00135 -0.00029 1.00000 0.00000
5.11612 3.34835 3.12500 -1.00000 -0.00181 -0.00054 1.00000 0.00000
5.11612 3.34835 4.12500 -0.99996 -0.00537 0.00774 1.00000 0.00000
5.11612 3.34835 5.12500 -0.99998 0.00196 0.00539 1.00000 0.00000
5.11612 3.34835 6.12500 -1.00000 0.00014 -0.00111 1.00000 0.00000
5.11612 3.34835 7.12500 -1.00000 0.00163 -0.00122 1.00000 0.00000
5.11612 3.34835 8.12500 -1.00000 0.00019 -0.00194 1.00000 0.00000
5.11612 3.34835 9.12500 -0.99997 -0.00274 -0.00663 1.00000 0.00000
5.11612 3.34835 10.12500 -0.99943 -0.01576 -0.02971 1.00000 0.00000
5.82322 4.05546 1.12500 -0.99997 -0.00076 -0.00707 1.00000 0.00000
5.82322 4.05546 2.12500 -0.99999 -0.00243 0.00287 1.00000 0.00000
5.82322 4.05546 3.12500 -0.99999 0.00061 -0.00352 1.00000 0.00000
5.82322 4.05546 4.12500 -1.00000 -0.00015 -0.00287 1.00000 0.00000
5.82322 4.05546 5.12500 -0.99999 -0.00225 -0.00281 1.00000 0.00000
5.82322 4.05546 6.12500 -0.99998 -0.00076 0.00599 1.00000 0.00000
5.82322 4.05546 7.12500 -1.00000 0.00174 -0.00257 1.00000 0.00000
5.82322 4.05546 8.12500 -0.99999 0.00364 -0.00006 1.00000 0.00000
5.82322 4.05546 9.12500 -0.99999 -0.00124 -0.00388 1.00000 0.00000
5.82322 4.05546 10.12500 -0.99999 -0.00394 0.00096 1.00000 0.00000
5.82322 4.05546 11.12500 -0.99991 0.00023 0.01372 1.00000 0.00000
6.53033 4.76256 1.12500 -0.99999 0.00235 -0.00366 1.00000 0.00000
6.53033 4.76256 2.12500 -0.99999 0.00283 0.00174 1.00000 0.00000
6.53033 4.76256 3.12500 -0.99999 0.00077 -0.00325 1.00000 0.00000
6.53033 4.76256 4.12500 -1.00000 -0.00057 -0.00156 1.00000 0.00000
6.53033 4.76256 5.12500 -0.99997 -0.00169 0.00737 1.00000 0.00000
6.53033 4.76256 6.12500 -1.00000 0.00241 -0.00084 1.00000 0.00000
6.53033 4.76256 7.12500 -0.99999 0.00068 0.00338 1.00000 0.00000
6.53033 4.76256 8.12500 -0.99998 0.00301 -0.00474 1.00000 0.00000
6.53033 4.76256 9.12500 -0.99996 0.00665 -0.00527 1.00000 0.00000
6.53033 4.76256 10.12500 -0.99999 0.00283 0.00276 1.00000 0.00000
6.53033 4.76256 11.12500 -0.99985 0.01125 -0.01305 1.00000 0.00000
7.23744 5.46967 1.12500 -0.99991 0.00288 -0.01326 1.00000 0.00000
7.23744 5.46967 2.12500 -0.99994 0.00123 -0.01117 1.00000 0.00000
7.23744 5.46967 3.12500 -0.99999 0.00466 0.00229 1.00000 0.00000
7.23744 5.46967 4.12500 -0.99998 -0.00144 0.00630 1.00000 0.00000
7.23744 5.46967 5.12500 -0.99999 0.00200 0.00379 1.00000 0.00000
7.23744 5.46967 6.12500 -0.99999 0.00226 -0.00302 1.00000 0.00000
7.23744 5.46967 7.12500 -0.99999 0.00332 -0.00238 1.00000 0.00000
7.23744 5.46967 8.12500 -1.00000 0.00272 0.00118 1.00000 0.00000
7.23744 5.46967 9.12500 -0.99999 -0.00247 0.00221 1.00000 0.00000
7.23744 5.46967 10.12500 -0.99998 0.00035 0.00678 1.00000 0.00000
7.23744 5.46967 11.12500 -0.99999 0.00098 0.00342 1.00000 0.00000
7.94454 6.17678 1.12500 -0.99764 -0.01329 0.06733 1.00000 0.00000
7.94454 6.17678 2.12500 -0.99992 0.00112 -0.01270 1.00000 0.00000
7.94454 6.17678 3.12500 -0.99999 0.00082 -0.00464 1.00000 0.00000
7.94454 6.17678 4.12500 -1.00000 -0.00165 -0.00131 1.00000 0.00000
7.94454 6.17678 5.12500 -1.00000 -0.00037 -0.00082 1.00000 0.00000
7.94454 6.17678 6.12500 -1.00000 0.00208 -0.00017 1.00000 0.00000
7.94454 6.17678 7.12500 -1.00000 0.00016 0.00279 1.00000 0.00000
7.94454 6.17678 8.12500 -0.99992 0.00042 0.01234 1.00000 0.00000
7.94454 6.17678 9.12500 -0.99995 -0.00062 0.01019 1.00000 0.00000
7.94454 6.17678 10.12500 -0.99993 0.00060 0.01171 1.00000 0.00000
7.94454 6.17678 11.12500 -0.97790 -0.04575 0.20402 1.00000 0.00000
8.65165 6.88388 2.12500 -0.99995 -0.00083 -0.00963 1.00000 0.00000
8.65165 6.88388 3.12500 -1.00000 -0.00201 0.00078 1.00000 0.00000
8.65165 6.88388 4.12500 -1.00000 -0.00130 -0.00070 1.00000 0.00000
8.65165 6.88388 5.12500 -1.00000 -0.00281 0.00048 1.00000 0.00000
8.65165 6.88388 6.12500 -0.99999 -0.00123 -0.00364 1.00000 0.00000
8.65165 6.88388 7.12500 -0.99997 -0.00710 -0.00428 1.00000 0.00000
8.65165 6.88388 8.12500 -0.99995 -0.00288 0.00950 1.00000 0.00000
8.65165 6.88388 9.12500 -0.99990 -0.00558 0.01331 1.00000 0.00000
8.65165 6.88388 10.12500 -0.99989 -0.00621 0.01355 1.00000 0.00000
9.35876 7.59099 2.12500 -0.98288 -0.11558 0.14347 1.00000 0.00000
9.35876 7.59099 3.12500 -0.99995 -0.00708 -0.00684 1.00000 0.00000
9.35876 7.59099 4.12500 -0.99995 -0.00693 -0.00719 1.00000 0.00000
9.35876 7.59099 5.12500 -0.99998 -0.00443 -0.00387 1.00000 0.00000
9.35876 7.59099 6.12500 -0.99999 -0.00221 -0.00279 1.00000 0.00000
9.35876 7.59099 7.12500 -0.99995 -0.00991 -0.00042 1.00000 0.00000
9.35876 7.59099 8.12500 -0.99993 -0.00424 0.01105 1.00000 0.00000
9.35876 7.59099 9.12500 -0.99978 -0.01779 0.01076 1.00000 0.00000
10.06590 8.29810 3.12500 -0.99831 -0.05780 -0.00514 1.00000 0.00000
10.06590 8.29810 4.12500 -0.99985 -0.01673 -0.00333 1.00000 0.00000
10.06590 8.29810 5.12500 -0.99989 -0.01498 0.00206 1.00000 0.00000
10.06590 8.29810 6.12500 -0.99998 -0.00418 0.00520 1.00000 0.00000
10.06590 8.29810 7.12500 -0.99990 -0.01178 0.00721 1.00000 0.00000
10.06590 8.29810 8.12500 -0.99944 -0.02228 0.02488 1.00000 0.00000
4.40901 1.22703 4.12500 -0.99944 -0.02122 -0.02581 1.00000 0.00000
4.40901 1.22703 5.12500 -0.99993 -0.01152 0.00007 1.00000 0.00000
4.40901 1.22703 6.12500 -0.99993 -0.00825 0.00878 1.00000 0.00000
4.40901 1.22703 7.12500 -0.99990 -0.01133 0.00792 1.00000 0.00000
4.40901 1.22703 8.12500 -0.99985 -0.01667 -0.00459 1.00000 0.00000
5.11612 1.93414 3.12500 -0.99995 -0.00388 -0.00940 1.00000 0.00000
5.11612 1.93414 4.12500 -0.99998 -0.00384 0.00440 1.00000 0.00000
5.11612 1.93414 5.12500 -0.99997 -0.00201 0.00740 1.00000 0.00000
5.11612 1.93414 6.12500 -0.99994 0.00002 0.01088 1.00000 0.00000
5.11612 1.93414 7.12500 -0.99997 -0.00781 0.00251 1.00000 0.00000
5.11612 1.93414 8.12500 -0.99998 -0.00549 -0.00274 1.00000 0.00000
5.11612 1.93414 9.12500 -0.99811 -0.02912 -0.05417 1.00000 0.00000
5.82322 2.64124 2.12500 -1.00000 -0.00208 0.00225 1.00000 0.00000
5.82322 2.64124 3.12500 -1.00000 0.00225 -0.00035 1.00000 0.00000
5.82322 2.64124 4.12500 -1.00000 -0.00073 0.00107 1.00000 0.00000
5.82322 2.64124 5.12500 -0.99999 0.00242 0.00216 1.00000 0.00000
5.82322 2.64124 6.12500 -0.99999 0.00377 0.00232 1.00000 0.00000
5.82322 2.64124 7.12500 -1.00000 0.00219 0.00117 1.00000 0.00000
5.82322 2.64124 8.12500 -1.00000 -0.00208 0.00037 1.00000 0.00000
5.82322 2.64124 9.12500 -0.99999 0.00136 -0.00311 1.00000 0.00000
5.82322 2.64124 10.12500 -0.99980 -0.00365 -0.01985 1.00000 0.00000
6.53033 3.34835 2.12500 -0.99997 0.00679 -0.00350 1.00000 0.00000
6.53033 3.34835 3.12500 -0.99999 0.00288 -0.00293 1.00000 0.00000
6.53033 3.34835 4.12500 -1.00000 0.00260 -0.00133 1.00000 0.00000
6.53033 3.34835 5.12500 -1.00000 -0.00160 -0.00088 1.00000 0.00000
6.53033 3.34835 6.12500 -0.99999 0.00001 0.00381 1.00000 0.00000
6.53033 3.34835 7.12500 -0.99997 -0.00068 0.00728 1.00000 0.00000
6.53033 3.34835 8.12500 -0.99999 0.00304 -0.00282 1.00000 0.00000
6.53033 3.34835 9.12500 -1.00000 0.00256 0.00026 1.00000 0.00000
6.53033 3.34835 10.12500 -0.99997 0.00752 0.00307 1.00000 0.00000
7.23744 4.05546 1.12500 -0.99999 0.00269 0.00363 1.00000 0.00000
7.23744 4.05546 2.12500 -0.99999 0.00090 -0.00330 1.00000 0.00000
7.23744 4.05546 3.12500 -0.99999 0.00291 -0.00180 1.00000 0.00000
7.23744 4.05546 4.12500 -0.99998 0.00583 -0.00051 1.00000 0.00000
7.23744 4.05546 5.12500 -0.99996 0.00714 0.00444 1.00000 0.00000
7.23744 4.05546 6.12500 -0.99999 -0.00181 -0.00423 1.00000 0.00000
7.23744 4.05546 7.12500 -1.00000 -0.00193 0.00019 1.00000 0.00000
7.23744 4.05546 8.12500 -0.99998 0.00559 -0.00027 1.00000 0.00000
7.23744 4.05546 9.12500 -1.00000 0.00005 0.00036 1.00000 0.00000
7.23744 4.05546 10.12500 -0.99998 0.00491 0.00406 1.00000 0.00000
7.94454 4.76256 1.12500 -0.99994 0.00870 0.00731 1.00000 0.00000
7.94454 4.76256 2.12500 -0.99999 0.00291 -0.00175 1.00000 0.00000
7.94454 4.76256 3.12500 -0.99998 0.00570 -0.00351 1.00000 0.00000
7.94454 4.76256 4.12500 -0.99999 0.00086 -0.00419 1.00000 0.00000
7.94454 4.76256 5.12500 -0.99999 0.00386 -0.00235 1.00000 0.00000
7.94454 4.76256 6.12500 -1.00000 -0.00235 -0.00080 1.00000 0.00000
7.94454 4.76256 7.12500 -0.99999 0.00240 0.00357 1.00000 0.00000
7.94454 4.76256 8.12500 -0.99997 0.00389 0.00728 1.00000 0.00000
7.94454 4.76256 9.12500 -0.99995 0.00452 0.00870 1.00000 0.00000
7.94454 4.76256 10.12500 -0.99996 0.00747 0.00459 1.00000 0.00000
8.65165 5.46967 2.12500 -0.99995 0.00304 -0.00944 1.00000 0.00000
8.65165 5.46967 3.12500 -0.99999 0.00265 -0.00250 1.00000 0.00000
8.65165 5.46967 4.12500 -0.99998 0.00460 0.00392 1.00000 0.00000
8.65165 5.46967 5.12500 -1.00000 0.00051 0.00280 1.00000 0.00000
8.65165 5.46967 6.12500 -0.99999 0.00297 -0.00326 1.00000 0.00000
8.65165 5.46967 7.12500 -1.00000 -0.00304 0.00079 1.00000 0.00000
8.65165 5.46967 8.12500 -0.99997 0.00252 0.00708 1.00000 0.00000
8.65165 5.46967 9.12500 -0.99991 0.00139 0.01346 1.00000 0.00000
8.65165 5.46967 10.12500 -0.99980 0.00341 0.01993 1.00000 0.00000
9.35876 6.17678 2.12500 -0.99999 0.00125 -0.00307 1.00000 0.00000
9.35876 6.17678 3.12500 -0.99989 -0.00029 -0.01498 1.00000 0.00000
9.35876 6.17678 4.12500 -0.99999 -0.00188 -0.00436 1.00000 0.00000
9.35876 6.17678 5.12500 -1.00000 0.00132 0.00035 1.00000 0.00000
9.35876 6.17678 6.12500 -0.99999 -0.00243 0.00338 1.00000 0.00000
9.35876 6.17678 7.12500 -0.99997 -0.00763 -0.00001 1.00000 0.00000
9.35876 6.17678 8.12500 -0.99997 0.00201 0.00810 1.00000 0.00000
9.35876 6.17678 9.12500 -0.99982 0.00044 0.01919 1.00000 0.00000
9.35876 6.17678 10.12500 -0.99598 -0.03874 0.08078 1.00000 0.00000
10.06590 6.88388 3.12500 -0.99986 -0.00711 -0.01508 1.00000 0.00000
10.06590 6.88388 4.12500 -1.00000 -0.00195 -0.00162 1.00000 0.00000
10.06590 6.88388 5.12500 -0.99997 -0.00348 -0.00619 1.00000 0.00000
10.06590 6.88388 6.12500 -0.99998 -0.00546 -0.00413 1.00000 0.00000
10.06590 6.88388 7.12500 -0.99962 -0.02678 -0.00608 1.00000 0.00000
10.06590 6.88388 8.12500 -0.99993 -0.00760 0.00886 1.00000 0.00000
10.06590 6.88388 9.12500 -0.99924 -0.01033 0.03760 1.00000 0.00000
10.77300 7.59099 4.12500 -0.99979 -0.02060 -0.00114 1.00000 0.00000
10.77300 7.59099 5.12500 -0.99977 -0.02072 0.00552 1.00000 0.00000
10.77300 7.59099 6.12500 -0.99989 -0.01410 0.00483 1.00000 0.00000
10.77300 7.59099 7.12500 -0.99970 -0.01953 0.01457 1.00000 0.00000
10.77300 7.59099 8.12500 -0.99462 0.00218 0.10356 1.00000 0.00000
5.82322 1.22703 4.12500 -0.99999 -0.00153 0.00324 1.00000 0.00000
5.82322 1.22703 5.12500 -0.99998 -0.00091 0.00588 1.00000 0.00000
5.82322 1.22703 6.12500 -1.00000 0.00198 -0.00141 1.00000 0.00000
5.82322 1.22703 7.12500 -0.99999 -0.00483 0.00166 1.00000 0.00000
5.82322 1.22703 8.12500 -0.99822 -0.05952 -0.00332 1.00000 0.00000
6.53033 1.93414 3.12500 -0.99991 0.00492 0.01208 1.00000 0.00000
6.53033 1.93414 4.12500 -0.99999 0.00303 0.00439 1.00000 0.00000
6.53033 1.93414 5.12500 -0.99999 -0.00330 0.00299 1.00000 0.00000
6.53033 1.93414 6.12500 -0.99999 0.00315 0.00362 1.00000 0.00000
6.53033 1.93414 7.12500 -0.99999 0.00411 0.00354 1.00000 0.00000
6.53033 1.93414 8.12500 -0.99995 0.01028 -0.00135 1.00000 0.00000
6.53033 1.93414 9.12500 -0.99966 0.01149 -0.02345 1.00000 0.00000
7.23744 2.64124 2.12500 -0.99975 0.02168 0.00628 1.00000 0.00000
7.23744 2.64124 3.12500 -0.99997 0.00773 -0.00186 1.00000 0.00000
7.23744 2.64124 4.12500 -0.99998 0.00594 -0.00360 1.00000 0.00000
7.23744 2.64124 5.12500 -1.00000 0.00042 0.00081 1.00000 0.00000
7.23744 2.64124 6.12500 -0.99999 0.00474 0.00180 1.00000 0.00000
7.23744 2.64124 7.12500 -0.99996 0.00809 0.00476 1.00000 0.00000
7.23744 2.64124 8.12500 -0.99996 0.00773 0.00351 1.00000 0.00000
7.23744 2.64124 9.12500 -0.99993 0.00972 0.00686 1.00000 0.00000
7.23744 2.64124 10.12500 -0.99977 0.01997 0.00798 1.00000 0.00000
7.94454 3.34835 2.12500 -0.99998 0.00610 -0.00293 1.00000 0.00000
7.94454 3.34835 3.12500 -0.99997 0.00236 -0.00785 1.00000 0.00000
7.94454 3.34835 4.12500 -1.00000 0.00062 -0.00111 1.00000 0.00000
7.94454 3.34835 5.12500 -0.99999 0.00178 0.00446 1.00000 0.00000
7.94454 3.34835 6.12500 -0.99999 0.00369 -0.00052 1.00000 0.00000
7.94454 3.34835 7.12500 -0.99999 0.00207 -0.00368 1.00000 0.00000
7.94454 3.34835 8.12500 -0.99996 0.00786 0.00468 1.00000 0.00000
7.94454 3.34835 9.12500 -0.99997 0.00690 0.00381 1.00000 0.00000
7.94454 3.34835 10.12500 -0.99989 0.01468 -0.00204 1.00000 0.00000
8.65165 4.05546 2.12500 -0.99997 0.00745 -0.00278 1.00000 0.00000
8.65165 4.05546 3.12500 -0.99992 0.00892 -0.00883 1.00000 0.00000
8.65165 4.05546 4.12500 -0.99997 0.00719 -0.00281 1.00000 0.00000
8.65165 4.05546 5.12500 -0.99999 0.00366 -0.00137 1.00000 0.00000
8.65165 4.05546 6.12500 -0.99999 0.00153 0.00303 1.00000 0.00000
8.65165 4.05546 7.12500 -0.99996 0.00425 0.00762 1.00000 0.00000
8.65165 4.05546 8.12500 -1.00000 0.00020 0.00214 1.00000 0.00000
8.65165 4.05546 9.12500 -0.99991 0.00932 0.00992 1.00000 0.00000
8.65165 4.05546 10.12500 -0.99977 0.01937 0.00969 1.00000 0.00000
9.35876 4.76256 2.12500 -0.99986 0.01153 0.01190 1.00000 0.00000
9.35876 4.76256 3.12500 -0.99991 0.01025 -0.00852 1.00000 0.00000
9.35876 4.76256 4.12500 -0.99997 0.00244 -0.00732 1.00000 0.00000
9.35876 4.76256 5.12500 -1.00000 0.00026 0.00194 1.00000 0.00000
9.35876 4.76256 6.12500 -0.99996 0.00284 -0.00854 1.00000 0.00000
9.35876 4.76256 7.12500 -1.00000 0.00127 0.00068 1.00000 0.00000
9.35876 4.76256 8.12500 -0.99991 0.00701 0.01141 1.00000 0.00000
9.35876 4.76256 9.12500 -0.99961 0.00219 0.02766 1.00000 0.00000
9.35876 4.76256 10.12500 -0.94620 -0.23116 0.22641 1.00000 0.00000
10.06590 5.46967 3.12500 -0.99990 0.00153 -0.01417 1.00000 0.00000
10.06590 5.46967 4.12500 -0.99994 0.00460 -0.01042 1.00000 0.00000
10.06590 5.46967 5.12500 -1.00000 -0.00036 -0.00082 1.00000 0.00000
10.06590 5.46967 6.12500 -1.00000 -0.00103 -0.00236 1.00000 0.00000
10.06590 5.46967 7.12500 -0.99998 0.00182 0.00657 1.00000 0.00000
10.06590 5.46967 8.12500 -0.99994 0.00048 0.01112 1.00000 0.00000
10.06590 5.46967 9.12500 -0.99936 -0.00480 0.03545 1.00000 0.00000
10.77300 6.17678 4.12500 -1.00000 -0.00104 0.00158 1.00000 0.00000
10.77300 6.17678 5.12500 -0.99999 0.00217 0.00345 1.00000 0.00000
10.77300 6.17678 6.12500 -0.99994 0.00041 0.01074 1.00000 0.00000
10.77300 6.17678 7.12500 -0.99985 -0.00641 0.01595 1.00000 0.00000
10.77300 6.17678 8.12500 -0.99939 0.00157 0.03481 1.00000 0.00000
7.23744 1.22703 4.12500 -0.99948 0.01131 0.03006 1.00000 0.00000
7.23744 1.22703 5.12500 -0.99997 0.00070 0.00826 1.00000 0.00000
7.23744 1.22703 6.12500 -0.99994 0.00963 0.00501 1.00000 0.00000
7.23744 1.22703 7.12500 -0.99998 0.00620 0.00240 1.00000 0.00000
7.23744 1.22703 8.12500 -0.99970 0.02446 -0.00327 1.00000 0.00000
7.94454 1.93414 3.12500 -0.99980 -0.00435 0.01962 1.00000 0.00000
7.94454 1.93414 4.12500 -0.99995 0.00948 -0.00055 1.00000 0.00000
7.94454 1.93414 5.12500 -0.99997 0.00702 -0.00277 1.00000 0.00000
7.94454 1.93414 6.12500 -0.99998 0.00696 -0.00100 1.00000 0.00000
7.94454 1.93414 7.12500 -0.99938 -0.00665 0.03452 1.00000 0.00000
7.94454 1.93414 8.12500 -0.99991 0.01351 0.00026 1.00000 0.00000
7.94454 1.93414 9.12500 -0.99968 0.02437 0.00610 1.00000 0.00000
8.65165 2.64124 3.12500 -0.99851 0.05416 0.00647 1.00000 0.00000
8.65165 2.64124 4.12500 -0.99993 0.01179 -0.00327 1.00000 0.00000
8.65165 2.64124 5.12500 -0.99995 0.00962 0.00383 1.00000 0.00000
8.65165 2.64124 6.12500 -0.99998 0.00417 -0.00494 1.00000 0.00000
8.65165 2.64124 7.12500 -0.99969 0.02422 0.00502 1.00000 0.00000
8.65165 2.64124 8.12500 -0.99981 0.01844 0.00613 1.00000 0.00000
8.65165 2.64124 9.12500 -0.99939 0.00331 0.03471 1.00000 0.00000
9.35876 3.34835 3.12500 -0.99943 0.02299 -0.02461 1.00000 0.00000
9.35876 3.34835 4.12500 -0.99985 0.01729 0.00070 1.00000 0.00000
9.35876 3.34835 5.12500 -0.99994 0.01028 0.00294 1.00000 0.00000
9.35876 3.34835 6.12500 -0.99995 0.00938 0.00379 1.00000 0.00000
9.35876 3.34835 7.12500 -0.99996 0.00807 0.00250 1.00000 0.00000
9.35876 3.34835 8.12500 -0.99984 0.01354 0.01176 1.00000 0.00000
9.35876 3.34835 9.12500 -0.99936 0.03556 0.00486 1.00000 0.00000
10.06590 4.05546 3.12500 -0.99735 -0.02861 0.06695 1.00000 0.00000
10.06590 4.05546 4.12500 -0.99969 0.02385 -0.00668 1.00000 0.00000
10.06590 4.05546 5.12500 -0.99998 0.00585 -0.00318 1.00000 0.00000
10.06590 4.05546 6.12500 -0.99996 0.00873 0.00119 1.00000 0.00000
10.06590 4.05546 7.12500 -0.99992 0.01213 -0.00259 1.00000 0.00000
10.06590 4.05546 8.12500 -0.99990 0.01310 0.00483 1.00000 0.00000
10.06590 4.05546 9.12500 -0.92050 -0.12584 0.36992 1.00000 0.00000
10.77300 4.76256 4.12500 -0.99862 -0.01279 0.05086 1.00000 0.00000
10.77300 4.76256 5.12500 -0.99997 0.00586 -0.00574 1.00000 0.00000
10.77300 4.76256 6.12500 -0.99990 0.01139 0.00853 1.00000 0.00000
10.77300 4.76256 7.12500 -0.99949 0.01496 0.02809 1.00000 0.00000
10.77300 4.76256 8.12500 -0.99613 -0.01436 0.08676 1.00000 0.00000
8.65165 1.22703 6.12500 -0.99913 0.02600 0.03261 1.00000 0.00000
9.35876 1.93414 5.12500 -0.99947 0.02752 0.01738 1.00000 0.00000
9.35876 1.93414 6.12500 -0.99973 0.02201 0.00687 1.00000 0.00000
9.35876 1.93414 7.12500 -0.99932 0.01900 0.03172 1.00000 0.00000
10.06590 2.64124 5.12500 -0.99976 0.01391 0.01714 1.00000 0.00000
10.06590 2.64124 6.12500 -0.99965 0.02623 0.00183 1.00000 0.00000
10.06590 2.64124 7.12500 -0.99961 0.00206 0.02768 1.00000 0.00000
10.77300 3.34835 6.12500 -0.99931 0.02146 0.03036 1.00000 0.00000
0.87348 7.94454 5.87500 -0.99984 -0.00058 -0.01807 1.00000 0.00000
1.58058 8.65165 4.87500 -0.99974 0.02265 0.00347 1.00000 0.00000
1.58058 8.65165 5.87500 -0.99978 0.01514 -0.01467 1.00000 0.00000
1.58058 8.65165 6.87500 -0.99959 0.02453 0.01457 1.00000 0.00000
1.58058 8.65165 7.87500 -0.99988 0.01515 0.00397 1.00000 0.00000
2.28769 9.35876 3.87500 -0.99965 0.01863 0.01853 1.00000 0.00000
2.28769 9.35876 4.87500 -0.99958 0.02486 -0.01486 1.00000 0.00000
2.28769 9.35876 5.87500 -0.99977 0.01648 -0.01356 1.00000 0.00000
2.28769 9.35876 6.87500 -0.99955 0.01789 -0.02398 1.00000 0.00000
2.28769 9.35876 7.87500 -0.99995 0.00590 0.00816 1.00000 0.00000
2.99480 10.06590 3.87500 -0.99796 0.02073 0.06030 1.00000 0.00000
2.99480 10.06590 4.87500 -0.99926 0.02892 0.02535 1.00000 0.00000
2.99480 10.06590 5.87500 -0.99954 0.02629 -0.01507 1.00000 0.00000
2.99480 10.06590 6.87500 -0.99961 0.02436 -0.01398 1.00000 0.00000
2.99480 10.06590 7.87500 -0.99937 0.01759 0.03088 1.00000 0.00000
3.70190 10.77300 4.87500 -0.99969 0.02508 0.00038 1.00000 0.00000
3.70190 10.77300 5.87500 -0.99976 0.02120 0.00562 1.00000 0.00000
3.70190 10.77300 6.87500 -0.99945 0.01891 0.02738 1.00000 0.00000
0.87348 6.53033 4.87500 -0.99988 0.01142 0.01059 1.00000 0.00000
0.87348 6.53033 5.87500 -0.99998 0.00577 0.00357 1.00000 0.00000
0.87348 6.53033 6.87500 -0.99998 0.00658 0.00128 1.00000 0.00000
0.87348 6.53033 7.87500 -0.99990 0.01424 0.00256 1.00000 0.00000
1.58058 7.23744 3.87500 -0.99996 0.00873 -0.00015 1.00000 0.00000
1.58058 7.23744 4.87500 -0.99994 0.00966 -0.00514 1.00000 0.00000
1.58058 7.23744 5.87500 -0.99993 0.01013 -0.00529 1.00000 0.00000
1.58058 7.23744 6.87500 -0.99996 0.00637 -0.00614 1.00000 0.00000
1.58058 7.23744 7.87500 -0.99947 0.03039 0.01202 1.00000 0.00000
1.58058 7.23744 8.87500 -0.99959 0.02659 0.01078 1.00000 0.00000
2.28769 7.94454 2.87500 -0.99968 0.01389 0.02111 1.00000 0.00000
2.28769 7.94454 3.87500 -0.99991 0.01294 0.00435 1.00000 0.00000
2.28769 7.94454 4.87500 -0.99992 0.01233 -0.00308 1.00000 0.00000
2.28769 7.94454 5.87500 -0.99998 0.00572 -0.00200 1.00000 0.00000
2.28769 7.94454 6.87500 -0.99995 0.00674 -0.00694 1.00000 0.00000
2.28769 7.94454 7.87500 -0.99990 0.01326 -0.00399 1.00000 0.00000
2.28769 7.94454 8.87500 -0.99993 0.01216 -0.00009 1.00000 0.00000
2.99480 8.65165 2.87500 -0.99966 0.02112 0.01556 1.00000 0.00000
2.99480 8.65165 3.87500 -0.99991 0.01132 0.00677 1.00000 0.00000
2.99480 8.65165 4.87500 -0.99998 0.00694 0.00037 1.00000 0.00000
2.99480 8.65165 5.87500 -0.99995 0.00964 -0.00000 1.00000 0.00000
2.99480 8.65165 6.87500 -0.99997 0.00080 -0.00820 1.00000 0.00000
2.99480 8.65165 7.87500 -0.99995 0.00937 -0.00302 1.00000 0.00000
2.99480 8.65165 8.87500 -0.99978 0.01822 0.00994 1.00000 0.00000
3.70190 9.35876 2.87500 -0.99982 0.01878 0.00308 1.00000 0.00000
3.70190 9.35876 3.87500 -0.99995 0.00818 0.00627 1.00000 0.00000
3.70190 9.35876 4.87500 -0.99996 0.00874 -0.00057 1.00000 0.00000
3.70190 9.35876 5.87500 -0.99984 0.00823 -0.01615 1.00000 0.00000
3.70190 9.35876 6.87500 -0.99994 0.00908 -0.00554 1.00000 0.00000
3.70190 9.35876 7.87500 -0.99998 0.00382 0.00445 1.00000 0.00000
3.70190 9.35876 8.87500 -0.99984 0.01755 0.00224 1.00000 0.00000
4.40901 10.06590 2.87500 -0.99960 0.02275 0.01666 1.00000 0.00000
4.40901 10.06590 3.87500 -0.99996 0.00835 0.00294 1.00000 0.00000
4.40901 10.06590 4.87500 -0.99993 0.00775 -0.00917 1.00000 0.00000
4.40901 10.06590 5.87500 -0.99994 0.00991 -0.00562 1.00000 0.00000
4.40901 10.06590 6.87500 -0.99995 0.00777 -0.00666 1.00000 0.00000
4.40901 10.06590 7.87500 -0.99960 0.02326 0.01593 1.00000 0.00000
4.40901 10.06590 8.87500 -0.99975 0.01786 0.01362 1.00000 0.00000
5.11612 10.77300 3.87500 -0.99987 0.00715 0.01428 1.00000 0.00000
5.11612 10.77300 4.87500 -0.99994 0.00720 -0.00883 1.00000 0.00000
5.11612 10.77300 5.87500 -0.99999 0.00516 -0.00088 1.00000 0.00000
5.11612 10.77300 6.87500 -0.99995 0.00897 -0.00522 1.00000 0.00000
5.11612 10.77300 7.87500 -0.99996 0.00881 -0.00067 1.00000 0.00000
5.82322 11.48010 5.87500 -0.99985 0.00996 0.01386 1.00000 0.00000
0.87348 5.11612 4.87500 -0.99981 -0.00575 0.01841 1.00000 0.00000
0.87348 5.11612 5.87500 -0.99997 -0.00275 0.00716 1.00000 0.00000
0.87348 5.11612 6.87500 -0.99977 0.00219 0.02148 1.00000 0.00000
1.58058 5.82322 2.87500 -0.99493 -0.05210 0.08599 1.00000 0.00000
1.58058 5.82322 3.87500 -0.99973 -0.01390 0.01836 1.00000 0.00000
1.58058 5.82322 4.87500 -1.00000 -0.00003 0.00072 1.00000 0.00000
1.58058 5.82322 5.87500 -1.00000 -0.00056 0.00090 1.00000 0.00000
1.58058 5.82322 6.87500 -1.00000 0.00165 0.00269 1.00000 0.00000
1.58058 5.82322 7.87500 -0.99999 -0.00330 0.00412 1.00000 0.00000
1.58058 5.82322 8.87500 -0.99964 0.01835 0.01968 1.00000 0.00000
2.28769 6.53033 2.87500 -0.99997 -0.00103 0.00823 1.00000 0.00000
2.28769 6.53033 3.87500 -0.99998 0.00133 0.00590 1.00000 0.00000
2.28769 6.53033 4.87500 -0.99999 -0.00235 -0.00422 1.00000 0.00000
2.28769 6.53033 5.87500 -0.99999 0.00124 -0.00353 1.00000 0.00000
2.28769 6.53033 6.87500 -1.00000 0.00153 0.00254 1.00000 0.00000
2.28769 6.53033 7.87500 -1.00000 0.00224 0.00068 1.00000 0.00000
2.28769 6.53033 8.87500 -1.00000 0.00071 -0.00233 1.00000 0.00000
2.28769 6.53033 9.87500 -0.99993 0.00507 -0.01110 1.00000 0.00000
2.99480 7.23744 1.87500 -0.99993 0.00688 0.00943 1.00000 0.00000
2.99480 7.23744 2.87500 -0.99998 0.00674 0.00019 1.00000 0.00000
2.99480 7.23744 3.87500 -0.99999 0.00255 0.00205 1.00000 0.00000
2.99480 7.23744 4.87500 -1.00000 0.00283 -0.00099 1.00000 0.00000
2.99480 7.23744 5.87500 -1.00000 0.00212 0.00061 1.00000 0.00000
2.99480 7.23744 6.87500 -0.99997 0.00724 -0.00300 1.00000 0.00000
2.99480 7.23744 7.87500 -1.00000 -0.00231 0.00143 1.00000 0.00000
2.99480 7.23744 8.87500 -1.00000 0.00244 0.00105 1.00000 0.00000
2.99480 7.23744 9.87500 -0.99993 0.01156 0.00054 1.00000 0.00000
3.70190 7.94454 1.87500 -0.99977 0.00904 0.01944 1.00000 0.00000
3.70190 7.94454 2.87500 -0.99993 0.00958 0.00654 1.00000 0.00000
3.70190 7.94454 3.87500 -0.99996 0.00863 0.00379 1.00000 0.00000
3.70190 7.94454 4.87500 -1.00000 0.00104 0.00167 1.00000 0.00000
3.70190 7.94454 5.87500 -1.00000 -0.00009 -0.00105 1.00000 0.00000
3.70190 7.94454 6.87500 -0.99999 0.00297 0.00193 1.00000 0.00000
3.70190 7.94454 7.87500 -0.99998 0.00522 0.00408 1.00000 0.00000
3.70190 7.94454 8.87500 -0.99997 0.00765 0.00239 1.00000 0.00000
3.70190 7.94454 9.87500 -0.99992 0.01169 0.00405 1.00000 0.00000
4.40901 8.65165 1.87500 -0.99989 0.00964 0.01122 1.00000 0.00000
4.40901 8.65165 2.87500 -0.99997 0.00708 0.00425 1.00000 0.00000
4.40901 8.65165 3.87500 -0.99998 0.00141 0.00570 1.00000 0.00000
4.40901 8.65165 4.87500 -0.99998 0.00386 -0.00427 1.00000 0.00000
4.40901 8.65165 5.87500 -1.00000 0.00043 -0.00282 1.00000 0.00000
4.40901 8.65165 6.87500 -0.99998 0.00655 0.00057 1.00000 0.00000
4.40901 8.65165 7.87500 -0.99999 0.00132 0.00346 1.00000 0.00000
4.40901 8.65165 8.87500 -0.99999 0.00312 0.00243 1.00000 0.00000
4.40901 8.65165 9.87500 -0.99979 0.02020 -0.00285 1.00000 0.00000
5.11612 9.35876 1.87500 -0.99990 0.00937 0.01089 1.00000 0.00000
5.11612 9.35876 2.87500 -0.99995 0.00433 0.00939 1.00000 0.00000
5.11612 9.35876 3.87500 -0.99996 0.00723 0.00576 1.00000 0.00000
5.11612 9.35876 4.87500 -0.99999 0.00226 -0.00300 1.00000 0.00000
5.11612 9.35876 5.87500 -0.99998 0.00101 -0.00542 1.00000 0.00000
5.11612 9.35876 6.87500 -0.99997 0.00458 -0.00592 1.00000 0.00000
5.11612 9.35876 7.87500 -0.99900 -0.03615 -0.02631 1.00000 0.00000
5.11612 9.35876 8.87500 -0.99997 0.00768 0.00195 1.00000 0.00000
5.11612 9.35876 9.87500 -0.99998 0.00571 0.00239 1.00000 0.00000
5.82322 10.06590 2.87500 -1.00000 -0.00208 -0.00145 1.00000 0.00000
5.82322 10.06590 3.87500 -1.00000 0.00024 0.00173 1.00000 0.00000
5.82322 10.06590 4.87500 -0.99999 0.00343 0.00126 1.00000 0.00000
5.82322 10.06590 5.87500 -0.99996 0.00238 -0.00802 1.00000 0.00000
5.82322 10.06590 6.87500 -1.00000 -0.00154 -0.00217 1.00000 0.00000
5.82322 10.06590 7.87500 -0.99999 0.00328 0.00029 1.00000 0.00000
5.82322 10.06590 8.87500 -1.00000 -0.00287 -0.00035 1.00000 0.00000
6.53033 10.77300 3.87500 -0.99894 -0.04450 -0.01192 1.00000 0.00000
6.53033 10.77300 4.87500 -0.99998 -0.00631 -0.00150 1.00000 0.00000
6.53033 10.77300 5.87500 -0.99997 -0.00508 -0.00535 1.00000 0.00000
6.53033 10.77300 6.87500 -0.99999 -0.00471 -0.00005 1.00000 0.00000
6.53033 10.77300 7.87500 -0.99998 0.00032 -0.00560 1.00000 0.00000
1.58058 4.40901 3.87500 -0.99977 -0.01676 0.01309 1.00000 0.00000
1.58058 4.40901 4.87500 -0.99958 -0.01497 0.02464 1.00000 0.00000
1.58058 4.40901 5.87500 -0.99996 -0.00675 0.00512 1.00000 0.00000
1.58058 4.40901 6.87500 -0.99993 -0.00689 0.00945 1.00000 0.00000
1.58058 4.40901 7.87500 -0.99991 -0.01356 -0.00024 1.00000 0.00000
2.28769 5.11612 2.87500 -0.99980 -0.02006 0.00245 1.00000 0.00000
2.28769 5.11612 3.87500 -0.99996 -0.00939 -0.00085 1.00000 0.00000
2.28769 5.11612 4.87500 -0.99997 -0.00057 0.00712 1.00000 0.00000
2.28769 5.11612 5.87500 -0.99999 -0.00343 0.00287 1.00000 0.00000
2.28769 5.11612 6.87500 -1.00000 0.00093 -0.00016 1.00000 0.00000
2.28769 5.11612 7.87500 -0.99999 -0.00153 -0.00283 1.00000 0.00000
2.28769 5.11612 8.87500 -0.99993 -0.01049 0.00594 1.00000 0.00000
2.28769 5.11612 9.87500 -0.99982 -0.01903 0.00203 1.00000 0.00000
2.99480 5.82322 1.87500 -0.99999 -0.00270 0.00213 1.00000 0.00000
2.99480 5.82322 2.87500 -0.99997 -0.00745 -0.00263 1.00000 0.00000
2.99480 5.82322 3.87500 -1.00000 0.00254 0.00008 1.00000 0.00000
2.99480 5.82322 4.87500 -0.99999 0.00127 0.00356 1.00000 0.00000
2.99480 5.82322 5.87500 -0.99999 -0.00073 -0.00327 1.00000 0.00000
2.99480 5.82322 6.87500 -0.99998 -0.00141 -0.00560 1.00000 0.00000
2.99480 5.82322 7.87500 -1.00000 0.00020 -0.00128 1.00000 0.00000
2.99480 5.82322 8.87500 -0.99998 -0.00490 0.00451 1.00000 0.00000
2.99480 5.82322 9.87500 -0.99998 -0.00168 0.00583 1.00000 0.00000
3.70190 6.53033 1.87500 -0.99999 -0.00003 0.00430 1.00000 0.00000
3.70190 6.53033 2.87500 -0.99999 0.00397 0.00118 1.00000 0.00000
3.70190 6.53033 3.87500 -0.99999 0.00009 0.00387 1.00000 0.00000
3.70190 6.53033 4.87500 -0.99999 0.00243 -0.00326 1.00000 0.00000
3.70190 6.53033 5.87500 -0.99999 -0.00353 0.00054 1.00000 0.00000
3.70190 6.53033 6.87500 -0.99998 0.00299 0.00621 1.00000 0.00000
3.70190 6.53033 7.87500 -1.00000 -0.00011 -0.00199 1.00000 0.00000
3.70190 6.53033 8.87500 -0.99996 0.00339 0.00807 1.00000 0.00000
3.70190 6.53033 9.87500 -0.99996 0.00590 0.00677 1.00000 0.00000
3.70190 6.53033 10.87500 -0.99991 0.00202 0.01311 1.00000 0.00000
4.40901 7.23744 1.87500 -0.99999 0.00485 -0.00035 1.00000 0.00000
4.40901 7.23744 2.87500 -0.99995 0.00456 0.00886 1.00000 0.00000
4.40901 7.23744 3.87500 -0.99997 0.00558 0.00603 1.00000 0.00000
4.40901 7.23744 4.87500 -1.00000 -0.00134 0.00028 1.00000 0.00000
4.40901 7.23744 5.87500 -1.00000 0.00076 0.00280 1.00000 0.00000
4.40901 7.23744 6.87500 -0.99999 0.00119 0.00436 1.00000 0.00000
4.40901 7.23744 7.87500 -0.99995 0.00354 0.00942 1.00000 0.00000
4.40901 7.23744 8.87500 -1.00000 -0.00142 0.00102 1.00000 0.00000
4.40901 7.23744 9.87500 -0.99998 0.00364 -0.00470 1.00000 0.00000
4.40901 7.23744 10.87500 -0.99987 0.00808 -0.01388 1.00000 0.00000
5.11612 7.94454 1.87500 -0.99994 -0.00183 0.01074 1.00000 0.00000
5.11612 7.94454 2.87500 -0.99997 0.00346 0.00722 1.00000 0.00000
5.11612 7.94454 3.87500 -0.99999 0.00136 0.00459 1.00000 0.00000
5.11612 7.94454 4.87500 -0.99998 0.00199 0.00555 1.00000 0.00000
5.11612 7.94454 5.87500 -1.00000 0.00131 -0.00092 1.00000 0.00000
5.11612 7.94454 6.87500 -1.00000 0.00021 -0.00061 1.00000 0.00000
5.11612 7.94454 7.87500 -1.00000 0.00184 -0.00022 1.00000 0.00000
5.11612 7.94454 8.87500 -0.99997 0.00693 -0.00194 1.00000 0.00000
5.11612 7.94454 9.87500 -1.00000 0.00219 -0.00174 1.00000 0.00000
5.11612 7.94454 10.87500 -0.99993 0.00951 -0.00700 1.00000 0.00000
5.82322 8.65165 1.87500 -0.99997 0.00183 0.00684 1.00000 0.00000
5.82322 8.65165 2.87500 -0.99998 0.00009 0.00580 1.00000 0.00000
5.82322 8.65165 3.87500 -0.99963 0.00090 0.02726 1.00000 0.00000
5.82322 8.65165 4.87500 -0.99999 0.00097 0.00331 1.00000 0.00000
5.82322 8.65165 5.87500 -0.99999 -0.00023 -0.00449 1.00000 0.00000
5.82322 8.65165 6.87500 -0.99999 0.00075 -0.00439 1.00000 0.00000
5.82322 8.65165 7.87500 -0.99998 0.00575 0.00115 1.00000 0.00000
5.82322 8.65165 8.87500 -1.00000 -0.00244 0.00155 1.00000 0.00000
5.82322 8.65165 9.87500 -0.99998 0.00350 0.00426 1.00000 0.00000
6.53033 9.35876 1.87500 -0.99993 -0.01218 -0.00086 1.00000 0.00000
6.53033 9.35876 2.87500 -0.99995 -0.00551 0.00787 1.00000 0.00000
6.53033 9.35876 3.87500 -0.99998 -0.00282 0.00618 1.00000 0.00000
6.53033 9.35876 4.87500 -1.00000 -0.00015 -0.00162 1.00000 0.00000
6.53033 9.35876 5.87500 -0.99999 0.00005 -0.00332 1.00000 0.00000
6.53033 9.35876 6.87500 -1.00000 -0.00072 0.00063 1.00000 0.00000
6.53033 9.35876 7.87500 -0.99999 -0.00109 0.00365 1.00000 0.00000
6.53033 9.35876 8.87500 -0.99999 -0.00249 0.00484 1.00000 0.00000
6.53033 9.35876 9.87500 -0.99996 -0.00569 0.00723 1.00000 0.00000
7.23744 10.06590 2.87500 -0.99897 -0.02850 -0.03535 1.00000 0.00000
7.23744 10.06590 3.87500 -0.99997 -0.00794 0.00078 1.00000 0.00000
7.23744 10.06590 4.87500 -0.99971 0.00349 0.02389 1.00000 0.00000
7.23744 10.06590 5.87500 -0.99999 -0.00366 -0.00403 1.00000 0.00000
7.23744 10.06590 6.87500 -0.99997 -0.00673 -0.00258 1.00000 0.00000
7.23744 10.06590 7.87500 -0.99999 -0.00170 0.00395 1.00000 0.00000
7.23744 10.06590 8.87500 -0.99992 -0.00868 0.00882 1.00000 0.00000
7.94454 10.77300 4.87500 -0.99815 -0.02380 -0.05596 1.00000 0.00000
7.94454 10.77300 5.87500 -0.99968 -0.01667 0.01907 1.00000 0.00000
7.94454 10.77300 6.87500 -0.99904 -0.03661 -0.02414 1.00000 0.00000
7.94454 10.77300 7.87500 -0.94568 0.18862 -0.26479 1.00000 0.00000
1.58058 2.99480 4.87500 -0.99875 -0.01870 0.04646 1.00000 0.00000
1.58058 2.99480 5.87500 -0.99958 -0.01596 0.02417 1.00000 0.00000
1.58058 2.99480 6.87500 -0.99961 -0.02142 0.01794 1.00000 0.00000
2.28769 3.70190 2.87500 -0.99943 -0.03050 0.01424 1.00000 0.00000
2.28769 3.70190 3.87500 -0.99992 -0.01267 0.00153 1.00000 0.00000
2.28769 3.70190 4.87500 -0.99995 -0.00855 0.00565 1.00000 0.00000
2.28769 3.70190 5.87500 -0.99995 -0.00541 0.00846 1.00000 0.00000
2.28769 3.70190 6.87500 -0.99994 -0.00644 0.00845 1.00000 0.00000
2.28769 3.70190 7.87500 -0.99988 -0.01544 0.00068 1.00000 0.00000
2.28769 3.70190 8.87500 -0.99976 -0.02102 0.00646 1.00000 0.00000
2.99480 4.40901 1.87500 -0.99962 -0.01823 0.02086 1.00000 0.00000
2.99480 4.40901 2.87500 -0.99989 -0.01270 0.00736 1.00000 0.00000
2.99480 4.40901 3.87500 -0.99993 -0.01139 0.00180 1.00000 0.00000
2.99480 4.40901 4.87500 -0.99999 -0.00336 0.00348 1.00000 0.00000
2.99480 4.40901 5.87500 -1.00000 -0.00046 -0.00282 1.00000 0.00000
2.99480 4.40901 6.87500 -0.99997 -0.00730 -0.00372 1.00000 0.00000
2.99480 4.40901 7.87500 -0.99998 -0.00454 0.00335 1.00000 0.00000
2.99480 4.40901 8.87500 -0.99995 -0.01009 -0.00159 1.00000 0.00000
2.99480 4.40901 9.87500 -0.99943 -0.02613 0.02138 1.00000 0.00000
3.70190 5.11612 1.87500 -0.99999 -0.00331 0.00305 1.00000 0.00000
3.70190 5.11612 2.87500 -1.00000 -0.00045 -0.00185 1.00000 0.00000
3.70190 5.11612 3.87500 -1.00000 -0.00156 0.00257 1.00000 0.00000
3.70190 5.11612 4.87500 -0.99999 -0.00344 -0.00250 1.00000 0.00000
3.70190 5.11612 5.87500 -1.00000 0.00066 -0.00158 1.00000 0.00000
3.70190 5.11612 6.87500 -1.00000 0.00151 -0.00169 1.00000 0.00000
3.70190 5.11612 7.87500 -0.99995 0.00919 -0.00242 1.00000 0.00000
3.70190 5.11612 8.87500 -0.99997 -0.00276 0.00712 1.00000 0.00000
3.70190 5.11612 9.87500 -0.99996 -0.00623 0.00633 1.00000 0.00000
3.70190 5.11612 10.87500 -0.99995 -0.00299 0.00963 1.00000 0.00000
4.40901 5.82322 0.87500 -0.99988 -0.00461 -0.01447 1.00000 0.00000
4.40901 5.82322 1.87500 -0.99995 -0.00149 -0.00996 1.00000 0.00000
4.40901 5.82322 2.87500 -1.00000 -0.00184 0.00059 1.00000 0.00000
4.40901 5.82322 3.87500 -1.00000 -0.00133 -0.00092 1.00000 0.00000
4.40901 5.82322 4.87500 -0.99998 -0.00585 0.00246 1.00000 0.00000
4.40901 5.82322 5.87500 -1.00000 -0.00173 0.00028 1.00000 0.00000
4.40901 5.82322 6.87500 -1.00000 -0.00058 -0.00167 1.00000 0.00000
4.40901 5.82322 7.87500 -1.00000 0.00048 0.00117 1.00000 0.00000
4.40901 5.82322 8.87500 -0.99999 -0.00024 0.00448 1.00000 0.00000
4.40901 5.82322 9.87500 -0.99999 0.00004 0.00419 1.00000 0.00000
4.40901 5.82322 10.87500 -0.99986 0.00317 0.01663 1.00000 0.00000
5.11612 6.53033 0.87500 -0.99998 -0.00313 0.00546 1.00000 0.00000
5.11612 6.53033 1.87500 -0.99999 -0.00289 0.00290 1.00000 0.00000
5.11612 6.53033 2.87500 -0.99999 0.00329 0.00296 1.00000 0.00000
5.11612 6.53033 3.87500 -0.99999 -0.00388 0.00033 1.00000 0.00000
5.11612 6.53033 4.87500 -1.00000 0.00030 -0.00005 1.00000 0.00000
5.11612 6.53033 5.87500 -0.99999 0.00491 0.00190 1.00000 0.00000
5.11612 6.53033 6.87500 -0.99998 0.00408 0.00388 1.00000 0.00000
5.11612 6.53033 7.87500 -0.99999 0.00316 0.00330 1.00000 0.00000
5.11612 6.53033 8.87500 -0.99999 0.00265 0.00308 1.00000 0.00000
5.11612 6.53033 9.87500 -1.00000 -0.00036 0.00188 1.00000 0.00000
5.11612 6.53033 10.87500 -0.99998 -0.00072 -0.00647 1.00000 0.00000
5.82322 7.23744 0.87500 -0.99999 -0.00010 -0.00531 1.00000 0.00000
5.82322 7.23744 1.87500 -1.00000 0.00090 -0.00162 1.00000 0.00000
5.82322 7.23744 2.87500 -0.99999 -0.00166 -0.00457 1.00000 0.00000
5.82322 7.23744 3.87500 -0.99999 0.00149 0.00475 1.00000 0.00000
5.82322 7.23744 4.87500 -0.99999 -0.00031 0.00503 1.00000 0.00000
5.82322 7.23744 5.87500 -1.00000 -0.00033 0.00126 1.00000 0.00000
5.82322 7.23744 6.87500 -0.99999 0.00038 0.00395 1.00000 0.00000
5.82322 7.23744 7.87500 -0.99998 0.00307 -0.00533 1.00000 0.00000
5.82322 7.23744 8.87500 -0.99998 -0.00273 0.00568 1.00000 0.00000
5.82322 7.23744 9.87500 -0.99968 -0.02498 0.00345 1.00000 0.00000
5.82322 7.23744 10.87500 -0.99997 -0.00230 -0.00692 1.00000 0.00000
6.53033 7.94454 1.87500 -0.99998 -0.00543 -0.00355 1.00000 0.00000
6.53033 7.94454 2.87500 -0.99998 -0.00542 0.00134 1.00000 0.00000
6.53033 7.94454 3.87500 -0.99994 -0.00565 0.00910 1.00000 0.00000
6.53033 7.94454 4.87500 -0.99998 -0.00301 0.00573 1.00000 0.00000
6.53033 7.94454 5.87500 -0.99999 -0.00236 0.00349 1.00000 0.00000
6.53033 7.94454 6.87500 -1.00000 0.00103 0.00268 1.00000 0.00000
6.53033 7.94454 7.87500 -1.00000 0.00003 0.00253 1.00000 0.00000
6.53033 7.94454 8.87500 -0.99997 0.00244 0.00732 1.00000 0.00000
6.53033 7.94454 9.87500 -0.99999 -0.00326 0.00160 1.00000 0.00000
6.53033 7.94454 10.87500 -0.99991 -0.00597 -0.01169 1.00000 0.00000
7.23744 8.65165 1.87500 -0.99994 -0.01069 0.00187 1.00000 0.00000
7.23744 8.65165 2.87500 -0.99996 -0.00892 0.00043 1.00000 0.00000
7.23744 8.65165 3.87500 -0.99999 -0.00419 -0.00083 1.00000 0.00000
7.23744 8.65165 4.87500 -0.99999 -0.00333 -0.00198 1.00000 0.00000
7.23744 8.65165 5.87500 -1.00000 0.00224 -0.00147 1.00000 0.00000
7.23744 8.65165 6.87500 -1.00000 -0.00180 0.00225 1.00000 0.00000
7.23744 8.65165 7.87500 -0.99998 -0.00129 0.00602 1.00000 0.00000
7.23744 8.65165 8.87500 -0.99999 -0.00271 0.00428 1.00000 0.00000
7.23744 8.65165 9.87500 -0.99999 -0.00415 0.00127 1.00000 0.00000
7.94454 9.35876 2.87500 -0.99986 -0.01634 -0.00474 1.00000 0.00000
7.94454 9.35876 3.87500 -0.99996 -0.00755 -0.00446 1.00000 0.00000
7.94454 9.35876 4.87500 -0.99998 -0.00251 -0.00623 1.00000 0.00000
7.94454 9.35876 5.87500 -0.99999 -0.00354 0.00098 1.00000 0.00000
7.94454 9.35876 6.87500 -0.99997 -0.00196 0.00799 1.00000 0.00000
7.94454 9.35876 7.87500 -0.99986 -0.01120 0.01217 1.00000 0.00000
7.94454 9.35876 8.87500 -0.99993 -0.00988 0.00687 1.00000 0.00000
7.94454 9.35876 9.87500 -0.99839 0.01026 0.05581 1.00000 0.00000
8.65165 10.06590 3.87500 -0.99819 0.01689 -0.05780 1.00000 0.00000
8.65165 10.06590 4.87500 -0.99976 -0.01955 0.01001 1.00000 0.00000
8.65165 10.06590 5.87500 -0.99984 -0.01497 -0.00948 1.00000 0.00000
8.65165 10.06590 6.87500 -0.99984 -0.01794 -0.00041 1.00000 0.00000
8.65165 10.06590 7.87500 -0.99951 -0.02858 0.01283 1.00000 0.00000
2.28769 2.28769 4.87500 -0.99960 -0.01940 0.02066 1.00000 0.00000
2.28769 2.28769 5.87500 -0.99960 -0.02177 0.01827 1.00000 0.00000
2.28769 2.28769 6.87500 -0.99901 -0.02334 0.03777 1.00000 0.00000
2.99480 2.99480 2.87500 -0.99970 -0.02331 0.00753 1.00000 0.00000
2.99480 2.99480 3.87500 -0.99993 -0.01103 0.00366 1.00000 0.00000
2.99480 2.99480 4.87500 -0.99996 -0.00843 0.00313 1.00000 0.00000
2.99480 2.99480 5.87500 -0.99992 -0.00586 0.01104 1.00000 0.00000
2.99480 2.99480 6.87500 -0.99995 -0.00327 0.00946 1.00000 0.00000
2.99480 2.99480 7.87500 -0.99987 -0.01100 0.01141 1.00000 0.00000
2.99480 2.99480 8.87500 -0.99902 -0.04419 -0.00226 1.00000 0.00000
3.70190 3.70190 1.87500 -0.99970 -0.02328 -0.00816 1.00000 0.00000
3.70190 3.70190 2.87500 -0.99994 -0.01092 -0.00133 1.00000 0.00000
3.70190 3.70190 3.87500 -0.99997 -0.00752 0.00096 1.00000 0.00000
3.70190 3.70190 4.87500 -0.99999 -0.00406 -0.00094 1.00000 0.00000
3.70190 3.70190 5.87500 -1.00000 0.00004 0.00200 1.00000 0.00000
3.70190 3.70190 6.87500 -1.00000 -0.00293 0.00020 1.00000 0.00000
3.70190 3.70190 7.87500 -1.00000 -0.00115 0.00150 1.00000 0.00000
3.70190 3.70190 8.87500 -0.99995 -0.00895 -0.00425 1.00000 0.00000
3.70190 3.70190 9.87500 -0.99973 -0.02136 -0.00893 1.00000 0.00000
4.40901 4.40901 1.87500 -0.99996 -0.00631 0.00646 1.00000 0.00000
4.40901 4.40901 2.87500 -0.99998 -0.00128 -0.00535 1.00000 0.00000
4.40901 4.40901 3.87500 -0.99999 -0.00298 0.00158 1.00000 0.00000
4.40901 4.40901 4.87500 -1.00000 -0.00105 -0.00139 1.00000 0.00000
4.40901 4.40901 5.87500 -0.99999 -0.00299 -0.00189 1.00000 0.00000
4.40901 4.40901 6.87500 -0.99999 -0.00313 0.00122 1.00000 0.00000
4.40901 4.40901 7.87500 -0.99998 -0.00270 0.00586 1.00000 0.00000
4.40901 4.40901 8.87500 -0.99999 -0.00381 0.00272 1.00000 0.00000
4.40901 4.40901 9.87500 -0.99998 -0.00577 0.00195 1.00000 0.00000
4.40901 4.40901 10.87500 -0.99991 -0.00716 -0.01095 1.00000 0.00000
5.11612 5.11612 0.87500 -0.99993 -0.00007 0.01199 1.00000 0.00000
5.11612 5.11612 1.87500 -1.00000 -0.00007 -0.00104 1.00000 0.00000
5.11612 5.11612 2.87500 -1.00000 -0.00257 0.00009 1.00000 0.00000
5.11612 5.11612 3.87500 -0.99999 -0.00310 -0.00281 1.00000 0.00000
5.11612 5.11612 4.87500 -1.00000 0.00200 0.00117 1.00000 0.00000
5.11612 5.11612 5.87500 -1.00000 0.00138 0.00076 1.00000 0.00000
5.11612 5.11612 6.87500 -0.99999 -0.00362 -0.00176 1.00000 0.00000
5.11612 5.11612 7.87500 -0.99998 0.00574 -0.00201 1.00000 0.00000
5.11612 5.11612 8.87500 -0.99997 -0.00689 -0.00217 1.00000 0.00000
5.11612 5.11612 9.87500 -0.99998 -0.00533 -0.00300 1.00000 0.00000
5.11612 5.11612 10.87500 -1.00000 -0.00259 -0.00061 1.00000 0.00000
5.82322 5.82322 0.87500 -0.99996 -0.00414 0.00794 1.00000 0.00000
5.82322 5.82322 1.87500 -0.99999 -0.00382 -0.00143 1.00000 0.00000
5.82322 5.82322 2.87500 -0.99999 -0.00300 -0.00348 1.00000 0.00000
5.82322 5.82322 3.87500 -0.99998 0.00416 0.00443 1.00000 0.00000
5.82322 5.82322 4.87500 -0.99999 -0.00299 -0.00192 1.00000 0.00000
5.82322 5.82322 5.87500 -0.99998 0.00512 0.00398 1.00000 0.00000
5.82322 5.82322 6.87500 -0.99999 0.00414 0.00178 1.00000 0.00000
5.82322 5.82322 7.87500 -0.99996 -0.00277 -0.00795 1.00000 0.00000
5.82322 5.82322 8.87500 -1.00000 -0.00151 -0.00072 1.00000 0.00000
5.82322 5.82322 9.87500 -0.99999 0.00231 -0.00276 1.00000 0.00000
5.82322 5.82322 10.87500 -0.99998 0.00331 -0.00481 1.00000 0.00000
6.53033 6.53033 0.87500 -0.99993 -0.01111 -0.00488 1.00000 0.00000
6.53033 6.53033 1.87500 -0.99998 -0.00096 -0.00647 1.00000 0.00000
6.53033 6.53033 2.87500 -0.99999 0.00326 -0.00038 1.00000 0.00000
6.53033 6.53033 3.87500 -1.00000 -0.00136 -0.00176 1.00000 0.00000
6.53033 6.53033 4.87500 -1.00000 -0.00125 -0.00132 1.00000 0.00000
6.53033 6.53033 5.87500 -1.00000 0.00248 -0.00044 1.00000 0.00000
6.53033 6.53033 6.87500 -0.99998 -0.00043 0.00549 1.00000 0.00000
6.53033 6.53033 7.87500 -0.99999 -0.00423 0.00321 1.00000 0.00000
6.53033 6.53033 8.87500 -1.00000 -0.00088 -0.00008 1.00000 0.00000
6.53033 6.53033 9.87500 -0.99999 0.00007 0.00322 1.00000 0.00000
6.53033 6.53033 10.87500 -0.99999 -0.00196 -0.00483 1.00000 0.00000
7.23744 7.23744 0.87500 -0.99992 0.00884 0.00872 1.00000 0.00000
7.23744 7.23744 1.87500 -0.99999 -0.00370 -0.00259 1.00000 0.00000
7.23744 7.23744 2.87500 -0.99999 0.00207 -0.00436 1.00000 0.00000
7.23744 7.23744 3.87500 -0.99998 0.00065 -0.00549 1.00000 0.00000
7.23744 7.23744 4.87500 -1.00000 0.00025 -0.00061 1.00000 0.00000
7.23744 7.23744 5.87500 -1.00000 0.00059 0.00013 1.00000 0.00000
7.23744 7.23744 6.87500 -0.99999 -0.00457 0.00270 1.00000 0.00000
7.23744 7.23744 7.87500 -0.99994 0.00011 0.01108 1.00000 0.00000
7.23744 7.23744 8.87500 -0.99999 -0.00148 0.00516 1.00000 0.00000
7.23744 7.23744 9.87500 -0.99999 0.00181 0.00369 1.00000 0.00000
7.23744 7.23744 10.87500 -0.99990 -0.00462 -0.01331 1.00000 0.00000
7.94454 7.94454 1.87500 -0.99990 -0.00957 -0.01071 1.00000 0.00000
7.94454 7.94454 2.87500 -0.99991 -0.01094 -0.00715 1.00000 0.00000
7.94454 7.94454 3.87500 -0.99999 -0.00190 -0.00377 1.00000 0.00000
7.94454 7.94454 4.87500 -0.99999 -0.00143 0.00387 1.00000 0.00000
7.94454 7.94454 5.87500 -0.99998 -0.00552 0.00015 1.00000 0.00000
7.94454 7.94454 6.87500 -0.99901 0.03794 -0.02314 1.00000 0.00000
7.94454 7.94454 7.87500 -0.99994 -0.00622 0.00901 1.00000 0.00000
7.94454 7.94454 8.87500 -0.99996 -0.00244 0.00911 1.00000 0.00000
7.94454 7.94454 9.87500 -0.99996 -0.00628 -0.00611 1.00000 0.00000
8.65165 8.65165 2.87500 -0.99985 -0.01656 -0.00556 1.00000 0.00000
8.65165 8.65165 3.87500 -0.99994 -0.00926 -0.00570 1.00000 0.00000
8.65165 8.65165 4.87500 -0.99996 -0.00833 -0.00209 1.00000 0.00000
8.65165 8.65165 5.87500 -0.99997 -0.00528 -0.00618 1.00000 0.00000
8.65165 8.65165 6.87500 -0.99992 -0.01051 0.00706 1.00000 0.00000
8.65165 8.65165 7.87500 -0.99993 -0.00836 0.00891 1.00000 0.00000
8.65165 8.65165 8.87500 -0.99990 -0.01422 0.00075 1.00000 0.00000
8.65165 8.65165 9.87500 -0.99698 0.07484 -0.02072 1.00000 0.00000
9.35876 9.35876 3.87500 -0.99958 -0.02235 -0.01822 1.00000 0.00000
9.35876 9.35876 4.87500 -0.99986 -0.01092 -0.01254 1.00000 0.00000
9.35876 9.35876 5.87500 -0.99986 -0.01671 -0.00102 1.00000 0.00000
9.35876 9.35876 6.87500 -0.99987 -0.01455 -0.00727 1.00000 0.00000
9.35876 9.35876 7.87500 -0.99986 -0.01024 0.01331 1.00000 0.00000
2.99480 1.58058 4.87500 -0.99939 -0.02395 0.02554 1.00000 0.00000
2.99480 1.58058 5.87500 -0.99913 -0.02270 0.03494 1.00000 0.00000
2.99480 1.58058 6.87500 -0.99739 0.03490 0.06327 1.00000 0.00000
3.70190 2.28769 2.87500 -0.99950 -0.02928 0.01188 1.00000 0.00000
3.70190 2.28769 3.87500 -0.99993 -0.01065 0.00456 1.00000 0.00000
3.70190 2.28769 4.87500 -0.99993 -0.01126 0.00197 1.00000 0.00000
3.70190 2.28769 5.87500 -0.99993 -0.00724 0.00931 1.00000 0.00000
3.70190 2.28769 6.87500 -0.99996 -0.00617 0.00606 1.00000 0.00000
3.70190 2.28769 7.87500 -0.99983 -0.01168 0.01394 1.00000 0.00000
3.70190 2.28769 8.87500 -0.99944 -0.02092 0.02624 1.00000 0.00000
4.40901 2.99480 1.87500 -0.99946 -0.03234 0.00563 1.00000 0.00000
4.40901 2.99480 2.87500 -0.99996 -0.00788 -0.00404 1.00000 0.00000
4.40901 2.99480 3.87500 -1.00000 -0.00175 0.00082 1.00000 0.00000
4.40901 2.99480 4.87500 -0.99998 -0.00646 0.00230 1.00000 0.00000
4.40901 2.99480 5.87500 -1.00000 0.00046 0.00269 1.00000 0.00000
4.40901 2.99480 6.87500 -0.99999 -0.00333 -0.00224 1.00000 0.00000
4.40901 2.99480 7.87500 -0.99998 -0.00077 0.00620 1.00000 0.00000
4.40901 2.99480 8.87500 -0.99997 -0.00800 0.00220 1.00000 0.00000
4.40901 2.99480 9.87500 -0.99992 -0.01136 -0.00529 1.00000 0.00000
5.11612 3.70190 1.87500 -0.99999 -0.00373 0.00352 1.00000 0.00000
5.11612 3.70190 2.87500 -1.00000 -0.00134 0.00035 1.00000 0.00000
5.11612 3.70190 3.87500 -1.00000 -0.00018 -0.00303 1.00000 0.00000
5.11612 3.70190 4.87500 -0.99998 -0.00092 0.00556 1.00000 0.00000
5.11612 3.70190 5.87500 -1.00000 0.00260 0.00022 1.00000 0.00000
5.11612 3.70190 6.87500 -0.99999 0.00030 -0.00399 1.00000 0.00000
5.11612 3.70190 7.87500 -0.99997 -0.00047 -0.00729 1.00000 0.00000
5.11612 3.70190 8.87500 -0.99997 -0.00357 -0.00624 1.00000 0.00000
5.11612 3.70190 9.87500 -0.99994 0.00486 0.00949 1.00000 0.00000
5.11612 3.70190 10.87500 -0.99928 -0.00110 0.03782 1.00000 0.00000
5.82322 4.40901 0.87500 -0.99996 0.00159 -0.00851 1.00000 0.00000
5.82322 4.40901 1.87500 -0.99999 0.00509 0.00038 1.00000 0.00000
5.82322 4.40901 2.87500 -1.00000 -0.00233 0.00151 1.00000 0.00000
5.82322 4.40901 3.87500 -1.00000 -0.00104 0.00248 1.00000 0.00000
5.82322 4.40901 4.87500 -0.99999 -0.00413 0.00255 1.00000 0.00000
5.82322 4.40901 5.87500 -0.99996 -0.00606 0.00667 1.00000 0.00000
5.82322 4.40901 6.87500 -1.00000 0.00231 -0.00175 1.00000 0.00000
5.82322 4.40901 7.87500 -1.00000 0.00083 0.00006 1.00000 0.00000
5.82322 4.40901 8.87500 -1.00000 -0.00179 -0.00030 1.00000 0.00000
5.82322 4.40901 9.87500 -0.99999 -0.00337 -0.00413 1.00000 0.00000
5.82322 4.40901 10.87500 -0.99996 0.00497 0.00736 1.00000 0.00000
6.53033 5.11612 0.87500 -0.99989 0.00560 -0.01364 1.00000 0.00000
6.53033 5.11612 1.87500 -1.00000 -0.00135 0.00123 1.00000 0.00000
6.53033 5.11612 2.87500 -1.00000 -0.00052 -0.00266 1.00000 0.00000
6.53033 5.11612 3.87500 -1.00000 -0.00030 0.00094 1.00000 0.00000
6.53033 5.11612 4.87500 -0.99998 -0.00135 0.00573 1.00000 0.00000
6.53033 5.11612 5.87500 -0.99999 0.00145 0.00329 1.00000 0.00000
6.53033 5.11612 6.87500 -1.00000 -0.00130 0.00067 1.00000 0.00000
6.53033 5.11612 7.87500 -0.99999 0.00384 -0.00116 1.00000 0.00000
6.53033 5.11612 8.87500 -1.00000 -0.00029 0.00296 1.00000 0.00000
6.53033 5.11612 9.87500 -0.99997 -0.00588 0.00406 1.00000 0.00000
6.53033 5.11612 10.87500 -0.99963 -0.01508 -0.02284 1.00000 0.00000
7.23744 5.82322 0.87500 -0.99874 0.00469 -0.05005 1.00000 0.00000
7.23744 5.82322 1.87500 -0.99988 0.00047 -0.01558 1.00000 0.00000
7.23744 5.82322 2.87500 -0.99998 0.00347 -0.00568 1.00000 0.00000
7.23744 5.82322 3.87500 -1.00000 -0.00024 -0.00187 1.00000 0.00000
7.23744 5.82322 4.87500 -0.99999 0.00232 -0.00254 1.00000 0.00000
7.23744 5.82322 5.87500 -1.00000 -0.00267 -0.00016 1.00000 0.00000
7.23744 5.82322 6.87500 -0.99999 -0.00331 0.00303 1.00000 0.00000
7.23744 5.82322 7.87500 -0.99999 0.00351 0.00293 1.00000 0.00000
7.23744 5.82322 8.87500 -0.99999 0.00279 0.00410 1.00000 0.00000
7.23744 5.82322 9.87500 -0.99998 0.00417 0.00377 1.00000 0.00000
7.23744 5.82322 10.87500 -0.99999 0.00217 0.00441 1.00000 0.00000
7.94454 6.53033 1.87500 -0.99993 -0.00234 -0.01135 1.00000 0.00000
7.94454 6.53033 2.87500 -1.00000 0.00019 -0.00283 1.00000 0.00000
7.94454 6.53033 3.87500 -0.99996 -0.00605 -0.00662 1.00000 0.00000
7.94454 6.53033 4.87500 -1.00000 0.00057 -0.00134 1.00000 0.00000
7.94454 6.53033 5.87500 -0.99999 0.00041 -0.00457 1.00000 0.00000
7.94454 6.53033 6.87500 -1.00000 -0.00007 0.00313 1.00000 0.00000
7.94454 6.53033 7.87500 -0.99992 0.00020 0.01267 1.00000 0.00000
7.94454 6.53033 8.87500 -0.99999 0.00369 0.00145 1.00000 0.00000
7.94454 6.53033 9.87500 -0.99991 -0.00021 0.01374 1.00000 0.00000
7.94454 6.53033 10.87500 -0.99944 0.00195 -0.03351 1.00000 0.00000
8.65165 7.23744 1.87500 -0.99962 -0.01047 -0.02539 1.00000 0.00000
8.65165 7.23744 2.87500 -0.99982 0.00075 -0.01912 1.00000 0.00000
8.65165 7.23744 3.87500 -0.99996 0.00119 -0.00902 1.00000 0.00000
8.65165 7.23744 4.87500 -0.99999 -0.00281 0.00155 1.00000 0.00000
8.65165 7.23744 5.87500 -0.99995 -0.00381 -0.00905 1.00000 0.00000
8.65165 7.23744 6.87500 -0.99998 -0.00335 -0.00516 1.00000 0.00000
8.65165 7.23744 7.87500 -0.99996 -0.00225 0.00852 1.00000 0.00000
8.65165 7.23744 8.87500 -0.99995 -0.00443 0.00919 1.00000 0.00000
8.65165 7.23744 9.87500 -0.99984 -0.01234 0.01278 1.00000 0.00000
9.35876 7.94454 2.87500 -0.99937 -0.01016 -0.03398 1.00000 0.00000
9.35876 7.94454 3.87500 -0.99991 -0.01180 -0.00695 1.00000 0.00000
9.35876 7.94454 4.87500 -0.99994 -0.00710 -0.00880 1.00000 0.00000
9.35876 7.94454 5.87500 -0.99993 -0.00962 -0.00662 1.00000 0.00000
9.35876 7.94454 6.87500 -0.99995 -0.00976 -0.00138 1.00000 0.00000
9.35876 7.94454 7.87500 -0.99969 -0.01725 0.01789 1.00000 0.00000
9.35876 7.94454 8.87500 -0.99978 -0.01987 0.00626 1.00000 0.00000
9.35876 7.94454 9.87500 -0.99937 -0.03278 0.01350 1.00000 0.00000
10.06590 8.65165 3.87500 -0.99959 -0.02584 -0.01247 1.00000 0.00000
10.06590 8.65165 4.87500 -0.99989 -0.01311 -0.00727 1.00000 0.00000
10.06590 8.65165 5.87500 -0.99989 -0.01484 -0.00185 1.00000 0.00000
10.06590 8.65165 6.87500 -0.99987 -0.01564 0.00423 1.00000 0.00000
10.06590 8.65165 7.87500 -0.99959 -0.02377 -0.01627 1.00000 0.00000
4.40901 1.58058 3.87500 -1.00000 0.00277 0.00094 1.00000 0.00000
4.40901 1.58058 4.87500 -0.99992 -0.01069 0.00616 1.00000 0.00000
4.40901 1.58058 5.87500 -0.99997 -0.00534 0.00608 1.00000 0.00000
4.40901 1.58058 6.87500 -0.99991 -0.00885 0.00997 1.00000 0.00000
4.40901 1.58058 7.87500 -0.99989 -0.01041 0.01083 1.00000 0.00000
5.11612 2.28769 2.87500 -0.99964 -0.02624 -0.00621 1.00000 0.00000
5.11612 2.28769 3.87500 -1.00000 -0.00238 0.00011 1.00000 0.00000
5.11612 2.28769 4.87500 -0.99999 -0.00003 0.00442 1.00000 0.00000
5.11612 2.28769 5.87500 -0.99998 -0.00089 0.00605 1.00000 0.00000
5.11612 2.28769 6.87500 -0.99999 -0.00115 0.00374 1.00000 0.00000
5.11612 2.28769 7.87500 -0.99999 -0.00339 -0.00136 1.00000 0.00000
5.11612 2.28769 8.87500 -0.99991 0.00722 0.01104 1.00000 0.00000
5.11612 2.28769 9.87500 -0.99725 -0.01079 0.07338 1.00000 0.00000
5.82322 2.99480 1.87500 -0.99975 -0.02003 -0.01002 1.00000 0.00000
5.82322 2.99480 2.87500 -1.00000 0.00187 -0.00207 1.00000 0.00000
5.82322 2.99480 3.87500 -0.99999 0.00405 -0.00040 1.00000 0.00000
5.82322 2.99480 4.87500 -1.00000 0.00084 0.00278 1.00000 0.00000
5.82322 2.99480 5.87500 -1.00000 0.00063 0.00136 1.00000 0.00000
5.82322 2.99480 6.87500 -1.00000 0.00010 0.00217 1.00000 0.00000
5.82322 2.99480 7.87500 -1.00000 -0.00192 -0.00087 1.00000 0.00000
5.82322 2.99480 8.87500 -1.00000 -0.00206 0.00184 1.00000 0.00000
5.82322 2.99480 9.87500 -0.99998 -0.00364 0.00589 1.00000 0.00000
6.53033 3.70190 1.87500 -1.00000 -0.00064 -0.00255 1.00000 0.00000
6.53033 3.70190 2.87500 -1.00000 -0.00175 -0.00055 1.00000 0.00000
6.53033 3.70190 3.87500 -0.99999 0.00067 -0.00495 1.00000 0.00000
6.53033 3.70190 4.87500 -0.99999 0.00309 -0.00078 1.00000 0.00000
6.53033 3.70190 5.87500 -1.00000 -0.00069 -0.00035 1.00000 0.00000
6.53033 3.70190 6.87500 -0.99999 0.00337 -0.00184 1.00000 0.00000
6.53033 3.70190 7.87500 -0.99999 0.00221 0.00337 1.00000 0.00000
6.53033 3.70190 8.87500 -0.99999 -0.00186 0.00273 1.00000 0.00000
6.53033 3.70190 9.87500 -0.99998 0.00475 0.00511 1.00000 0.00000
6.53033 3.70190 10.87500 -0.99992 -0.01162 0.00478 1.00000 0.00000
7.23744 4.40901 1.87500 -0.99999 0.00440 -0.00208 1.00000 0.00000
7.23744 4.40901 2.87500 -0.99998 0.00444 -0.00365 1.00000 0.00000
7.23744 4.40901 3.87500 -0.99999 0.00099 -0.00481 1.00000 0.00000
7.23744 4.40901 4.87500 -0.99999 0.00144 0.00335 1.00000 0.00000
7.23744 4.40901 5.87500 -0.99999 0.00256 -0.00473 1.00000 0.00000
7.23744 4.40901 6.87500 -0.99999 0.00382 -0.00118 1.00000 0.00000
7.23744 4.40901 7.87500 -1.00000 -0.00021 -0.00248 1.00000 0.00000
7.23744 4.40901 8.87500 -1.00000 0.00185 0.00030 1.00000 0.00000
7.23744 4.40901 9.87500 -0.99999 0.00123 0.00431 1.00000 0.00000
7.23744 4.40901 10.87500 -0.99996 0.00728 -0.00428 1.00000 0.00000
7.94454 5.11612 1.87500 -0.99994 0.00954 -0.00506 1.00000 0.00000
7.94454 5.11612 2.87500 -0.99999 -0.00057 -0.00337 1.00000 0.00000
7.94454 5.11612 3.87500 -1.00000 0.00160 -0.00015 1.00000 0.00000
7.94454 5.11612 4.87500 -0.99999 -0.00015 0.00423 1.00000 0.00000
7.94454 5.11612 5.87500 -1.00000 0.00133 -0.00213 1.00000 0.00000
7.94454 5.11612 6.87500 -0.99999 0.00350 -0.00270 1.00000 0.00000
7.94454 5.11612 7.87500 -0.99999 -0.00305 0.00329 1.00000 0.00000
7.94454 5.11612 8.87500 -0.99990 0.00315 0.01360 1.00000 0.00000
7.94454 5.11612 9.87500 -0.99991 0.00953 0.00953 1.00000 0.00000
7.94454 5.11612 10.87500 -0.99998 0.00623 -0.00110 1.00000 0.00000
8.65165 5.82322 1.87500 -0.99984 0.00860 -0.01559 1.00000 0.00000
8.65165 5.82322 2.87500 -0.99997 0.00351 -0.00709 1.00000 0.00000
8.65165 5.82322 3.87500 -1.00000 -0.00016 -0.00271 1.00000 0.00000
8.65165 5.82322 4.87500 -0.99968 0.00328 -0.02502 1.00000 0.00000
8.65165 5.82322 5.87500 -1.00000 -0.00172 0.00181 1.00000 0.00000
8.65165 5.82322 6.87500 -1.00000 -0.00026 0.00208 1.00000 0.00000
8.65165 5.82322 7.87500 -1.00000 -0.00006 0.00183 1.00000 0.00000
8.65165 5.82322 8.87500 -0.99993 0.00050 0.01215 1.00000 0.00000
8.65165 5.82322 9.87500 -0.99982 0.00057 0.01912 1.00000 0.00000
9.35876 6.53033 1.87500 -0.99684 -0.01063 -0.07875 1.00000 0.00000
9.35876 6.53033 2.87500 -0.99989 0.00001 -0.01459 1.00000 0.00000
9.35876 6.53033 3.87500 -0.99998 -0.00306 -0.00455 1.00000 0.00000
9.35876 6.53033 4.87500 -1.00000 -0.00281 -0.00005 1.00000 0.00000
9.35876 6.53033 5.87500 -1.00000 -0.00050 -0.00071 1.00000 0.00000
9.35876 6.53033 6.87500 -0.99982 0.01757 0.00687 1.00000 0.00000
9.35876 6.53033 7.87500 -0.99992 -0.00398 0.01182 1.00000 0.00000
9.35876 6.53033 8.87500 -0.99991 -0.00099 0.01322 1.00000 0.00000
9.35876 6.53033 9.87500 -0.99995 -0.00832 -0.00570 1.00000 0.00000
10.06590 7.23744 2.87500 -0.99740 -0.00789 -0.07165 1.00000 0.00000
10.06590 7.23744 3.87500 -0.99992 -0.00588 -0.01143 1.00000 0.00000
10.06590 7.23744 4.87500 -0.99995 -0.00710 -0.00668 1.00000 0.00000
10.06590 7.23744 5.87500 -0.99998 -0.00590 -0.00217 1.00000 0.00000
10.06590 7.23744 6.87500 -0.99982 0.01362 0.01310 1.00000 0.00000
10.06590 7.23744 7.87500 -0.99994 -0.00679 0.00859 1.00000 0.00000
10.06590 7.23744 8.87500 -0.99989 -0.01397 0.00473 1.00000 0.00000
10.77300 7.94454 4.87500 -0.99908 -0.02052 -0.03772 1.00000 0.00000
10.77300 7.94454 5.87500 -0.99986 -0.01678 -0.00217 1.00000 0.00000
10.77300 7.94454 6.87500 -0.99989 -0.01446 -0.00243 1.00000 0.00000
10.77300 7.94454 7.87500 -0.99988 -0.01528 0.00218 1.00000 0.00000
5.11612 0.87348 4.87500 -0.99858 -0.01998 0.04933 1.00000 0.00000
5.11612 0.87348 5.87500 -0.99999 -0.00191 0.00430 1.00000 0.00000
5.11612 0.87348 6.87500 -0.99983 -0.01460 0.01099 1.00000 0.00000
5.82322 1.58058 2.87500 -0.99995 -0.00274 0.00947 1.00000 0.00000
5.82322 1.58058 3.87500 -1.00000 0.00075 0.00157 1.00000 0.00000
5.82322 1.58058 4.87500 -0.99999 0.00327 -0.00093 1.00000 0.00000
5.82322 1.58058 5.87500 -1.00000 -0.00003 0.00183 1.00000 0.00000
5.82322 1.58058 6.87500 -1.00000 -0.00225 0.00203 1.00000 0.00000
5.82322 1.58058 7.87500 -0.99984 0.01518 0.00934 1.00000 0.00000
5.82322 1.58058 8.87500 -0.99963 0.01066 0.02503 1.00000 0.00000
6.53033 2.28769 2.87500 -0.99998 0.00552 -0.00169 1.00000 0.00000
6.53033 2.28769 3.87500 -0.99998 -0.00060 0.00651 1.00000 0.00000
6.53033 2.28769 4.87500 -0.99999 -0.00427 -0.00010 1.00000 0.00000
6.53033 2.28769 5.87500 -0.99999 0.00065 0.00355 1.00000 0.00000
6.53033 2.28769 6.87500 -0.99997 0.00437 0.00696 1.00000 0.00000
6.53033 2.28769 7.87500 -0.99998 0.00544 0.00076 1.00000 0.00000
6.53033 2.28769 8.87500 -0.99999 0.00412 0.00182 1.00000 0.00000
6.53033 2.28769 9.87500 -0.99931 0.03443 0.01414 1.00000 0.00000
7.23744 2.99480 1.87500 -0.99982 0.00274 -0.01852 1.00000 0.00000
7.23744 2.99480 2.87500 -0.99999 0.00516 -0.00175 1.00000 0.00000
7.23744 2.99480 3.87500 -0.99999 0.00320 -0.00289 1.00000 0.00000
7.23744 2.99480 4.87500 -1.00000 0.00101 -0.00100 1.00000 0.00000
7.23744 2.99480 5.87500 -0.99997 0.00767 -0.00219 1.00000 0.00000
7.23744 2.99480 6.87500 -0.99999 0.00345 -0.00199 1.00000 0.00000
7.23744 2.99480 7.87500 -0.99996 0.00933 0.00045 1.00000 0.00000
7.23744 2.99480 8.87500 -0.99998 0.00628 0.00016 1.00000 0.00000
7.23744 2.99480 9.87500 -0.99996 0.00801 0.00302 1.00000 0.00000
7.94454 3.70190 1.87500 -0.99997 0.00576 -0.00605 1.00000 0.00000
7.94454 3.70190 2.87500 -0.99991 0.00755 -0.01077 1.00000 0.00000
7.94454 3.70190 3.87500 -0.99997 0.00690 -0.00228 1.00000 0.00000
7.94454 3.70190 4.87500 -1.00000 0.00219 0.00127 1.00000 0.00000
7.94454 3.70190 5.87500 -0.99999 0.00401 -0.00226 1.00000 0.00000
7.94454 3.70190 6.87500 -1.00000 -0.00056 -0.00297 1.00000 0.00000
7.94454 3.70190 7.87500 -0.99999 0.00307 -0.00207 1.00000 0.00000
7.94454 3.70190 8.87500 -0.99997 0.00631 0.00337 1.00000 0.00000
7.94454 3.70190 9.87500 -0.99991 0.01322 -0.00099 1.00000 0.00000
8.65165 4.40901 1.87500 -0.99992 0.01055 -0.00635 1.00000 0.00000
8.65165 4.40901 2.87500 -0.99991 0.01031 -0.00907 1.00000 0.00000
8.65165 4.40901 3.87500 -0.99998 0.00590 0.00247 1.00000 0.00000
8.65165 4.40901 4.87500 -0.99998 0.00560 -0.00260 1.00000 0.00000
8.65165 4.40901 5.87500 -0.99999 0.00321 -0.00112 1.00000 0.00000
8.65165 4.40901 6.87500 -0.99999 -0.00330 0.00109 1.00000 0.00000
8.65165 4.40901 7.87500 -0.99998 0.00459 0.00397 1.00000 0.00000
8.65165 4.40901 8.87500 -0.99994 0.00465 0.01002 1.00000 0.00000
8.65165 4.40901 9.87500 -0.99981 0.01774 0.00777 1.00000 0.00000
9.35876 5.11612 1.87500 -0.99387 0.05969 -0.09310 1.00000 0.00000
9.35876 5.11612 2.87500 -0.99994 0.00588 -0.00908 1.00000 0.00000
9.35876 5.11612 3.87500 -0.99997 0.00500 -0.00660 1.00000 0.00000
9.35876 5.11612 4.87500 -0.99999 0.00359 -0.00140 1.00000 0.00000
9.35876 5.11612 5.87500 -0.99999 0.00185 -0.00486 1.00000 0.00000
9.35876 5.11612 6.87500 -0.99999 0.00475 -0.00246 1.00000 0.00000
9.35876 5.11612 7.87500 -0.99995 0.00308 0.00923 1.00000 0.00000
9.35876 5.11612 8.87500 -0.99985 -0.00124 0.01736 1.00000 0.00000
9.35876 5.11612 9.87500 -0.99931 0.02232 -0.02977 1.00000 0.00000
10.06590 5.82322 2.87500 -0.99972 0.00564 -0.02289 1.00000 0.00000
10.06590 5.82322 3.87500 -0.99986 0.00846 -0.01415 1.00000 0.00000
10.06590 5.82322 4.87500 -0.99999 0.00419 0.00025 1.00000 0.00000
10.06590 5.82322 5.87500 -1.00000 -0.00094 -0.00001 1.00000 0.00000
10.06590 5.82322 6.87500 -0.99999 0.00109 0.00302 1.00000 0.00000
10.06590 5.82322 7.87500 -0.99992 -0.00350 0.01244 1.00000 0.00000
10.06590 5.82322 8.87500 -0.99974 -0.00538 0.02221 1.00000 0.00000
10.77300 6.53033 3.87500 -0.99944 0.00983 -0.03214 1.00000 0.00000
10.77300 6.53033 4.87500 -0.99989 0.00240 -0.01483 1.00000 0.00000
10.77300 6.53033 5.87500 -0.99990 -0.01305 -0.00510 1.00000 0.00000
10.77300 6.53033 6.87500 -0.99998 -0.00566 -0.00231 1.00000 0.00000
10.77300 6.53033 7.87500 -0.99997 -0.00538 -0.00516 1.00000 0.00000
6.53033 0.87348 4.87500 -0.99988 0.01463 -0.00569 1.00000 0.00000
6.53033 0.87348 5.87500 -0.99995 0.00797 0.00546 1.00000 0.00000
6.53033 0.87348 6.87500 -0.99998 0.00583 -0.00243 1.00000 0.00000
6.53033 0.87348 7.87500 -0.97915 0.17872 0.09652 1.00000 0.00000
7.23744 1.58058 3.87500 -0.99998 0.00155 0.00636 1.00000 0.00000
7.23744 1.58058 4.87500 -0.99996 0.00336 -0.00856 1.00000 0.00000
7.23744 1.58058 5.87500 -0.99999 0.00536 -0.00094 1.00000 0.00000
7.23744 1.58058 6.87500 -0.99988 0.01452 -0.00543 1.00000 0.00000
7.23744 1.58058 7.87500 -0.99987 0.01428 -0.00728 1.00000 0.00000
7.23744 1.58058 8.87500 -0.99850 0.05283 0.01415 1.00000 0.00000
7.94454 2.28769 2.87500 -0.99969 0.02380 0.00661 1.00000 0.00000
7.94454 2.28769 3.87500 -0.99992 0.01085 -0.00723 1.00000 0.00000
7.94454 2.28769 4.87500 -0.99999 0.00431 0.00329 1.00000 0.00000
7.94454 2.28769 5.87500 -0.99998 0.00673 0.00055 1.00000 0.00000
7.94454 2.28769 6.87500 -0.99943 0.02604 -0.02166 1.00000 0.00000
7.94454 2.28769 7.87500 -0.99989 0.01377 0.00623 1.00000 0.00000
7.94454 2.28769 8.87500 -0.99978 0.02076 -0.00424 1.00000 0.00000
8.65165 2.99480 2.87500 -0.99984 0.01589 -0.00781 1.00000 0.00000
8.65165 2.99480 3.87500 -0.99998 0.00654 -0.00138 1.00000 0.00000
8.65165 2.99480 4.87500 -0.99994 0.01029 0.00346 1.00000 0.00000
8.65165 2.99480 5.87500 -0.99996 0.00804 0.00313 1.00000 0.00000
8.65165 2.99480 6.87500 -0.99918 -0.03579 -0.01917 1.00000 0.00000
8.65165 2.99480 7.87500 -0.99991 0.01144 0.00720 1.00000 0.00000
8.65165 2.99480 8.87500 -0.99992 0.01266 0.00245 1.00000 0.00000
9.35876 3.70190 2.87500 -0.99960 0.02533 -0.01239 1.00000 0.00000
9.35876 3.70190 3.87500 -0.99991 0.00771 0.01114 1.00000 0.00000
9.35876 3.70190 4.87500 -0.99998 0.00590 -0.00359 1.00000 0.00000
9.35876 3.70190 5.87500 -0.99996 0.00840 0.00336 1.00000 0.00000
9.35876 3.70190 6.87500 -0.99995 0.00989 0.00066 1.00000 0.00000
9.35876 3.70190 7.87500 -0.99991 0.01144 0.00749 1.00000 0.00000
9.35876 3.70190 8.87500 -0.99972 0.02100 0.01081 1.00000 0.00000
10.06590 4.40901 2.87500 -0.99419 0.05203 -0.09426 1.00000 0.00000
10.06590 4.40901 3.87500 -0.99956 0.01345 -0.02639 1.00000 0.00000
10.06590 4.40901 4.87500 -0.99994 0.00720 -0.00785 1.00000 0.00000
10.06590 4.40901 5.87500 -0.99999 0.00435 0.00099 1.00000 0.00000
10.06590 4.40901 6.87500 -0.99996 0.00869 0.00327 1.00000 0.00000
10.06590 4.40901 7.87500 -0.99989 0.01164 0.00963 1.00000 0.00000
10.06590 4.40901 8.87500 -0.99887 0.02313 -0.04151 1.00000 0.00000
10.77300 5.11612 3.87500 -0.99890 0.00977 -0.04586 1.00000 0.00000
10.77300 5.11612 4.87500 -0.99994 0.00434 -0.00984 1.00000 0.00000
10.77300 5.11612 5.87500 -0.99989 0.00556 -0.01346 1.00000 0.00000
10.77300 5.11612 6.87500 -0.99995 0.00179 0.00969 1.00000 0.00000
10.77300 5.11612 7.87500 -0.99949 0.00229 -0.03175 1.00000 0.00000
11.48010 5.82322 5.87500 -0.98765 0.11164 -0.10994 1.00000 0.00000
7.94454 0.87348 5.87500 -0.99052 0.03938 -0.13157 1.00000 0.00000
8.65165 1.58058 4.87500 -0.99979 0.01943 -0.00598 1.00000 0.00000
8.65165 1.58058 5.87500 -0.99980 0.01610 0.01173 1.00000 0.00000
8.65165 1.58058 6.87500 -0.99971 0.00902 -0.02230 1.00000 0.00000
8.65165 1.58058 7.87500 -0.93618 -0.01144 -0.35132 1.00000 0.00000
9.35876 2.28769 3.87500 -0.99971 -0.02002 -0.01368 1.00000 0.00000
9.35876 2.28769 4.87500 -0.99964 0.02048 0.01716 1.00000 0.00000
9.35876 2.28769 5.87500 -0.99985 0.01576 0.00679 1.00000 0.00000
9.35876 2.28769 6.87500 -0.99988 0.01362 0.00770 1.00000 0.00000
9.35876 2.28769 7.87500 -0.99962 0.02002 -0.01880 1.00000 0.00000
10.06590 2.99480 3.87500 -0.99972 0.00827 -0.02211 1.00000 0.00000
10.06590 2.99480 4.87500 -0.99983 0.01840 -0.00229 1.00000 0.00000
10.06590 2.99480 5.87500 -0.99985 0.01599 0.00603 1.00000 0.00000
10.06590 2.99480 6.87500 -0.99973 0.00906 -0.02147 1.00000 0.00000
10.06590 2.99480 7.87500 -0.99943 0.02023 0.02694 1.00000 0.00000
10.77300 3.70190 4.87500 -0.99730 -0.01577 -0.07172 1.00000 0.00000
10.77300 3.70190 5.87500 -0.99977 0.01764 -0.01245 1.00000 0.00000
10.77300 3.70190 6.87500 -0.99979 0.01755 -0.01013 1.00000 0.00000
1.22703 8.29810 5.37500 -0.99989 0.01482 -0.00140 1.00000 0.00000
1.22703 8.29810 6.37500 -0.99955 0.02053 0.02168 1.00000 0.00000
1.22703 8.29810 7.37500 -0.99972 0.02334 0.00291 1.00000 0.00000
1.93414 9.00520 4.37500 -0.99962 0.02652 0.00708 1.00000 0.00000
1.93414 9.00520 5.37500 -0.99972 0.01933 -0.01396 1.00000 0.00000
1.93414 9.00520 6.37500 -0.99970 0.01788 -0.01699 1.00000 0.00000
1.93414 9.00520 7.37500 -0.99963 0.02334 -0.01374 1.00000 0.00000
2.64124 9.71231 4.37500 -0.99944 0.02826 0.01795 1.00000 0.00000
2.64124 9.71231 5.37500 -0.99968 0.01978 -0.01569 1.00000 0.00000
2.64124 9.71231 6.37500 -0.99974 0.02021 -0.01059 1.00000 0.00000
2.64124 9.71231 7.37500 -0.99973 0.01429 -0.01807 1.00000 0.00000
3.34835 10.41940 4.37500 -0.99988 0.01436 0.00514 1.00000 0.00000
3.34835 10.41940 5.37500 -0.99971 0.02319 0.00598 1.00000 0.00000
3.34835 10.41940 6.37500 -0.99899 0.04490 -0.00080 1.00000 0.00000
3.34835 10.41940 7.37500 -0.99960 0.02010 0.01967 1.00000 0.00000
4.05546 11.12650 6.37500 -0.99950 0.00395 0.03121 1.00000 0.00000
0.51992 6.17678 6.37500 -1.00000 0.00052 0.00159 1.00000 0.00000
1.22703 6.88388 4.37500 -0.99995 0.01006 0.00243 1.00000 0.00000
1.22703 6.88388 5.37500 -1.00000 0.00151 -0.00120 1.00000 0.00000
1.22703 6.88388 6.37500 -0.99995 0.00802 -0.00592 1.00000 0.00000
1.22703 6.88388 7.37500 -0.99997 0.00693 0.00230 1.00000 0.00000
1.22703 6.88388 8.37500 -0.99930 0.03308 0.01756 1.00000 0.00000
1.93414 7.59099 3.37500 -0.99972 0.01339 0.01949 1.00000 0.00000
1.93414 7.59099 4.37500 -0.99991 0.01295 0.00161 1.00000 0.00000
1.93414 7.59099 5.37500 -0.99997 0.00611 -0.00442 1.00000 0.00000
1.93414 7.59099 6.37500 -0.99987 0.00886 -0.01358 1.00000 0.00000
1.93414 7.59099 7.37500 -0.99997 0.00750 -0.00277 1.00000 0.00000
1.93414 7.59099 8.37500 -0.99981 0.01664 -0.00991 1.00000 0.00000
2.64124 8.29810 2.37500 -0.98771 -0.09744 0.12223 1.00000 0.00000
2.64124 8.29810 3.37500 -0.99983 0.01389 0.01172 1.00000 0.00000
2.64124 8.29810 4.37500 -0.99993 0.01112 0.00333 1.00000 0.00000
2.64124 8.29810 5.37500 -0.99995 0.00990 -0.00238 1.00000 0.00000
2.64124 8.29810 6.37500 -0.99996 0.00656 -0.00535 1.00000 0.00000
2.64124 8.29810 7.37500 -0.99995 0.00950 0.00304 1.00000 0.00000
2.64124 8.29810 8.37500 -0.99988 0.01534 -0.00151 1.00000 0.00000
2.64124 8.29810 9.37500 -0.99620 0.01263 0.08613 1.00000 0.00000
3.34835 9.00520 2.37500 -0.99624 0.04695 0.07278 1.00000 0.00000
3.34835 9.00520 3.37500 -0.99984 0.01321 0.01245 1.00000 0.00000
3.34835 9.00520 4.37500 -0.99996 0.00912 0.00063 1.00000 0.00000
3.34835 9.00520 5.37500 -0.99995 0.00905 -0.00409 1.00000 0.00000
3.34835 9.00520 6.37500 -0.99996 0.00896 -0.00280 1.00000 0.00000
3.34835 9.00520 7.37500 -0.99998 0.00451 0.00463 1.00000 0.00000
3.34835 9.00520 8.37500 -0.99995 0.00957 0.00349 1.00000 0.00000
3.34835 9.00520 9.37500 -0.99952 0.02761 0.01398 1.00000 0.00000
4.05546 9.71231 3.37500 -0.99987 0.01540 0.00510 1.00000 0.00000
4.05546 9.71231 4.37500 -0.99994 0.01068 0.00171 1.00000 0.00000
4.05546 9.71231 5.37500 -0.99996 0.00668 -0.00574 1.00000 0.00000
4.05546 9.71231 6.37500 -0.99996 0.00705 -0.00477 1.00000 0.00000
4.05546 9.71231 7.37500 -0.99993 0.00988 0.00627 1.00000 0.00000
4.05546 9.71231 8.37500 -0.99991 0.00958 0.00955 1.00000 0.00000
4.05546 9.71231 9.37500 -0.99944 0.03343 0.00283 1.00000 0.00000
4.76256 10.41940 3.37500 -0.99947 0.02224 0.02381 1.00000 0.00000
4.76256 10.41940 4.37500 -0.99995 0.00971 -0.00171 1.00000 0.00000
4.76256 10.41940 5.37500 -0.99996 0.00926 -0.00188 1.00000 0.00000
4.76256 10.41940 6.37500 -0.99997 0.00676 -0.00402 1.00000 0.00000
4.76256 10.41940 7.37500 -0.99996 0.00855 -0.00380 1.00000 0.00000
4.76256 10.41940 8.37500 -0.99986 0.01343 0.01038 1.00000 0.00000
5.46967 11.12650 4.37500 -0.99931 -0.01439 -0.03421 1.00000 0.00000
5.46967 11.12650 5.37500 -0.99999 0.00113 -0.00316 1.00000 0.00000
5.46967 11.12650 6.37500 -0.99998 0.00449 -0.00531 1.00000 0.00000
5.46967 11.12650 7.37500 -0.99915 0.03358 0.02405 1.00000 0.00000
1.22703 5.46967 3.37500 -0.98588 -0.10655 0.12920 1.00000 0.00000
1.22703 5.46967 4.37500 -0.99993 -0.00364 0.01085 1.00000 0.00000
1.22703 5.46967 5.37500 -0.99999 -0.00436 -0.00250 1.00000 0.00000
1.22703 5.46967 6.37500 -0.99999 -0.00212 -0.00364 1.00000 0.00000
1.22703 5.46967 7.37500 -0.99999 -0.00353 -0.00206 1.00000 0.00000
1.22703 5.46967 8.37500 -0.99959 -0.01258 0.02584 1.00000 0.00000
1.93414 6.17678 2.37500 -0.99721 -0.06150 0.04229 1.00000 0.00000
1.93414 6.17678 3.37500 -0.99972 -0.00974 0.02162 1.00000 0.00000
1.93414 6.17678 4.37500 -1.00000 -0.00118 -0.00047 1.00000 0.00000
1.93414 6.17678 5.37500 -0.99999 0.00041 -0.00368 1.00000 0.00000
1.93414 6.17678 6.37500 -0.99999 0.00117 0.00309 1.00000 0.00000
1.93414 6.17678 7.37500 -0.99999 0.00476 -0.00033 1.00000 0.00000
1.93414 6.17678 8.37500 -1.00000 -0.00024 0.00043 1.00000 0.00000
1.93414 6.17678 9.37500 -0.99986 0.00789 -0.01458 1.00000 0.00000
2.64124 6.88388 2.37500 -0.99999 0.00336 0.00237 1.00000 0.00000
2.64124 6.88388 3.37500 -0.99998 0.00624 -0.00277 1.00000 0.00000
2.64124 6.88388 4.37500 -1.00000 0.00242 -0.00043 1.00000 0.00000
2.64124 6.88388 5.37500 -1.00000 -0.00027 -0.00159 1.00000 0.00000
2.64124 6.88388 6.37500 -1.00000 0.00125 0.00026 1.00000 0.00000
2.64124 6.88388 7.37500 -1.00000 0.00005 -0.00180 1.00000 0.00000
2.64124 6.88388 8.37500 -1.00000 -0.00044 0.00147 1.00000 0.00000
2.64124 6.88388 9.37500 -0.99998 0.00548 -0.00382 1.00000 0.00000
3.34835 7.59099 2.37500 -0.99988 0.00557 0.01451 1.00000 0.00000
3.34835 7.59099 3.37500 -0.99993 0.01027 0.00623 1.00000 0.00000
3.34835 7.59099 4.37500 -0.99999 0.00454 0.00055 1.00000 0.00000
3.34835 7.59099 5.37500 -0.99998 0.00330 -0.00516 1.00000 0.00000
3.34835 7.59099 6.37500 -0.99999 0.00374 0.00238 1.00000 0.00000
3.34835 7.59099 7.37500 -0.99998 0.00557 0.00368 1.00000 0.00000
3.34835 7.59099 8.37500 -0.99993 0.00854 0.00796 1.00000 0.00000
3.34835 7.59099 9.37500 -0.99996 0.00839 0.00261 1.00000 0.00000
3.34835 7.59099 10.37500 -0.99969 0.01601 0.01886 1.00000 0.00000
4.05546 8.29810 2.37500 -0.99992 0.01029 0.00684 1.00000 0.00000
4.05546 8.29810 3.37500 -0.99995 0.00774 0.00564 1.00000 0.00000
4.05546 8.29810 4.37500 -1.00000 0.00198 0.00238 1.00000 0.00000
4.05546 8.29810 5.37500 -1.00000 0.00010 -0.00312 1.00000 0.00000
4.05546 8.29810 6.37500 -0.99998 0.00552 0.00170 1.00000 0.00000
4.05546 8.29810 7.37500 -0.99999 0.00071 0.00471 1.00000 0.00000
4.05546 8.29810 8.37500 -0.99999 0.00056 0.00384 1.00000 0.00000
4.05546 8.29810 9.37500 -0.99998 0.00273 -0.00481 1.00000 0.00000
4.05546 8.29810 10.37500 -0.99980 0.01952 0.00371 1.00000 0.00000
4.76256 9.00520 2.37500 -0.99993 0.00724 0.00905 1.00000 0.00000
4.76256 9.00520 3.37500 -0.99997 0.00471 0.00654 1.00000 0.00000
4.76256 9.00520 4.37500 -0.99998 0.00682 0.00023 1.00000 0.00000
4.76256 9.00520 5.37500 -0.99998 0.00183 -0.00605 1.00000 0.00000
4.76256 9.00520 6.37500 -0.99997 0.00537 -0.00554 1.00000 0.00000
4.76256 9.00520 7.37500 -0.99994 0.00075 -0.01050 1.00000 0.00000
4.76256 9.00520 8.37500 -0.99998 0.00534 0.00232 1.00000 0.00000
4.76256 9.00520 9.37500 -0.99998 0.00605 0.00102 1.00000 0.00000
4.76256 9.00520 10.37500 -0.99923 0.03134 -0.02361 1.00000 0.00000
5.46967 9.71231 2.37500 -0.99819 0.00440 -0.05995 1.00000 0.00000
5.46967 9.71231 3.37500 -0.99997 0.00449 0.00548 1.00000 0.00000
5.46967 9.71231 4.37500 -1.00000 0.00197 0.00125 1.00000 0.00000
5.46967 9.71231 5.37500 -0.99999 -0.00100 -0.00334 1.00000 0.00000
5.46967 9.71231 6.37500 -0.99995 0.00657 -0.00799 1.00000 0.00000
5.46967 9.71231 7.37500 -0.99999 0.00303 -0.00171 1.00000 0.00000
5.46967 9.71231 8.37500 -1.00000 -0.00022 -0.00023 1.00000 0.00000
5.46967 9.71231 9.37500 -0.99998 0.00578 -0.00239 1.00000 0.00000
6.17678 10.41940 3.37500 -0.99973 -0.02245 -0.00667 1.00000 0.00000
6.17678 10.41940 4.37500 -1.00000 -0.00062 0.00050 1.00000 0.00000
6.17678 10.41940 5.37500 -1.00000 -0.00156 -0.00189 1.00000 0.00000
6.17678 10.41940 6.37500 -0.99994 -0.00870 0.00699 1.00000 0.00000
6.17678 10.41940 7.37500 -0.99999 0.00400 -0.00129 1.00000 0.00000
6.17678 10.41940 8.37500 -1.00000 0.00108 0.00113 1.00000 0.00000
6.88388 11.12650 4.37500 -0.99869 -0.04345 -0.02701 1.00000 0.00000
6.88388 11.12650 5.37500 -0.99993 -0.00366 -0.01161 1.00000 0.00000
6.88388 11.12650 6.37500 -0.99999 -0.00050 -0.00410 1.00000 0.00000
6.88388 11.12650 7.37500 -0.99971 -0.00914 -0.02211 1.00000 0.00000
1.22703 4.05546 4.37500 -0.99551 -0.04123 0.08522 1.00000 0.00000
1.22703 4.05546 5.37500 -0.99968 -0.01721 0.01845 1.00000 0.00000
1.22703 4.05546 6.37500 -0.99985 -0.01577 0.00715 1.00000 0.00000
1.22703 4.05546 7.37500 -0.99966 -0.01907 0.01769 1.00000 0.00000
1.93414 4.76256 3.37500 -0.99987 -0.01603 -0.00024 1.00000 0.00000
1.93414 4.76256 4.37500 -0.99992 -0.01120 0.00667 1.00000 0.00000
1.93414 4.76256 5.37500 -0.99995 -0.00964 0.00167 1.00000 0.00000
1.93414 4.76256 6.37500 -0.99999 -0.00304 0.00275 1.00000 0.00000
1.93414 4.76256 7.37500 -0.99998 -0.00410 0.00383 1.00000 0.00000
1.93414 4.76256 8.37500 -0.99997 -0.00708 0.00033 1.00000 0.00000
1.93414 4.76256 9.37500 -0.99984 -0.01767 0.00377 1.00000 0.00000
2.64124 5.46967 2.37500 -0.99996 -0.00859 0.00163 1.00000 0.00000
2.64124 5.46967 3.37500 -0.99993 -0.00829 0.00790 1.00000 0.00000
2.64124 5.46967 4.37500 -0.99999 -0.00463 -0.00174 1.00000 0.00000
2.64124 5.46967 5.37500 -1.00000 -0.00077 0.00237 1.00000 0.00000
2.64124 5.46967 6.37500 -1.00000 0.00105 0.00094 1.00000 0.00000
2.64124 5.46967 7.37500 -1.00000 -0.00172 0.00171 1.00000 0.00000
2.64124 5.46967 8.37500 -1.00000 -0.00265 -0.00054 1.00000 0.00000
2.64124 5.46967 9.37500 -0.99994 -0.00648 0.00919 1.00000 0.00000
3.34835 6.17678 1.37500 -0.99998 0.00222 -0.00560 1.00000 0.00000
3.34835 6.17678 2.37500 -0.99971 -0.02399 -0.00062 1.00000 0.00000
3.34835 6.17678 3.37500 -1.00000 0.00175 0.00058 1.00000 0.00000
3.34835 6.17678 4.37500 -0.99999 -0.00363 0.00074 1.00000 0.00000
3.34835 6.17678 5.37500 -1.00000 -0.00191 -0.00200 1.00000 0.00000
3.34835 6.17678 6.37500 -1.00000 -0.00004 -0.00039 1.00000 0.00000
3.34835 6.17678 7.37500 -0.99995 -0.00446 -0.00912 1.00000 0.00000
3.34835 6.17678 8.37500 -0.99999 -0.00184 0.00450 1.00000 0.00000
3.34835 6.17678 9.37500 -0.99998 -0.00027 0.00557 1.00000 0.00000
3.34835 6.17678 10.37500 -0.99985 0.00088 0.01750 1.00000 0.00000
4.05546 6.88388 1.37500 -0.99999 0.00247 -0.00265 1.00000 0.00000
4.05546 6.88388 2.37500 -0.99999 -0.00008 0.00421 1.00000 0.00000
4.05546 6.88388 3.37500 -0.99998 0.00159 0.00680 1.00000 0.00000
4.05546 6.88388 4.37500 -0.99999 0.00017 0.00522 1.00000 0.00000
4.05546 6.88388 5.37500 -0.99999 -0.00001 -0.00507 1.00000 0.00000
4.05546 6.88388 6.37500 -0.99999 0.00226 0.00461 1.00000 0.00000
4.05546 6.88388 7.37500 -0.99999 0.00198 0.00274 1.00000 0.00000
4.05546 6.88388 8.37500 -0.99999 0.00143 0.00368 1.00000 0.00000
4.05546 6.88388 9.37500 -0.99999 0.00383 -0.00106 1.00000 0.00000
4.05546 6.88388 10.37500 -0.99996 0.00864 0.00232 1.00000 0.00000
4.76256 7.59099 1.37500 -0.99997 0.00549 0.00514 1.00000 0.00000
4.76256 7.59099 2.37500 -0.99994 -0.01011 0.00288 1.00000 0.00000
4.76256 7.59099 3.37500 -0.99999 0.00382 0.00122 1.00000 0.00000
4.76256 7.59099 4.37500 -1.00000 0.00023 0.00073 1.00000 0.00000
4.76256 7.59099 5.37500 -0.99997 -0.00076 -0.00787 1.00000 0.00000
4.76256 7.59099 6.37500 -1.00000 0.00009 -0.00000 1.00000 0.00000
4.76256 7.59099 7.37500 -1.00000 0.00024 0.00249 1.00000 0.00000
4.76256 7.59099 8.37500 -0.99998 -0.00197 0.00675 1.00000 0.00000
4.76256 7.59099 9.37500 -0.99999 0.00340 0.00224 1.00000 0.00000
4.76256 7.59099 10.37500 -0.99999 0.00136 -0.00444 1.00000 0.00000
5.46967 8.29810 1.37500 -0.99998 -0.00626 0.00139 1.00000 0.00000
5.46967 8.29810 2.37500 -0.99997 0.00404 0.00684 1.00000 0.00000
5.46967 8.29810 3.37500 -0.99995 0.00318 0.00908 1.00000 0.00000
5.46967 8.29810 4.37500 -0.99997 0.00029 0.00793 1.00000 0.00000
5.46967 8.29810 5.37500 -1.00000 -0.00108 -0.00079 1.00000 0.00000
5.46967 8.29810 6.37500 -0.99999 0.00246 -0.00265 1.00000 0.00000
5.46967 8.29810 7.37500 -0.99999 0.00327 -0.00300 1.00000 0.00000
5.46967 8.29810 8.37500 -1.00000 0.00194 -0.00092 1.00000 0.00000
5.46967 8.29810 9.37500 -1.00000 0.00194 0.00226 1.00000 0.00000
5.46967 8.29810 10.37500 -0.99999 0.00399 -0.00280 1.00000 0.00000
6.17678 9.00520 2.37500 -0.99989 -0.00244 0.01431 1.00000 0.00000
6.17678 9.00520 3.37500 -0.99998 -0.00069 0.00590 1.00000 0.00000
6.17678 9.00520 4.37500 -0.99998 0.00147 0.00576 1.00000 0.00000
6.17678 9.00520 5.37500 -0.99999 0.00313 0.00307 1.00000 0.00000
6.17678 9.00520 6.37500 -0.99998 0.00073 -0.00565 1.00000 0.00000
6.17678 9.00520 7.37500 -0.99999 0.00209 0.00348 1.00000 0.00000
6.17678 9.00520 8.37500 -1.00000 -0.00045 0.00177 1.00000 0.00000
6.17678 9.00520 9.37500 -0.99999 0.00333 0.00433 1.00000 0.00000
6.17678 9.00520 10.37500 -0.99868 -0.03051 -0.04130 1.00000 0.00000
6.88388 9.71231 2.37500 -0.99854 -0.02303 -0.04891 1.00000 0.00000
6.88388 9.71231 3.37500 -0.99996 -0.00671 0.00556 1.00000 0.00000
6.88388 9.71231 4.37500 -1.00000 -0.00068 0.00059 1.00000 0.00000
6.88388 9.71231 5.37500 -0.99997 -0.00574 0.00456 1.00000 0.00000
6.88388 9.71231 6.37500 -0.99999 0.00159 -0.00327 1.00000 0.00000
6.88388 9.71231 7.37500 -0.99998 -0.00125 0.00678 1.00000 0.00000
6.88388 9.71231 8.37500 -0.99995 -0.00136 0.00959 1.00000 0.00000
6.88388 9.71231 9.37500 -0.99994 -0.01026 0.00455 1.00000 0.00000
7.59099 10.41940 3.37500 -0.99902 -0.03136 -0.03108 1.00000 0.00000
7.59099 10.41940 4.37500 -0.99996 -0.00850 -0.00108 1.00000 0.00000
7.59099 10.41940 5.37500 -0.99995 -0.01005 -0.00086 1.00000 0.00000
7.59099 10.41940 6.37500 -0.99993 -0.01147 -0.00113 1.00000 0.00000
7.59099 10.41940 7.37500 -0.99986 -0.00577 -0.01578 1.00000 0.00000
7.59099 10.41940 8.37500 -0.99995 0.00430 -0.00883 1.00000 0.00000
1.93414 3.34835 4.37500 -0.99984 -0.01732 0.00324 1.00000 0.00000
1.93414 3.34835 5.37500 -0.99964 -0.01166 0.02416 1.00000 0.00000
1.93414 3.34835 6.37500 -0.99981 -0.01559 0.01140 1.00000 0.00000
1.93414 3.34835 7.37500 -0.99983 -0.01532 0.00994 1.00000 0.00000
1.93414 3.34835 8.37500 -0.99966 -0.02278 0.01306 1.00000 0.00000
2.64124 4.05546 2.37500 -0.99924 -0.03148 0.02287 1.00000 0.00000
2.64124 4.05546 3.37500 -0.99991 -0.01289 0.00395 1.00000 0.00000
2.64124 4.05546 4.37500 -0.99997 -0.00769 0.00093 1.00000 0.00000
2.64124 4.05546 5.37500 -0.99996 -0.00842 0.00380 1.00000 0.00000
2.64124 4.05546 6.37500 -0.99999 -0.00429 0.00165 1.00000 0.00000
2.64124 4.05546 7.37500 -0.99997 -0.00812 -0.00139 1.00000 0.00000
2.64124 4.05546 8.37500 -0.99991 -0.01316 -0.00216 1.00000 0.00000
2.64124 4.05546 9.37500 -0.99897 -0.03704 0.02619 1.00000 0.00000
3.34835 4.76256 1.37500 -0.99595 0.06534 0.06179 1.00000 0.00000
3.34835 4.76256 2.37500 -0.99996 -0.00702 0.00507 1.00000 0.00000
3.34835 4.76256 3.37500 -0.99996 -0.00682 -0.00514 1.00000 0.00000
3.34835 4.76256 4.37500 -1.00000 -0.00186 0.00001 1.00000 0.00000
3.34835 4.76256 5.37500 -0.99999 -0.00254 0.00287 1.00000 0.00000
3.34835 4.76256 6.37500 -0.99999 0.00249 0.00441 1.00000 0.00000
3.34835 4.76256 7.37500 -0.99999 -0.00048 -0.00358 1.00000 0.00000
3.34835 4.76256 8.37500 -0.99999 -0.00484 0.00250 1.00000 0.00000
3.34835 4.76256 9.37500 -0.99998 -0.00409 0.00441 1.00000 0.00000
3.34835 4.76256 10.37500 -0.99993 -0.00337 0.01093 1.00000 0.00000
4.05546 5.46967 1.37500 -0.99998 -0.00205 0.00520 1.00000 0.00000
4.05546 5.46967 2.37500 -1.00000 -0.00148 -0.00270 1.00000 0.00000
4.05546 5.46967 3.37500 -1.00000 -0.00189 -0.00048 1.00000 0.00000
4.05546 5.46967 4.37500 -0.99999 -0.00431 -0.00059 1.00000 0.00000
4.05546 5.46967 5.37500 -1.00000 -0.00037 -0.00008 1.00000 0.00000
4.05546 5.46967 6.37500 -0.99999 0.00393 0.00082 1.00000 0.00000
4.05546 5.46967 7.37500 -0.99999 0.00124 -0.00396 1.00000 0.00000
4.05546 5.46967 8.37500 -0.99999 0.00307 0.00277 1.00000 0.00000
4.05546 5.46967 9.37500 -0.99997 -0.00521 0.00498 1.00000 0.00000
4.05546 5.46967 10.37500 -0.99999 -0.00311 0.00256 1.00000 0.00000
4.76256 6.17678 1.37500 -1.00000 -0.00248 0.00074 1.00000 0.00000
4.76256 6.17678 2.37500 -1.00000 0.00138 -0.00129 1.00000 0.00000
4.76256 6.17678 3.37500 -0.99998 -0.00452 -0.00354 1.00000 0.00000
4.76256 6.17678 4.37500 -0.99999 0.00155 -0.00327 1.00000 0.00000
4.76256 6.17678 5.37500 -0.99997 -0.00309 0.00747 1.00000 0.00000
4.76256 6.17678 6.37500 -1.00000 0.00126 0.00269 1.00000 0.00000
4.76256 6.17678 7.37500 -0.99998 -0.00594 0.00108 1.00000 0.00000
4.76256 6.17678 8.37500 -1.00000 0.00034 0.00194 1.00000 0.00000
4.76256 6.17678 9.37500 -0.99997 0.00076 0.00821 1.00000 0.00000
4.76256 6.17678 10.37500 -0.99999 0.00090 0.00363 1.00000 0.00000
5.46967 6.88388 1.37500 -1.00000 0.00167 0.00002 1.00000 0.00000
5.46967 6.88388 2.37500 -1.00000 0.00216 -0.00154 1.00000 0.00000
5.46967 6.88388 3.37500 -0.99999 0.00095 0.00464 1.00000 0.00000
5.46967 6.88388 4.37500 -0.99997 -0.00582 0.00517 1.00000 0.00000
5.46967 6.88388 5.37500 -0.99997 0.00388 0.00691 1.00000 0.00000
5.46967 6.88388 6.37500 -0.99999 0.00191 0.00357 1.00000 0.00000
5.46967 6.88388 7.37500 -0.99998 0.00127 0.00562 1.00000 0.00000
5.46967 6.88388 8.37500 -0.99998 0.00372 -0.00507 1.00000 0.00000
5.46967 6.88388 9.37500 -0.99987 -0.01474 0.00667 1.00000 0.00000
5.46967 6.88388 10.37500 -0.99997 -0.00427 -0.00567 1.00000 0.00000
5.46967 6.88388 11.37500 -1.00000 0.00033 -0.00144 1.00000 0.00000
6.17678 7.59099 1.37500 -0.99999 -0.00300 0.00154 1.00000 0.00000
6.17678 7.59099 2.37500 -0.99999 0.00218 -0.00317 1.00000 0.00000
6.17678 7.59099 3.37500 -1.00000 -0.00141 -0.00004 1.00000 0.00000
6.17678 7.59099 4.37500 -1.00000 -0.00012 0.00285 1.00000 0.00000
6.17678 7.59099 5.37500 -1.00000 0.00042 0.00262 1.00000 0.00000
6.17678 7.59099 6.37500 -0.99999 -0.00297 0.00233 1.00000 0.00000
6.17678 7.59099 7.37500 -0.99999 -0.00325 0.00036 1.00000 0.00000
6.17678 7.59099 8.37500 -1.00000 -0.00262 -0.00070 1.00000 0.00000
6.17678 7.59099 9.37500 -0.99999 -0.00073 0.00380 1.00000 0.00000
6.17678 7.59099 10.37500 -0.99998 0.00026 -0.00576 1.00000 0.00000
6.88388 8.29810 1.37500 -0.99990 -0.01102 -0.00837 1.00000 0.00000
6.88388 8.29810 2.37500 -0.99995 -0.01035 -0.00045 1.00000 0.00000
6.88388 8.29810 3.37500 -0.99999 -0.00302 0.00129 1.00000 0.00000
6.88388 8.29810 4.37500 -0.99999 -0.00137 0.00506 1.00000 0.00000
6.88388 8.29810 5.37500 -0.99999 0.00360 0.00117 1.00000 0.00000
6.88388 8.29810 6.37500 -1.00000 0.00024 -0.00002 1.00000 0.00000
6.88388 8.29810 7.37500 -0.99998 -0.00108 0.00600 1.00000 0.00000
6.88388 8.29810 8.37500 -0.99999 0.00012 0.00432 1.00000 0.00000
6.88388 8.29810 9.37500 -0.99995 -0.00885 0.00401 1.00000 0.00000
6.88388 8.29810 10.37500 -0.99995 -0.00587 -0.00854 1.00000 0.00000
7.59099 9.00520 2.37500 -0.99984 -0.01759 -0.00331 1.00000 0.00000
7.59099 9.00520 3.37500 -0.99997 -0.00719 0.00027 1.00000 0.00000
7.59099 9.00520 4.37500 -0.99999 -0.00298 0.00452 1.00000 0.00000
7.59099 9.00520 5.37500 -0.99999 0.00224 -0.00338 1.00000 0.00000
7.59099 9.00520 6.37500 -0.99994 -0.00814 0.00671 1.00000 0.00000
7.59099 9.00520 7.37500 -0.99999 -0.00195 0.00258 1.00000 0.00000
7.59099 9.00520 8.37500 -0.99996 -0.00669 0.00572 1.00000 0.00000
7.59099 9.00520 9.37500 -0.99994 -0.01012 0.00449 1.00000 0.00000
8.29810 9.71231 3.37500 -0.99986 -0.01566 -0.00541 1.00000 0.00000
8.29810 9.71231 4.37500 -0.99982 -0.01622 -0.00955 1.00000 0.00000
8.29810 9.71231 5.37500 -0.99992 -0.00908 -0.00866 1.00000 0.00000
8.29810 9.71231 6.37500 -0.99992 -0.01244 0.00139 1.00000 0.00000
8.29810 9.71231 7.37500 -0.99993 -0.00992 0.00696 1.00000 0.00000
8.29810 9.71231 8.37500 -0.99967 -0.01886 0.01756 1.00000 0.00000
9.00520 10.41940 5.37500 -0.99922 -0.03605 0.01600 1.00000 0.00000
9.00520 10.41940 6.37500 -0.99936 -0.03152 -0.01666 1.00000 0.00000
2.64124 2.64124 3.37500 -0.99915 -0.02220 0.03488 1.00000 0.00000
2.64124 2.64124 4.37500 -0.99987 -0.01536 0.00416 1.00000 0.00000
2.64124 2.64124 5.37500 -0.99983 -0.01520 0.01037 1.00000 0.00000
2.64124 2.64124 6.37500 -0.99968 -0.01740 0.01853 1.00000 0.00000
2.64124 2.64124 7.37500 -0.99975 -0.00703 0.02102 1.00000 0.00000
2.64124 2.64124 8.37500 -0.99914 -0.03907 0.01392 1.00000 0.00000
3.34835 3.34835 2.37500 -0.99972 -0.02330 -0.00361 1.00000 0.00000
3.34835 3.34835 3.37500 -0.99988 -0.01516 -0.00262 1.00000 0.00000
3.34835 3.34835 4.37500 -0.99997 -0.00801 -0.00173 1.00000 0.00000
3.34835 3.34835 5.37500 -0.99993 -0.01160 -0.00375 1.00000 0.00000
3.34835 3.34835 6.37500 -0.99999 -0.00297 0.00400 1.00000 0.00000
3.34835 3.34835 7.37500 -0.99999 -0.00305 0.00393 1.00000 0.00000
3.34835 3.34835 8.37500 -0.99989 -0.01355 0.00652 1.00000 0.00000
3.34835 3.34835 9.37500 -0.99982 -0.01890 -0.00241 1.00000 0.00000
4.05546 4.05546 1.37500 -0.99802 -0.05340 0.03334 1.00000 0.00000
4.05546 4.05546 2.37500 -0.99996 -0.00879 -0.00157 1.00000 0.00000
4.05546 4.05546 3.37500 -0.99999 -0.00512 -0.00176 1.00000 0.00000
4.05546 4.05546 4.37500 -0.99999 -0.00015 -0.00509 1.00000 0.00000
4.05546 4.05546 5.37500 -1.00000 0.00002 -0.00169 1.00000 0.00000
4.05546 4.05546 6.37500 -0.99999 -0.00016 0.00361 1.00000 0.00000
4.05546 4.05546 7.37500 -0.99999 0.00097 0.00390 1.00000 0.00000
4.05546 4.05546 8.37500 -0.99996 -0.00711 0.00615 1.00000 0.00000
4.05546 4.05546 9.37500 -0.99996 -0.00858 -0.00340 1.00000 0.00000
4.05546 4.05546 10.37500 -0.99995 -0.00954 0.00186 1.00000 0.00000
4.76256 4.76256 1.37500 -0.99976 0.00369 0.02142 1.00000 0.00000
4.76256 4.76256 2.37500 -0.99999 -0.00280 -0.00426 1.00000 0.00000
4.76256 4.76256 3.37500 -0.99999 -0.00205 -0.00302 1.00000 0.00000
4.76256 4.76256 4.37500 -1.00000 -0.00073 -0.00239 1.00000 0.00000
4.76256 4.76256 5.37500 -0.99999 -0.00404 0.00101 1.00000 0.00000
4.76256 4.76256 6.37500 -1.00000 -0.00076 0.00304 1.00000 0.00000
4.76256 4.76256 7.37500 -1.00000 0.00130 -0.00229 1.00000 0.00000
4.76256 4.76256 8.37500 -1.00000 0.00128 0.00077 1.00000 0.00000
4.76256 4.76256 9.37500 -0.99999 -0.00365 0.00036 1.00000 0.00000
4.76256 4.76256 10.37500 -1.00000 -0.00080 -0.00039 1.00000 0.00000
5.46967 5.46967 1.37500 -0.99999 -0.00320 -0.00267 1.00000 0.00000
5.46967 5.46967 2.37500 -0.99999 0.00198 -0.00292 1.00000 0.00000
5.46967 5.46967 3.37500 -1.00000 0.00072 -0.00051 1.00000 0.00000
5.46967 5.46967 4.37500 -0.99999 -0.00057 0.00322 1.00000 0.00000
5.46967 5.46967 5.37500 -1.00000 0.00053 0.00168 1.00000 0.00000
5.46967 5.46967 6.37500 -0.99999 0.00187 0.00295 1.00000 0.00000
5.46967 5.46967 7.37500 -0.99998 -0.00468 -0.00447 1.00000 0.00000
5.46967 5.46967 8.37500 -1.00000 -0.00031 -0.00095 1.00000 0.00000
5.46967 5.46967 9.37500 -1.00000 -0.00095 0.00127 1.00000 0.00000
5.46967 5.46967 10.37500 -0.99999 -0.00356 -0.00051 1.00000 0.00000
5.46967 5.46967 11.37500 -0.99972 0.02350 -0.00235 1.00000 0.00000
6.17678 6.17678 1.37500 -0.99999 -0.00291 -0.00182 1.00000 0.00000
6.17678 6.17678 2.37500 -0.99999 0.00165 -0.00343 1.00000 0.00000
6.17678 6.17678 3.37500 -1.00000 -0.00259 -0.00003 1.00000 0.00000
6.17678 6.17678 4.37500 -1.00000 0.00165 0.00192 1.00000 0.00000
6.17678 6.17678 5.37500 -1.00000 -0.00045 0.00068 1.00000 0.00000
6.17678 6.17678 6.37500 -0.99999 0.00321 -0.00025 1.00000 0.00000
6.17678 6.17678 7.37500 -1.00000 -0.00051 0.00004 1.00000 0.00000
6.17678 6.17678 8.37500 -1.00000 -0.00285 -0.00091 1.00000 0.00000
6.17678 6.17678 9.37500 -0.99999 -0.00099 -0.00411 1.00000 0.00000
6.17678 6.17678 10.37500 -1.00000 0.00054 -0.00309 1.00000 0.00000
6.17678 6.17678 11.37500 -0.99992 -0.00527 -0.01138 1.00000 0.00000
6.88388 6.88388 1.37500 -0.99997 -0.00217 -0.00786 1.00000 0.00000
6.88388 6.88388 2.37500 -1.00000 -0.00006 -0.00033 1.00000 0.00000
6.88388 6.88388 3.37500 -0.99999 0.00310 -0.00422 1.00000 0.00000
6.88388 6.88388 4.37500 -1.00000 0.00196 0.00086 1.00000 0.00000
6.88388 6.88388 5.37500 -1.00000 0.00033 -0.00023 1.00000 0.00000
6.88388 6.88388 6.37500 -0.99999 0.00375 0.00087 1.00000 0.00000
6.88388 6.88388 7.37500 -0.99996 -0.00342 0.00821 1.00000 0.00000
6.88388 6.88388 8.37500 -0.99999 -0.00234 0.00427 1.00000 0.00000
6.88388 6.88388 9.37500 -0.99998 -0.00236 -0.00510 1.00000 0.00000
6.88388 6.88388 10.37500 -0.99997 -0.00181 -0.00811 1.00000 0.00000
7.59099 7.59099 1.37500 -0.99986 -0.01160 -0.01182 1.00000 0.00000
7.59099 7.59099 2.37500 -0.99996 -0.00427 -0.00793 1.00000 0.00000
7.59099 7.59099 3.37500 -0.99997 -0.00395 -0.00610 1.00000 0.00000
7.59099 7.59099 4.37500 -1.00000 0.00062 0.00135 1.00000 0.00000
7.59099 7.59099 5.37500 -1.00000 -0.00069 0.00201 1.00000 0.00000
7.59099 7.59099 6.37500 -0.99999 -0.00380 0.00011 1.00000 0.00000
7.59099 7.59099 7.37500 -0.99997 0.00375 0.00693 1.00000 0.00000
7.59099 7.59099 8.37500 -0.99998 -0.00454 0.00501 1.00000 0.00000
7.59099 7.59099 9.37500 -1.00000 -0.00191 0.00035 1.00000 0.00000
7.59099 7.59099 10.37500 -0.99998 -0.00564 0.00022 1.00000 0.00000
8.29810 8.29810 2.37500 -0.99983 -0.01750 -0.00605 1.00000 0.00000
8.29810 8.29810 3.37500 -0.99988 -0.00832 -0.01293 1.00000 0.00000
8.29810 8.29810 4.37500 -0.99992 0.00153 0.01224 1.00000 0.00000
8.29810 8.29810 5.37500 -0.99998 -0.00197 -0.00518 1.00000 0.00000
8.29810 8.29810 6.37500 -0.99999 -0.00362 0.00368 1.00000 0.00000
8.29810 8.29810 7.37500 -0.99999 -0.00492 0.00189 1.00000 0.00000
8.29810 8.29810 8.37500 -0.99995 -0.00689 0.00780 1.00000 0.00000
8.29810 8.29810 9.37500 -0.99999 -0.00469 -0.00122 1.00000 0.00000
8.29810 8.29810 10.37500 -0.99933 0.01284 -0.03437 1.00000 0.00000
9.00520 9.00520 3.37500 -0.99978 -0.01649 -0.01284 1.00000 0.00000
9.00520 9.00520 4.37500 -0.99991 -0.01234 -0.00602 1.00000 0.00000
9.00520 9.00520 5.37500 -0.99998 -0.00442 -0.00359 1.00000 0.00000
9.00520 9.00520 6.37500 -0.99993 -0.01144 0.00014 1.00000 0.00000
9.00520 9.00520 7.37500 -0.99986 -0.01127 0.01242 1.00000 0.00000
9.00520 9.00520 8.37500 -0.99979 -0.01429 0.01469 1.00000 0.00000
9.00520 9.00520 9.37500 -0.99878 0.04624 0.01750 1.00000 0.00000
9.71231 9.71231 4.37500 -0.99120 0.00305 -0.13232 1.00000 0.00000
9.71231 9.71231 5.37500 -0.99978 -0.01943 -0.00841 1.00000 0.00000
9.71231 9.71231 6.37500 -0.99987 -0.01593 -0.00132 1.00000 0.00000
9.71231 9.71231 7.37500 -0.99960 -0.01627 -0.02316 1.00000 0.00000
3.34835 1.93414 4.37500 -0.99989 -0.01390 -0.00467 1.00000 0.00000
3.34835 1.93414 5.37500 -0.99988 -0.01024 0.01132 1.00000 0.00000
3.34835 1.93414 6.37500 -0.99985 0.01077 0.01355 1.00000 0.00000
3.34835 1.93414 7.37500 -0.99990 0.00336 0.01406 1.00000 0.00000
3.34835 1.93414 8.37500 -0.99823 0.00007 0.05942 1.00000 0.00000
4.05546 2.64124 2.37500 -0.99974 -0.02265 0.00399 1.00000 0.00000
4.05546 2.64124 3.37500 -0.99996 -0.00729 -0.00488 1.00000 0.00000
4.05546 2.64124 4.37500 -0.99999 -0.00501 0.00007 1.00000 0.00000
4.05546 2.64124 5.37500 -0.99998 0.00160 0.00536 1.00000 0.00000
4.05546 2.64124 6.37500 -0.99998 -0.00542 0.00335 1.00000 0.00000
4.05546 2.64124 7.37500 -0.99998 -0.00533 0.00187 1.00000 0.00000
4.05546 2.64124 8.37500 -0.99994 -0.00875 0.00688 1.00000 0.00000
4.05546 2.64124 9.37500 -0.99987 -0.01509 -0.00537 1.00000 0.00000
4.76256 3.34835 1.37500 -0.99982 -0.01882 0.00319 1.00000 0.00000
4.76256 3.34835 2.37500 -0.99995 -0.00962 -0.00391 1.00000 0.00000
4.76256 3.34835 3.37500 -1.00000 -0.00273 -0.00016 1.00000 0.00000
4.76256 3.34835 4.37500 -0.99997 0.00027 0.00781 1.00000 0.00000
4.76256 3.34835 5.37500 -1.00000 -0.00036 0.00159 1.00000 0.00000
4.76256 3.34835 6.37500 -0.99999 -0.00264 -0.00260 1.00000 0.00000
4.76256 3.34835 7.37500 -0.99999 -0.00331 -0.00026 1.00000 0.00000
4.76256 3.34835 8.37500 -0.99998 0.00098 -0.00575 1.00000 0.00000
4.76256 3.34835 9.37500 -0.99994 -0.00869 -0.00699 1.00000 0.00000
4.76256 3.34835 10.37500 -0.99615 0.00485 0.08750 1.00000 0.00000
5.46967 4.05546 1.37500 -0.99999 -0.00225 -0.00245 1.00000 0.00000
5.46967 4.05546 2.37500 -0.99999 -0.00347 0.00351 1.00000 0.00000
5.46967 4.05546 3.37500 -0.99999 0.00121 -0.00333 1.00000 0.00000
5.46967 4.05546 4.37500 -1.00000 -0.00141 -0.00195 1.00000 0.00000
5.46967 4.05546 5.37500 -0.99999 0.00272 0.00437 1.00000 0.00000
5.46967 4.05546 6.37500 -0.99999 0.00446 -0.00290 1.00000 0.00000
5.46967 4.05546 7.37500 -0.99999 -0.00204 -0.00320 1.00000 0.00000
5.46967 4.05546 8.37500 -1.00000 -0.00256 -0.00108 1.00000 0.00000
5.46967 4.05546 9.37500 -1.00000 -0.00081 -0.00289 1.00000 0.00000
5.46967 4.05546 10.37500 -0.99998 -0.00344 0.00518 1.00000 0.00000
6.17678 4.76256 1.37500 -0.99998 0.00081 -0.00597 1.00000 0.00000
6.17678 4.76256 2.37500 -1.00000 0.00188 0.00233 1.00000 0.00000
6.17678 4.76256 3.37500 -0.99999 -0.00301 -0.00113 1.00000 0.00000
6.17678 4.76256 4.37500 -1.00000 -0.00024 0.00074 1.00000 0.00000
6.17678 4.76256 5.37500 -0.99999 -0.00329 0.00321 1.00000 0.00000
6.17678 4.76256 6.37500 -1.00000 -0.00008 -0.00184 1.00000 0.00000
6.17678 4.76256 7.37500 -0.99999 0.00391 0.00329 1.00000 0.00000
6.17678 4.76256 8.37500 -0.99999 0.00355 -0.00030 1.00000 0.00000
6.17678 4.76256 9.37500 -0.99998 0.00597 -0.00119 1.00000 0.00000
6.17678 4.76256 10.37500 -0.99996 -0.00414 -0.00762 1.00000 0.00000
6.88388 5.46967 1.37500 -0.99994 0.00396 -0.00977 1.00000 0.00000
6.88388 5.46967 2.37500 -0.99998 -0.00064 -0.00658 1.00000 0.00000
6.88388 5.46967 3.37500 -1.00000 0.00180 -0.00182 1.00000 0.00000
6.88388 5.46967 4.37500 -0.99999 -0.00074 0.00508 1.00000 0.00000
6.88388 5.46967 5.37500 -1.00000 0.00191 -0.00089 1.00000 0.00000
6.88388 5.46967 6.37500 -0.99998 -0.00545 0.00150 1.00000 0.00000
6.88388 5.46967 7.37500 -0.99998 -0.00635 0.00184 1.00000 0.00000
6.88388 5.46967 8.37500 -0.99998 0.00239 0.00577 1.00000 0.00000
6.88388 5.46967 9.37500 -0.99999 -0.00065 0.00539 1.00000 0.00000
6.88388 5.46967 10.37500 -1.00000 -0.00093 0.00089 1.00000 0.00000
6.88388 5.46967 11.37500 -0.99956 0.01957 -0.02240 1.00000 0.00000
7.59099 6.17678 1.37500 -0.99940 0.00684 -0.03396 1.00000 0.00000
7.59099 6.17678 2.37500 -0.99996 -0.00134 -0.00937 1.00000 0.00000
7.59099 6.17678 3.37500 -0.99998 0.00102 -0.00632 1.00000 0.00000
7.59099 6.17678 4.37500 -1.00000 -0.00077 0.00062 1.00000 0.00000
7.59099 6.17678 5.37500 -0.99999 0.00104 -0.00368 1.00000 0.00000
7.59099 6.17678 6.37500 -1.00000 0.00122 -0.00096 1.00000 0.00000
7.59099 6.17678 7.37500 -0.99998 -0.00354 0.00455 1.00000 0.00000
7.59099 6.17678 8.37500 -0.99999 0.00411 0.00159 1.00000 0.00000
7.59099 6.17678 9.37500 -0.99999 -0.00081 0.00330 1.00000 0.00000
7.59099 6.17678 10.37500 -0.99999 -0.00132 0.00437 1.00000 0.00000
8.29810 6.88388 1.37500 -0.99988 -0.00729 -0.01358 1.00000 0.00000
8.29810 6.88388 2.37500 -0.99995 -0.00565 -0.00791 1.00000 0.00000
8.29810 6.88388 3.37500 -0.99998 0.00128 -0.00540 1.00000 0.00000
8.29810 6.88388 4.37500 -0.99999 -0.00078 -0.00405 1.00000 0.00000
8.29810 6.88388 5.37500 -0.99999 -0.00391 -0.00227 1.00000 0.00000
8.29810 6.88388 6.37500 -1.00000 0.00066 -0.00283 1.00000 0.00000
8.29810 6.88388 7.37500 -0.99995 -0.00453 0.00940 1.00000 0.00000
8.29810 6.88388 8.37500 -0.99997 0.00013 0.00803 1.00000 0.00000
8.29810 6.88388 9.37500 -0.99996 -0.00069 0.00899 1.00000 0.00000
8.29810 6.88388 10.37500 -0.99997 -0.00192 0.00732 1.00000 0.00000
9.00520 7.59099 2.37500 -0.99928 -0.00149 -0.03779 1.00000 0.00000
9.00520 7.59099 3.37500 -0.99989 -0.00462 -0.01374 1.00000 0.00000
9.00520 7.59099 4.37500 -0.99999 -0.00190 -0.00455 1.00000 0.00000
9.00520 7.59099 5.37500 -0.99995 -0.00679 -0.00667 1.00000 0.00000
9.00520 7.59099 6.37500 -0.99999 -0.00335 -0.00331 1.00000 0.00000
9.00520 7.59099 7.37500 -0.99999 -0.00212 0.00396 1.00000 0.00000
9.00520 7.59099 8.37500 -0.99989 -0.00905 0.01180 1.00000 0.00000
9.00520 7.59099 9.37500 -0.99983 -0.01767 0.00585 1.00000 0.00000
9.71231 8.29810 3.37500 -0.99998 -0.00464 -0.00305 1.00000 0.00000
9.71231 8.29810 4.37500 -0.99984 -0.01550 -0.00860 1.00000 0.00000
9.71231 8.29810 5.37500 -0.99986 -0.01390 -0.00963 1.00000 0.00000
9.71231 8.29810 6.37500 -0.99998 -0.00554 0.00311 1.00000 0.00000
9.71231 8.29810 7.37500 -0.99981 -0.01267 -0.01473 1.00000 0.00000
9.71231 8.29810 8.37500 -0.99964 -0.02049 0.01722 1.00000 0.00000
10.41940 9.00520 5.37500 -0.99975 -0.02010 -0.00991 1.00000 0.00000
10.41940 9.00520 6.37500 -0.99980 -0.01937 -0.00549 1.00000 0.00000
4.05546 1.22703 4.37500 -0.99974 -0.01806 0.01386 1.00000 0.00000
4.05546 1.22703 5.37500 -0.99991 -0.01348 -0.00022 1.00000 0.00000
4.05546 1.22703 6.37500 -0.99973 -0.01824 0.01429 1.00000 0.00000
4.05546 1.22703 7.37500 -0.99940 -0.01055 0.03310 1.00000 0.00000
4.76256 1.93414 3.37500 -0.99987 -0.01624 -0.00205 1.00000 0.00000
4.76256 1.93414 4.37500 -0.99994 -0.00901 0.00582 1.00000 0.00000
4.76256 1.93414 5.37500 -0.99998 -0.00575 0.00082 1.00000 0.00000
4.76256 1.93414 6.37500 -0.99995 -0.00370 0.00911 1.00000 0.00000
4.76256 1.93414 7.37500 -1.00000 -0.00194 0.00102 1.00000 0.00000
4.76256 1.93414 8.37500 -0.99999 0.00086 0.00426 1.00000 0.00000
4.76256 1.93414 9.37500 -0.99661 0.02504 0.07833 1.00000 0.00000
5.46967 2.64124 2.37500 -0.99996 -0.00542 0.00675 1.00000 0.00000
5.46967 2.64124 3.37500 -0.99999 -0.00505 0.00020 1.00000 0.00000
5.46967 2.64124 4.37500 -1.00000 -0.00150 -0.00094 1.00000 0.00000
5.46967 2.64124 5.37500 -0.99999 0.00321 -0.00011 1.00000 0.00000
5.46967 2.64124 6.37500 -0.99997 -0.00016 0.00782 1.00000 0.00000
5.46967 2.64124 7.37500 -0.99999 -0.00271 -0.00455 1.00000 0.00000
5.46967 2.64124 8.37500 -1.00000 0.00173 -0.00221 1.00000 0.00000
5.46967 2.64124 9.37500 -0.99995 -0.00366 0.00969 1.00000 0.00000
6.17678 3.34835 1.37500 -0.99999 0.00185 0.00326 1.00000 0.00000
6.17678 3.34835 2.37500 -0.99999 0.00408 -0.00282 1.00000 0.00000
6.17678 3.34835 3.37500 -1.00000 -0.00120 0.00181 1.00000 0.00000
6.17678 3.34835 4.37500 -0.99999 0.00075 -0.00377 1.00000 0.00000
6.17678 3.34835 5.37500 -1.00000 0.00009 -0.00117 1.00000 0.00000
6.17678 3.34835 6.37500 -1.00000 0.00015 0.00170 1.00000 0.00000
6.17678 3.34835 7.37500 -0.99999 0.00330 -0.00162 1.00000 0.00000
6.17678 3.34835 8.37500 -0.99999 -0.00180 -0.00367 1.00000 0.00000
6.17678 3.34835 9.37500 -0.99996 0.00792 0.00287 1.00000 0.00000
6.17678 3.34835 10.37500 -0.99998 -0.00078 0.00676 1.00000 0.00000
6.88388 4.05546 1.37500 -0.99998 0.00089 -0.00640 1.00000 0.00000
6.88388 4.05546 2.37500 -1.00000 -0.00180 -0.00014 1.00000 0.00000
6.88388 4.05546 3.37500 -1.00000 -0.00057 0.00018 1.00000 0.00000
6.88388 4.05546 4.37500 -1.00000 -0.00217 -0.00048 1.00000 0.00000
6.88388 4.05546 5.37500 -1.00000 0.00132 0.00244 1.00000 0.00000
6.88388 4.05546 6.37500 -0.99999 -0.00066 -0.00508 1.00000 0.00000
6.88388 4.05546 7.37500 -0.99999 -0.00317 0.00137 1.00000 0.00000
6.88388 4.05546 8.37500 -1.00000 0.00188 -0.00197 1.00000 0.00000
6.88388 4.05546 9.37500 -0.99999 0.00328 0.00354 1.00000 0.00000
6.88388 4.05546 10.37500 -0.99999 0.00117 0.00501 1.00000 0.00000
7.59099 4.76256 1.37500 -0.99999 0.00515 -0.00163 1.00000 0.00000
7.59099 4.76256 2.37500 -0.99998 0.00015 -0.00682 1.00000 0.00000
7.59099 4.76256 3.37500 -0.99999 0.00232 -0.00340 1.00000 0.00000
7.59099 4.76256 4.37500 -1.00000 -0.00126 0.00253 1.00000 0.00000
7.59099 4.76256 5.37500 -1.00000 -0.00087 -0.00207 1.00000 0.00000
7.59099 4.76256 6.37500 -0.99997 0.00395 -0.00701 1.00000 0.00000
7.59099 4.76256 7.37500 -0.99998 -0.00384 -0.00465 1.00000 0.00000
7.59099 4.76256 8.37500 -0.99999 0.00287 0.00198 1.00000 0.00000
7.59099 4.76256 9.37500 -0.99999 0.00429 -0.00335 1.00000 0.00000
7.59099 4.76256 10.37500 -0.99999 0.00340 0.00149 1.00000 0.00000
8.29810 5.46967 1.37500 -0.99954 0.01157 -0.02799 1.00000 0.00000
8.29810 5.46967 2.37500 -0.99997 0.00382 -0.00610 1.00000 0.00000
8.29810 5.46967 3.37500 -0.99999 0.00114 -0.00390 1.00000 0.00000
8.29810 5.46967 4.37500 -0.99999 0.00225 -0.00247 1.00000 0.00000
8.29810 5.46967 5.37500 -0.99999 0.00014 0.00338 1.00000 0.00000
8.29810 5.46967 6.37500 -1.00000 0.00161 0.00110 1.00000 0.00000
8.29810 5.46967 7.37500 -0.99997 0.00064 0.00786 1.00000 0.00000
8.29810 5.46967 8.37500 -0.99995 0.00359 0.00908 1.00000 0.00000
8.29810 5.46967 9.37500 -0.99993 -0.00069 0.01209 1.00000 0.00000
8.29810 5.46967 10.37500 -0.99993 0.00640 0.01005 1.00000 0.00000
9.00520 6.17678 2.37500 -0.99990 0.00115 -0.01431 1.00000 0.00000
9.00520 6.17678 3.37500 -0.99997 -0.00136 -0.00787 1.00000 0.00000
9.00520 6.17678 4.37500 -0.99995 0.00252 -0.00932 1.00000 0.00000
9.00520 6.17678 5.37500 -0.99999 0.00132 -0.00353 1.00000 0.00000
9.00520 6.17678 6.37500 -0.99999 -0.00422 0.00085 1.00000 0.00000
9.00520 6.17678 7.37500 -0.99999 0.00073 0.00467 1.00000 0.00000
9.00520 6.17678 8.37500 -0.99995 -0.00595 0.00748 1.00000 0.00000
9.00520 6.17678 9.37500 -0.99986 -0.00406 0.01620 1.00000 0.00000
9.00520 6.17678 10.37500 -0.99952 0.01500 -0.02718 1.00000 0.00000
9.71231 6.88388 2.37500 -0.99746 0.00497 -0.07110 1.00000 0.00000
9.71231 6.88388 3.37500 -0.99995 -0.00321 -0.00919 1.00000 0.00000
9.71231 6.88388 4.37500 -0.99999 -0.00210 -0.00425 1.00000 0.00000
9.71231 6.88388 5.37500 -0.99999 -0.00324 -0.00122 1.00000 0.00000
9.71231 6.88388 6.37500 -0.99999 0.00330 -0.00147 1.00000 0.00000
9.71231 6.88388 7.37500 -0.99996 0.00233 0.00838 1.00000 0.00000
9.71231 6.88388 8.37500 -0.99992 -0.00497 0.01131 1.00000 0.00000
9.71231 6.88388 9.37500 -0.99981 -0.00908 0.01742 1.00000 0.00000
10.41940 7.59099 3.37500 -0.99536 -0.06125 -0.07423 1.00000 0.00000
10.41940 7.59099 4.37500 -0.99978 -0.01540 -0.01403 1.00000 0.00000
10.41940 7.59099 5.37500 -0.99991 -0.01137 -0.00723 1.00000 0.00000
10.41940 7.59099 6.37500 -0.99998 -0.00569 0.00135 1.00000 0.00000
10.41940 7.59099 7.37500 -0.99993 -0.00832 0.00828 1.00000 0.00000
10.41940 7.59099 8.37500 -0.99841 -0.01469 -0.05451 1.00000 0.00000
5.46967 1.22703 3.37500 -0.99996 -0.00767 0.00528 1.00000 0.00000
5.46967 1.22703 4.37500 -1.00000 0.00040 -0.00005 1.00000 0.00000
5.46967 1.22703 5.37500 -0.99994 -0.00108 0.01110 1.00000 0.00000
5.46967 1.22703 6.37500 -0.99999 -0.00293 0.00162 1.00000 0.00000
5.46967 1.22703 7.37500 -1.00000 0.00041 0.00015 1.00000 0.00000
5.46967 1.22703 8.37500 -0.99338 0.10952 0.03456 1.00000 0.00000
6.17678 1.93414 2.37500 -0.99995 -0.00073 -0.00998 1.00000 0.00000
6.17678 1.93414 3.37500 -0.99999 0.00438 0.00269 1.00000 0.00000
6.17678 1.93414 4.37500 -1.00000 -0.00063 -0.00012 1.00000 0.00000
6.17678 1.93414 5.37500 -1.00000 0.00053 0.00256 1.00000 0.00000
6.17678 1.93414 6.37500 -1.00000 0.00164 0.00081 1.00000 0.00000
6.17678 1.93414 7.37500 -0.99998 0.00620 -0.00056 1.00000 0.00000
6.17678 1.93414 8.37500 -0.99999 0.00416 -0.00260 1.00000 0.00000
6.17678 1.93414 9.37500 -0.99925 0.01624 0.03507 1.00000 0.00000
6.88388 2.64124 2.37500 -0.99997 0.00774 -0.00149 1.00000 0.00000
6.88388 2.64124 3.37500 -0.99998 0.00564 -0.00035 1.00000 0.00000
6.88388 2.64124 4.37500 -1.00000 0.00028 0.00040 1.00000 0.00000
6.88388 2.64124 5.37500 -0.99999 0.00084 0.00404 1.00000 0.00000
6.88388 2.64124 6.37500 -0.99998 0.00411 -0.00394 1.00000 0.00000
6.88388 2.64124 7.37500 -0.99998 0.00646 -0.00070 1.00000 0.00000
6.88388 2.64124 8.37500 -0.99997 0.00816 0.00076 1.00000 0.00000
6.88388 2.64124 9.37500 -0.99996 0.00890 0.00007 1.00000 0.00000
7.59099 3.34835 2.37500 -0.99997 0.00436 -0.00706 1.00000 0.00000
7.59099 3.34835 3.37500 -0.99998 0.00397 -0.00378 1.00000 0.00000
7.59099 3.34835 4.37500 -0.99997 0.00717 0.00082 1.00000 0.00000
7.59099 3.34835 5.37500 -0.99999 0.00272 -0.00261 1.00000 0.00000
7.59099 3.34835 6.37500 -1.00000 0.00231 -0.00103 1.00000 0.00000
7.59099 3.34835 7.37500 -0.99999 0.00298 0.00230 1.00000 0.00000
7.59099 3.34835 8.37500 -0.99998 0.00623 -0.00081 1.00000 0.00000
7.59099 3.34835 9.37500 -0.99996 0.00863 -0.00388 1.00000 0.00000
7.59099 3.34835 10.37500 -0.99995 0.01033 0.00022 1.00000 0.00000
8.29810 4.05546 2.37500 -0.99995 0.00916 -0.00300 1.00000 0.00000
8.29810 4.05546 3.37500 -0.99997 0.00765 -0.00177 1.00000 0.00000
8.29810 4.05546 4.37500 -0.99997 0.00717 -0.00118 1.00000 0.00000
8.29810 4.05546 5.37500 -0.99997 0.00554 -0.00445 1.00000 0.00000
8.29810 4.05546 6.37500 -1.00000 -0.00037 0.00153 1.00000 0.00000
8.29810 4.05546 7.37500 -0.99999 0.00391 -0.00374 1.00000 0.00000
8.29810 4.05546 8.37500 -0.99999 0.00243 0.00297 1.00000 0.00000
8.29810 4.05546 9.37500 -0.99998 0.00705 -0.00029 1.00000 0.00000
8.29810 4.05546 10.37500 -0.99799 0.05225 -0.03599 1.00000 0.00000
9.00520 4.76256 2.37500 -0.99989 0.01364 -0.00645 1.00000 0.00000
9.00520 4.76256 3.37500 -0.99998 0.00638 -0.00218 1.00000 0.00000
9.00520 4.76256 4.37500 -0.99998 0.00666 -0.00102 1.00000 0.00000
9.00520 4.76256 5.37500 -0.99999 0.00357 -0.00380 1.00000 0.00000
9.00520 4.76256 6.37500 -0.99996 0.00682 0.00536 1.00000 0.00000
9.00520 4.76256 7.37500 -0.99997 0.00588 0.00495 1.00000 0.00000
9.00520 4.76256 8.37500 -0.99996 0.00072 0.00842 1.00000 0.00000
9.00520 4.76256 9.37500 -0.99986 0.00297 0.01618 1.00000 0.00000
9.00520 4.76256 10.37500 -0.99834 0.05642 -0.01142 1.00000 0.00000
9.71231 5.46967 2.37500 -0.99972 0.00925 -0.02166 1.00000 0.00000
9.71231 5.46967 3.37500 -0.99988 0.00771 -0.01341 1.00000 0.00000
9.71231 5.46967 4.37500 -0.99997 0.00238 -0.00777 1.00000 0.00000
9.71231 5.46967 5.37500 -1.00000 -0.00032 -0.00091 1.00000 0.00000
9.71231 5.46967 6.37500 -0.99999 0.00120 0.00332 1.00000 0.00000
9.71231 5.46967 7.37500 -0.99999 -0.00003 0.00384 1.00000 0.00000
9.71231 5.46967 8.37500 -0.99991 -0.00343 0.01321 1.00000 0.00000
9.71231 5.46967 9.37500 -0.99979 0.00190 0.02016 1.00000 0.00000
10.41940 6.17678 3.37500 -0.99975 0.00134 -0.02251 1.00000 0.00000
10.41940 6.17678 4.37500 -0.99995 0.00210 -0.00965 1.00000 0.00000
10.41940 6.17678 5.37500 -1.00000 0.00052 0.00283 1.00000 0.00000
10.41940 6.17678 6.37500 -0.99999 -0.00137 -0.00387 1.00000 0.00000
10.41940 6.17678 7.37500 -0.99998 -0.00177 0.00607 1.00000 0.00000
10.41940 6.17678 8.37500 -0.99985 -0.00321 0.01719 1.00000 0.00000
11.12650 6.88388 4.37500 -0.98067 0.06773 -0.18357 1.00000 0.00000
11.12650 6.88388 5.37500 -0.99981 -0.00532 -0.01895 1.00000 0.00000
11.12650 6.88388 6.37500 -0.99990 -0.01099 -0.00871 1.00000 0.00000
11.12650 6.88388 7.37500 -0.99963 -0.01477 -0.02272 1.00000 0.00000
6.17678 0.51992 6.37500 -0.99996 -0.00173 -0.00916 1.00000 0.00000
6.88388 1.22703 4.37500 -0.99994 0.00693 0.00899 1.00000 0.00000
6.88388 1.22703 5.37500 -0.99998 0.00577 -0.00289 1.00000 0.00000
6.88388 1.22703 6.37500 -0.99997 0.00664 0.00493 1.00000 0.00000
6.88388 1.22703 7.37500 -0.99990 0.01370 -0.00181 1.00000 0.00000
6.88388 1.22703 8.37500 -0.99625 0.07621 0.04087 1.00000 0.00000
7.59099 1.93414 3.37500 -0.99997 0.00726 -0.00131 1.00000 0.00000
7.59099 1.93414 4.37500 -0.99999 0.00340 -0.00078 1.00000 0.00000
7.59099 1.93414 5.37500 -0.99995 0.00784 -0.00635 1.00000 0.00000
7.59099 1.93414 6.37500 -0.99998 0.00660 0.00002 1.00000 0.00000
7.59099 1.93414 7.37500 -0.99945 0.02500 -0.02161 1.00000 0.00000
7.59099 1.93414 8.37500 -0.99985 0.01757 0.00042 1.00000 0.00000
8.29810 2.64124 2.37500 -0.99953 0.02948 -0.00783 1.00000 0.00000
8.29810 2.64124 3.37500 -0.99991 0.00331 -0.01278 1.00000 0.00000
8.29810 2.64124 4.37500 -0.99975 -0.00008 0.02222 1.00000 0.00000
8.29810 2.64124 5.37500 -0.99996 0.00766 0.00432 1.00000 0.00000
8.29810 2.64124 6.37500 -0.99998 0.00453 -0.00484 1.00000 0.00000
8.29810 2.64124 7.37500 -0.99997 0.00740 0.00068 1.00000 0.00000
8.29810 2.64124 8.37500 -0.99990 0.01416 0.00250 1.00000 0.00000
8.29810 2.64124 9.37500 -0.99952 0.03017 -0.00658 1.00000 0.00000
9.00520 3.34835 2.37500 -0.99294 0.09219 -0.07469 1.00000 0.00000
9.00520 3.34835 3.37500 -0.99982 0.01861 -0.00261 1.00000 0.00000
9.00520 3.34835 4.37500 -0.99997 0.00745 0.00341 1.00000 0.00000
9.00520 3.34835 5.37500 -0.99996 0.00895 0.00121 1.00000 0.00000
9.00520 3.34835 6.37500 -0.99999 0.00429 0.00304 1.00000 0.00000
9.00520 3.34835 7.37500 -0.99996 0.00762 0.00365 1.00000 0.00000
9.00520 3.34835 8.37500 -0.99993 0.01029 0.00611 1.00000 0.00000
9.00520 3.34835 9.37500 -0.99979 0.01851 -0.00876 1.00000 0.00000
9.71231 4.05546 3.37500 -0.99970 0.01993 -0.01458 1.00000 0.00000
9.71231 4.05546 4.37500 -0.99928 -0.03446 -0.01567 1.00000 0.00000
9.71231 4.05546 5.37500 -0.99998 0.00515 -0.00194 1.00000 0.00000
9.71231 4.05546 6.37500 -0.99993 0.01111 -0.00378 1.00000 0.00000
9.71231 4.05546 7.37500 -0.99995 0.00961 -0.00075 1.00000 0.00000
9.71231 4.05546 8.37500 -0.99994 0.00683 0.00809 1.00000 0.00000
9.71231 4.05546 9.37500 -0.99564 0.07550 -0.05473 1.00000 0.00000
10.41940 4.76256 3.37500 -0.99843 0.01265 -0.05463 1.00000 0.00000
10.41940 4.76256 4.37500 -0.99974 0.00831 -0.02111 1.00000 0.00000
10.41940 4.76256 5.37500 -0.99998 0.00402 -0.00427 1.00000 0.00000
10.41940 4.76256 6.37500 -0.99996 0.00902 0.00281 1.00000 0.00000
10.41940 4.76256 7.37500 -0.99996 0.00756 0.00444 1.00000 0.00000
10.41940 4.76256 8.37500 -0.99984 0.01793 -0.00214 1.00000 0.00000
11.12650 5.46967 4.37500 -0.99891 -0.03494 -0.03098 1.00000 0.00000
11.12650 5.46967 5.37500 -0.99944 0.01092 -0.03152 1.00000 0.00000
11.12650 5.46967 6.37500 -0.99986 0.00292 -0.01646 1.00000 0.00000
11.12650 5.46967 7.37500 -0.99887 -0.00197 -0.04753 1.00000 0.00000
8.29810 1.22703 5.37500 -0.99961 0.02106 -0.01822 1.00000 0.00000
8.29810 1.22703 6.37500 -0.99980 0.00523 -0.01913 1.00000 0.00000
8.29810 1.22703 7.37500 -0.98300 -0.05574 -0.17495 1.00000 0.00000
9.00520 1.93414 4.37500 -0.99967 0.02580 -0.00200 1.00000 0.00000
9.00520 1.93414 5.37500 -0.99984 0.01472 0.01038 1.00000 0.00000
9.00520 1.93414 6.37500 -0.99992 0.01186 0.00411 1.00000 0.00000
9.00520 1.93414 7.37500 -0.99943 0.02021 -0.02719 1.00000 0.00000
9.71231 2.64124 4.37500 -0.99973 0.00944 0.02137 1.00000 0.00000
9.71231 2.64124 5.37500 -0.99985 0.01599 0.00588 1.00000 0.00000
9.71231 2.64124 6.37500 -0.99993 0.00781 0.00888 1.00000 0.00000
9.71231 2.64124 7.37500 -0.99977 0.02062 0.00531 1.00000 0.00000
10.41940 3.34835 4.37500 -0.99952 0.02495 -0.01860 1.00000 0.00000
10.41940 3.34835 5.37500 -0.99979 0.01899 -0.00771 1.00000 0.00000
10.41940 3.34835 6.37500 -0.99985 0.01747 0.00142 1.00000 0.00000
10.41940 3.34835 7.37500 -0.99968 0.01951 -0.01624 1.00000 0.00000
11.12650 4.05546 6.37500 -0.99803 0.01196 -0.06162 1.00000 0.00000
1.05025 7.59099 4.75000 0.99964 -0.01625 0.02150 0.00000 0.00000
1.05025 7.59099 5.75000 0.99923 -0.01033 0.03790 0.00000 0.00000
1.05025 7.59099 6.75000 0.99886 -0.01503 0.04525 0.00000 0.00000
1.75736 8.29810 3.75000 0.99969 -0.02202 0.01145 0.00000 0.00000
1.75736 8.29810 4.75000 0.99961 -0.01635 0.02266 0.00000 0.00000
1.75736 8.29810 5.75000 0.99933 -0.01343 0.03413 0.00000 0.00000
1.75736 8.29810 6.75000 0.99947 -0.01772 0.02735 0.00000 0.00000
1.75736 8.29810 7.75000 0.99922 -0.01789 0.03515 0.00000 0.00000
2.46447 9.00520 3.75000 0.99964 -0.01730 0.02056 0.00000 0.00000
2.46447 9.00520 4.75000 0.99955 -0.01744 0.02452 0.00000 0.00000
2.46447 9.00520 5.75000 0.99944 -0.01426 0.03033 0.00000 0.00000
2.46447 9.00520 7.75000 0.99919 -0.01278 0.03810 0.00000 0.00000
2.46447 9.00520 8.75000 0.99938 -0.02611 0.02359 0.00000 0.00000
3.17157 9.71231 3.75000 0.99965 -0.00921 0.02479 0.00000 0.00000
3.17157 9.71231 4.75000 0.99949 -0.01054 0.02998 0.00000 0.00000
3.17157 9.71231 5.75000 0.99930 -0.01614 0.03361 0.00000 0.00000
3.17157 9.71231 6.75000 0.99896 -0.01134 0.04405 0.00000 0.00000
3.17157 9.71231 7.75000 0.99969 -0.01876 0.01662 0.00000 0.00000
3.17157 9.71231 8.75000 0.99975 -0.01818 0.01311 0.00000 0.00000
3.87868 10.41940 3.75000 0.99870 -0.02814 0.04255 0.00000 0.00000
3.87868 10.41940 4.75000 0.99942 -0.01574 0.03011 0.00000 0.00000
3.87868 10.41940 5.75000 0.99949 -0.01728 0.02693 0.00000 0.00000
4.58579 11.12650 4.75000 0.99894 -0.01406 0.04384 0.00000 0.00000
4.58579 11.12650 5.75000 0.99944 -0.00364 0.03313 0.00000 0.00000
4.58579 11.12650 6.75000 0.99963 -0.00908 0.02567 0.00000 0.00000
1.05025 6.17678 3.75000 0.99986 -0.01044 0.01270 0.00000 0.00000
1.05025 6.17678 5.75000 0.99958 0.00077 0.02912 0.00000 0.00000
1.05025 6.17678 6.75000 0.99968 -0.00307 0.02512 0.00000 0.00000
1.05025 6.17678 7.75000 0.99955 -0.00169 0.02986 0.00000 0.00000
1.75736 6.88388 2.75000 0.99981 -0.01240 0.01501 0.00000 0.00000
1.75736 6.88388 3.75000 0.99986 -0.00647 0.01537 0.00000 0.00000
1.75736 6.88388 5.75000 0.99963 -0.00383 0.02708 0.00000 0.00000
1.75736 6.88388 6.75000 0.99960 -0.00489 0.02793 0.00000 0.00000
1.75736 6.88388 7.75000 0.99970 -0.00305 0.02437 0.00000 0.00000
1.75736 6.88388 8.75000 0.99955 -0.00046 0.02996 0.00000 0.00000
2.46447 7.59099 2.75000 0.99973 -0.01058 0.02063 0.00000 0.00000
2.46447 7.59099 4.75000 0.99976 -0.00478 0.02145 0.00000 0.00000
2.46447 7.59099 5.75000 0.99973 -0.00476 0.02282 0.00000 0.00000
2.46447 7.59099 6.75000 0.99961 -0.00739 0.02695 0.00000 0.00000
2.46447 7.59099 7.75000 0.99969 -0.00637 0.02399 0.00000 0.00000
2.46447 7.59099 8.75000 0.99947 -0.00884 0.03145 0.00000 0.00000
2.46447 7.59099 9.75000 0.99886 -0.01621 0.04486 0.00000 0.00000
3.17157 8.29810 2.75000 0.99976 -0.01491 0.01595 0.00000 0.00000
3.17157 8.29810 3.75000 0.99985 -0.00827 0.01514 0.00000 0.00000
3.17157 8.29810 5.75000 0.99975 -0.01017 0.01978 0.00000 0.00000
3.17157 8.29810 6.75000 0.99971 -0.00258 0.02376 0.00000 0.00000
3.17157 8.29810 7.75000 0.99983 -0.00810 0.01677 0.00000 0.00000
3.17157 8.29810 9.75000 0.99960 -0.01815 0.02165 0.00000 0.00000
3.87868 9.00520 2.75000 0.99955 -0.00962 0.02839 0.00000 0.00000
3.87868 9.00520 3.75000 0.99975 -0.00637 0.02133 0.00000 0.00000
3.87868 9.00520 4.75000 0.99973 -0.00729 0.02210 0.00000 0.00000
3.87868 9.00520 5.75000 0.99969 -0.00203 0.02488 0.00000 0.00000
3.87868 9.00520 7.75000 0.99976 -0.00401 0.02155 0.00000 0.00000
4.58579 9.71231 2.75000 0.99932 -0.02832 0.02359 0.00000 0.00000
4.58579 9.71231 3.75000 0.99968 -0.00959 0.02339 0.00000 0.00000
4.58579 9.71231 4.75000 0.99975 -0.00340 0.02205 0.00000 0.00000
4.58579 9.71231 5.75000 0.99947 -0.00692 0.03174 0.00000 0.00000
4.58579 9.71231 7.75000 0.99982 -0.00936 0.01678 0.00000 0.00000
4.58579 9.71231 8.75000 0.99971 -0.01015 0.02196 0.00000 0.00000
4.58579 9.71231 9.75000 0.99911 -0.02220 0.03578 0.00000 0.00000
5.29289 10.41940 3.75000 0.99965 -0.02346 0.01214 0.00000 0.00000
5.29289 10.41940 5.75000 0.99962 -0.00484 0.02705 0.00000 0.00000
5.29289 10.41940 6.75000 0.99955 -0.00573 0.02930 0.00000 0.00000
5.29289 10.41940 7.75000 0.99982 -0.00119 0.01877 0.00000 0.00000
5.29289 10.41940 8.75000 0.99945 -0.01862 0.02750 0.00000 0.00000
6.00000 11.12650 5.75000 0.99967 0.00034 0.02567 0.00000 0.00000
6.00000 11.12650 6.75000 0.99916 0.00223 0.04087 0.00000 0.00000
6.00000 11.12650 7.75000 0.99982 0.00583 0.01790 0.00000 0.00000
1.05025 4.76256 4.75000 0.99984 0.00580 0.01689 0.00000 0.00000
1.05025 4.76256 5.75000 0.99984 0.00729 0.01618 0.00000 0.00000
1.05025 4.76256 6.75000 0.99971 0.00581 0.02324 0.00000 0.00000
1.05025 4.76256 7.75000 0.99965 -0.00186 0.02643 0.00000 0.00000
1.75736 5.46967 2.75000 0.99938 0.03446 0.00725 0.00000 0.00000
1.75736 5.46967 3.75000 0.99984 0.01015 0.01465 0.00000 0.00000
1.75736 5.46967 4.75000 0.99977 0.00238 0.02145 0.00000 0.00000
1.75736 5.46967 7.75000 0.99965 0.00488 0.02609 0.00000 0.00000
1.75736 5.46967 8.75000 0.99960 0.00477 0.02783 0.00000 0.00000
2.46447 6.17678 2.75000 0.99984 0.00084 0.01785 0.00000 0.00000
2.46447 6.17678 3.75000 0.99983 0.00178 0.01815 0.00000 0.00000
2.46447 6.17678 4.75000 0.99950 0.00132 0.03174 0.00000 0.00000
2.46447 6.17678 6.75000 0.99975 -0.00396 0.02202 0.00000 0.00000
2.46447 6.17678 7.75000 0.99966 -0.00023 0.02596 0.00000 0.00000
2.46447 6.17678 8.75000 0.99973 0.00357 0.02288 0.00000 0.00000
2.46447 6.17678 9.75000 0.99967 0.00359 0.02533 0.00000 0.00000
3.17157 6.88388 1.75000 0.99963 -0.00731 0.02610 0.00000 0.00000
3.17157 6.88388 2.75000 0.99981 -0.00077 0.01950 0.00000 0.00000
3.17157 6.88388 3.75000 0.99975 -0.00391 0.02192 0.00000 0.00000
3.17157 6.88388 4.75000 0.99970 -0.00219 0.02457 0.00000 0.00000
3.17157 6.88388 5.75000 0.99971 -0.00010 0.02424 0.00000 0.00000
3.17157 6.88388 6.75000 0.99965 -0.00335 0.02627 0.00000 0.00000
3.17157 6.88388 7.75000 0.99977 -0.00028 0.02167 0.00000 0.00000
3.17157 6.88388 9.75000 0.99964 -0.00921 0.02527 0.00000 0.00000
3.87868 7.59099 1.75000 0.99977 -0.00931 0.01917 0.00000 0.00000
3.87868 7.59099 2.75000 0.99980 -0.00447 0.01944 0.00000 0.00000
3.87868 7.59099 4.75000 0.99975 -0.00292 0.02205 0.00000 0.00000
3.87868 7.59099 5.75000 0.99971 -0.00185 0.02388 0.00000 0.00000
3.87868 7.59099 6.75000 0.99965 0.00423 0.02605 0.00000 0.00000
3.87868 7.59099 7.75000 0.99967 -0.00126 0.02580 0.00000 0.00000
3.87868 7.59099 9.75000 0.99949 -0.01238 0.02930 0.00000 0.00000
3.87868 7.59099 10.75000 0.99967 -0.01123 0.02299 0.00000 0.00000
4.58579 8.29810 1.75000 0.99968 -0.00687 0.02446 0.00000 0.00000
4.58579 8.29810 2.75000 0.99989 -0.00416 0.01409 0.00000 0.00000
4.58579 8.29810 3.75000 0.99988 -0.00122 0.01534 0.00000 0.00000
4.58579 8.29810 4.75000 0.99965 -0.00116 0.02641 0.00000 0.00000
4.58579 8.29810 7.75000 0.99984 -0.00574 0.01676 0.00000 0.00000
4.58579 8.29810 9.75000 0.99978 -0.00583 0.02035 0.00000 0.00000
5.29289 9.00520 1.75000 0.99984 0.00200 0.01761 0.00000 0.00000
5.29289 9.00520 2.75000 0.99993 -0.00296 0.01177 0.00000 0.00000
5.29289 9.00520 4.75000 0.99969 0.00512 0.02422 0.00000 0.00000
5.29289 9.00520 5.75000 0.99952 -0.00475 0.03057 0.00000 0.00000
5.29289 9.00520 8.75000 0.99968 -0.00077 0.02525 0.00000 0.00000
5.29289 9.00520 9.75000 0.99971 -0.00270 0.02411 0.00000 0.00000
6.00000 9.71231 3.75000 0.99976 -0.00232 0.02182 0.00000 0.00000
6.00000 9.71231 4.75000 0.99985 -0.00276 0.01719 0.00000 0.00000
6.00000 9.71231 5.75000 0.99963 -0.00343 0.02710 0.00000 0.00000
6.00000 9.71231 6.75000 0.99957 0.00038 0.02919 0.00000 0.00000
6.00000 9.71231 7.75000 0.99964 -0.00148 0.02685 0.00000 0.00000
6.00000 9.71231 8.75000 0.99977 -0.00129 0.02126 0.00000 0.00000
6.00000 9.71231 9.75000 0.99955 -0.00161 0.02992 0.00000 0.00000
6.70711 10.41940 3.75000 0.99957 0.00018 0.02935 0.00000 0.00000
6.70711 10.41940 4.75000 0.99975 0.00720 0.02125 0.00000 0.00000
6.70711 10.41940 5.75000 0.99968 0.00312 0.02498 0.00000 0.00000
6.70711 10.41940 6.75000 0.99973 0.00171 0.02336 0.00000 0.00000
6.70711 10.41940 7.75000 0.99967 0.00055 0.02551 0.00000 0.00000
6.70711 10.41940 8.75000 0.99949 0.00031 0.03198 0.00000 0.00000
7.41421 11.12650 5.75000 0.99960 0.00211 0.02809 0.00000 0.00000
7.41421 11.12650 6.75000 0.99868 -0.00356 0.05120 0.00000 0.00000
1.75736 4.05546 4.75000 0.99980 0.00806 0.01857 0.00000 0.00000
1.75736 4.05546 5.75000 0.99985 0.01173 0.01303 0.00000 0.00000
1.75736 4.05546 6.75000 0.99980 0.00722 0.01866 0.00000 0.00000
1.75736 4.05546 7.75000 0.99980 0.01042 0.01681 0.00000 0.00000
2.46447 4.76256 3.75000 0.99971 0.00234 0.02407 0.00000 0.00000
2.46447 4.76256 4.75000 0.99982 0.00356 0.01838 0.00000 0.00000
2.46447 4.76256 5.75000 0.99971 0.00285 0.02395 0.00000 0.00000
2.46447 4.76256 6.75000 0.99973 -0.00006 0.02310 0.00000 0.00000
2.46447 4.76256 7.75000 0.99973 0.00374 0.02281 0.00000 0.00000
2.46447 4.76256 8.75000 0.99943 0.01132 0.03181 0.00000 0.00000
2.46447 4.76256 9.75000 0.99932 0.01931 0.03125 0.00000 0.00000
3.17157 5.46967 2.75000 0.99972 0.00858 0.02186 0.00000 0.00000
3.17157 5.46967 3.75000 0.99963 0.00245 0.02694 0.00000 0.00000
3.17157 5.46967 5.75000 0.99971 -0.00114 0.02390 0.00000 0.00000
3.17157 5.46967 6.75000 0.99968 0.00037 0.02511 0.00000 0.00000
3.17157 5.46967 7.75000 0.99973 -0.00056 0.02308 0.00000 0.00000
3.17157 5.46967 8.75000 0.99979 0.00059 0.02046 0.00000 0.00000
3.17157 5.46967 9.75000 0.99981 0.00648 0.01861 0.00000 0.00000
3.87868 6.17678 1.75000 0.99973 -0.00289 0.02325 0.00000 0.00000
3.87868 6.17678 2.75000 0.99976 0.00464 0.02124 0.00000 0.00000
3.87868 6.17678 3.75000 0.99970 0.00212 0.02452 0.00000 0.00000
3.87868 6.17678 4.75000 0.99971 0.00044 0.02402 0.00000 0.00000
3.87868 6.17678 5.75000 0.99962 -0.00079 0.02746 0.00000 0.00000
3.87868 6.17678 6.75000 0.99963 -0.00009 0.02738 0.00000 0.00000
3.87868 6.17678 7.75000 0.99974 0.00131 0.02268 0.00000 0.00000
3.87868 6.17678 8.75000 0.99990 0.00040 0.01384 0.00000 0.00000
3.87868 6.17678 9.75000 0.99990 -0.00270 0.01420 0.00000 0.00000
3.87868 6.17678 10.75000 0.99977 0.00236 0.02143 0.00000 0.00000
4.58579 6.88388 1.75000 0.99965 -0.00751 0.02548 0.00000 0.00000
4.58579 6.88388 2.75000 0.99976 0.00276 0.02184 0.00000 0.00000
4.58579 6.88388 3.75000 0.99985 -0.00291 0.01706 0.00000 0.00000
4.58579 6.88388 4.75000 0.99969 0.00320 0.02485 0.00000 0.00000
4.58579 6.88388 6.75000 0.99980 -0.00245 0.01984 0.00000 0.00000
4.58579 6.88388 7.75000 0.99978 0.00096 0.02094 0.00000 0.00000
4.58579 6.88388 8.75000 0.99981 0.00321 0.01905 0.00000 0.00000
4.58579 6.88388 9.75000 0.99961 -0.00800 0.02672 0.00000 0.00000
4.58579 6.88388 10.75000 0.99965 0.00407 0.02602 0.00000 0.00000
5.29289 7.59099 1.75000 0.99986 0.00188 0.01689 0.00000 0.00000
5.29289 7.59099 2.75000 0.99971 -0.00138 0.02388 0.00000 0.00000
5.29289 7.59099 3.75000 0.99977 -0.00422 0.02079 0.00000 0.00000
5.29289 7.59099 4.75000 0.99985 0.00267 0.01737 0.00000 0.00000
5.29289 7.59099 5.75000 0.99967 -0.00051 0.02568 0.00000 0.00000
5.29289 7.59099 7.75000 0.99978 0.00180 0.02089 0.00000 0.00000
5.29289 7.59099 9.75000 0.99965 -0.00226 0.02624 0.00000 0.00000
5.29289 7.59099 10.75000 0.99941 -0.00291 0.03413 0.00000 0.00000
6.00000 8.29810 1.75000 0.99984 0.00214 0.01762 0.00000 0.00000
6.00000 8.29810 2.75000 0.99977 0.00171 0.02127 0.00000 0.00000
6.00000 8.29810 4.75000 0.99980 -0.00353 0.01960 0.00000 0.00000
6.00000 8.29810 5.75000 0.99961 0.00359 0.02760 0.00000 0.00000
6.00000 8.29810 6.75000 0.99965 -0.00407 0.02601 0.00000 0.00000
6.00000 8.29810 7.75000 0.99982 0.00210 0.01894 0.00000 0.00000
6.00000 8.29810 8.75000 0.99976 0.00073 0.02212 0.00000 0.00000
6.00000 8.29810 9.75000 0.99969 -0.00094 0.02481 0.00000 0.00000
6.00000 8.29810 10.75000 0.99955 -0.00642 0.02926 0.00000 0.00000
6.70711 9.00520 1.75000 0.99960 0.01687 0.02267 0.00000 0.00000
6.70711 9.00520 2.75000 0.99980 0.00334 0.01950 0.00000 0.00000
6.70711 9.00520 3.75000 0.99981 0.00436 0.01906 0.00000 0.00000
6.70711 9.00520 5.75000 0.99967 -0.00222 0.02565 0.00000 0.00000
6.70711 9.00520 6.75000 0.99966 0.00126 0.02616 0.00000 0.00000
6.70711 9.00520 8.75000 0.99983 0.00245 0.01822 0.00000 0.00000
6.70711 9.00520 9.75000 0.99979 0.00346 0.01999 0.00000 0.00000
7.41421 9.71231 2.75000 0.99918 0.01785 0.03623 0.00000 0.00000
7.41421 9.71231 3.75000 0.99970 0.01040 0.02205 0.00000 0.00000
7.41421 9.71231 4.75000 0.99955 0.00234 0.02974 0.00000 0.00000
7.41421 9.71231 6.75000 0.99962 0.00393 0.02711 0.00000 0.00000
7.41421 9.71231 7.75000 0.99980 0.00000 0.02018 0.00000 0.00000
7.41421 9.71231 8.75000 0.99986 0.00628 0.01525 0.00000 0.00000
7.41421 9.71231 9.75000 0.99957 0.01167 0.02696 0.00000 0.00000
8.12132 10.41940 3.75000 0.99978 0.01791 0.01049 0.00000 0.00000
8.12132 10.41940 5.75000 0.99946 0.01037 0.03131 0.00000 0.00000
8.12132 10.41940 6.75000 0.99978 0.01112 0.01756 0.00000 0.00000
8.12132 10.41940 7.75000 0.99666 0.01452 0.08032 0.00000 0.00000
1.75736 2.64124 5.75000 0.99964 0.01822 0.01975 0.00000 0.00000
1.75736 2.64124 6.75000 0.99945 0.00996 0.03165 0.00000 0.00000
2.46447 3.34835 2.75000 0.99944 0.01995 0.02701 0.00000 0.00000
2.46447 3.34835 3.75000 0.99960 0.01575 0.02330 0.00000 0.00000
2.46447 3.34835 5.75000 0.99986 0.00751 0.01469 0.00000 0.00000
2.46447 3.34835 6.75000 0.99984 0.01027 0.01492 0.00000 0.00000
2.46447 3.34835 7.75000 0.99986 0.00881 0.01389 0.00000 0.00000
2.46447 3.34835 8.75000 0.99938 0.01992 0.02904 0.00000 0.00000
3.17157 4.05546 1.75000 0.99939 0.02136 0.02768 0.00000 0.00000
3.17157 4.05546 2.75000 0.99974 0.01336 0.01852 0.00000 0.00000
3.17157 4.05546 3.75000 0.99965 0.00850 0.02521 0.00000 0.00000
3.17157 4.05546 4.75000 0.99987 0.00439 0.01558 0.00000 0.00000
3.17157 4.05546 5.75000 0.99978 -0.00050 0.02120 0.00000 0.00000
3.17157 4.05546 6.75000 0.99966 -0.00111 0.02600 0.00000 0.00000
3.17157 4.05546 7.75000 0.99981 0.00334 0.01946 0.00000 0.00000
3.17157 4.05546 8.75000 0.99972 0.00857 0.02217 0.00000 0.00000
3.17157 4.05546 9.75000 0.99813 0.00039 0.06111 0.00000 0.00000
3.87868 4.76256 2.75000 0.99956 0.00691 0.02873 0.00000 0.00000
3.87868 4.76256 3.75000 0.99977 0.00398 0.02120 0.00000 0.00000
3.87868 4.76256 4.75000 0.99974 0.00363 0.02246 0.00000 0.00000
3.87868 4.76256 6.75000 0.99970 0.00211 0.02446 0.00000 0.00000
3.87868 4.76256 7.75000 0.99985 -0.00293 0.01721 0.00000 0.00000
3.87868 4.76256 8.75000 0.99978 0.00295 0.02077 0.00000 0.00000
3.87868 4.76256 9.75000 0.99963 0.01098 0.02490 0.00000 0.00000
3.87868 4.76256 10.75000 0.99953 0.01461 0.02682 0.00000 0.00000
4.58579 5.46967 0.75000 0.99919 0.00113 0.04015 0.00000 0.00000
4.58579 5.46967 1.75000 0.99949 -0.00167 0.03176 0.00000 0.00000
4.58579 5.46967 2.75000 0.99971 -0.00319 0.02378 0.00000 0.00000
4.58579 5.46967 3.75000 0.99978 0.00425 0.02045 0.00000 0.00000
4.58579 5.46967 4.75000 0.99962 -0.00076 0.02766 0.00000 0.00000
4.58579 5.46967 5.75000 0.99981 -0.00118 0.01953 0.00000 0.00000
4.58579 5.46967 6.75000 0.99960 0.00239 0.02803 0.00000 0.00000
4.58579 5.46967 7.75000 0.99975 0.00165 0.02220 0.00000 0.00000
4.58579 5.46967 8.75000 0.99976 0.00214 0.02164 0.00000 0.00000
4.58579 5.46967 9.75000 0.99979 0.00478 0.01974 0.00000 0.00000
4.58579 5.46967 10.75000 0.99978 0.00086 0.02112 0.00000 0.00000
5.29289 6.17678 0.75000 0.99987 -0.00166 0.01614 0.00000 0.00000
5.29289 6.17678 2.75000 0.99972 0.00330 0.02341 0.00000 0.00000
5.29289 6.17678 4.75000 0.99964 0.00002 0.02684 0.00000 0.00000
5.29289 6.17678 5.75000 0.99969 0.00117 0.02478 0.00000 0.00000
5.29289 6.17678 7.75000 0.99976 -0.00287 0.02152 0.00000 0.00000
5.29289 6.17678 8.75000 0.99969 -0.00147 0.02503 0.00000 0.00000
5.29289 6.17678 9.75000 0.99973 0.00262 0.02330 0.00000 0.00000
6.00000 6.88388 0.75000 0.99977 0.01035 0.01888 0.00000 0.00000
6.00000 6.88388 1.75000 0.99976 -0.00046 0.02204 0.00000 0.00000
6.00000 6.88388 2.75000 0.99960 0.00174 0.02820 0.00000 0.00000
6.00000 6.88388 3.75000 0.99971 -0.00166 0.02389 0.00000 0.00000
6.00000 6.88388 4.75000 0.99980 0.00315 0.01977 0.00000 0.00000
6.00000 6.88388 5.75000 0.99975 0.00486 0.02169 0.00000 0.00000
6.00000 6.88388 6.75000 0.99975 -0.00138 0.02229 0.00000 0.00000
6.00000 6.88388 7.75000 0.99962 0.00512 0.02704 0.00000 0.00000
6.00000 6.88388 8.75000 0.99974 -0.00386 0.02267 0.00000 0.00000
6.00000 6.88388 9.75000 0.99970 -0.00134 0.02428 0.00000 0.00000
6.00000 6.88388 10.75000 0.99962 0.00310 0.02750 0.00000 0.00000
6.70711 7.59099 1.75000 0.99949 0.00694 0.03132 0.00000 0.00000
6.70711 7.59099 2.75000 0.99966 0.00231 0.02614 0.00000 0.00000
6.70711 7.59099 4.75000 0.99955 -0.00192 0.02986 0.00000 0.00000
6.70711 7.59099 5.75000 0.99967 0.00094 0.02569 0.00000 0.00000
6.70711 7.59099 6.75000 0.99967 -0.00427 0.02548 0.00000 0.00000
6.70711 7.59099 7.75000 0.99990 0.00146 0.01410 0.00000 0.00000
6.70711 7.59099 8.75000 0.99979 0.00151 0.02034 0.00000 0.00000
6.70711 7.59099 9.75000 0.99974 0.00504 0.02242 0.00000 0.00000
6.70711 7.59099 10.75000 0.99943 0.00592 0.03330 0.00000 0.00000
7.41421 8.29810 1.75000 0.99950 0.01117 0.02967 0.00000 0.00000
7.41421 8.29810 2.75000 0.99948 0.00577 0.03158 0.00000 0.00000
7.41421 8.29810 3.75000 0.99961 -0.00108 0.02786 0.00000 0.00000
7.41421 8.29810 4.75000 0.99982 0.00296 0.01892 0.00000 0.00000
7.41421 8.29810 5.75000 0.99965 -0.00235 0.02621 0.00000 0.00000
7.41421 8.29810 6.75000 0.99979 0.00557 0.01968 0.00000 0.00000
7.41421 8.29810 7.75000 0.99979 0.00247 0.02018 0.00000 0.00000
7.41421 8.29810 8.75000 0.99983 0.00035 0.01836 0.00000 0.00000
7.41421 8.29810 9.75000 0.99973 0.00433 0.02278 0.00000 0.00000
7.41421 8.29810 10.75000 0.99968 0.00778 0.02412 0.00000 0.00000
8.12132 9.00520 3.75000 0.99949 0.01114 0.02980 0.00000 0.00000
8.12132 9.00520 4.75000 0.99956 0.00238 0.02944 0.00000 0.00000
8.12132 9.00520 5.75000 0.99974 -0.00261 0.02253 0.00000 0.00000
8.12132 9.00520 6.75000 0.99985 0.00221 0.01742 0.00000 0.00000
8.12132 9.00520 7.75000 0.99997 -0.00076 0.00777 0.00000 0.00000
8.12132 9.00520 8.75000 0.99986 0.00837 0.01440 0.00000 0.00000
8.12132 9.00520 9.75000 0.99988 0.00921 0.01250 0.00000 0.00000
8.82843 9.71231 3.75000 0.99851 0.02500 0.04845 0.00000 0.00000
8.82843 9.71231 5.75000 0.99953 0.01131 0.02854 0.00000 0.00000
8.82843 9.71231 6.75000 0.99962 0.01380 0.02404 0.00000 0.00000
2.46447 1.93414 6.75000 0.99968 0.02426 0.00747 0.00000 0.00000
3.17157 2.64124 2.75000 0.99934 0.02049 0.02989 0.00000 0.00000
3.17157 2.64124 3.75000 0.99963 0.01587 0.02231 0.00000 0.00000
3.17157 2.64124 4.75000 0.99980 0.00883 0.01768 0.00000 0.00000
3.17157 2.64124 5.75000 0.99981 0.00788 0.01797 0.00000 0.00000
3.17157 2.64124 6.75000 0.99977 0.00317 0.02121 0.00000 0.00000
3.17157 2.64124 7.75000 0.99985 0.01089 0.01374 0.00000 0.00000
3.17157 2.64124 8.75000 0.99917 0.03335 0.02336 0.00000 0.00000
3.87868 3.34835 1.75000 0.99896 0.01826 0.04181 0.00000 0.00000
3.87868 3.34835 2.75000 0.99941 0.01241 0.03203 0.00000 0.00000
3.87868 3.34835 3.75000 0.99969 0.00643 0.02419 0.00000 0.00000
3.87868 3.34835 4.75000 0.99958 0.00285 0.02883 0.00000 0.00000
3.87868 3.34835 5.75000 0.99979 0.00098 0.02046 0.00000 0.00000
3.87868 3.34835 6.75000 0.99982 0.00032 0.01880 0.00000 0.00000
3.87868 3.34835 7.75000 0.99972 0.00243 0.02372 0.00000 0.00000
3.87868 3.34835 8.75000 0.99960 0.01129 0.02580 0.00000 0.00000
3.87868 3.34835 9.75000 0.99928 0.01305 0.03560 0.00000 0.00000
4.58579 4.05546 1.75000 0.99975 0.00789 0.02110 0.00000 0.00000
4.58579 4.05546 2.75000 0.99976 0.00196 0.02185 0.00000 0.00000
4.58579 4.05546 3.75000 0.99978 0.00203 0.02075 0.00000 0.00000
4.58579 4.05546 4.75000 0.99974 0.00072 0.02276 0.00000 0.00000
4.58579 4.05546 5.75000 0.99973 0.00326 0.02311 0.00000 0.00000
4.58579 4.05546 6.75000 0.99969 0.00024 0.02478 0.00000 0.00000
4.58579 4.05546 7.75000 0.99980 -0.00314 0.01985 0.00000 0.00000
4.58579 4.05546 10.75000 0.99786 0.00972 0.06460 0.00000 0.00000
5.29289 4.76256 0.75000 0.99973 -0.00437 0.02295 0.00000 0.00000
5.29289 4.76256 2.75000 0.99975 0.00419 0.02202 0.00000 0.00000
5.29289 4.76256 3.75000 0.99957 0.00552 0.02887 0.00000 0.00000
5.29289 4.76256 4.75000 0.99981 -0.00106 0.01921 0.00000 0.00000
5.29289 4.76256 6.75000 0.99963 -0.00069 0.02733 0.00000 0.00000
5.29289 4.76256 7.75000 0.99971 0.00045 0.02396 0.00000 0.00000
5.29289 4.76256 8.75000 0.99967 0.00054 0.02584 0.00000 0.00000
5.29289 4.76256 9.75000 0.99969 0.00587 0.02427 0.00000 0.00000
5.29289 4.76256 10.75000 0.99973 -0.00404 0.02305 0.00000 0.00000
6.00000 5.46967 0.75000 1.00000 0.00046 0.00273 0.00000 0.00000
6.00000 5.46967 1.75000 0.99973 -0.00229 0.02303 0.00000 0.00000
6.00000 5.46967 2.75000 0.99968 0.00275 0.02525 0.00000 0.00000
6.00000 5.46967 3.75000 0.99974 0.00143 0.02293 0.00000 0.00000
6.00000 5.46967 4.75000 0.99980 0.00327 0.01971 0.00000 0.00000
6.00000 5.46967 5.75000 0.99974 -0.00036 0.02286 0.00000 0.00000
6.00000 5.46967 7.75000 0.99966 0.00122 0.02616 0.00000 0.00000
6.00000 5.46967 8.75000 0.99960 -0.00188 0.02833 0.00000 0.00000
6.00000 5.46967 9.75000 0.99967 -0.00250 0.02549 0.00000 0.00000
6.70711 6.17678 0.75000 0.99942 0.00730 0.03334 0.00000 0.00000
6.70711 6.17678 1.75000 0.99955 0.00118 0.03007 0.00000 0.00000
6.70711 6.17678 2.75000 0.99966 -0.00555 0.02539 0.00000 0.00000
6.70711 6.17678 3.75000 0.99969 0.00011 0.02485 0.00000 0.00000
6.70711 6.17678 5.75000 0.99977 -0.00323 0.02116 0.00000 0.00000
6.70711 6.17678 6.75000 0.99981 -0.00072 0.01965 0.00000 0.00000
6.70711 6.17678 7.75000 0.99978 -0.00074 0.02091 0.00000 0.00000
6.70711 6.17678 8.75000 0.99983 -0.00299 0.01831 0.00000 0.00000
6.70711 6.17678 9.75000 0.99972 -0.00394 0.02351 0.00000 0.00000
6.70711 6.17678 10.75000 0.99954 -0.00274 0.03006 0.00000 0.00000
7.41421 6.88388 1.75000 0.99961 -0.00090 0.02786 0.00000 0.00000
7.41421 6.88388 2.75000 0.99951 0.00270 0.03129 0.00000 0.00000
7.41421 6.88388 4.75000 0.99967 -0.00250 0.02570 0.00000 0.00000
7.41421 6.88388 5.75000 0.99981 0.00318 0.01917 0.00000 0.00000
7.41421 6.88388 6.75000 0.99980 -0.00296 0.01997 0.00000 0.00000
7.41421 6.88388 7.75000 0.99988 -0.00281 0.01538 0.00000 0.00000
7.41421 6.88388 8.75000 0.99984 0.00457 0.01710 0.00000 0.00000
7.41421 6.88388 10.75000 0.99978 0.00480 0.02036 0.00000 0.00000
8.12132 7.59099 2.75000 0.99959 0.00243 0.02847 0.00000 0.00000
8.12132 7.59099 4.75000 0.99983 0.00083 0.01862 0.00000 0.00000
8.12132 7.59099 5.75000 0.99970 0.00496 0.02395 0.00000 0.00000
8.12132 7.59099 6.75000 0.99983 0.00313 0.01816 0.00000 0.00000
8.12132 7.59099 7.75000 0.99984 0.00173 0.01793 0.00000 0.00000
8.12132 7.59099 10.75000 0.99974 0.00515 0.02209 0.00000 0.00000
8.82843 8.29810 2.75000 0.99957 0.01655 0.02439 0.00000 0.00000
8.82843 8.29810 3.75000 0.99959 0.00768 0.02755 0.00000 0.00000
8.82843 8.29810 4.75000 0.99973 0.00637 0.02219 0.00000 0.00000
8.82843 8.29810 5.75000 0.99973 0.00515 0.02258 0.00000 0.00000
8.82843 8.29810 6.75000 0.99972 0.00623 0.02285 0.00000 0.00000
8.82843 8.29810 7.75000 0.99982 0.00667 0.01793 0.00000 0.00000
8.82843 8.29810 9.75000 0.99991 0.01108 0.00715 0.00000 0.00000
9.53553 9.00520 3.75000 0.99809 0.01695 0.05939 0.00000 0.00000
9.53553 9.00520 4.75000 0.99963 0.01224 0.02414 0.00000 0.00000
9.53553 9.00520 6.75000 0.99963 0.01249 0.02407 0.00000 0.00000
9.53553 9.00520 7.75000 0.99969 0.01363 0.02102 0.00000 0.00000
9.53553 9.00520 8.75000 0.99815 0.05395 0.02819 0.00000 0.00000
3.87868 1.93414 3.75000 0.99954 0.00986 0.02862 0.00000 0.00000
3.87868 1.93414 4.75000 0.99960 0.00617 0.02771 0.00000 0.00000
3.87868 1.93414 5.75000 0.99976 0.01060 0.01896 0.00000 0.00000
3.87868 1.93414 6.75000 0.99988 0.00675 0.01370 0.00000 0.00000
3.87868 1.93414 7.75000 0.99988 0.00883 0.01236 0.00000 0.00000
3.87868 1.93414 8.75000 0.99957 0.01894 0.02239 0.00000 0.00000
4.58579 2.64124 2.75000 0.99966 0.00641 0.02542 0.00000 0.00000
4.58579 2.64124 3.75000 0.99956 -0.00119 0.02963 0.00000 0.00000
4.58579 2.64124 4.75000 0.99984 0.00453 0.01711 0.00000 0.00000
4.58579 2.64124 5.75000 0.99978 -0.00298 0.02091 0.00000 0.00000
4.58579 2.64124 6.75000 0.99971 0.00392 0.02373 0.00000 0.00000
4.58579 2.64124 8.75000 0.99966 0.00786 0.02481 0.00000 0.00000
4.58579 2.64124 9.75000 0.99863 0.02149 0.04776 0.00000 0.00000
5.29289 3.34835 1.75000 0.99963 0.00166 0.02712 0.00000 0.00000
5.29289 3.34835 2.75000 0.99982 0.00435 0.01861 0.00000 0.00000
5.29289 3.34835 3.75000 0.99965 0.00111 0.02638 0.00000 0.00000
5.29289 3.34835 4.75000 0.99977 -0.00164 0.02124 0.00000 0.00000
5.29289 3.34835 5.75000 0.99978 -0.00171 0.02089 0.00000 0.00000
5.29289 3.34835 6.75000 0.99972 0.00197 0.02368 0.00000 0.00000
5.29289 3.34835 7.75000 0.99967 0.00761 0.02444 0.00000 0.00000
5.29289 3.34835 8.75000 0.99960 0.00353 0.02794 0.00000 0.00000
5.29289 3.34835 10.75000 0.99986 0.00084 0.01650 0.00000 0.00000
6.00000 4.05546 1.75000 0.99971 -0.00362 0.02394 0.00000 0.00000
6.00000 4.05546 2.75000 0.99964 0.00283 0.02679 0.00000 0.00000
6.00000 4.05546 3.75000 0.99973 -0.00062 0.02322 0.00000 0.00000
6.00000 4.05546 4.75000 0.99978 -0.00144 0.02072 0.00000 0.00000
6.00000 4.05546 7.75000 0.99971 -0.00404 0.02372 0.00000 0.00000
6.00000 4.05546 8.75000 0.99965 0.00135 0.02642 0.00000 0.00000
6.00000 4.05546 9.75000 0.99976 -0.00105 0.02168 0.00000 0.00000
6.70711 4.76256 0.75000 0.99890 -0.00277 0.04681 0.00000 0.00000
6.70711 4.76256 1.75000 0.99961 0.00154 0.02782 0.00000 0.00000
6.70711 4.76256 2.75000 0.99945 -0.00127 0.03328 0.00000 0.00000
6.70711 4.76256 3.75000 0.99976 0.00230 0.02171 0.00000 0.00000
6.70711 4.76256 4.75000 0.99981 0.00326 0.01919 0.00000 0.00000
6.70711 4.76256 5.75000 0.99973 -0.00028 0.02313 0.00000 0.00000
6.70711 4.76256 6.75000 0.99967 0.00052 0.02567 0.00000 0.00000
6.70711 4.76256 7.75000 0.99966 -0.00285 0.02582 0.00000 0.00000
6.70711 4.76256 8.75000 0.99966 -0.00262 0.02611 0.00000 0.00000
6.70711 4.76256 9.75000 0.99974 0.00200 0.02257 0.00000 0.00000
6.70711 4.76256 10.75000 0.99957 -0.00748 0.02827 0.00000 0.00000
7.41421 5.46967 0.75000 0.99958 -0.00177 0.02895 0.00000 0.00000
7.41421 5.46967 1.75000 0.99940 -0.00385 0.03445 0.00000 0.00000
7.41421 5.46967 2.75000 0.99961 -0.00034 0.02778 0.00000 0.00000
7.41421 5.46967 3.75000 0.99975 0.00050 0.02242 0.00000 0.00000
7.41421 5.46967 4.75000 0.99963 -0.00357 0.02686 0.00000 0.00000
7.41421 5.46967 5.75000 0.99974 -0.00064 0.02261 0.00000 0.00000
7.41421 5.46967 6.75000 0.99976 0.00269 0.02181 0.00000 0.00000
7.41421 5.46967 7.75000 0.99960 0.00034 0.02834 0.00000 0.00000
7.41421 5.46967 9.75000 0.99987 -0.00256 0.01622 0.00000 0.00000
7.41421 5.46967 10.75000 0.99977 0.00256 0.02115 0.00000 0.00000
8.12132 6.17678 1.75000 0.99941 0.00141 0.03417 0.00000 0.00000
8.12132 6.17678 2.75000 0.99961 -0.00067 0.02804 0.00000 0.00000
8.12132 6.17678 3.75000 0.99964 0.00420 0.02651 0.00000 0.00000
8.12132 6.17678 4.75000 0.99973 -0.00034 0.02308 0.00000 0.00000
8.12132 6.17678 6.75000 0.99973 0.00348 0.02293 0.00000 0.00000
8.12132 6.17678 7.75000 0.99985 0.00261 0.01687 0.00000 0.00000
8.12132 6.17678 8.75000 0.99981 -0.00142 0.01920 0.00000 0.00000
8.12132 6.17678 9.75000 0.99991 -0.00010 0.01354 0.00000 0.00000
8.12132 6.17678 10.75000 0.99996 -0.00316 0.00880 0.00000 0.00000
8.82843 6.88388 2.75000 0.99914 -0.00214 0.04146 0.00000 0.00000
8.82843 6.88388 3.75000 0.99936 -0.00035 0.03568 0.00000 0.00000
8.82843 6.88388 4.75000 0.99948 0.00624 0.03155 0.00000 0.00000
8.82843 6.88388 5.75000 0.99970 0.00235 0.02445 0.00000 0.00000
8.82843 6.88388 6.75000 0.99963 0.00542 0.02681 0.00000 0.00000
8.82843 6.88388 8.75000 0.99993 0.00252 0.01162 0.00000 0.00000
8.82843 6.88388 9.75000 0.99998 0.00294 0.00509 0.00000 0.00000
9.53553 7.59099 2.75000 0.99764 -0.00745 0.06830 0.00000 0.00000
9.53553 7.59099 3.75000 0.99946 0.00580 0.03236 0.00000 0.00000
9.53553 7.59099 4.75000 0.99952 0.00622 0.03050 0.00000 0.00000
9.53553 7.59099 5.75000 0.99959 0.00653 0.02798 0.00000 0.00000
9.53553 7.59099 6.75000 0.99969 0.00388 0.02440 0.00000 0.00000
9.53553 7.59099 7.75000 0.99984 0.00999 0.01511 0.00000 0.00000
9.53553 7.59099 9.75000 0.99947 0.02879 0.01535 0.00000 0.00000
10.24260 8.29810 3.75000 0.99913 0.02210 0.03538 0.00000 0.00000
10.24260 8.29810 4.75000 0.99948 0.01548 0.02830 0.00000 0.00000
10.24260 8.29810 6.75000 0.99972 0.01047 0.02108 0.00000 0.00000
10.24260 8.29810 7.75000 0.99976 0.01815 0.01263 0.00000 0.00000
4.58579 1.22703 3.75000 0.99901 -0.00209 0.04440 0.00000 0.00000
4.58579 1.22703 4.75000 0.99862 0.00565 0.05214 0.00000 0.00000
4.58579 1.22703 5.75000 0.99986 0.00376 0.01613 0.00000 0.00000
4.58579 1.22703 6.75000 0.99983 0.00775 0.01699 0.00000 0.00000
4.58579 1.22703 7.75000 0.99914 0.01266 0.03948 0.00000 0.00000
5.29289 1.93414 2.75000 0.99946 -0.00417 0.03248 0.00000 0.00000
5.29289 1.93414 6.75000 0.99981 0.00276 0.01923 0.00000 0.00000
5.29289 1.93414 8.75000 0.99947 -0.00907 0.03141 0.00000 0.00000
6.00000 2.64124 1.75000 0.99968 0.00243 0.02535 0.00000 0.00000
6.00000 2.64124 2.75000 0.99980 0.00080 0.02021 0.00000 0.00000
6.00000 2.64124 4.75000 0.99976 0.00334 0.02148 0.00000 0.00000
6.00000 2.64124 5.75000 0.99960 0.00152 0.02809 0.00000 0.00000
6.00000 2.64124 6.75000 0.99970 -0.00001 0.02448 0.00000 0.00000
6.00000 2.64124 7.75000 0.99969 0.00042 0.02485 0.00000 0.00000
6.00000 2.64124 9.75000 0.99972 0.00408 0.02351 0.00000 0.00000
6.70711 3.34835 1.75000 0.99942 0.00224 0.03406 0.00000 0.00000
6.70711 3.34835 2.75000 0.99986 0.00065 0.01671 0.00000 0.00000
6.70711 3.34835 3.75000 0.99960 -0.00402 0.02806 0.00000 0.00000
6.70711 3.34835 4.75000 0.99972 -0.00094 0.02381 0.00000 0.00000
6.70711 3.34835 6.75000 0.99964 -0.00057 0.02674 0.00000 0.00000
6.70711 3.34835 7.75000 0.99978 -0.00154 0.02097 0.00000 0.00000
6.70711 3.34835 8.75000 0.99968 0.00231 0.02514 0.00000 0.00000
6.70711 3.34835 9.75000 0.99974 -0.00775 0.02154 0.00000 0.00000
6.70711 3.34835 10.75000 0.99972 -0.00778 0.02227 0.00000 0.00000
7.41421 4.05546 1.75000 0.99961 -0.00434 0.02752 0.00000 0.00000
7.41421 4.05546 2.75000 0.99966 -0.00416 0.02578 0.00000 0.00000
7.41421 4.05546 4.75000 0.99967 -0.00458 0.02542 0.00000 0.00000
7.41421 4.05546 5.75000 0.99974 0.00143 0.02266 0.00000 0.00000
7.41421 4.05546 6.75000 0.99976 0.00471 0.02135 0.00000 0.00000
7.41421 4.05546 7.75000 0.99970 -0.00471 0.02384 0.00000 0.00000
7.41421 4.05546 8.75000 0.99980 -0.00173 0.02011 0.00000 0.00000
7.41421 4.05546 9.75000 0.99979 -0.00656 0.01948 0.00000 0.00000
7.41421 4.05546 10.75000 0.99972 -0.00372 0.02357 0.00000 0.00000
8.12132 4.76256 1.75000 0.99976 -0.00926 0.01980 0.00000 0.00000
8.12132 4.76256 2.75000 0.99981 0.00008 0.01973 0.00000 0.00000
8.12132 4.76256 3.75000 0.99972 -0.00108 0.02354 0.00000 0.00000
8.12132 4.76256 4.75000 0.99964 -0.00006 0.02688 0.00000 0.00000
8.12132 4.76256 5.75000 0.99958 -0.00405 0.02854 0.00000 0.00000
8.12132 4.76256 6.75000 0.99976 -0.00414 0.02149 0.00000 0.00000
8.12132 4.76256 7.75000 0.99981 -0.00003 0.01966 0.00000 0.00000
8.12132 4.76256 8.75000 0.99991 -0.00355 0.01307 0.00000 0.00000
8.12132 4.76256 9.75000 0.99985 -0.00751 0.01580 0.00000 0.00000
8.12132 4.76256 10.75000 0.99989 -0.01055 0.01067 0.00000 0.00000
8.82843 5.46967 1.75000 0.99938 -0.00043 0.03534 0.00000 0.00000
8.82843 5.46967 2.75000 0.99951 -0.00418 0.03112 0.00000 0.00000
8.82843 5.46967 4.75000 0.99958 0.00061 0.02884 0.00000 0.00000
8.82843 5.46967 5.75000 0.99960 -0.00398 0.02817 0.00000 0.00000
8.82843 5.46967 6.75000 0.99978 0.00257 0.02092 0.00000 0.00000
8.82843 5.46967 7.75000 0.99975 -0.00357 0.02202 0.00000 0.00000
[truncated: 570,889 more chars]
